# Supplementary material for: Monolayer platform to generate and purify primordial germ-like cells in vitro provides insights into human germline specification
Source: Nat Commun. 2023 Sep 14;14:5690. doi: 10.1038/s41467-023-41302-w (PMC10502105; doi:10.1038/s41467-023-41302-w)
Supplement: Supplementary file 4 — Supplementary Data 1 [file 41467_2023_41302_MOESM4_ESM.xlsx]

## Sheet: Sheet1
Well ID	Antigen	% PE+ in PGCs	% PE+ in non-PGCs	% PE+ in H1 UD
A1	Blank	0	0	0.13
A2	IgG Isotype Ctrl	0	5.43548e-05	0.058
A3	CCR10	0.00401482	0.00273639	0.37
A4	CD278	0	5.9713e-05	0.038
A5	IFN-γ R b chain	0	0.000536693	0.39
A6	IgG1, κ Isotype Ctrl	0	0.000273205	0.21
A7	CD46	0.956007	0.948721	99.9
A8	CD70	0	0.000506329	0.25
A9	CD1a	0.00160456	0.000141537	0.78
A10	CD2	0	0	0.039
A11	β2-microglobulin	0.989541	0.995443	99.7
A12	B7-H4	0.0356212	0.0653449	0.61
B1	Cadherin 11	0	0.000222848	0.23
B2	CD10	0.542636	0.426545	99.7
B3	CD100	0.00386195	0.00111438	99.3
B4	CD103	0	0	0.1
B5	CD105 (Endoglin)	0.092437	0.210526	77
B6	CD106	0.0114379	0.000384857	0.19
B7	CD107a	0.705882	0.509109	99.7
B8	CD107b	0.0403656	0.0713706	18.6
B9	CD109	0.119658	0.00161845	44.2
B10	CD111	0.64	0.512665	99.7
B11	CD112	0.846774	0.821682	99.9
B12	CD114	0	0.000192661	0.65
C1	CD116	0.00292376	0.0323234	0.9
C2	CD117	0.121951	0.0837299	99.6
C3	CD119	0.328244	0.432624	99.8
C4	CD11a	0	5.66331e-05	0.3
C5	CD11b	0	7.33482e-05	0.13
C6	CD122	0.00137503	1.81354e-05	0.087
C7	CD123	0.00430398	0.00162009	0.31
C8	CD126	0.0984848	0.000232975	0.26
C9	CD127	0	3.48872e-05	0.044
C10	CD13	0.610687	0.7923	54.6
C11	CD131	0	0.000141824	0.16
C12	CD134	0	0.000111436	0.35
D1	CD135	0	0.000142112	0.26
D2	CD137	0	3.39745e-05	0.13
D3	4-1BB Ligand	0.0252454	0.0473775	1.23
D4	CD138	0.119403	0.117528	0.49
D5	CD14	0.00779589	0.00771104	0.29
D6	CD140a	0.0574374	0.359676	0.12
D7	CD140b	0	0.00679031	0.53
D8	CD141	0.0629275	0.0683041	18.9
D9	CD142	0.22963	0.174442	99.6
D10	CD143	0.242857	0.0979198	25
D11	CD146	0.928839	0.647416	91.7
D12	CD148	0.529412	0.276316	99.7
E1	CD15	0.00864937	0.00406091	2.04
E2	CD150	0	0	0.022
E3	CD151	0.73494	0.981589	99.3
E4	CD154	0	0.000162081	0.16
E5	CD156c	0.983837	0.923389	99.8
E6	CD158e1	0	2.31776e-05	0.19
E7	CD16	0	5.17215e-05	0.21
E8	CD161	0	4.80707e-05	0.068
E9	CD162	0	9.06706e-05	0.67
E10	CD163	0.00134633	0.000131828	0.2
E11	CD164	0.372263	0.585193	99.3
E12	CD165	0.951374	0.93712	99.8
F1	CD166	0.809859	0.740102	99.8
F2	CD169	0	0.000232975	0.21
F3	CD170	0.00137038	0.000587889	7.92
F4	CD172a/b (SIRPα/β)	0.0273973	0.0845428	82.4
F5	CD172g (SIRPγ)	0.00209694	0.000172559	0.16
F6	CD178	0	0.00016241	0.32
F7	CD179a	0.00106598	0.00142074	0.31
F8	CD179b	0	0.000111663	0.1
F9	CD18	0	0.000131962	0.069
F10	CD180	0	1.58213e-05	0.13
F11	CD182	0	3.4009e-05	1.31
F12	CD183	0.0140845	0.0187722	1.59
G1	CD185	0	0.00026389	0.17
G2	CD19	0	2.76135e-05	0.062
G3	CD191	0.00749064	0.00203252	0.5
G4	CD194	0.00623363	0.00466721	0.46
G5	CD1b	0	0.000578933	0.31
G6	CD1c	0	5.8313e-05	1.19
G7	CD200	0.968883	0.748479	99.9
G8	CD200R	0	0.000283895	0.24
G9	CD202b	0.0183616	0.363083	50.5
G10	CD203c	0	0.000354844	0.45
G11	CD205	0.00108454	0.000172384	50
G12	CD206	0	0.000364978	0.25
H1	CD207	0	0.000253485	0.042
H2	CD21	0	8.53882e-05	73.1
H3	CD213α1	0	0.000830952	0.7
H4	CD213α2	0	0.00232959	0.24
H5	CD218a	0	0.00152207	0.12
H6	CD221	0.696296	0.713273	99.5
H7	CD223 (LAG-3)	0	0.000152261	0.19
H8	CD226	0	0.000567629	0.24
H9	CD227	0.0762125	0.161094	90.9
H10	CD229	0.000948006	9.25878e-05	0.19
H11	CD23	0	1.25759e-05	0.043
H12	CD231	0	0.000314622	0.71
A1	Blank	0	0	0.041
A2	CD244 (2B4)	0	0.000151645	0.53
A3	CD245	0.0384615	0.165657	98.7
A4	CD25	0.0252101	0.0162939	0.12
A5	CD252	0	0.00059681	1.23
A6	CD261	0	0.00024261	96.4
A7	CD262	0.235294	0.320526	99.9
A8	CD263	0.0285714	0.153691	1.91
A9	CD266	0.0171756	0.0326493	99.2
A10	CD268	0.00503989	0.00596623	11.6
A11	CD27	0.0078065	0.0711542	0.14
A12	CD271	0.583333	0.34277	99.7
B1	CD275	0.418182	0.177958	99
B2	CD276	0.994601	0.999413	99.8
B3	CD277	0.00314247	0.000838528	0.89
B4	CD279	0	0.000625871	1.88
B5	CD28	0	3.50493e-05	0.33
B6	CD29	0.991177	0.998789	99.8
B7	CD290	0	0.000242856	0.22
B8	CD298	1	0.999312	98.7
B9	CD3	0	0.000232739	0.75
B10	CD30	0	0.000141537	75.2
B11	CD300c	0.00365018	0.000910102	0.6
B12	CD309	0.0080683	0.150657	99.4
C1	CD31	0.0202703	0.000273205	0.36
C2	CD314	0	6.62241e-05	0.36
C3	CD317	0.756757	0.895749	99.4
C4	CD324	0.743802	0.554656	99.5
C5	CD325	0	0.0006986	0.61
C6	CD328	0	0.000162081	0.13
C7	CD33	0	0.000232739	0.43
C8	CD334	0	0	16.9
C9	CD335	0	2.59103e-05	0.043
C10	CD336	0	3.21852e-05	0.24
C11	CD337	0	2.42909e-05	0.27
C12	CD34	0	0.000505817	4.12
D1	CD340	0.746269	0.953877	99.8
D2	CD344	0.575	0.395749	96.5
D3	CD35	0	0.000748427	3.22
D4	CD354	0.330769	0.43465	0.24
D5	CD360	0	0.00161845	8.46
D6	CD365	0.352941	0.509109	0.28
D7	CD366	0	0.000323454	0.26
D8	CLEC4A	#DIV/0!	#DIV/0!	0.22
D9	CD36L1	0	0	99.5
D10	CD38	0	0.000101204	2.15
D11	CD39	0.22807	0.0352298	47.2
D12	CD4	0.156522	0.00404858	11.1
E1	CD40	#DIV/0!	#DIV/0!	13.2
E2	CD41	#DIV/0!	#DIV/0!	0.064
E3	CD42b	0.00170782	0.00293552	0.066
E4	CD43	0	2.35824e-05	0.55
E5	CD44	0	0	79.7
E6	CD45	0.0071049	0.0186348	0.2
E7	CD47	0.097561	0.270243	99.6
E8	CD48	0	0.000151799	2.17
E9	CD49a	0.933824	0.855984	99.7
E10	CD49b	0	0.000425351	99.8
E11	CD49c	0.785714	0.899433	99.8
E12	CD49d	0.625	0.17004	62.1
F1	CD5	#DIV/0!	#DIV/0!	0.2
F2	CD50	#DIV/0!	#DIV/0!	51.8
F3	CD54	0	3.36021e-05	99.7
F4	CD55	0.0553191	0.00728597	99.8
F5	CD56 (NCAM)	0.172727	0.0190129	99.8
F6	CD58	0.933759	0.841945	99.9
F7	CD6	0.61194	0.924293	0.26
F8	CD61	0.971867	0.927032	0.043
F9	CD62E	0	0.00015313	0.13
F10	CD62L	0	6.28503e-05	0
F11	CD62P	0	4.74674e-05	0.11
F12	CD63	0.00730755	0.00323821	99.5
G1	CD64	#DIV/0!	#DIV/0!	0.44
G2	CD69	#DIV/0!	#DIV/0!	0.13
G3	CD73	0.00148616	0.000151953	20.8
G4	CD74	0.00164572	0.00465776	0.39
G5	CD79b	0.00378408	0.00121556	0.76
G6	CD8a	0	0.000455719	0.22
G7	CD80	0	0.000506842	0.064
G8	CD81	#DIV/0!	#DIV/0!	99.5
G9	CD82	0	0.000161917	87.5
G10	CD83	0.994137	0.945002	3.72
G11	CD85	0.0106296	0.296559	0.067
G12	CD85k	0.00286772	0.00243063	0.088
H1	CD87	#DIV/0!	#DIV/0!	0.37
H2	CD89	#DIV/0!	#DIV/0!	0.13
H3	CD8a	0.00251335	0.000243102	2.47
H4	CD9	0	0.000162081	99.7
H5	CD90	0	0.000131695	99.9
H6	CD93	0.971193	0.905042	1.41
H7	CD94	0.996623	0.999483	0.13
H8	CD95	#DIV/0!	#DIV/0!	78.2
H9	CD96	0	0.000253229	0.69
H10	CD97	0	0.000253485	9.77
H11	CD99	0	0.000111324	81.7
H12	CXCL16	0	0.000982806	0.29
A1	Blank	0	0	0.022
A2	DLL1	0.0270728	0.0209578	0.68
A3	DLL4	0	0	0.1
A4	DR3	0	0	0.2
A5	EGFR	0	0.00014168	64.5
A6	CD357	0	4.76698e-05	0.69
A7	GPR19	0	0.000656798	68.9
A8	GPR56	0	0.00090091	0.18
A9	HLA-E	0	0.000485103	0.43
A10	HVEM	0	0.00121433	0.34
A11	Ig light chain κ	0	0	20.1
A12	IgM	0	0	0.1
B1	CD360	0	0.000141824	4.55
B2	Integrin α9β1	0.760331	0.747976	91.3
B3	Jagged 2	0	0.000565908	0.47
B4	Ksp37	0	9.39183e-05	0.06
B5	LAP	0	0.00262732	0.097
B6	LY6G6D	0	0	0.11
B7	MERTK	0.711864	0.504049	99.8
B8	MSC	0.718182	0.602629	99.8
B9	MSC,NPC	0.382114	0.364372	9.21
B10	TNAP	0.950266	0.689585	99.7
B11	MUC-13	0	0.000121566	0.27
B12	NKp80	0	0.000121443	0.23
C1	Notch 1	0.00341946	0.000454798	97.2
C2	Notch3	0	4.44762e-05	44.6
C3	Notch 4	0	6.49755e-05	0.51
C4	NPC	0.243243	0.264914	8.34
C5	CD352	0	0.000161917	0.35
C6	PSMA	0	7.55004e-05	0.091
C7	ROR1	0.831933	0.817814	99.8
C8	Siglec-10	0	0.0197468	0.35
C9	CD328	0	0.000121443	0.17
C10	Siglec-8	0	4.64084e-05	0.16
C11	Siglec-9	0	0.000121566	0.15
C12	SSEA-5	0.996749	0.91968	51.7
D1	SUSD2	0.75	0.662285	96.3
D2	TCR α/β	0	0.000131562	0.53
D3	TCR γ/δ	0	0.000363872	0.53
D4	Tim-4	0	4.26095e-05	0.37
D5	TLT-2	0	7.88613e-05	0.22
D6	TM4SF20	0	0	0.12
D7	TRA-2-49	1	0.99912	99.8
D8	TRA-2-54	1	0.998382	99.9
D9	TSLPR	0	8.6949e-05	0.34
D10	VEGFR-3	0	0.000171861	47.2
D11	IgG2a, κ Isotype Ctrl	0	0.000181969	0.19
D12	APCDD1	0.035533	0.00536274	0.82
E1	CD272	0	0.000222622	0.24
E2	CD198	0.00227838	0.00283745	0.84
E3	CCRL2	0	0.000393784	0.27
E4	CD102	0	0.000243102	3.9
E5	CD104	0	0.000151799	0.5
E6	CD124	0	3.5019e-05	11.3
E7	CD130	0.504274	0.201417	0.22
E8	CD144	0	0.000212505	0.55
E9	CD152 (CTLA-4)	0	0.00014168	0.32
E10	CD155	0.994514	0.817629	99.9
E11	CD158b	0	0.000161753	0.46
E12	CD184	0.790476	0.0170724	1.21
F1	CD186	0	0.000151799	0.082
F2	CD192	0	0.000313667	0.16
F3	CD197	0.00431464	0.0130448	2.73
F4	CD199	0.0162369	0.00778014	1.29
F5	CD209	0	4.55445e-05	0.083
F6	CD217	0	0.00293255	85.3
F7	CD230 (Prion)	0	0.00880834	11.5
F8	CD24	0.982801	0.997367	72.7
F9	CD243	0	0.000819166	5.25
F10	CD26	0.2	0.000313984	6.47
F11	CD269	0	3.38715e-05	0.12
F12	CD282	0	0.000253229	0.33
G1	CD284	0	0.000658795	0.9
G2	CD301	0	0.00263264	0.64
G3	CD303	0	0	0.033
G4	CD304	0	0.00141643	0.043
G5	CD307e	0	0	0.18
G6	CD323	0.845528	0.867409	99.8
G7	CD357	0.00253139	0	0.68
G8	CD36	0	0.00121556	2.23
G9	CD369	0	0.000354126	0.21
G10	CD370	0	0.000192465	0.084
G11	CD371	0	0.00252908	0.12
G12	CD45RO	0.0021122	5.13132e-05	0.031
H1	CD51	0.974325	0.970854	99.8
H2	CD59	0.969793	0.999352	100
H3	CD7	0.210526	0.241658	18.6
H4	CD71	0.875912	0.73428	99.7
H5	CD84	0	0.000121566	0.42
H6	CD88	0	0.00014168	0.19
H7	CD355	0	0.000121566	0.19
H8	erbB3	0.504065	0.12766	99.3
H9	FPR3	0	0.000192465	0.52
H10	Ganglioside GD2	0.0452261	0.177126	5.41
H11	GPR83	0	0.00141643	0.28
H12	HLA-A,B,C	0.336283	0.760121	99.9
A1	Blank	0	0	0.02
A2	HLA-DR	0	0.000303245	8.62
A3	Ig light chain λ	0	0.000192076	0.1
A4	IgD	0	0.000282463	0.027
A5	IL-28RA	0	6.92571e-05	0.17
A6	integrin β5	0.688073	0.701719	99.6
A7	KLRG1	0	0.000272653	0.45
A8	LOX-1	0.00474031	0.000181785	99.6
A9	MICA/MICB	0.0114068	0.00252653	99.3
A10	SUSD2	0.787037	0.660263	98.1
A11	Notch 2	0.00650442	0.0620257	88.5
A12	TACSTD2	0.108108	0.217611	17.9
B1	TIGIT (VSTM3)	0	0.000111211	0.027
B2	IgG2b, κ Isotype Ctrl	0	0.00181855	0.49
B3	C3aR	0	0.000201979	0.22
B4	CCX-CKR (CCRL1)	0	0.000445146	6.75
B5	CD11c	0	0.00323494	0.061
B6	CD129	0	0.00057659	0.39
B7	CD158	0	0.000232504	4.24
B8	CD181	0	0.00262732	95.7
B9	CD193	0	0.00262732	0.27
B10	CD196	0.0152284	0.074467	0.86
B11	CD1d	0.155963	0.196158	24
B12	CD20	0	7.08452e-05	0.041
C1	CD22	0	6.83472e-05	0.094
C2	CD220	0.0132827	0.00333569	5.05
C3	CD235ab	0	8.21975e-05	0.025
C4	CD258	0	0.000708	0.93
C5	CD274	0.00424318	0.0160785	0.89
C6	CD319	0	0.000615782	0.16
C7	CD32	0	0.000909183	0.94
C8	CD326	1	0.952718	99.6
C9	CD338	0.0250696	0.115268	4.54
C10	CD368	0	0.000323128	0.21
C11	CD45RA	0	0.000252717	0.02
C12	CD45RB	0	4.12104e-05	0.02
D1	CD49e	1	0.999484	99.6
D2	CD52	0	0.0714141	0.85
D3	CD66a/c/e	0.0104847	0.0121212	1.32
D4	CD85h	0	0.00031335	0.14
D5	CD85	0	0.000192076	0.27
D6	CD86	0	0.000545157	11.6
D7	CD92	0.853659	0.866261	95.5
D8	CXCR7	0.00705271	0.0114222	1.02
D9	Delta Opioid Receptor	0.0070757	0.00596623	0.21
D10	Dopamine Receptor D1 (DRD1)	0	0.00444714	0.081
D11	EphA2	0.517857	0.46815	99.5
D12	FcεRIα	0	0.000263355	0.34
E1	GARP	0.252174	0.52275	0.78
E2	CD215	0.00662252	0.00637458	0.25
E3	Lymphotoxin β Receptor	0.00608538	0.00101112	21.3
E4	MRGX2	0	0.000828433	0.2
E5	TMEM8A	0.275229	0.258586	99.4
E6	CD254	0.00507614	0.000151492	0.42
E7	CD318	0.576577	0.175935	99.7
E8	IgG3,k Isotype Ctrl	0	0.000546813	0.48
E9	CD255	0.00322592	0.00677658	0.99
E10	SSEA-4	0.964083	0.994643	99.9
E11	IgM, κ Isotype Ctrl	0	0.000192076	0.36
E12	Sialyl Lewis X (dimeric)	0	0.000313033	0.1
F1	TRA-1-81	0.5	0.186235	98.7
F2	CD160	0.00307235	0.00505561	1.32
F3	CD57	0.451327	0.479757	99.7
F4	CD66b	0	0.000232504	0.27
F5	TRA-1-60-R	0.491525	0.324899	99.5
F6	IgG1, κ Isotype Ctrl	0	9.80692e-05	0.33
F7	CD115	0	0.00151745	0.66
F8	CD201	0.113043	0.411943	96.5
F9	IgG2a, κ Isotype Ctrl	0	7.09464e-05	0.17
F10	CD120b	0	0.000505306	37.4
F11	CD210	0	0.00141643	0.55
F12	CD267	0	0.000181785	0.1
G1	CD294	0.474576	0.0220469	0.3
G2	CD49f	0.940594	0.388889	99.6
G3	CD85	0	3.23191e-05	0.31
G4	CD85d	0	0.000222848	0.37
G5	IgG Fc	0	3.2456e-05	0.052
G6	Integrin β7	0	0	0.088
G7	XCR1	0	0.00059681	0.3
G8	Podoplanin	0.99708	0.872599	98.7
G9	IgG2b, κ Isotype Ctrl	0.00263269	8.89708e-05	0.32
G10	CD132	0.0078125	0.00800486	1.07
G11	CD195	0.0138408	0.0283401	0.041
G12	CX3CR1	0	0.000111211	0.2
H1	IgM, κ Isotype Ctrl	0	0.000364978	0.047
H2	SSEA-3	0.00665454	0.00707786	68.4
H3	Blank	0	0	0.28
H4	Blank	#DIV/0!	#DIV/0!	0.14
H5	Blank	#DIV/0!	#DIV/0!	0.094
H6	Blank	#DIV/0!	#DIV/0!	0.029
H7	Blank	#DIV/0!	#DIV/0!	0.028
H8	Blank	#DIV/0!	#DIV/0!	0
H9	Blank	#DIV/0!	#DIV/0!	0
H10	Blank	#DIV/0!	#DIV/0!	0.04
H11	Blank	#DIV/0!	#DIV/0!	0.019
H12	Blank	#DIV/0!	#DIV/0!	0.04
