# Supplementary material for: Monolayer platform to generate and purify primordial germ-like cells in vitro provides insights into human germline specification
Source: Nat Commun. 2023 Sep 14;14:5690. doi: 10.1038/s41467-023-41302-w (PMC10502105; doi:10.1038/s41467-023-41302-w)
Supplement: Supplementary file 5 — Supplementary Data 2 [file 41467_2023_41302_MOESM5_ESM.xlsx]

## Sheet: Trajectory to PGC
	Genes	module	supermodule	dim_1	dim_2	term	q_value	estimate
1	A1BG	3	2	-6.73561	-0.131384	pseudotime	1.09623e-33	-0.0221575
2	AAED1	1	1	7.04866	0.875359	pseudotime	4.75906e-23	0.0207595
3	AASS	2	2	-8.78042	0.44115	pseudotime	1.40666e-46	-0.047096
4	AATF	1	1	7.82588	0.80716	pseudotime	9.20748e-27	0.0195281
5	ABCA7	2	2	-8.53938	-1.00348	pseudotime	1.26353e-35	-0.033441
6	ABCB8	1	1	6.77229	-0.204636	pseudotime	6.83801e-16	0.0266409
7	ABCD4	1	1	6.99674	0.0553432	pseudotime	1.56217e-90	0.0297117
8	ABCF1	3	2	-5.37307	0.224186	pseudotime	4.82062e-13	-0.00822995
9	ABHD17C	2	2	-7.69452	0.357635	pseudotime	6.75558e-19	-0.0536317
10	ABLIM1	2	2	-8.05779	-0.436978	pseudotime	1.44154e-34	-0.0369035
11	ABRACL	3	2	-6.23414	-0.515895	pseudotime	8.48402e-30	-0.00898961
12	ABTB1	1	1	5.79499	-0.842531	pseudotime	2.49564e-14	0.025428
13	AC005276.1	2	2	-8.85234	-0.220257	pseudotime	9.80067e-25	-0.0880276
14	AC007405.6	2	2	-7.84392	-0.687167	pseudotime	1.84932e-28	-0.032729
15	AC074289.1	2	2	-8.89148	-0.831743	pseudotime	6.40795e-57	-0.0589104
16	AC100830.3	1	1	6.85211	-0.36997	pseudotime	1.58885e-22	0.0197779
17	AC104655.3	2	2	-8.49555	0.168009	pseudotime	5.90349e-23	-0.0460856
18	AC114803.3	2	2	-9.68299	-1.54358	pseudotime	1.42019e-12	-0.070026
19	AC116614.1	2	2	-8.24188	0.207086	pseudotime	2.08176e-17	-0.0777157
20	AC140542.2	1	1	6.42369	-0.976975	pseudotime	6.34389e-16	0.0392672
21	ACADVL	1	1	6.10635	0.662532	pseudotime	3.14561e-21	0.0134367
22	ACAP1	2	2	-8.58131	-0.666948	pseudotime	5.35093e-16	-0.0271107
23	ACAT2	2	2	-8.77341	-1.58634	pseudotime	3.70005e-64	-0.0170152
24	ACLY	2	2	-9.05519	-1.4623	pseudotime	1.21991e-12	-0.00901582
25	ACN9	3	2	-6.89665	-0.162739	pseudotime	8.92978e-11	-0.00979347
26	ACP2	1	1	7.14985	1.06743	pseudotime	3.80978e-16	0.0233847
27	ACSF2	1	1	7.00439	0.576663	pseudotime	1.87687e-37	0.0347742
28	ACSL4	2	2	-8.34807	-0.770843	pseudotime	1.50435e-12	-0.0153847
29	ACSS2	2	2	-9.35356	-1.58302	pseudotime	3.32927e-13	-0.0227041
30	ACTB	4	1	6.38736	2.00306	pseudotime	3.33314e-110	0.0165022
31	ACTC1	1	1	6.26946	-0.662986	pseudotime	6.86386e-37	0.036219
32	ACTG1	1	1	6.91735	0.269928	pseudotime	5.98625e-194	0.0171208
33	ACTG2	1	1	6.37828	-0.109527	pseudotime	3.1938e-99	0.0448776
34	ACTL6B	2	2	-7.13113	0.809503	pseudotime	3.00505e-19	-0.0866835
35	ACTN1	1	1	5.93348	0.571122	pseudotime	1.26514e-83	0.0241925
36	ACTN4	1	1	7.33243	-1.26119	pseudotime	1.81828e-12	0.00960951
37	ACTR10	4	1	6.81664	1.64491	pseudotime	1.08639e-43	0.0220689
38	ACTR1A	4	1	6.7162	1.3552	pseudotime	3.10016e-40	0.0173607
39	ACTR3	4	1	7.0155	1.81337	pseudotime	3.10558e-62	0.0192935
40	ACVR1	1	1	7.43832	0.164577	pseudotime	4.83447e-41	0.0344701
41	ACVR2B	2	2	-8.51329	0.344531	pseudotime	2.74373e-23	-0.0231462
42	ACYP1	3	2	-5.99943	0.127408	pseudotime	1.76393e-14	-0.0152039
43	ADA	2	2	-7.96602	0.128256	pseudotime	1.83469e-28	-0.0284735
44	ADAMTS1	1	1	7.61538	0.140053	pseudotime	4.17549e-20	0.040299
45	ADCK5	1	1	6.53038	0.261195	pseudotime	1.09463e-11	0.0284061
46	ADCY2	2	2	-8.17725	0.375022	pseudotime	1.98513e-34	-0.0645455
47	ADCY5	2	2	-7.98284	0.207229	pseudotime	6.01063e-24	-0.0771714
48	ADCYAP1R1	2	2	-9.49551	0.296232	pseudotime	9.05802e-21	-0.0699968
49	ADD1	1	1	7.11899	0.23737	pseudotime	2.36706e-13	0.0136107
50	ADD2	3	2	-6.8972	0.105508	pseudotime	3.07995e-38	-0.0270832
51	ADI1	1	1	7.79519	0.777228	pseudotime	5.91572e-47	0.0178266
52	ADRBK1	2	2	-7.38565	-0.131284	pseudotime	7.84811e-12	-0.0269129
53	ADRM1	1	1	5.53056	1.22183	pseudotime	4.64506e-66	0.0137545
54	ADTRP	1	1	6.0002	-0.714314	pseudotime	3.66271e-19	0.0356464
55	AES	2	2	-7.24431	-0.364206	pseudotime	1.35677e-76	-0.0258204
56	AFAP1	1	1	6.41135	-1.13075	pseudotime	1.06669e-26	0.0276079
57	AFP	3	2	-6.70856	0.136263	pseudotime	2.41931e-18	-0.0696079
58	AGL	1	1	7.80046	0.258141	pseudotime	2.06902e-33	0.0286318
59	AGO1	3	2	-6.00287	-0.882935	pseudotime	1.83837e-13	-0.0162682
60	AGPAT1	3	2	-7.23893	0.38137	pseudotime	4.37857e-24	-0.0156459
61	AGPAT2	1	1	6.55874	-0.96276	pseudotime	8.27749e-12	0.00981784
62	AGPAT4	1	1	7.4572	1.08623	pseudotime	4.99009e-14	0.0184132
63	AGPAT5	2	2	-8.00563	-0.0933437	pseudotime	4.23965e-52	-0.0275525
64	AGRN	2	2	-8.83675	-0.674591	pseudotime	1.02223e-42	-0.041435
65	AHCY	2	2	-7.7349	-1.95113	pseudotime	2.12184e-25	-0.00729494
66	AHNAK	1	1	7.63747	-0.903001	pseudotime	9.04114e-38	0.0300225
67	AIF1	3	2	-6.88679	-0.312977	pseudotime	1.84555e-29	-0.0570577
68	AIP	1	1	6.90884	0.51572	pseudotime	3.13107e-23	0.0163454
69	AK3	1	1	7.3258	-0.120825	pseudotime	1.50045e-19	0.0154697
70	AKAP12	1	1	6.95545	0.00308639	pseudotime	3.79164e-131	0.0320159
71	AKAP17A	1	1	7.67155	-0.0979232	pseudotime	6.17873e-15	0.0146432
72	AKAP9	1	1	7.60617	-0.057983	pseudotime	1.21724e-39	0.0187299
73	AKR1A1	2	2	-7.27495	-0.270617	pseudotime	3.049e-24	-0.00801901
74	AKR1B1	4	1	5.68946	2.16778	pseudotime	1.17515e-40	0.0103101
75	AL592284.1	2	2	-8.41229	-0.828103	pseudotime	6.82447e-33	-0.048916
76	ALDH1B1	2	2	-7.81018	0.0970959	pseudotime	4.78359e-60	-0.055738
77	ALDH2	1	1	7.2803	0.842338	pseudotime	1.89045e-20	0.0170846
78	ALDH3A2	3	2	-5.3505	-1.51645	pseudotime	1.54758e-13	-0.0159478
79	ALDH7A1	4	1	6.29239	2.54628	pseudotime	7.23314e-23	0.0124026
80	ALDH9A1	4	1	6.16669	2.3982	pseudotime	6.82943e-13	0.0106136
81	ALKBH7	1	1	6.89787	-0.152893	pseudotime	1.31122e-16	0.00641903
82	ALOX5	1	1	5.9434	-0.136865	pseudotime	1.45407e-16	0.036444
83	ALPL	1	1	6.61283	-0.507624	pseudotime	3.99066e-15	0.0109295
84	AMMECR1	1	1	6.53401	-0.294994	pseudotime	1.20089e-25	0.0181319
85	AMOTL1	3	2	-7.05971	-0.161596	pseudotime	6.86188e-17	-0.0336367
86	ANGPTL4	1	1	7.05577	0.0982997	pseudotime	3.08365e-95	0.0408775
87	ANKRD10	2	2	-8.24497	0.0784766	pseudotime	8.12275e-32	-0.0194605
88	ANKRD29	2	2	-7.97056	0.559234	pseudotime	1.04191e-26	-0.0811416
89	ANKRD37	2	2	-9.81507	-1.64781	pseudotime	2.71377e-21	-0.0392885
90	ANKS6	2	2	-7.74725	0.882007	pseudotime	3.58731e-22	-0.0306852
91	ANO2	1	1	7.18995	-0.52829	pseudotime	2.28695e-23	0.0412626
92	ANXA2	1	1	7.04201	0.600749	pseudotime	1.64551e-137	0.0308033
93	ANXA3	1	1	6.68831	0.571823	pseudotime	2.37586e-100	0.0363017
94	ANXA5	4	1	6.08481	1.84866	pseudotime	3.45931e-52	0.0151506
95	ANXA6	1	1	7.20313	0.598799	pseudotime	4.39861e-69	0.0277343
96	ANXA7	4	1	6.10985	2.20562	pseudotime	7.40382e-14	0.0122212
97	AP000459.4	3	2	-6.33349	-0.484785	pseudotime	1.19992e-102	-0.0727892
98	AP002856.5	2	2	-8.69555	-0.354106	pseudotime	3.34303e-82	-0.0903275
99	AP1S2	2	2	-8.96526	-0.221188	pseudotime	6.32442e-39	-0.0104433
100	AP2M1	1	1	6.56082	0.758452	pseudotime	5.5909e-139	0.0154311
101	APBB1	1	1	7.11762	0.270407	pseudotime	1.02885e-15	0.0210557
102	APLN	2	2	-9.78375	-1.55134	pseudotime	2.20153e-30	-0.067712
103	APLNR	1	1	7.52856	-1.84028	pseudotime	8.93821e-13	0.0361684
104	APLP2	4	1	6.99792	2.43284	pseudotime	4.24957e-37	0.0110405
105	APOBEC3C	2	2	-8.15274	-0.545924	pseudotime	1.8831e-14	-0.0159047
106	APOE	4	1	6.98989	2.32157	pseudotime	5.17163e-74	0.0115765
107	APP	1	1	7.60589	1.36339	pseudotime	3.84099e-110	0.0242633
108	APRT	3	2	-6.00047	0.0868985	pseudotime	1.85078e-31	-0.00624387
109	AQP3	1	1	6.44833	-0.87879	pseudotime	1.29639e-36	0.0341686
110	ARC	2	2	-7.59998	1.06523	pseudotime	5.44383e-20	-0.0875363
111	ARF4	4	1	5.88276	2.14534	pseudotime	7.33767e-18	0.00946336
112	ARF5	1	1	6.5335	0.470013	pseudotime	2.54423e-23	0.009219
113	ARF6	1	1	5.73933	0.225987	pseudotime	9.88856e-16	0.0118544
114	ARFGEF1	1	1	7.26364	-0.13525	pseudotime	2.42104e-20	0.0157879
115	ARG2	2	2	-8.16932	-1.59248	pseudotime	2.28945e-15	-0.0130007
116	ARGLU1	1	1	5.70214	0.58684	pseudotime	4.54519e-12	0.00695086
117	ARHGAP29	1	1	7.71845	-0.644641	pseudotime	4.68334e-45	0.0343558
118	ARHGAP4	1	1	6.17026	-0.885225	pseudotime	9.89775e-11	0.0202445
119	ARHGDIA	1	1	5.02494	0.325531	pseudotime	1.3841e-22	0.0105955
120	ARHGEF19	2	2	-8.27845	0.365913	pseudotime	1.41688e-15	-0.0282888
121	ARHGEF9	2	2	-8.56417	-1.10475	pseudotime	4.74665e-12	-0.0210954
122	ARID3B	2	2	-7.63577	-0.0488301	pseudotime	1.07266e-31	-0.0232033
123	ARID4B	1	1	7.05695	0.888151	pseudotime	1.34653e-11	0.0104675
124	ARID5B	1	1	7.04445	0.163671	pseudotime	3.25915e-87	0.0396228
125	ARL2	2	2	-7.55175	-0.405096	pseudotime	1.44726e-50	-0.0092985
126	ARL4A	3	2	-5.46948	-0.168272	pseudotime	6.38222e-26	-0.0203202
127	ARL4D	1	1	6.53518	-0.533256	pseudotime	3.10905e-31	0.0246582
128	ARL6IP1	1	1	5.59658	1.10945	pseudotime	4.8983e-22	0.0154564
129	ARL6IP5	2	2	-8.12059	-1.21576	pseudotime	1.05951e-22	-0.0210097
130	ARMCX2	1	1	7.60941	0.464459	pseudotime	1.39381e-32	0.0223443
131	ARMCX3	1	1	7.58719	0.0594406	pseudotime	1.06967e-32	0.0238439
132	ARMCX6	1	1	6.99517	-0.501188	pseudotime	1.86382e-27	0.018636
133	ARPC1A	1	1	6.28793	-0.119037	pseudotime	1.56831e-48	0.0105573
134	ARPC1B	1	1	5.28657	-0.689004	pseudotime	2.91634e-43	0.0140373
135	ARPC3	4	1	6.09253	1.92136	pseudotime	8.55183e-44	0.0080771
136	ARPC5	1	1	6.62981	0.484718	pseudotime	9.29236e-90	0.0201954
137	ARRB1	1	1	5.50152	-0.573191	pseudotime	1.49596e-15	0.0235882
138	ARRB2	2	2	-7.59199	0.420459	pseudotime	3.56601e-23	-0.0176287
139	ASGR1	2	2	-9.44112	-1.35636	pseudotime	2.81594e-33	-0.0331311
140	ASMTL	4	1	6.86792	2.45394	pseudotime	6.3469e-11	0.0120373
141	ASNS	2	2	-8.20827	-0.761589	pseudotime	1.11599e-41	-0.0255326
142	ASPH	2	2	-8.66214	-0.619096	pseudotime	2.76348e-15	-0.0172457
143	ASPHD1	2	2	-7.66471	-0.517489	pseudotime	5.7756e-36	-0.0355615
144	ASRGL1	1	1	7.56599	-0.682345	pseudotime	2.64469e-107	0.0292778
145	ASS1	2	2	-8.70415	-0.267764	pseudotime	7.27556e-35	-0.0282623
146	ASUN	2	2	-7.71889	-1.30606	pseudotime	1.03562e-21	-0.0190206
147	ATF4	2	2	-6.92366	-1.17716	pseudotime	3.40397e-81	-0.0169781
148	ATF7IP2	3	2	-5.52795	-0.530612	pseudotime	2.01667e-17	-0.0263704
149	ATG3	1	1	7.78858	0.863685	pseudotime	5.47453e-37	0.0178913
150	ATP11C	4	1	6.86952	1.33739	pseudotime	4.52096e-13	0.0111738
151	ATP13A2	1	1	8.14165	-0.566414	pseudotime	1.24854e-23	0.0159353
152	ATP13A3	2	2	-7.25445	-0.274633	pseudotime	1.46131e-14	-0.0261423
153	ATP1A2	2	2	-7.31535	0.641869	pseudotime	8.32525e-91	-0.080136
154	ATP5A1	4	1	6.28276	2.52315	pseudotime	7.56975e-33	0.00632356
155	ATP5E	2	2	-7.15974	-1.45034	pseudotime	4.92206e-39	-0.00795131
156	ATP5G1	3	2	-5.59798	0.131907	pseudotime	3.86238e-65	-0.0117495
157	ATP5G2	2	2	-7.24389	-1.92032	pseudotime	1.13112e-163	-0.0149494
158	ATP5H	2	2	-7.28235	-0.798846	pseudotime	7.85341e-13	-0.00507674
159	ATP6AP1	4	1	7.02181	2.2091	pseudotime	6.99456e-31	0.0192489
160	ATP6AP2	4	1	6.88411	2.33329	pseudotime	1.31941e-62	0.0215916
161	ATP6V0B	4	1	6.01392	1.22178	pseudotime	1.60463e-52	0.0116395
162	ATP6V0D1	4	1	7.24555	1.71595	pseudotime	6.65718e-30	0.0186794
163	ATP6V0E1	1	1	6.17511	0.322598	pseudotime	1.62501e-62	0.0129307
164	ATP6V1C2	1	1	7.20369	-1.63704	pseudotime	3.43987e-31	0.0336947
165	ATP6V1E1	1	1	7.36343	1.21743	pseudotime	2.39432e-28	0.0131011
166	ATP6V1G1	1	1	7.3716	0.208237	pseudotime	3.11114e-75	0.0108292
167	ATP6V1H	4	1	7.31856	1.78016	pseudotime	1.40991e-28	0.0203059
168	ATP8A1	1	1	7.99065	-1.14651	pseudotime	2.10129e-15	0.0251313
169	ATPIF1	3	2	-5.85896	0.594785	pseudotime	2.8117e-21	-0.00539363
170	ATRX	1	1	7.69805	1.26045	pseudotime	3.33141e-20	0.0115549
171	ATXN10	4	1	6.39391	2.31371	pseudotime	2.83145e-29	0.012839
172	AUH	1	1	7.38436	1.11594	pseudotime	1.40399e-14	0.0197774
173	AUTS2	2	2	-8.67634	-0.385297	pseudotime	4.68798e-31	-0.0357804
174	B3GALNT2	1	1	6.28065	-0.123029	pseudotime	2.32951e-14	0.0242674
175	B3GALT1	2	2	-8.61517	0.681298	pseudotime	1.94771e-34	-0.0778435
176	B3GALT5	2	2	-8.0746	0.673294	pseudotime	2.14535e-18	-0.0748128
177	B3GAT1	3	2	-6.69027	0.497525	pseudotime	2.07474e-15	-0.0644956
178	B3GNT2	1	1	7.73178	-1.41691	pseudotime	1.27396e-22	0.0201907
179	B9D1	3	2	-7.02701	-0.645366	pseudotime	1.93916e-18	-0.0198478
180	BAG3	4	1	6.31357	1.12215	pseudotime	2.04958e-16	0.0225674
181	BAG6	4	1	5.93511	1.51141	pseudotime	1.87835e-11	0.00953516
182	BAI2	3	2	-6.90581	0.189612	pseudotime	1.91498e-11	-0.0628306
183	BAMBI	1	1	7.71404	-0.728304	pseudotime	1.33291e-86	0.0345655
184	BANF1	3	2	-5.98594	0.301234	pseudotime	2.28795e-56	-0.00842592
185	BARD1	1	1	6.66449	0.293419	pseudotime	7.70628e-35	0.0221386
186	BASP1	1	1	6.85887	0.176778	pseudotime	3.53639e-67	0.0175427
187	BAZ2B	1	1	7.67593	0.500144	pseudotime	1.19452e-11	0.0162894
188	BBS9	2	2	-7.70009	-0.913315	pseudotime	7.44947e-35	-0.0435275
189	BCAM	1	1	6.38115	-1.11683	pseudotime	1.0278e-71	0.0263474
190	BCAP29	4	1	6.27346	1.39967	pseudotime	2.88477e-17	0.0176212
191	BCAP31	4	1	6.68882	1.41279	pseudotime	5.61199e-79	0.0163303
192	BCAT1	2	2	-8.21882	-0.422109	pseudotime	1.70239e-197	-0.073773
193	BCAT2	2	2	-8.33283	-0.0201997	pseudotime	1.35367e-31	-0.0317844
194	BCL11A	3	2	-6.65815	-0.247659	pseudotime	3.1764e-24	-0.0337113
195	BCL2L11	2	2	-9.06118	-0.93846	pseudotime	3.34087e-16	-0.0448555
196	BCLAF1	4	1	6.27748	1.527	pseudotime	3.48097e-11	0.00876449
197	BCO2	1	1	7.99665	0.348311	pseudotime	1.98498e-22	0.0522652
198	BCR	2	2	-7.7583	-0.239537	pseudotime	1.08643e-31	-0.0312242
199	BDNF	2	2	-9.00474	-0.604974	pseudotime	2.00242e-20	-0.0657317
200	BEND4	1	1	5.96586	-0.380377	pseudotime	1.51153e-36	0.0321145
201	BEX1	3	2	-6.58314	0.0315163	pseudotime	1.63087e-126	-0.0475316
202	BEX2	2	2	-7.51683	-0.955744	pseudotime	3.40095e-63	-0.026185
203	BEX4	1	1	6.23526	0.173948	pseudotime	1.16581e-12	0.00857274
204	BEX5	3	2	-6.28328	-0.199675	pseudotime	1.14872e-11	-0.0203948
205	BFAR	1	1	7.13124	-0.136734	pseudotime	4.67225e-20	0.0111913
206	BHLHE41	2	2	-9.84894	-1.51585	pseudotime	4.04862e-23	-0.0700031
207	BICD1	1	1	7.82535	-0.202619	pseudotime	1.07673e-71	0.0326674
208	BID	3	2	-6.68678	0.384286	pseudotime	8.27184e-61	-0.0297218
209	BIRC5	5	1	1.18935	0.623051	pseudotime	8.42159e-29	-0.0131448
210	BNC2	1	1	6.38044	-0.258355	pseudotime	2.57641e-12	0.0202921
211	BNIP2	4	1	6.22272	1.28641	pseudotime	2.17286e-13	0.013414
212	BNIP3L	4	1	6.80139	2.45477	pseudotime	4.78216e-39	0.0146241
213	BOD1	3	2	-7.20047	0.0391247	pseudotime	8.01393e-77	-0.0169374
214	BOLA3	3	2	-6.14835	-0.233827	pseudotime	2.60745e-115	-0.0252228
215	BRE	4	1	6.75556	2.26753	pseudotime	1.55065e-13	0.0155658
216	BRI3	2	2	-7.26684	-1.41725	pseudotime	1.10361e-38	-0.0130711
217	BRINP1	3	2	-7.39462	-0.0795123	pseudotime	1.0266e-17	-0.0449038
218	BRK1	1	1	6.74357	-0.229762	pseudotime	1.15186e-16	0.00408201
219	BRSK2	2	2	-8.25599	-0.448758	pseudotime	7.21331e-12	-0.061859
220	BSG	4	1	7.15525	1.57321	pseudotime	1.51969e-130	0.0152823
221	BST2	2	2	-7.60051	-1.6379	pseudotime	4.63188e-43	-0.0242352
222	BTBD17	2	2	-8.38747	0.710168	pseudotime	6.0934e-55	-0.0912697
223	BTBD2	2	2	-8.67173	0.384182	pseudotime	6.30447e-18	-0.0225032
224	BTF3L4	1	1	7.53979	0.968787	pseudotime	1.00919e-18	0.0075407
225	BUB3	5	1	1.68491	0.47613	pseudotime	1.22306e-13	-0.00834184
226	BUD31	3	2	-5.69119	-0.0616131	pseudotime	1.32573e-44	-0.0133911
227	BZW1	4	1	5.0521	2.0576	pseudotime	8.40479e-17	0.00829182
228	C10orf10	1	1	8.04538	-0.517192	pseudotime	8.13501e-14	0.033143
229	C11orf24	3	2	-5.71972	-0.503142	pseudotime	3.05142e-26	-0.0209051
230	C11orf31	3	2	-6.29449	0.213293	pseudotime	1.03643e-53	-0.00824512
231	C11orf48	3	2	-5.20183	-0.318582	pseudotime	2.08919e-57	-0.0123946
232	C11orf73	3	2	-6.21431	0.14681	pseudotime	3.7608e-46	-0.0128108
233	C12orf45	3	2	-6.34742	0.0715606	pseudotime	1.62949e-37	-0.016471
234	C12orf57	1	1	6.74825	-0.188728	pseudotime	2.00726e-54	0.0115098
235	C12orf75	1	1	5.47378	-0.533923	pseudotime	7.40176e-40	0.0188824
236	C14orf1	2	2	-8.95906	-1.35813	pseudotime	5.47313e-29	-0.0115913
237	C16orf74	3	2	-6.40138	-0.201982	pseudotime	3.08905e-19	-0.0308912
238	C16orf80	4	1	6.88006	1.18007	pseudotime	4.80587e-21	0.0136904
239	C16orf87	1	1	7.63365	-1.60551	pseudotime	2.64488e-12	0.0110389
240	C16orf89	3	2	-5.836	-1.15815	pseudotime	8.20857e-24	-0.0613952
241	C17orf58	2	2	-7.5233	-0.18262	pseudotime	1.44469e-54	-0.0311506
242	C17orf85	4	1	6.69188	1.17115	pseudotime	1.82167e-15	0.0162785
243	C17orf89	3	2	-5.51482	-0.246774	pseudotime	5.86431e-41	-0.0139565
244	C18orf21	3	2	-5.7433	-0.392862	pseudotime	1.0543e-13	-0.0150146
245	C18orf56	2	2	-8.84646	0.0543078	pseudotime	5.47339e-89	-0.047852
246	C19orf24	3	2	-6.5968	-0.24091	pseudotime	6.7499e-25	-0.0116984
247	C19orf43	1	1	6.27148	-0.213252	pseudotime	2.1893e-88	0.0118399
248	C19orf53	1	1	4.81992	0.300154	pseudotime	1.53948e-12	0.00396766
249	C19orf60	1	1	5.83988	0.160216	pseudotime	1.52461e-21	0.00810529
250	C1GALT1C1	4	1	6.7325	2.26788	pseudotime	4.2163e-18	0.0212745
251	C1orf115	1	1	6.77019	-1.54018	pseudotime	3.30937e-25	0.0295273
252	C1orf21	2	2	-7.57147	-1.26509	pseudotime	1.43292e-50	-0.0440132
253	C1orf233	2	2	-7.28587	-1.9094	pseudotime	1.53275e-14	-0.0335659
254	C1orf27	4	1	6.29147	1.34483	pseudotime	1.00249e-15	0.0205227
255	C1orf43	2	2	-6.98942	-1.20788	pseudotime	9.58062e-13	-0.00586951
256	C1orf52	1	1	5.74266	0.841775	pseudotime	3.6655e-11	0.0107468
257	C1orf61	3	2	-5.74347	-1.7234	pseudotime	1.27258e-31	-0.0499875
258	C1orf86	3	2	-5.58995	-0.220323	pseudotime	8.21125e-12	-0.00548885
259	C1orf94	2	2	-8.20027	0.453303	pseudotime	2.01976e-31	-0.0787006
260	C1QBP	3	2	-6.04034	0.524759	pseudotime	3.80526e-142	-0.0158216
261	C1QL1	2	2	-8.51459	0.425765	pseudotime	3.70686e-17	-0.0369865
262	C20orf112	2	2	-7.61121	-0.40112	pseudotime	8.69898e-17	-0.0253423
263	C20orf27	3	2	-6.40277	0.0119337	pseudotime	2.13235e-161	-0.0251278
264	C20orf96	2	2	-8.06629	-0.403902	pseudotime	4.31266e-31	-0.0325373
265	C21orf88	2	2	-8.66137	0.279625	pseudotime	1.37841e-33	-0.0791326
266	C3orf38	4	1	6.43357	1.72528	pseudotime	4.39609e-11	0.0159966
267	C4orf27	4	1	6.55011	2.09036	pseudotime	4.0148e-16	0.0123374
268	C4orf32	3	2	-6.34637	0.164373	pseudotime	9.62827e-21	-0.074072
269	C5orf15	4	1	6.94682	1.88606	pseudotime	5.16986e-20	0.0154832
270	C6orf132	3	2	-7.04754	0.72531	pseudotime	1.0284e-49	-0.0402378
271	C6orf141	2	2	-8.24998	0.593952	pseudotime	1.06788e-17	-0.0623689
272	C6orf211	1	1	7.23521	1.37044	pseudotime	1.38049e-109	0.0322394
273	C6orf48	2	2	-7.19746	-1.78971	pseudotime	7.91388e-43	-0.0135922
274	C8orf76	1	1	6.45701	0.678617	pseudotime	4.7786e-36	0.023828
275	C9orf116	3	2	-6.54315	0.191519	pseudotime	2.8857e-61	-0.0521897
276	C9orf135	1	1	7.92643	0.126675	pseudotime	5.61143e-85	0.0359918
277	C9orf37	3	2	-5.5802	-0.265292	pseudotime	2.63295e-25	-0.0252433
278	C9orf78	1	1	5.53522	1.17875	pseudotime	6.12095e-12	0.00870207
279	CA11	2	2	-8.64114	-0.450381	pseudotime	8.67152e-23	-0.0167698
280	CA14	2	2	-9.1074	-0.164928	pseudotime	5.02282e-12	-0.0189296
281	CA2	1	1	7.39536	0.552306	pseudotime	2.56605e-61	0.0355597
282	CABP1	2	2	-8.55421	0.336751	pseudotime	1.18641e-17	-0.0738125
283	CABYR	4	1	6.55933	0.993448	pseudotime	6.51592e-11	0.0250219
284	CACNA2D2	1	1	7.78404	-0.889754	pseudotime	6.96825e-52	0.0332243
285	CACNG7	2	2	-8.82394	0.537283	pseudotime	3.76143e-20	-0.0280923
286	CACUL1	1	1	7.49752	-0.612095	pseudotime	1.48746e-35	0.0177394
287	CADM1	2	2	-9.08734	-0.766604	pseudotime	2.38152e-12	-0.0254249
288	CADM2	2	2	-8.85235	0.203234	pseudotime	5.93779e-33	-0.0453523
289	CADPS2	3	2	-6.8258	-0.0354795	pseudotime	1.34632e-23	-0.0764199
290	CALB1	3	2	-5.63405	-1.17718	pseudotime	6.3296e-24	-0.0464581
291	CALD1	1	1	7.14845	-1.16991	pseudotime	1.05934e-18	0.00820523
292	CALM1	1	1	5.40876	1.11313	pseudotime	2.91281e-64	0.0137036
293	CALM2	1	1	5.23418	1.07323	pseudotime	6.06499e-50	0.0123032
294	CALM3	1	1	6.167	-0.275815	pseudotime	2.56803e-95	0.0134032
295	CALN1	3	2	-6.92988	0.297954	pseudotime	2.55322e-17	-0.0748896
296	CALR	4	1	6.81947	1.99687	pseudotime	5.10264e-70	0.0140956
297	CALU	4	1	6.36838	1.52141	pseudotime	5.05619e-53	0.0144558
298	CAMK2D	1	1	7.64124	-0.0188076	pseudotime	3.37432e-27	0.0307331
299	CAMK2N2	3	2	-7.2139	0.319384	pseudotime	1.96247e-26	-0.0738199
300	CAMTA1	3	2	-6.98143	-0.146681	pseudotime	1.04405e-53	-0.0106786
301	CAP1	1	1	6.0238	0.82469	pseudotime	9.52997e-143	0.0249605
302	CAPG	1	1	6.77261	0.728571	pseudotime	4.88527e-106	0.0281303
303	CAPN13	1	1	7.62531	0.780641	pseudotime	1.98812e-45	0.037392
304	CAPN15	2	2	-7.56395	0.801214	pseudotime	8.89539e-20	-0.0344175
305	CAPN2	1	1	7.20741	0.639598	pseudotime	4.11282e-22	0.0181911
306	CAPNS1	1	1	6.17914	-0.275593	pseudotime	8.60242e-54	0.0166366
307	CAPZA1	7	4	9.20842	-1.75892	pseudotime	5.21341e-26	0.0129399
308	CAPZB	4	1	6.61472	2.42055	pseudotime	1.96171e-58	0.0105524
309	CARHSP1	1	1	6.99527	-0.0135209	pseudotime	1.4183e-123	0.0136089
310	CASC10	2	2	-9.43499	-1.13993	pseudotime	5.39703e-24	-0.0601058
311	CASC7	3	2	-7.07528	0.565803	pseudotime	2.20591e-16	-0.0158593
312	CASP3	1	1	5.53374	0.856463	pseudotime	9.93374e-11	0.0106487
313	CAV1	3	2	-5.46564	-1.47912	pseudotime	1.21282e-13	-0.0269813
314	CBFA2T2	1	1	7.33521	-0.464441	pseudotime	2.20079e-19	0.0258276
315	CBLN1	3	2	-5.32764	-1.53321	pseudotime	5.3122e-13	-0.0470687
316	CBS	3	2	-6.29604	0.416535	pseudotime	3.44161e-15	-0.0071871
317	CBX3	1	1	6.08012	-0.0734128	pseudotime	1.01048e-73	0.0143237
318	CCBE1	2	2	-8.94814	0.303617	pseudotime	6.55514e-15	-0.0728051
319	CCDC151	2	2	-8.71025	-0.993347	pseudotime	1.77497e-22	-0.0219156
320	CCDC160	3	2	-7.30442	0.0560159	pseudotime	1.66314e-34	-0.05688
321	CCDC167	1	1	6.31393	-0.420003	pseudotime	1.69633e-54	0.0197402
322	CCDC169	3	2	-5.72473	-1.35882	pseudotime	1.2582e-11	-0.0439619
323	CCDC172	2	2	-8.33137	0.270284	pseudotime	1.77779e-28	-0.0812454
324	CCDC22	4	1	6.74845	1.38034	pseudotime	8.25277e-12	0.0223916
325	CCDC28B	2	2	-8.30896	-0.560026	pseudotime	8.03789e-67	-0.0359057
326	CCDC50	1	1	6.98603	-0.763171	pseudotime	3.56255e-46	0.0223465
327	CCDC58	2	2	-7.192	-0.637257	pseudotime	4.32296e-17	-0.0118407
328	CCDC6	2	2	-8.0589	0.629845	pseudotime	8.76458e-21	-0.0212396
329	CCDC71L	1	1	6.27067	-0.585119	pseudotime	6.17873e-15	0.017022
330	CCDC74A	1	1	5.5928	-0.15824	pseudotime	3.02342e-12	0.0133191
331	CCDC74B	1	1	5.46765	-0.42959	pseudotime	3.27009e-19	0.0198481
332	CCDC80	1	1	6.19716	-0.754187	pseudotime	2.47811e-23	0.0315281
333	CCDC85B	1	1	4.74562	0.301825	pseudotime	4.24779e-12	0.00534564
334	CCKBR	2	2	-8.19442	0.762637	pseudotime	5.45938e-28	-0.0711015
335	CCL26	2	2	-9.30063	-0.939711	pseudotime	3.06736e-87	-0.0718865
336	CCM2	1	1	5.83224	-0.111699	pseudotime	1.78331e-18	0.0141585
337	CCNA2	5	1	1.20068	0.658135	pseudotime	7.32177e-11	-0.0105369
338	CCNB1IP1	2	2	-7.30208	-1.73009	pseudotime	3.37756e-109	-0.02195
339	CCND2	1	1	5.82422	-0.917096	pseudotime	7.00383e-47	0.0180035
340	CCND3	3	2	-6.95379	-0.172428	pseudotime	8.23223e-19	-0.0245858
341	CCNDBP1	1	1	7.54614	0.966908	pseudotime	8.45851e-33	0.0222232
342	CCNG1	2	2	-7.41674	-2.14327	pseudotime	1.76584e-21	-0.00767432
343	CCNI	1	1	6.84889	-1.33098	pseudotime	1.70282e-16	0.00535883
344	CCNJL	2	2	-7.7163	0.50384	pseudotime	8.29771e-14	-0.026358
345	CCPG1	4	1	6.47976	1.04262	pseudotime	2.71946e-54	0.0341825
346	CCT3	4	1	6.40117	2.02317	pseudotime	1.15959e-76	0.0127849
347	CCT5	4	1	5.39313	2.69724	pseudotime	3.80523e-13	0.00620482
348	CCT8	4	1	6.09675	2.59725	pseudotime	3.00895e-12	0.00432433
349	CCZ1	1	1	7.75154	0.61814	pseudotime	1.20904e-30	0.0170808
350	CD164	4	1	6.32058	0.842433	pseudotime	4.21794e-46	0.0179378
351	CD200	2	2	-8.14774	-0.067417	pseudotime	4.16218e-28	-0.0321409
352	CD2BP2	1	1	7.19852	0.000714961	pseudotime	3.71074e-22	0.0165215
353	CD320	1	1	6.51582	-0.664709	pseudotime	1.20985e-19	0.0110399
354	CD3D	1	1	6.74946	-1.31797	pseudotime	6.77351e-17	0.0330696
355	CD40	2	2	-7.51995	-0.14824	pseudotime	1.29069e-31	-0.0449371
356	CD44	3	2	-7.10114	-0.449166	pseudotime	4.14679e-16	-0.0537075
357	CD59	1	1	7.05078	1.05308	pseudotime	3.31589e-14	0.00963946
358	CD63	4	1	6.86119	1.58968	pseudotime	1.13871e-46	0.00850449
359	CD74	2	2	-8.70339	-0.457121	pseudotime	1.252e-18	-0.0205895
360	CD81	1	1	6.5313	-0.490478	pseudotime	1.08357e-12	0.0112616
361	CD9	4	1	7.16931	2.5301	pseudotime	1.20472e-38	0.0133638
362	CD99	1	1	7.50316	-1.84701	pseudotime	2.48718e-22	0.0101577
363	CDC26	3	2	-5.9809	-0.160285	pseudotime	2.98671e-76	-0.0211508
364	CDC37L1	1	1	5.38443	-0.374698	pseudotime	4.75984e-19	0.0210034
365	CDC42	7	4	9.17085	-1.73425	pseudotime	3.54502e-40	0.0150344
366	CDC42BPA	1	1	5.96913	-1.02195	pseudotime	1.27594e-14	0.0176504
367	CDC42EP1	1	1	5.31952	-0.659615	pseudotime	1.48007e-21	0.0212243
368	CDC42EP4	1	1	7.07038	-0.108923	pseudotime	1.41237e-50	0.0332256
369	CDCA7	4	1	6.42037	1.09759	pseudotime	9.01892e-19	0.0114477
370	CDCA7L	2	2	-7.1707	-0.297446	pseudotime	7.91902e-75	-0.0315204
371	CDH1	2	2	-8.39799	-0.660917	pseudotime	1.34158e-51	-0.0324639
372	CDH2	1	1	7.52683	0.494117	pseudotime	2.39519e-55	0.0312552
373	CDK14	2	2	-7.88001	0.656715	pseudotime	8.45343e-15	-0.0622582
374	CDK2AP2	1	1	5.06256	0.0325395	pseudotime	5.21817e-13	0.0088285
375	CDKN3	5	1	1.20095	0.585659	pseudotime	1.73715e-16	-0.0122089
376	CDV3	1	1	7.53884	-0.841691	pseudotime	2.67851e-22	0.013682
377	CDX1	1	1	5.64529	-0.56409	pseudotime	2.77676e-32	0.0489096
378	CEBPZ	1	1	7.67912	1.04818	pseudotime	1.53939e-34	0.0110615
379	CECR5	2	2	-8.44998	-0.665715	pseudotime	2.7202e-23	-0.011598
380	CELF2	2	2	-9.14225	-0.580652	pseudotime	6.11724e-13	-0.0226959
381	CELF5	2	2	-8.25564	0.153288	pseudotime	1.03183e-33	-0.043584
382	CENPH	3	2	-5.5138	0.751461	pseudotime	7.57415e-42	-0.0134889
383	CENPJ	1	1	5.27375	0.94156	pseudotime	2.42651e-16	0.0188463
384	CENPM	3	2	-5.89522	-0.124704	pseudotime	1.63749e-45	-0.025347
385	CENPV	3	2	-5.64889	0.14031	pseudotime	1.26908e-104	-0.0178412
386	CENPW	5	1	1.01664	0.75359	pseudotime	9.86163e-11	-0.00659893
387	CEP135	1	1	6.91427	0.17264	pseudotime	2.0849e-17	0.0199682
388	CEP170	1	1	7.95883	0.0151245	pseudotime	2.58434e-12	0.0140169
389	CEP170B	2	2	-7.64812	0.297659	pseudotime	1.8358e-15	-0.0318331
390	CERS2	2	2	-8.45835	0.160357	pseudotime	3.36923e-32	-0.023223
391	CERS6	1	1	8.01411	-0.846686	pseudotime	1.21457e-11	0.0155311
392	CETN2	1	1	6.67608	0.605585	pseudotime	1.20756e-18	0.011819
393	CFDP1	1	1	6.65239	-0.0529073	pseudotime	7.06269e-24	0.00946066
394	CFL1	4	1	5.15427	1.38976	pseudotime	9.47348e-29	0.00461656
395	CFLAR	1	1	6.38175	-0.489832	pseudotime	6.60579e-12	0.0246128
396	CGNL1	2	2	-8.62766	0.283951	pseudotime	2.86e-41	-0.0567405
397	CHAC1	2	2	-8.10443	-0.64157	pseudotime	3.2639e-20	-0.0398465
398	CHCHD1	3	2	-6.31906	0.318579	pseudotime	1.08213e-83	-0.0178211
399	CHCHD10	3	2	-6.77104	-0.212384	pseudotime	2.01356e-190	-0.0390593
400	CHCHD2	1	1	4.98097	0.410289	pseudotime	6.98351e-19	0.00501685
401	CHCHD6	2	2	-8.11483	-0.461035	pseudotime	3.65644e-41	-0.0186142
402	CHCHD7	3	2	-6.00045	-0.198786	pseudotime	1.43572e-35	-0.0183116
403	CHD1	4	1	6.01862	1.01907	pseudotime	1.86246e-37	0.0168946
404	CHD2	1	1	7.65363	0.0634641	pseudotime	3.55486e-29	0.0163667
405	CHD3	1	1	6.95613	-0.45471	pseudotime	2.9981e-14	0.0197168
406	CHGA	2	2	-8.43699	0.134482	pseudotime	7.66184e-73	-0.0738597
407	CHI3L2	1	1	6.37974	-0.247179	pseudotime	7.86434e-67	0.0381613
408	CHM	1	1	7.43191	0.314997	pseudotime	8.35554e-18	0.0176904
409	CHML	2	2	-7.83015	-0.370326	pseudotime	1.00831e-22	-0.0335193
410	CHMP4B	1	1	6.02574	-0.764244	pseudotime	2.00576e-44	0.0133173
411	CHMP5	4	1	6.23631	2.22695	pseudotime	1.13056e-14	0.00916042
412	CHN2	1	1	7.71641	-0.0677958	pseudotime	2.70074e-13	0.0273472
413	CHP1	7	4	9.32873	-1.86068	pseudotime	1.56851e-12	0.0139902
414	CHST12	1	1	7.7427	0.915229	pseudotime	2.66011e-61	0.025597
415	CHST2	1	1	6.15187	-0.120528	pseudotime	1.37303e-51	0.0311143
416	CHST7	3	2	-6.97418	0.69874	pseudotime	5.80083e-11	-0.0253656
417	CHST8	2	2	-8.30357	0.11168	pseudotime	4.04138e-39	-0.06113
418	CHST9	2	2	-7.77203	0.719955	pseudotime	1.18685e-17	-0.0454441
419	CHSY1	2	2	-8.40593	-0.790896	pseudotime	4.84924e-20	-0.0279361
420	CHURC1	1	1	6.6088	-0.366155	pseudotime	1.15973e-28	0.014143
421	CIAPIN1	4	1	6.88591	1.72724	pseudotime	4.95606e-20	0.0118868
422	CIB1	3	2	-6.78615	-0.198032	pseudotime	1.24846e-43	-0.0235321
423	CIB2	3	2	-7.0054	0.0584857	pseudotime	4.48501e-50	-0.0209613
424	CIRBP	1	1	7.80292	-0.687973	pseudotime	1.8715e-14	0.00531748
425	CITED4	2	2	-8.07634	1.03579	pseudotime	8.96919e-13	-0.0282057
426	CKAP4	3	2	-6.16181	0.0114073	pseudotime	1.3294e-13	-0.0117645
427	CKMT1B	2	2	-8.90277	-0.00714868	pseudotime	1.67743e-12	-0.0451921
428	CKS1B	5	1	1.19901	0.655939	pseudotime	3.72682e-26	-0.00701142
429	CKS2	5	1	1.24863	0.633602	pseudotime	7.53442e-45	-0.0132006
430	CLDN3	2	2	-9.65683	-1.4259	pseudotime	1.0869e-14	-0.0203318
431	CLDN6	4	1	7.21226	2.55004	pseudotime	4.81514e-19	0.00654535
432	CLEC4D	1	1	8.00445	-0.531379	pseudotime	2.03713e-15	0.0347191
433	CLGN	2	2	-9.32139	0.0558788	pseudotime	7.95948e-22	-0.0732005
434	CLIP1	1	1	7.19772	0.356467	pseudotime	2.63767e-19	0.0216543
435	CLNS1A	2	2	-7.7615	-1.85152	pseudotime	2.56178e-20	-0.00726915
436	CLPSL2	2	2	-8.82169	-0.81514	pseudotime	5.05771e-20	-0.0705985
437	CLPTM1	4	1	6.3594	1.40706	pseudotime	8.31929e-18	0.0138815
438	CLTA	4	1	6.44616	2.05173	pseudotime	1.90395e-15	0.00465004
439	CLU	2	2	-8.88918	0.0371733	pseudotime	1.07769e-96	-0.0367705
440	CLYBL	2	2	-9.2076	-0.226549	pseudotime	3.97571e-16	-0.0317666
441	CMBL	2	2	-8.84661	0.104046	pseudotime	3.69289e-17	-0.0249249
442	CMC1	3	2	-6.86513	-0.489343	pseudotime	5.06192e-36	-0.0169263
443	CMTM6	4	1	6.97443	1.66	pseudotime	1.83357e-17	0.011093
444	CMTM7	3	2	-6.40776	-0.0676671	pseudotime	3.4413e-30	-0.0211063
445	CMTM8	3	2	-6.97947	0.194398	pseudotime	3.01536e-23	-0.0213003
446	CNFN	2	2	-8.84831	-0.23712	pseudotime	5.77105e-59	-0.0388763
447	CNIH4	4	1	7.09459	2.01585	pseudotime	1.44892e-40	0.0100768
448	CNOT1	2	2	-7.94111	-0.00697165	pseudotime	1.25174e-25	-0.0169887
449	CNTLN	1	1	7.59395	0.485329	pseudotime	1.70486e-18	0.0176567
450	COA1	3	2	-6.83728	-0.0553682	pseudotime	8.63962e-113	-0.0190093
451	COA4	3	2	-6.04511	-0.191906	pseudotime	1.85501e-86	-0.018628
452	COA5	2	2	-7.15138	-1.06845	pseudotime	9.34721e-18	-0.0139471
453	COA6	3	2	-5.9718	-0.263968	pseudotime	3.10771e-43	-0.0175117
454	COBL	2	2	-8.7116	0.415374	pseudotime	9.0155e-15	-0.0431793
455	COL1A2	1	1	5.9657	-0.686872	pseudotime	8.34388e-15	0.0168626
456	COL23A1	1	1	6.80463	-0.13124	pseudotime	3.74015e-74	0.037187
457	COL4A2	1	1	7.32606	-0.985373	pseudotime	6.07527e-20	0.0164567
458	COL4A3BP	1	1	7.25125	-0.0269937	pseudotime	5.50763e-127	0.0339911
459	COL5A3	2	2	-8.0671	0.471318	pseudotime	1.28917e-35	-0.0819115
460	COL6A2	1	1	6.43806	-1.39206	pseudotime	1.15038e-13	0.0137808
461	COL9A2	1	1	7.37957	-0.341343	pseudotime	3.19947e-66	0.0357966
462	COMMD6	1	1	6.79935	-0.371606	pseudotime	5.01687e-21	0.00533368
463	COMMD7	3	2	-6.80712	-0.407718	pseudotime	7.8129e-30	-0.0176301
464	COMMD8	2	2	-7.81516	0.579323	pseudotime	8.76704e-11	-0.022937
465	COMMD9	1	1	6.21684	0.560222	pseudotime	7.26043e-14	0.0121422
466	COPB1	4	1	6.55112	2.04987	pseudotime	9.01602e-15	0.0159236
467	COPB2	4	1	6.64807	1.83394	pseudotime	1.11301e-26	0.0167561
468	COPE	4	1	6.68555	1.42813	pseudotime	2.15601e-102	0.0150443
469	COPRS	3	2	-6.06692	-0.05631	pseudotime	2.52736e-32	-0.0129122
470	COPS6	4	1	6.00466	2.73412	pseudotime	2.03481e-12	0.00647158
471	COPZ1	4	1	6.09644	1.40637	pseudotime	4.9587e-30	0.0115074
472	COQ10B	1	1	5.94206	0.763816	pseudotime	1.55158e-19	0.018464
473	COQ3	2	2	-7.43862	0.542587	pseudotime	3.99774e-15	-0.0228157
474	CORO1B	4	1	6.78446	1.28904	pseudotime	9.63673e-50	0.0176887
475	CORO2A	2	2	-8.33457	-1.06177	pseudotime	1.86181e-19	-0.0200743
476	COTL1	3	2	-6.99305	-0.219383	pseudotime	1.20492e-52	-0.0177886
477	COX17	3	2	-5.76837	0.550355	pseudotime	4.38154e-14	-0.00754202
478	COX5A	3	2	-7.08172	-0.554356	pseudotime	1.80566e-54	-0.00689844
479	COX6A1	4	1	6.28679	0.956064	pseudotime	1.97723e-18	0.00504787
480	COX7A2	1	1	6.38278	0.298634	pseudotime	3.01178e-23	0.0041764
481	COX7A2L	1	1	7.44833	-0.0799988	pseudotime	4.14726e-24	0.00646461
482	COX7C	2	2	-7.84295	-1.04627	pseudotime	3.7295e-170	-0.0122565
483	COX8A	3	2	-5.98638	0.380002	pseudotime	6.67688e-117	-0.0118473
484	CPNE7	3	2	-6.53765	0.109369	pseudotime	8.90556e-16	-0.0502647
485	CPPED1	1	1	5.49795	-0.259814	pseudotime	2.17686e-11	0.0212398
486	CPVL	4	1	6.64529	2.60017	pseudotime	2.47584e-15	0.0151622
487	CRABP1	2	2	-7.36523	-0.237223	pseudotime	1.0592e-87	-0.0297599
488	CRABP2	2	2	-7.99846	-1.28154	pseudotime	5.99261e-95	-0.030929
489	CRBN	1	1	6.9155	1.03875	pseudotime	4.75828e-12	0.0125374
490	CRELD2	1	1	5.33006	1.06793	pseudotime	8.09864e-15	0.0119855
491	CRHBP	1	1	5.63638	-0.489771	pseudotime	2.15017e-33	0.0339325
492	CRIP1	1	1	5.65273	-0.696748	pseudotime	2.96679e-14	0.033702
493	CRIP2	1	1	5.58417	-0.615992	pseudotime	2.21306e-41	0.0284352
494	CRIP3	3	2	-7.33477	0.11267	pseudotime	2.49311e-61	-0.0563131
495	CRK	1	1	6.13175	-0.239761	pseudotime	1.40284e-13	0.0108903
496	CRNDE	3	2	-5.55761	-0.768225	pseudotime	2.31443e-16	-0.0281472
497	CRYBB1	2	2	-8.02434	-0.289677	pseudotime	4.39712e-29	-0.0661772
498	CRYM	1	1	7.2511	-1.779	pseudotime	6.34893e-24	0.0248045
499	CS	3	2	-7.12588	0.27784	pseudotime	3.45393e-28	-0.018771
500	CSNK1D	1	1	7.08503	0.483397	pseudotime	8.34669e-18	0.0141665
501	CSNK1G2	2	2	-7.15225	0.980434	pseudotime	1.03677e-25	-0.0181142
502	CSRP2	2	2	-8.14789	-1.07633	pseudotime	1.23359e-114	-0.0271683
503	CSTF2	4	1	5.88557	1.2069	pseudotime	1.81939e-13	0.0178754
504	CSTF3	3	2	-7.21649	0.154707	pseudotime	7.48855e-37	-0.0174067
505	CTA.29F11.1	3	2	-6.39022	-0.743983	pseudotime	3.44721e-40	-0.028952
506	CTC.297N7.9	2	2	-7.75473	0.383632	pseudotime	5.82909e-15	-0.0423462
507	CTD.2142D14.1	2	2	-8.14632	-1.01768	pseudotime	9.79909e-17	-0.0643688
508	CTD.2186M15.3	3	2	-6.89406	0.478328	pseudotime	2.26776e-21	-0.0376225
509	CTD.2306M5.1	2	2	-7.92752	-0.642578	pseudotime	5.29372e-75	-0.0689083
510	CTD.3065J16.6	2	2	-8.35718	-0.752962	pseudotime	8.82376e-28	-0.0440784
511	CTD.3193O13.9	2	2	-8.88969	0.600748	pseudotime	1.39134e-31	-0.0580706
512	CTGF	2	2	-9.4168	-0.631781	pseudotime	1.13897e-45	-0.0478169
513	CTH	4	1	6.73633	1.55161	pseudotime	2.2474e-23	0.0301848
514	CTHRC1	1	1	5.24364	-0.677115	pseudotime	1.54099e-13	0.0291624
515	CTSA	4	1	6.60508	1.74691	pseudotime	3.69996e-22	0.0180929
516	CTSB	1	1	6.98494	-0.564931	pseudotime	3.24161e-20	0.0179235
517	CTSC	4	1	7.02597	2.42722	pseudotime	1.94984e-55	0.0158804
518	CTSL	1	1	7.19434	1.11647	pseudotime	3.4356e-101	0.0373451
519	CTTN	7	4	9.28869	-1.82683	pseudotime	5.03424e-16	0.0123333
520	CTTNBP2	2	2	-7.96723	0.944476	pseudotime	8.63646e-27	-0.0632682
521	CUTA	2	2	-8.98988	-0.949122	pseudotime	2.04166e-32	-0.00715181
522	CUZD1	2	2	-9.14478	-0.487364	pseudotime	1.76861e-32	-0.0857447
523	CWC15	1	1	5.79671	0.121195	pseudotime	9.49722e-15	0.00836666
524	CXADR	4	1	7.07952	2.52582	pseudotime	2.55813e-22	0.00916143
525	CXCL12	3	2	-7.12619	-0.727559	pseudotime	1.68408e-22	-0.0493885
526	CXCL3	2	2	-7.5382	0.673759	pseudotime	2.40402e-16	-0.085885
527	CXCL6	2	2	-8.53833	0.197906	pseudotime	3.81957e-37	-0.0873037
528	CXCR4	1	1	7.34684	1.16745	pseudotime	1.63493e-94	0.0354392
529	CYB5A	2	2	-7.25401	-0.741435	pseudotime	8.97099e-128	-0.0272103
530	CYB5R3	1	1	6.70583	0.372762	pseudotime	1.28099e-66	0.0192152
531	CYBA	2	2	-8.21332	-0.504096	pseudotime	1.29662e-53	-0.0135959
532	CYC1	3	2	-5.57615	0.547602	pseudotime	8.03187e-33	-0.0082994
533	CYCS	3	2	-5.78343	0.0402716	pseudotime	4.61211e-131	-0.0166025
534	CYP26A1	2	2	-9.46861	-1.0175	pseudotime	8.09448e-40	-0.0713246
535	CYR61	2	2	-9.19226	-0.402119	pseudotime	1.77084e-54	-0.0651342
536	CYTH2	1	1	6.79257	-0.621927	pseudotime	3.66565e-22	0.0201361
537	DAD1	4	1	6.28127	1.63903	pseudotime	9.74864e-38	0.00928387
538	DAP3	4	1	6.54754	1.14028	pseudotime	6.581e-19	0.0119317
539	DAZAP1	3	2	-5.71494	0.462778	pseudotime	6.22743e-53	-0.0137725
540	DBNL	1	1	5.65896	0.342301	pseudotime	4.27087e-15	0.0140902
541	DBP	2	2	-9.35605	-1.36944	pseudotime	2.43326e-11	-0.0210328
542	DCBLD1	2	2	-7.87487	-0.59346	pseudotime	6.5305e-11	-0.0334145
543	DCTN1	1	1	7.18443	-0.0560049	pseudotime	8.32233e-23	0.0173108
544	DCTN2	1	1	7.0676	1.03955	pseudotime	2.51967e-31	0.0108348
545	DCTN3	1	1	6.07552	-0.196458	pseudotime	5.67408e-13	0.0116537
546	DCTN5	1	1	6.08899	0.227221	pseudotime	1.25656e-43	0.0278026
547	DDAH1	2	2	-7.94492	-0.0189951	pseudotime	1.53523e-39	-0.0597511
548	DDB2	2	2	-8.87362	-0.138845	pseudotime	6.0155e-29	-0.0281323
549	DDHD1	1	1	7.63698	0.679042	pseudotime	2.21568e-18	0.0242228
550	DDIT4L	1	1	7.10455	0.396049	pseudotime	3.11977e-30	0.0316562
551	DDOST	4	1	6.90727	2.2837	pseudotime	3.52098e-53	0.014063
552	DDR1	2	2	-9.08473	-0.998015	pseudotime	2.67584e-35	-0.0234621
553	DDT	2	2	-7.16023	-0.665514	pseudotime	2.30309e-97	-0.0139994
554	DDX21	3	2	-6.08896	-0.0284364	pseudotime	7.98296e-90	-0.0191208
555	DDX27	4	1	5.72142	1.98378	pseudotime	1.30848e-13	0.0112561
556	DDX46	3	2	-6.29996	0.26531	pseudotime	1.0476e-23	-0.00803161
557	DDX5	4	1	6.36063	1.58846	pseudotime	1.7251e-97	0.0179988
558	DDX6	4	1	6.91303	1.237	pseudotime	1.68021e-18	0.0164296
559	DEAF1	2	2	-7.87128	0.784762	pseudotime	1.87876e-47	-0.0244482
560	DEK	3	2	-4.67777	0.541052	pseudotime	1.83875e-97	-0.0174263
561	DEPDC1	5	1	1.23938	0.572257	pseudotime	7.56016e-11	-0.0166395
562	DEPDC1B	5	1	1.14131	0.607183	pseudotime	9.62452e-19	-0.0203157
563	DERA	1	1	7.10261	0.937158	pseudotime	7.68199e-73	0.0252793
564	DERL2	4	1	6.05703	1.43	pseudotime	2.89449e-11	0.0112935
565	DERL3	2	2	-8.58678	-0.449616	pseudotime	3.3669e-18	-0.0281521
566	DFFA	1	1	5.56175	0.176528	pseudotime	3.54713e-17	0.00970794
567	DGUOK	3	2	-6.15495	0.219629	pseudotime	8.66013e-28	-0.00743888
568	DGUOK.AS1	3	2	-6.3475	0.00226444	pseudotime	1.94563e-19	-0.082246
569	DHCR24	2	2	-7.95469	-0.620287	pseudotime	3.75022e-48	-0.0146834
570	DHCR7	2	2	-8.98833	-1.59099	pseudotime	7.2046e-18	-0.0175928
571	DHPS	1	1	6.34215	0.260251	pseudotime	1.37823e-22	0.0116496
572	DHRS7B	4	1	6.78858	1.28539	pseudotime	6.476e-18	0.0171822
573	DHX33	3	2	-5.71933	-0.18518	pseudotime	1.99356e-14	-0.0153903
574	DIAPH2	1	1	7.98669	0.287844	pseudotime	7.43386e-15	0.00907559
575	DIRAS1	2	2	-7.93746	0.0150431	pseudotime	2.66842e-18	-0.0519211
576	DIXDC1	1	1	6.4268	-0.133789	pseudotime	9.35335e-33	0.0248168
577	DLEU1	3	2	-7.3142	0.285538	pseudotime	4.885e-34	-0.0226216
578	DLK1	1	1	6.50927	-0.680205	pseudotime	1.30109e-43	0.0412991
579	DLL1	1	1	6.47303	-1.09455	pseudotime	7.65634e-13	0.0353812
580	DMAP1	1	1	5.77826	1.01513	pseudotime	1.73898e-14	0.0140984
581	DMD	1	1	7.41837	0.250647	pseudotime	1.94807e-66	0.0398156
582	DMKN	3	2	-7.0305	-0.0692875	pseudotime	3.14745e-188	-0.0325395
583	DNAJA1	4	1	5.30403	2.10681	pseudotime	1.21992e-18	0.00989125
584	DNAJA2	4	1	6.66071	1.43423	pseudotime	2.15694e-45	0.0168823
585	DNAJB11	4	1	6.11986	1.35753	pseudotime	1.3759e-35	0.0149019
586	DNAJB9	1	1	7.59278	0.458315	pseudotime	5.99907e-26	0.0277492
587	DNAJC13	1	1	6.24107	-0.624781	pseudotime	2.41234e-13	0.0242978
588	DNAJC19	3	2	-6.29043	0.145595	pseudotime	2.47811e-23	-0.00873474
589	DNAJC3	4	1	6.53592	1.23829	pseudotime	3.32912e-19	0.0192189
590	DNAJC9	1	1	5.71424	1.01857	pseudotime	4.14811e-53	0.0207293
591	DNMT3B	3	2	-7.15951	0.456714	pseudotime	1.09453e-178	-0.0588938
592	DNMT3L	1	1	6.23411	-0.681506	pseudotime	1.12666e-11	0.0366431
593	DNPH1	3	2	-7.0233	-0.0680384	pseudotime	1.32243e-82	-0.0199815
594	DOCK11	1	1	7.92801	0.12186	pseudotime	6.12514e-32	0.0375991
595	DOCK2	1	1	8.08461	-0.575138	pseudotime	3.72911e-44	0.037508
596	DOK5	2	2	-7.31432	-0.429938	pseudotime	9.2674e-45	-0.0602023
597	DPPA4	2	2	-7.59574	-0.0392247	pseudotime	2.99136e-32	-0.0104249
598	DPY30	1	1	5.56196	0.987479	pseudotime	2.15553e-15	0.005665
599	DPYSL3	2	2	-8.61575	0.517153	pseudotime	5.49169e-113	-0.0371733
600	DR1	1	1	7.84765	-0.519135	pseudotime	3.42804e-17	0.0134802
601	DRD4	2	2	-9.19933	-0.612985	pseudotime	1.63478e-15	-0.0753578
602	DRG1	4	1	6.05922	1.937	pseudotime	1.89085e-28	0.0128821
603	DSCC1	3	2	-4.69288	0.615211	pseudotime	8.8904e-12	-0.0154244
604	DSEL	3	2	-5.46012	-0.497369	pseudotime	4.52395e-12	-0.0188668
605	DSG2	2	2	-7.49757	0.599595	pseudotime	2.86404e-34	-0.0193074
606	DSP	1	1	7.86868	-0.209927	pseudotime	1.7554e-25	0.0167863
607	DST	1	1	7.808	0.840038	pseudotime	9.92612e-48	0.0244497
608	DSTN	1	1	6.4929	0.00534577	pseudotime	4.38057e-135	0.0147216
609	DTD1	2	2	-7.63137	-0.37702	pseudotime	1.67902e-74	-0.0188565
610	DTNA	2	2	-7.48037	-1.2181	pseudotime	3.65616e-21	-0.0625562
611	DTX3	2	2	-7.74913	0.937249	pseudotime	2.26141e-12	-0.0259629
612	DUSP14	1	1	7.8895	0.236962	pseudotime	2.677e-42	0.0250431
613	DUSP23	3	2	-6.81463	-0.23591	pseudotime	3.47633e-38	-0.0170293
614	DUSP4	2	2	-8.5826	-0.359271	pseudotime	2.27882e-26	-0.058224
615	DUSP6	2	2	-7.69902	0.965913	pseudotime	4.10675e-112	-0.0787299
616	DUT	3	2	-4.42836	0.55288	pseudotime	1.15083e-61	-0.0207552
617	DYNC1H1	1	1	7.70124	1.22827	pseudotime	5.49155e-46	0.0194591
618	DYNC1I2	1	1	7.22461	0.710015	pseudotime	3.54874e-30	0.014598
619	DYNLL1	1	1	4.94634	0.48119	pseudotime	3.74392e-18	0.0053008
620	DYNLRB1	1	1	6.57166	0.165399	pseudotime	2.59067e-45	0.0105393
621	DYNLT3	1	1	5.89168	0.301375	pseudotime	5.84426e-18	0.0225105
622	E2F5	3	2	-7.01229	-0.34078	pseudotime	7.18184e-27	-0.0317926
623	EAF2	3	2	-6.08063	0.12296	pseudotime	6.55642e-12	-0.0361483
624	EBNA1BP2	3	2	-5.30181	0.0688323	pseudotime	9.25935e-15	-0.00933866
625	EBP	2	2	-8.7622	-1.08219	pseudotime	3.46312e-53	-0.0170688
626	EBPL	2	2	-7.23778	-2.02381	pseudotime	1.96859e-31	-0.0111832
627	ECE1	1	1	7.32534	-0.227647	pseudotime	9.23579e-13	0.0180436
628	ECH1	4	1	6.63479	2.72752	pseudotime	4.97733e-12	0.00763724
629	ECHDC2	1	1	7.46666	-0.257692	pseudotime	8.61952e-38	0.0295437
630	EDIL3	2	2	-8.2644	-0.998942	pseudotime	2.83457e-15	-0.0394326
631	EEF1A1	2	2	-7.35388	-2.36075	pseudotime	9.22195e-185	-0.00993529
632	EEF1B2	2	2	-7.08896	-2.33957	pseudotime	2.18523e-34	-0.00406523
633	EEF1D	1	1	8.38252	-0.162093	pseudotime	3.5174e-30	0.00425047
634	EEF1E1	3	2	-6.2613	0.57202	pseudotime	1.75109e-57	-0.0153207
635	EFCAB4A	2	2	-8.28425	-0.782017	pseudotime	4.38662e-53	-0.0285247
636	EFEMP1	4	1	6.67201	1.18835	pseudotime	1.15422e-42	0.032726
637	EFHD1	1	1	7.85456	-0.796531	pseudotime	8.07225e-12	0.0285366
638	EFHD2	2	2	-7.932	0.139351	pseudotime	8.03112e-22	-0.0298504
639	EFNA3	2	2	-8.65993	-0.986621	pseudotime	3.85187e-54	-0.0439719
640	EFNA5	2	2	-8.28274	-0.33757	pseudotime	1.28705e-13	-0.0412371
641	EGLN1	2	2	-9.76307	-1.68789	pseudotime	7.71927e-17	-0.0205468
642	EI24	3	2	-6.02919	-0.0374594	pseudotime	5.76523e-75	-0.0136059
643	EID1	4	1	6.25252	1.82061	pseudotime	2.58655e-26	0.00793982
644	EIF1	1	1	6.42564	0.287504	pseudotime	1.96542e-40	0.00562832
645	EIF1AX	3	2	-5.3054	-0.248895	pseudotime	1.60545e-35	-0.00941632
646	EIF1B	2	2	-7.99932	-0.784173	pseudotime	4.76141e-44	-0.0145721
647	EIF2AK4	2	2	-8.11568	0.789949	pseudotime	3.32759e-121	-0.0298058
648	EIF2B3	4	1	6.43222	1.73677	pseudotime	2.04085e-19	0.0175263
649	EIF2B4	4	1	7.01931	1.49622	pseudotime	2.59788e-14	0.0139759
650	EIF3D	4	1	6.38563	2.2851	pseudotime	3.13179e-41	0.0104534
651	EIF3E	2	2	-7.54714	-2.25955	pseudotime	3.10368e-61	-0.00849038
652	EIF3F	1	1	8.57349	-0.0464854	pseudotime	7.05687e-16	0.00389393
653	EIF3G	1	1	6.6211	0.0191157	pseudotime	1.01312e-33	0.0078021
654	EIF3K	1	1	6.80995	0.750656	pseudotime	7.30416e-55	0.00786581
655	EIF3L	1	1	8.52706	-0.0828181	pseudotime	2.07226e-25	0.00503921
656	EIF3M	2	2	-7.73796	-1.94881	pseudotime	3.72623e-20	-0.00692347
657	EIF4A1	4	1	6.38191	2.35562	pseudotime	3.62035e-166	0.015451
658	EIF4E2	1	1	5.63283	0.372452	pseudotime	1.36854e-27	0.00964347
659	EIF4EBP1	3	2	-5.54166	-0.246979	pseudotime	8.34498e-69	-0.0143686
660	EIF4G2	1	1	6.13374	0.609239	pseudotime	1.0599e-74	0.0158687
661	EIF5A	3	2	-6.0273	0.191635	pseudotime	1.21313e-227	-0.0169198
662	ELOVL3	1	1	5.44494	-0.447545	pseudotime	1.44668e-26	0.0436757
663	ELOVL4	4	1	6.79229	1.76176	pseudotime	2.08451e-33	0.0269722
664	ELOVL5	2	2	-8.25183	-0.489969	pseudotime	3.42146e-95	-0.0329494
665	ELOVL6	1	1	7.24821	0.95504	pseudotime	7.04803e-80	0.0222236
666	EMB	1	1	5.50632	-0.511055	pseudotime	3.54098e-53	0.0305019
667	EMC3	4	1	6.66291	1.69864	pseudotime	5.32791e-19	0.0120979
668	EMC9	3	2	-5.19574	0.01338	pseudotime	2.7963e-21	-0.0144834
669	EMP3	1	1	5.95044	-0.756954	pseudotime	2.4687e-11	0.0139211
670	ENC1	1	1	6.23681	-1.16232	pseudotime	2.36057e-31	0.0290458
671	ENDOV	1	1	6.80159	-0.117475	pseudotime	7.53717e-18	0.0160809
672	ENHO	3	2	-6.93505	0.596862	pseudotime	2.04012e-25	-0.0185799
673	ENO2	4	1	7.48092	1.57539	pseudotime	7.19485e-59	0.0226115
674	ENPP1	7	4	9.04655	-1.65013	pseudotime	4.72777e-19	0.0187649
675	ENTPD2	2	2	-9.34444	-1.31132	pseudotime	1.0999e-11	-0.0491001
676	ENY2	3	2	-5.97104	0.182796	pseudotime	5.22028e-184	-0.0208819
677	EOMES	3	2	-5.10129	-1.57501	pseudotime	1.13195e-11	-0.0450337
678	EPB41L2	1	1	6.83147	-0.150183	pseudotime	4.36397e-115	0.0298435
679	EPB41L4A.AS1	2	2	-7.25278	-2.01692	pseudotime	1.84837e-36	-0.0154947
680	EPB41L5	1	1	7.82415	-0.216676	pseudotime	7.8208e-18	0.0225528
681	EPCAM	4	1	7.22439	2.54647	pseudotime	6.47158e-33	0.0130908
682	EPHA1.AS1	2	2	-7.74142	-0.0134478	pseudotime	2.18757e-12	-0.0343089
683	EPHA2	3	2	-6.41199	-0.550062	pseudotime	5.36873e-22	-0.0527561
684	EPHX1	4	1	6.8784	2.33828	pseudotime	2.56258e-16	0.0141683
685	EPHX4	1	1	6.63543	-1.171	pseudotime	7.2243e-14	0.0347862
686	EPS8L2	2	2	-8.9798	-1.02714	pseudotime	1.2673e-36	-0.0340731
687	EPT1	2	2	-8.03585	-0.26416	pseudotime	2.93368e-14	-0.025656
688	ERBB2	2	2	-7.71343	1.04914	pseudotime	1.24064e-80	-0.0382234
689	ERO1L	2	2	-9.68058	-1.63097	pseudotime	3.11401e-27	-0.0243499
690	ERP29	4	1	6.9766	2.39998	pseudotime	2.73731e-43	0.00844968
691	ERVMER34.1	2	2	-8.55786	0.797192	pseudotime	2.21568e-18	-0.0533979
692	ESCO1	1	1	7.52305	0.0402296	pseudotime	6.18857e-27	0.0190266
693	ESPN	2	2	-9.21932	-1.31586	pseudotime	1.71164e-76	-0.0552524
694	ESRRA	3	2	-6.68813	0.50261	pseudotime	1.2984e-16	-0.020846
695	ETFB	1	1	6.66094	0.801899	pseudotime	1.91154e-91	0.0200184
696	ETHE1	1	1	5.41479	-0.671014	pseudotime	3.33685e-21	0.013987
697	ETS2	2	2	-7.62481	-0.130742	pseudotime	1.82709e-21	-0.0366334
698	ETV1	2	2	-7.54124	-0.441832	pseudotime	8.51547e-13	-0.0177455
699	ETV4	1	1	5.56349	0.00920767	pseudotime	1.39382e-26	0.0108707
700	ETV5	1	1	6.12126	-0.777911	pseudotime	4.31574e-69	0.0243239
701	EVL	2	2	-8.29254	0.350812	pseudotime	2.50489e-21	-0.0288658
702	EXOC7	1	1	6.80573	0.243804	pseudotime	2.37487e-16	0.0164653
703	EXOG	2	2	-7.97659	-0.0208786	pseudotime	1.41085e-12	-0.0252384
704	EXTL3	2	2	-8.09897	0.85289	pseudotime	8.69032e-16	-0.0275751
705	EZR	4	1	6.88675	1.34295	pseudotime	1.10555e-87	0.0218351
706	F12	2	2	-9.58091	-1.39976	pseudotime	1.46242e-14	-0.020889
707	F2R	1	1	5.49552	-0.39399	pseudotime	1.32931e-15	0.0213637
708	F2RL1	1	1	7.08599	-1.2251	pseudotime	4.75469e-22	0.0250518
709	FAAH	1	1	6.64259	0.188435	pseudotime	2.45894e-22	0.0289385
710	FABP3	2	2	-9.28336	-1.35628	pseudotime	4.38872e-36	-0.0468966
711	FABP5	3	2	-5.98051	-0.313734	pseudotime	1.57972e-91	-0.0276075
712	FADS1	2	2	-7.99484	-0.584616	pseudotime	1.50843e-71	-0.022668
713	FADS2	2	2	-8.39075	-0.680714	pseudotime	5.70037e-105	-0.0339401
714	FAM103A1	1	1	6.31772	0.524263	pseudotime	8.68395e-27	0.0138135
715	FAM104B	3	2	-5.96823	0.159208	pseudotime	4.05887e-16	-0.0152384
716	FAM118A	1	1	7.12286	-0.541931	pseudotime	2.67452e-44	0.0223063
717	FAM122C	1	1	8.08523	-0.679062	pseudotime	9.62014e-41	0.0373458
718	FAM124A	2	2	-7.82867	0.942266	pseudotime	8.55753e-19	-0.0250801
719	FAM126A	1	1	7.67983	0.0879046	pseudotime	6.54207e-15	0.0154938
720	FAM127A	1	1	7.8147	-1.47869	pseudotime	4.69846e-33	0.0167903
721	FAM129A	2	2	-8.29845	-0.705299	pseudotime	9.92281e-11	-0.0568153
722	FAM136A	3	2	-5.80209	-0.234688	pseudotime	2.31691e-40	-0.0121116
723	FAM162A	2	2	-9.51199	-1.57394	pseudotime	1.62182e-86	-0.0313542
724	FAM195A	3	2	-6.40561	0.133964	pseudotime	1.96239e-45	-0.021129
725	FAM20A	1	1	6.57743	-0.126185	pseudotime	1.87101e-51	0.0385908
726	FAM214B	1	1	7.02341	-1.44678	pseudotime	1.5096e-15	0.0272352
727	FAM32A	1	1	5.44527	0.300614	pseudotime	5.95077e-14	0.00852226
728	FAM43A	1	1	6.0922	-0.414903	pseudotime	6.76358e-18	0.0259036
729	FAM46B	1	1	6.74292	-0.0384785	pseudotime	2.10038e-11	0.0127002
730	FAM50A	1	1	6.35093	0.419037	pseudotime	2.58539e-11	0.00986618
731	FAM57B	2	2	-7.70697	0.417375	pseudotime	1.55795e-79	-0.0550324
732	FAM60A	4	1	7.41906	1.84986	pseudotime	3.02039e-13	0.00603308
733	FAM63B	1	1	7.59771	1.15168	pseudotime	1.29033e-11	0.0120386
734	FAM64A	5	1	1.12209	0.601878	pseudotime	6.26249e-47	-0.0232203
735	FAM65B	2	2	-8.07311	1.05041	pseudotime	2.36552e-92	-0.0993975
736	FAM72D	5	1	1.05701	0.568002	pseudotime	6.6068e-14	-0.0406242
737	FAM84B	2	2	-8.1578	0.111814	pseudotime	2.85791e-23	-0.0378548
738	FAR2	1	1	5.40518	0.819898	pseudotime	1.0869e-14	0.0253101
739	FASN	2	2	-8.55855	-0.822172	pseudotime	4.94534e-92	-0.0282991
740	FAT3	2	2	-7.81651	-0.435744	pseudotime	2.64774e-16	-0.0466379
741	FAU	2	2	-7.25406	-1.8237	pseudotime	3.52374e-71	-0.00539827
742	FBL	2	2	-7.79672	-1.72171	pseudotime	3.42675e-56	-0.00897721
743	FBLIM1	1	1	5.81493	-0.910214	pseudotime	6.72155e-26	0.0178619
744	FBLN1	4	1	7.11022	1.7848	pseudotime	2.7711e-50	0.0151566
745	FBXL16	2	2	-8.5745	-0.926433	pseudotime	1.44872e-12	-0.0636792
746	FBXO2	2	2	-8.58192	-0.844834	pseudotime	2.41858e-47	-0.0260654
747	FBXO7	1	1	7.21465	1.04463	pseudotime	4.41214e-27	0.0150286
748	FCHO1	2	2	-8.35624	0.403132	pseudotime	3.86277e-16	-0.0210406
749	FDPS	2	2	-8.99306	-1.68416	pseudotime	7.04601e-24	-0.00862606
750	FER	1	1	6.90597	0.0690698	pseudotime	1.18858e-13	0.0222252
751	FERMT1	3	2	-5.95676	-0.840072	pseudotime	5.3859e-13	-0.0278717
752	FES	1	1	6.4969	-0.31533	pseudotime	2.00325e-11	0.0272481
753	FEZ1	2	2	-8.41168	0.163507	pseudotime	2.31989e-74	-0.054187
754	FEZ2	1	1	6.6223	0.266027	pseudotime	2.0509e-82	0.0257768
755	FEZF1	2	2	-8.56637	0.769815	pseudotime	6.94836e-38	-0.0945329
756	FGF11	2	2	-9.57647	-1.28551	pseudotime	5.65752e-15	-0.0316677
757	FGF13	1	1	7.6086	-0.123503	pseudotime	6.11329e-119	0.0316609
758	FGF16	1	1	7.76904	-0.33217	pseudotime	1.56466e-18	0.0381544
759	FGF2	2	2	-8.80542	0.562581	pseudotime	2.10993e-37	-0.0480724
760	FGFBP3	2	2	-8.54516	0.194354	pseudotime	9.29106e-183	-0.0730405
761	FGFR1	2	2	-8.75188	0.0381398	pseudotime	2.50755e-171	-0.0515372
762	FGFR2	2	2	-7.48171	-1.63254	pseudotime	9.71455e-12	-0.0265583
763	FGFR4	2	2	-8.53089	-0.533488	pseudotime	9.58811e-17	-0.0206893
764	FH	4	1	6.8931	2.52983	pseudotime	2.71535e-24	0.015851
765	FHL1	3	2	-7.29006	-0.00499433	pseudotime	6.77846e-27	-0.0228544
766	FHL3	1	1	6.09578	0.0199778	pseudotime	5.39371e-14	0.0127234
767	FIBP	1	1	5.40813	-0.403124	pseudotime	7.34612e-42	0.0114358
768	FKBP11	3	2	-7.30732	-0.0171377	pseudotime	9.43488e-33	-0.0239944
769	FKBP1A	1	1	7.18565	-1.07378	pseudotime	2.84272e-95	0.013171
770	FKBP5	3	2	-7.20442	0.449382	pseudotime	7.13607e-27	-0.0352289
771	FKBP8	1	1	6.76047	0.178714	pseudotime	1.15422e-42	0.00735296
772	FKBP9	7	4	8.96042	-1.5935	pseudotime	3.27575e-17	0.0298611
773	FLNB	1	1	7.33141	-0.409203	pseudotime	4.1401e-28	0.0197164
774	FLOT1	1	1	6.84431	0.205661	pseudotime	3.3974e-38	0.0140415
775	FLT1	2	2	-8.58122	-0.451705	pseudotime	4.27995e-32	-0.0532491
776	FLVCR1	2	2	-8.14462	-0.488388	pseudotime	1.77979e-28	-0.0249503
777	FLVCR1.AS1	2	2	-8.39278	-0.862645	pseudotime	6.77316e-42	-0.0397034
778	FN3KRP	4	1	6.4823	0.737441	pseudotime	1.2038e-13	0.0158057
779	FNBP1L	1	1	7.95627	-0.0414686	pseudotime	6.01677e-17	0.011434
780	FNDC3A	1	1	7.53917	-0.0210203	pseudotime	2.05782e-17	0.0191144
781	FNDC4	1	1	6.7619	-0.257577	pseudotime	6.98353e-74	0.0309104
782	FNDC5	1	1	7.63941	-0.447297	pseudotime	7.86923e-26	0.0412783
783	FNTA	1	1	7.18187	1.22017	pseudotime	2.60349e-32	0.0146333
784	FOLR1	1	1	6.6569	-0.00845676	pseudotime	5.91727e-42	0.0433704
785	FOXA3	2	2	-8.1772	-0.349141	pseudotime	1.47594e-18	-0.0273201
786	FOXD3	2	2	-8.53432	0.812587	pseudotime	1.01302e-51	-0.0994105
787	FOXM1	3	2	-4.77992	0.394091	pseudotime	7.02343e-38	-0.0247468
788	FOXO3	1	1	5.459	-0.667942	pseudotime	1.54925e-12	0.0175481
789	FRAT2	1	1	6.12783	-0.420267	pseudotime	2.93728e-16	0.0157912
790	FRG1	4	1	6.93159	2.11863	pseudotime	3.07303e-14	0.0138891
791	FRMD6	1	1	7.18033	-0.342794	pseudotime	2.87208e-40	0.0319912
792	FSCN1	1	1	6.83467	0.420278	pseudotime	5.40402e-37	0.0107185
793	FST	3	2	-5.26311	-1.29426	pseudotime	2.69092e-19	-0.0397539
794	FTH1	1	1	7.50101	-1.53344	pseudotime	8.53841e-52	0.00633366
795	FTL	2	2	-7.16116	-2.22376	pseudotime	1.18093e-15	-0.00325491
796	FTX	1	1	7.61235	-0.167685	pseudotime	5.94263e-12	0.0226064
797	FUT11	2	2	-9.74165	-1.60051	pseudotime	7.88997e-12	-0.0251779
798	FUT9	2	2	-8.62776	0.587191	pseudotime	3.33409e-11	-0.0717758
799	FXN	3	2	-6.43306	0.251253	pseudotime	4.71154e-40	-0.0211131
800	FXYD1	2	2	-8.66922	-0.496819	pseudotime	1.64192e-56	-0.0655146
801	FXYD5	2	2	-7.65013	-0.634528	pseudotime	1.53738e-95	-0.0241374
802	FXYD6	1	1	7.87023	0.337918	pseudotime	2.38524e-58	0.0251944
803	FXYD7	2	2	-8.8346	-0.500057	pseudotime	1.16842e-64	-0.0703158
804	FZD2	2	2	-8.62843	0.274188	pseudotime	1.94062e-35	-0.0480692
805	FZD3	2	2	-7.71489	-0.0606795	pseudotime	2.22072e-38	-0.0253178
806	FZD5	3	2	-7.1295	-0.0382072	pseudotime	3.66477e-24	-0.03939
807	FZD7	2	2	-8.71558	0.423632	pseudotime	5.74347e-97	-0.0636743
808	G0S2	3	2	-6.22373	-0.824946	pseudotime	1.84887e-11	-0.0657879
809	G6PC3	2	2	-8.65849	-0.278125	pseudotime	2.17574e-44	-0.0189379
810	G6PD	4	1	6.0204	1.59923	pseudotime	1.85322e-27	0.0182313
811	GABBR2	2	2	-9.06144	-1.15146	pseudotime	6.83851e-11	-0.0735902
812	GABRA3	1	1	7.15764	0.318016	pseudotime	2.00178e-31	0.0336063
813	GABRA5	2	2	-8.70889	0.197004	pseudotime	4.1382e-17	-0.0411333
814	GABRB3	3	2	-7.43509	0.114022	pseudotime	2.53836e-70	-0.0390758
815	GADD45GIP1	3	2	-5.50698	0.504639	pseudotime	8.58512e-13	-0.00381036
816	GAL	3	2	-6.56392	-0.372059	pseudotime	9.66161e-71	-0.0458141
817	GAL3ST1	2	2	-8.33332	0.79503	pseudotime	2.84198e-16	-0.0456308
818	GAL3ST3	3	2	-6.97225	0.571215	pseudotime	2.33522e-32	-0.0496639
819	GALE	1	1	5.93348	0.994318	pseudotime	1.00403e-13	0.0162317
820	GALK1	1	1	7.04434	0.40518	pseudotime	5.07267e-16	0.0141734
821	GALNT1	2	2	-7.98107	0.0336798	pseudotime	7.7346e-21	-0.019463
822	GALNT18	2	2	-9.01643	-0.203294	pseudotime	1.27403e-20	-0.0624944
823	GALNT3	2	2	-9.31867	0.207724	pseudotime	2.98352e-19	-0.0477445
824	GAPDH	2	2	-9.58274	-1.62783	pseudotime	3.78364e-67	-0.00804355
825	GARS	4	1	5.42642	2.68759	pseudotime	1.5313e-13	0.00798582
826	GATAD1	2	2	-8.36874	0.294893	pseudotime	9.85784e-12	-0.0162438
827	GATM	2	2	-8.48429	-0.62825	pseudotime	2.46514e-16	-0.0486536
828	GCA	4	1	6.57521	1.77436	pseudotime	6.45461e-48	0.0229761
829	GCHFR	2	2	-8.8219	-1.11277	pseudotime	1.16283e-67	-0.0215414
830	GCNT1	1	1	6.14072	-0.183087	pseudotime	1.67895e-25	0.0274093
831	GCNT2	2	2	-9.47427	-0.688404	pseudotime	5.58189e-18	-0.0271853
832	GDAP1L1	2	2	-7.75452	-0.205914	pseudotime	7.764e-39	-0.0672394
833	GDI1	1	1	6.94815	0.310533	pseudotime	6.95402e-39	0.0203673
834	GDI2	4	1	6.44757	2.3286	pseudotime	8.83216e-71	0.0133689
835	GDPD2	2	2	-9.19014	-0.0594775	pseudotime	7.13927e-16	-0.0433194
836	GFPT2	2	2	-8.55804	0.448054	pseudotime	2.84848e-40	-0.0599014
837	GGCT	3	2	-6.69625	-0.0556521	pseudotime	1.89905e-117	-0.022847
838	GGNBP2	1	1	7.37562	0.179752	pseudotime	4.01727e-40	0.0207543
839	GHITM	4	1	5.58675	1.75242	pseudotime	7.52833e-32	0.0107228
840	GIT1	3	2	-7.05837	0.650351	pseudotime	1.16381e-15	-0.0214131
841	GJA1	2	2	-7.88355	-0.144596	pseudotime	1.36102e-141	-0.0434482
842	GJC1	2	2	-7.57668	1.0115	pseudotime	2.59472e-21	-0.0199062
843	GLG1	1	1	7.67747	1.26365	pseudotime	3.21307e-21	0.0125541
844	GLIPR1L1	3	2	-5.23412	-1.49045	pseudotime	4.21963e-18	-0.049661
845	GLIPR2	1	1	6.67359	-0.15467	pseudotime	2.75004e-155	0.0438865
846	GLOD4	4	1	5.62904	1.85425	pseudotime	2.6808e-20	0.01269
847	GLRX3	4	1	5.84989	2.26273	pseudotime	2.22646e-22	0.0083299
848	GLRX5	3	2	-5.92197	0.109316	pseudotime	4.73384e-64	-0.0132817
849	GLS2	2	2	-7.98103	0.57842	pseudotime	1.48675e-16	-0.055659
850	GLUD1	1	1	7.11881	0.739147	pseudotime	4.78278e-32	0.0159601
851	GLUL	3	2	-6.89486	0.31174	pseudotime	1.82651e-40	-0.0166429
852	GMDS	2	2	-7.78545	-0.309457	pseudotime	5.5781e-50	-0.0371783
853	GMPR	1	1	7.27294	0.0485938	pseudotime	1.91831e-142	0.0393115
854	GMPR2	2	2	-7.57867	-0.365937	pseudotime	2.81511e-22	-0.0120977
855	GMPS	3	2	-5.54818	0.754173	pseudotime	6.18933e-17	-0.0107909
856	GNA12	2	2	-8.22646	-0.00944	pseudotime	1.33427e-14	-0.0233061
857	GNAI3	4	1	6.0495	2.2627	pseudotime	2.67989e-18	0.0119948
858	GNAL	1	1	7.06491	-0.314398	pseudotime	2.00584e-27	0.022456
859	GNAO1	2	2	-8.22524	0.608391	pseudotime	2.45555e-13	-0.0514336
860	GNAS	2	2	-8.51882	-0.0454566	pseudotime	2.91124e-115	-0.0185903
861	GNAS.AS1	2	2	-7.50301	-0.176963	pseudotime	6.10151e-13	-0.0441902
862	GNB1	3	2	-6.08183	0.441569	pseudotime	8.19518e-14	-0.00827045
863	GNB2L1	2	2	-7.30041	-2.78718	pseudotime	3.88756e-52	-0.00436581
864	GNG5	3	2	-5.67823	0.167834	pseudotime	5.26535e-34	-0.00672076
865	GNPAT	2	2	-7.91421	-0.348947	pseudotime	5.53979e-44	-0.0228488
866	GNPNAT1	3	2	-6.26648	-0.368269	pseudotime	2.59315e-23	-0.0170017
867	GOLGA4	1	1	7.65765	1.16896	pseudotime	2.239e-17	0.0145998
868	GOLM1	2	2	-7.4089	0.561675	pseudotime	7.79991e-69	-0.0284446
869	GOSR1	4	1	6.2136	1.48986	pseudotime	9.59961e-12	0.012417
870	GOT2	3	2	-6.44454	0.0421476	pseudotime	2.9608e-29	-0.0150945
871	GPAA1	1	1	5.66546	0.466432	pseudotime	4.90251e-42	0.0168835
872	GPAM	1	1	6.5481	-0.356442	pseudotime	2.17831e-30	0.0290325
873	GPATCH4	3	2	-4.96432	-0.175796	pseudotime	3.70313e-14	-0.0104011
874	GPC3	2	2	-9.15317	-0.294567	pseudotime	3.36254e-39	-0.030794
875	GPC4	2	2	-8.11377	0.178889	pseudotime	8.63037e-114	-0.0568584
876	GPI	2	2	-9.68927	-1.60725	pseudotime	1.59365e-22	-0.0132485
877	GPM6B	2	2	-8.03823	0.48956	pseudotime	5.01851e-90	-0.0285734
878	GPR160	2	2	-8.41666	-0.925494	pseudotime	2.75933e-114	-0.0613057
879	GPR176	2	2	-8.55245	0.472277	pseudotime	3.78661e-62	-0.0543052
880	GPR19	2	2	-7.87086	-0.0600848	pseudotime	1.29677e-16	-0.0473364
881	GPR22	1	1	6.17144	-0.177851	pseudotime	1.40751e-13	0.0585264
882	GPRC5A	1	1	6.30535	-1.18693	pseudotime	4.79869e-33	0.036974
883	GPRC5C	1	1	7.48234	-1.69388	pseudotime	2.78649e-20	0.0203207
884	GPX2	1	1	7.54042	-0.466649	pseudotime	7.67089e-64	0.0401339
885	GPX4	3	2	-6.10407	0.279417	pseudotime	1.1184e-45	-0.00604261
886	GRB2	1	1	6.8514	0.836281	pseudotime	2.42416e-15	0.0111196
887	GRB7	1	1	5.89909	-0.938738	pseudotime	9.94933e-19	0.0200062
888	GRIA4	2	2	-7.67345	-0.188529	pseudotime	2.19207e-32	-0.0774174
889	GRID2	2	2	-9.51774	0.163398	pseudotime	3.09821e-21	-0.0599484
890	GRK5	1	1	7.17888	-1.82988	pseudotime	3.70214e-11	0.0286683
891	GRN	4	1	7.0805	1.82911	pseudotime	1.35285e-34	0.014334
892	GRTP1	2	2	-8.6259	-0.020493	pseudotime	4.13345e-45	-0.0320276
893	GS1.72M22.1	3	2	-6.87877	-0.506934	pseudotime	1.70365e-15	-0.0586294
894	GSN	1	1	7.07043	0.77489	pseudotime	9.50766e-165	0.0384863
895	GSTA1	1	1	7.42015	0.83574	pseudotime	1.04449e-26	0.0416834
896	GSTA2	1	1	7.3912	0.887753	pseudotime	9.43142e-69	0.0365574
897	GSTA3	1	1	6.99424	0.599662	pseudotime	4.03421e-66	0.0359469
898	GSTA4	1	1	7.13303	0.744544	pseudotime	9.6729e-86	0.029377
899	GSTM3	1	1	7.62324	0.510005	pseudotime	2.42934e-47	0.0334892
900	GSTP1	1	1	6.64473	0.478527	pseudotime	7.31838e-167	0.0223153
901	GTF2B	4	1	6.74013	1.59229	pseudotime	1.05832e-20	0.0239627
902	GTF2I	1	1	7.18842	-0.32762	pseudotime	2.92188e-34	0.00968542
903	GTPBP8	1	1	5.88567	0.695318	pseudotime	8.26636e-27	0.0215595
904	GUK1	1	1	6.35216	-0.513765	pseudotime	6.27495e-17	0.00569502
905	GULP1	2	2	-7.89059	0.125386	pseudotime	6.98951e-56	-0.0293975
906	GYLTL1B	2	2	-8.21535	0.356031	pseudotime	2.12894e-86	-0.0714872
907	GYPC	1	1	7.68654	-0.766974	pseudotime	7.79582e-33	0.0144756
908	H2AFJ	2	2	-7.47023	-1.59888	pseudotime	1.0542e-25	-0.015014
909	H2AFY	1	1	7.51325	-1.00537	pseudotime	2.73403e-40	0.013018
910	H2AFY2	1	1	7.26128	-0.280191	pseudotime	7.50885e-32	0.0171522
911	H2AFZ	3	2	-4.80587	0.406137	pseudotime	7.02243e-104	-0.0103555
912	H3F3A	1	1	6.40433	0.195122	pseudotime	3.61727e-80	0.00690348
913	H3F3B	1	1	5.0881	0.167553	pseudotime	1.70588e-37	0.00535927
914	HABP4	1	1	6.89936	-0.180152	pseudotime	2.24295e-26	0.0218587
915	HADH	3	2	-4.84147	0.710456	pseudotime	5.74154e-11	-0.0109337
916	HAGH	1	1	6.88774	0.32185	pseudotime	1.36952e-29	0.0158923
917	HAGHL	3	2	-6.79386	-0.0790287	pseudotime	5.49028e-72	-0.0477823
918	HAPLN3	2	2	-8.88832	0.290055	pseudotime	1.92911e-51	-0.0433953
919	HARS	4	1	6.63059	1.0676	pseudotime	2.19405e-53	0.0242911
920	HAS3	3	2	-7.0652	0.782331	pseudotime	1.43044e-19	-0.0571487
921	HAT1	4	1	5.50479	2.07212	pseudotime	2.1477e-12	0.0117003
922	HBP1	1	1	7.21856	1.16618	pseudotime	1.24119e-16	0.0192148
923	HCFC1R1	2	2	-7.70179	-1.56388	pseudotime	1.9847e-14	-0.00848679
924	HDAC1	4	1	6.64673	1.95733	pseudotime	1.08447e-37	0.017157
925	HDDC2	3	2	-6.1785	-0.0278041	pseudotime	2.74836e-55	-0.0134571
926	HDGF	3	2	-7.15282	0.617389	pseudotime	4.7605e-84	-0.0225774
927	HDHD1	1	1	6.70127	0.102082	pseudotime	2.53289e-35	0.0180946
928	HEBP1	2	2	-8.22693	-1.27704	pseudotime	8.4611e-12	-0.00976806
929	HELLS	5	1	3.39108	1.68387	pseudotime	1.14079e-25	0.0108451
930	HERC5	1	1	7.7402	0.352131	pseudotime	9.11088e-11	0.017706
931	HERPUD1	1	1	7.39115	0.767581	pseudotime	9.87547e-18	0.0205504
932	HES1	2	2	-8.45868	-1.03557	pseudotime	4.95142e-30	-0.0500775
933	HES6	2	2	-7.24356	-0.243349	pseudotime	4.66473e-102	-0.0363469
934	HESX1	2	2	-7.75613	0.91035	pseudotime	7.10242e-22	-0.0719202
935	HHLA1	2	2	-9.03632	-0.844905	pseudotime	2.31149e-23	-0.0648739
936	HILPDA	2	2	-9.48636	-1.48672	pseudotime	9.30337e-58	-0.0256226
937	HIP1	2	2	-8.49585	0.403327	pseudotime	8.22176e-37	-0.028559
938	HIVEP1	1	1	7.6532	-0.523678	pseudotime	1.79016e-21	0.0319952
939	HK2	2	2	-9.06178	-1.04993	pseudotime	1.82315e-39	-0.0369263
940	HLA.A	2	2	-8.98916	-0.260025	pseudotime	1.94772e-109	-0.0228257
941	HLA.C	4	1	7.07985	2.29174	pseudotime	1.36274e-33	0.0124112
942	HLA.DPB1	2	2	-8.14151	-0.255773	pseudotime	4.67529e-21	-0.0222997
943	HLA.E	1	1	6.95524	0.769425	pseudotime	4.59663e-48	0.0206484
944	HLTF	2	2	-9.399	-0.397904	pseudotime	2.91179e-11	-0.01619
945	HMCES	4	1	6.75939	1.52946	pseudotime	1.04711e-22	0.0162691
946	HMG20B	5	1	2.78669	0.495608	pseudotime	2.6712e-12	0.00833768
947	HMGA1	3	2	-6.80951	-0.147502	pseudotime	1.33291e-289	-0.0158822
948	HMGB1	3	2	-4.74375	0.582451	pseudotime	5.96186e-122	-0.0126961
949	HMGCS1	2	2	-8.85595	-1.40369	pseudotime	1.79559e-55	-0.0281709
950	HMGN1	3	2	-6.02386	0.166091	pseudotime	2.41533e-44	-0.0055697
951	HMGN2	3	2	-4.71359	0.402192	pseudotime	3.99074e-73	-0.01135
952	HMGN5	2	2	-7.19277	-0.174135	pseudotime	9.33187e-31	-0.0190552
953	HMOX1	2	2	-8.29598	0.825341	pseudotime	3.98669e-23	-0.0346091
954	HMSD	2	2	-7.45697	-0.56219	pseudotime	5.04983e-20	-0.048023
955	HMX2	2	2	-8.44567	0.743087	pseudotime	8.49316e-13	-0.0930285
956	HNRNPAB	3	2	-4.29866	0.308845	pseudotime	1.67093e-11	-0.00570561
957	HNRNPD	3	2	-4.78663	0.958255	pseudotime	6.29512e-12	-0.00473901
958	HNRNPDL	4	1	5.77908	1.86542	pseudotime	4.1386e-18	0.0059325
959	HNRNPF	4	1	6.41769	1.81719	pseudotime	5.79129e-63	0.0143812
960	HNRNPH2	4	1	6.11806	2.31409	pseudotime	4.11396e-25	0.0155355
961	HNRNPU.AS1	2	2	-8.07983	-0.520232	pseudotime	1.09702e-24	-0.02974
962	HOMER1	3	2	-7.29859	0.481807	pseudotime	9.60586e-22	-0.0170972
963	HP1BP3	1	1	6.01272	0.678657	pseudotime	9.11386e-11	0.0114763
964	HPGD	1	1	7.8274	-1.58282	pseudotime	2.11213e-12	0.0464418
965	HPN	2	2	-9.13401	-0.913515	pseudotime	5.88634e-17	-0.0314061
966	HRAS	1	1	5.00332	0.142466	pseudotime	1.21187e-18	0.0118032
967	HRSP12	3	2	-7	0.567436	pseudotime	5.73639e-44	-0.0214798
968	HS3ST5	2	2	-8.3974	0.717466	pseudotime	7.86221e-11	-0.0599123
969	HSBP1	1	1	6.22654	-1.09409	pseudotime	1.76969e-27	0.00639213
970	HSBP1L1	1	1	7.97392	0.0318683	pseudotime	9.46456e-14	0.0395618
971	HSD11B1L	2	2	-9.22752	-0.765947	pseudotime	1.60795e-47	-0.0390832
972	HSD11B2	2	2	-7.65624	0.905985	pseudotime	9.05498e-20	-0.0605069
973	HSD17B11	1	1	7.20861	0.428957	pseudotime	1.71366e-27	0.0239849
974	HSF1	1	1	6.8772	0.418426	pseudotime	3.15782e-11	0.00916992
975	HSP90AA1	3	2	-4.86234	1.12704	pseudotime	1.0321e-11	-0.00459349
976	HSP90B1	4	1	7.02299	2.4582	pseudotime	7.08442e-71	0.0181576
977	HSPA5	4	1	6.68691	1.60885	pseudotime	9.21178e-114	0.0308194
978	HSPB8	2	2	-8.52506	0.348024	pseudotime	1.52063e-12	-0.0531538
979	HSPE1	3	2	-5.44802	0.344538	pseudotime	1.38429e-121	-0.0109222
980	HSPG2	2	2	-9.13714	-0.0858216	pseudotime	1.27012e-13	-0.0282508
981	HUS1	1	1	7.61623	0.448594	pseudotime	3.04561e-22	0.0233194
982	HUWE1	1	1	7.26066	0.00149519	pseudotime	8.34199e-49	0.0204929
983	IARS	2	2	-7.94727	-0.303466	pseudotime	3.97261e-16	-0.0112201
984	ICA1	2	2	-7.76224	0.122098	pseudotime	7.88231e-43	-0.039343
985	ID1	1	1	7.30199	-0.334459	pseudotime	2.35671e-124	0.0305902
986	ID3	1	1	5.37199	0.118616	pseudotime	1.65057e-90	0.02205
987	ID4	1	1	7.10003	-1.76353	pseudotime	1.8992e-20	0.0283889
988	IDH1	2	2	-7.50828	-0.809213	pseudotime	1.11467e-27	-0.0118945
989	IDH3G	4	1	6.11102	1.52575	pseudotime	1.09817e-22	0.015044
990	IDI1	2	2	-8.8532	-1.44751	pseudotime	1.55017e-18	-0.0127596
991	IDO1	2	2	-8.78408	-0.0440109	pseudotime	1.14552e-52	-0.0900988
992	IER2	1	1	5.77883	-0.323429	pseudotime	1.16787e-49	0.0182891
993	IER3	3	2	-5.47032	-1.59849	pseudotime	2.33497e-26	-0.0199355
994	IFI16	1	1	6.42004	-0.964328	pseudotime	1.33303e-61	0.0356752
995	IFIT5	1	1	6.27905	0.636694	pseudotime	1.82936e-15	0.0398088
996	IFITM1	4	1	6.78991	1.032	pseudotime	9.66401e-25	0.0212865
997	IFITM2	2	2	-7.82224	-1.24116	pseudotime	2.57468e-112	-0.026847
998	IFT57	3	2	-5.65243	-0.455777	pseudotime	1.32391e-15	-0.0146518
999	IGDCC3	3	2	-6.74581	-0.265297	pseudotime	5.13421e-47	-0.0376225
1000	IGF1	1	1	7.74881	-1.37943	pseudotime	3.71232e-19	0.0367803
1001	IGF1R	2	2	-8.68782	-0.741369	pseudotime	9.39611e-19	-0.0215097
1002	IGF2	6	3	6.06063	-5.48313	pseudotime	1.20736e-11	0.0461129
1003	IGF2BP1	2	2	-7.21493	0.76808	pseudotime	9.46274e-23	-0.0113399
1004	IGF2BP2	1	1	7.53679	0.0661961	pseudotime	2.32037e-12	0.00860638
1005	IGFBP2	2	2	-9.3443	-1.22084	pseudotime	6.27031e-84	-0.0381927
1006	IGFBP4	3	2	-7.0018	0.373803	pseudotime	2.45546e-92	-0.0518614
1007	IGFBP5	2	2	-9.80591	-1.51052	pseudotime	1.19816e-12	-0.062704
1008	IGFBP6	2	2	-8.30434	-0.210659	pseudotime	2.54316e-23	-0.0281136
1009	IGSF1	1	1	6.57563	0.427323	pseudotime	1.72939e-12	0.0184606
1010	IGSF21	2	2	-8.63772	0.481496	pseudotime	5.44572e-27	-0.0485753
1011	IGSF9	2	2	-7.7494	0.663051	pseudotime	1.07145e-11	-0.0606621
1012	IK	4	1	6.58513	1.76303	pseudotime	2.43045e-30	0.0150632
1013	IL32	1	1	5.6983	-0.385896	pseudotime	8.69833e-24	0.0400183
1014	IL6R	1	1	6.39678	-0.150747	pseudotime	1.08382e-40	0.0364273
1015	IL6ST	1	1	7.84092	-0.497207	pseudotime	3.66647e-64	0.0353725
1016	ILF3.AS1	3	2	-6.28216	-0.788453	pseudotime	8.87842e-18	-0.0144926
1017	ILK	1	1	7.07205	0.799401	pseudotime	3.53918e-39	0.0163307
1018	IMPAD1	1	1	7.21901	0.205334	pseudotime	3.68973e-20	0.017153
1019	IMPDH1	2	2	-7.42912	0.722381	pseudotime	9.88446e-35	-0.0284681
1020	IMPDH2	2	2	-7.74299	-2.1482	pseudotime	2.00687e-52	-0.0105046
1021	INHBE	2	2	-7.52461	-1.03041	pseudotime	4.57014e-12	-0.0656599
1022	INSIG1	2	2	-8.88658	-1.39924	pseudotime	3.22398e-38	-0.0271209
1023	INSIG2	2	2	-9.72392	-1.65076	pseudotime	1.92933e-39	-0.0257813
1024	INTS10	3	2	-7.27023	-0.143475	pseudotime	8.95606e-29	-0.0235071
1025	INTS3	2	2	-8.0655	0.0156491	pseudotime	4.9391e-12	-0.0205882
1026	IPO5	2	2	-8.4494	0.118654	pseudotime	1.90133e-56	-0.0176283
1027	IQGAP2	2	2	-8.55005	0.29727	pseudotime	5.32956e-56	-0.0506093
1028	IRF3	1	1	5.45556	0.384869	pseudotime	1.59497e-19	0.0126619
1029	IRX2	2	2	-8.38741	-0.122672	pseudotime	3.9171e-15	-0.0504625
1030	IRX6	1	1	7.7631	0.498104	pseudotime	5.50208e-14	0.0369517
1031	ISCA1	2	2	-9.24283	-1.50403	pseudotime	2.12392e-23	-0.0127484
1032	ISG15	2	2	-7.85698	-1.07876	pseudotime	9.12766e-91	-0.0499037
1033	ISOC2	3	2	-6.09803	0.110846	pseudotime	5.247e-46	-0.0132145
1034	ISPD	1	1	7.21988	0.761997	pseudotime	2.22807e-12	0.0324384
1035	ISYNA1	4	1	6.62042	2.18674	pseudotime	6.44321e-27	0.0124572
1036	ITCH	1	1	6.96106	0.6104	pseudotime	1.56046e-12	0.0226404
1037	ITFG1	1	1	7.26066	1.30902	pseudotime	3.44364e-39	0.0275023
1038	ITGA6	1	1	7.02582	-1.50036	pseudotime	6.94944e-54	0.0254402
1039	ITGA9	1	1	7.80979	-1.00321	pseudotime	6.21004e-11	0.0336628
1040	ITGAE	3	2	-5.89424	-0.147826	pseudotime	1.46379e-52	-0.0184963
1041	ITGB1	1	1	6.77753	-1.20558	pseudotime	2.8338e-49	0.0149727
1042	ITGB5	3	2	-6.06097	-0.879185	pseudotime	2.44913e-11	-0.0161836
1043	ITLN2	1	1	7.50455	-1.71921	pseudotime	1.11597e-15	0.0281221
1044	ITM2B	4	1	7.22885	1.94517	pseudotime	3.67271e-118	0.0242167
1045	ITM2C	1	1	7.76395	0.370592	pseudotime	5.8783e-55	0.0151163
1046	ITPK1	2	2	-7.62009	0.574571	pseudotime	7.76833e-37	-0.0280625
1047	IVNS1ABP	3	2	-5.83912	-0.192903	pseudotime	4.05276e-26	-0.0150444
1048	IWS1	4	1	6.7562	1.16008	pseudotime	1.3028e-17	0.0126636
1049	JADE1	2	2	-8.69041	0.599593	pseudotime	4.60036e-115	-0.0421152
1050	JAKMIP1	3	2	-6.45429	-0.410227	pseudotime	6.62109e-17	-0.0691173
1051	JAM2	2	2	-8.89993	-0.857536	pseudotime	1.74114e-17	-0.0468791
1052	JARID2	2	2	-8.62545	0.445799	pseudotime	2.25951e-109	-0.0300641
1053	JOSD2	1	1	6.32658	-0.598626	pseudotime	2.81507e-11	0.0196282
1054	JPH1	3	2	-5.7202	-0.581508	pseudotime	2.84815e-18	-0.0423312
1055	JPH3	2	2	-7.60898	0.740211	pseudotime	1.28607e-14	-0.0459844
1056	JPH4	2	2	-8.05154	0.464806	pseudotime	1.90385e-39	-0.0347269
1057	JPX	3	2	-6.55663	-0.054764	pseudotime	1.01255e-17	-0.0105661
1058	JTB	3	2	-5.57775	-0.0967124	pseudotime	3.52593e-64	-0.014946
1059	JUNB	1	1	6.10622	-0.384111	pseudotime	1.7015e-41	0.0328551
1060	JUP	1	1	7.71272	-0.113643	pseudotime	4.21166e-40	0.0231237
1061	KANK3	1	1	5.76474	-0.846455	pseudotime	1.20613e-56	0.0320117
1062	KCMF1	2	2	-7.82207	0.626935	pseudotime	8.10863e-34	-0.0180196
1063	KCNG1	3	2	-5.37921	-0.929619	pseudotime	6.02711e-17	-0.0205753
1064	KCNK1	2	2	-8.10384	0.719086	pseudotime	7.5636e-19	-0.03478
1065	KCNK12	1	1	6.40904	-0.164438	pseudotime	9.19486e-22	0.0227878
1066	KCNMB1	1	1	6.0862	-1.07336	pseudotime	3.25589e-29	0.0341061
1067	KCNQ1OT1	2	2	-9.10857	-0.543105	pseudotime	1.13486e-22	-0.0232743
1068	KCNQ2	2	2	-7.65948	0.538244	pseudotime	1.0906e-91	-0.0388043
1069	KCTD11	2	2	-9.41575	-1.47912	pseudotime	3.03571e-11	-0.0511326
1070	KCTD3	2	2	-8.34405	-0.259243	pseudotime	1.69972e-15	-0.0189573
1071	KDELR2	1	1	6.42834	0.453786	pseudotime	8.64566e-100	0.018257
1072	KDM3B	1	1	7.02466	-0.570416	pseudotime	2.19329e-17	0.015148
1073	KDM5B	1	1	7.60564	1.05505	pseudotime	8.04011e-17	0.00865214
1074	KDR	2	2	-8.07833	0.0985598	pseudotime	2.9377e-34	-0.0522485
1075	KHK	3	2	-6.86471	0.293884	pseudotime	6.71141e-20	-0.0365825
1076	KHSRP	3	2	-7.46593	0.267554	pseudotime	5.3083e-30	-0.0162266
1077	KIAA0101	3	2	-4.69367	0.530095	pseudotime	4.74577e-110	-0.0225181
1078	KIAA0232	1	1	5.8727	-0.180261	pseudotime	6.59875e-11	0.0144477
1079	KIAA0895L	2	2	-9.78477	-1.547	pseudotime	5.05599e-11	-0.0264381
1080	KIAA1244	2	2	-9.07074	-0.807027	pseudotime	2.42738e-34	-0.0566938
1081	KIAA1279	4	1	6.17388	1.6512	pseudotime	7.28826e-16	0.0192011
1082	KIAA1522	2	2	-8.37732	0.484446	pseudotime	1.0038e-17	-0.0305605
1083	KIAA1524	1	1	5.41296	1.18656	pseudotime	1.1073e-24	0.0222429
1084	KIAA1551	1	1	7.67886	-0.0560363	pseudotime	1.7681e-50	0.027226
1085	KIF1A	2	2	-7.59812	-0.0902383	pseudotime	1.14146e-135	-0.0639092
1086	KIF1C	1	1	6.25158	-0.624841	pseudotime	1.32168e-37	0.020667
1087	KIF22	1	1	5.0038	0.987215	pseudotime	8.08652e-20	0.0125922
1088	KIF3A	4	1	6.60632	1.30714	pseudotime	1.25098e-41	0.0249421
1089	KIF5B	1	1	7.29453	0.642152	pseudotime	3.21435e-107	0.02603
1090	KIF9	1	1	6.85648	0.402082	pseudotime	1.67183e-18	0.0168966
1091	KISS1R	2	2	-9.70997	-1.53687	pseudotime	9.53259e-33	-0.0624494
1092	KLF3	1	1	7.4431	-0.367424	pseudotime	6.61876e-21	0.0191177
1093	KLF4	1	1	6.85641	-0.260199	pseudotime	1.3385e-90	0.036762
1094	KLF7	1	1	7.60269	-0.214601	pseudotime	6.52142e-22	0.0283248
1095	KLHDC2	4	1	7.18517	1.63991	pseudotime	4.81398e-38	0.0152137
1096	KLHL18	1	1	6.69402	0.0704412	pseudotime	5.75793e-27	0.0242035
1097	KLHL23	3	2	-6.93983	0.438794	pseudotime	8.33803e-43	-0.0273737
1098	KLHL7	3	2	-5.90206	-0.278078	pseudotime	3.92446e-48	-0.0227923
1099	KLKB1	2	2	-8.28445	-0.658476	pseudotime	9.64488e-48	-0.0633245
1100	KLRB1	1	1	6.56766	-0.346847	pseudotime	2.45686e-25	0.0471197
1101	KLRG2	1	1	7.13832	0.467204	pseudotime	2.84061e-18	0.025014
1102	KRT10	3	2	-5.44046	-0.28381	pseudotime	7.35944e-30	-0.0121275
1103	KRT18	1	1	6.96965	-1.87224	pseudotime	7.70192e-24	0.013182
1104	KRT8	1	1	6.98118	-1.80842	pseudotime	4.09777e-41	0.018024
1105	KRTCAP3	2	2	-8.08911	0.265551	pseudotime	2.37592e-21	-0.0156374
1106	KYNU	1	1	7.32068	-1.73376	pseudotime	6.99641e-12	0.0291672
1107	L1TD1	4	1	6.44257	1.13646	pseudotime	5.33279e-92	0.0154364
1108	LACTB	1	1	7.36166	0.842848	pseudotime	1.13172e-70	0.030323
1109	LAD1	1	1	6.53908	-0.763297	pseudotime	6.56482e-25	0.0221352
1110	LAGE3	3	2	-5.7852	-0.0280153	pseudotime	3.7046e-33	-0.0103951
1111	LAMA4	1	1	6.30164	-0.107701	pseudotime	2.92283e-30	0.0366628
1112	LAMP1	4	1	6.83807	2.25415	pseudotime	1.58068e-68	0.0176771
1113	LAMP2	4	1	6.9578	2.2669	pseudotime	9.80305e-33	0.0215496
1114	LAMTOR4	3	2	-6.52415	0.0910823	pseudotime	1.40379e-47	-0.00834877
1115	LAMTOR5	1	1	6.55005	0.458054	pseudotime	1.9683e-63	0.0117724
1116	LAPTM4A	4	1	6.85731	1.49609	pseudotime	5.64315e-179	0.0287426
1117	LAPTM4B	2	2	-9.17622	-0.232536	pseudotime	1.54031e-14	-0.00551184
1118	LARGE	2	2	-8.25516	0.255222	pseudotime	5.2158e-13	-0.0302551
1119	LARP1	3	2	-7.16826	0.173721	pseudotime	3.23758e-59	-0.0214797
1120	LBH	1	1	7.6959	-0.158093	pseudotime	1.1717e-81	0.033388
1121	LCK	3	2	-7.07931	0.212055	pseudotime	2.45158e-85	-0.062542
1122	LCP1	1	1	5.87485	-0.360677	pseudotime	3.68361e-52	0.0504489
1123	LDB2	2	2	-7.69288	-1.36505	pseudotime	1.18931e-36	-0.043064
1124	LDHB	2	2	-7.97878	-1.75367	pseudotime	5.65161e-204	-0.0174852
1125	LDLRAP1	1	1	6.77578	-0.784745	pseudotime	3.20237e-47	0.0302588
1126	LECT1	2	2	-8.52007	-0.209004	pseudotime	2.0599e-107	-0.0412817
1127	LEMD2	1	1	6.18305	0.198099	pseudotime	4.29901e-11	0.0152265
1128	LEPREL1	2	2	-9.81731	-1.61826	pseudotime	4.03259e-18	-0.0250855
1129	LGALS1	1	1	6.20852	-0.230945	pseudotime	2.55887e-37	0.0288048
1130	LGALS3	1	1	5.6165	-0.315884	pseudotime	3.45911e-19	0.0212044
1131	LGALS3BP	2	2	-8.93781	0.0522265	pseudotime	3.73589e-34	-0.0420201
1132	LIM2	1	1	6.16845	-0.550879	pseudotime	4.01494e-12	0.0370649
1133	LIMA1	1	1	7.33397	0.230547	pseudotime	7.3421e-44	0.0235274
1134	LIMD2	3	2	-5.72685	-0.30475	pseudotime	1.09973e-44	-0.0179877
1135	LIMK1	2	2	-7.51493	0.590685	pseudotime	2.90683e-13	-0.0215351
1136	LIN28A	2	2	-7.88043	0.475353	pseudotime	1.08376e-158	-0.0242397
1137	LIN28B	2	2	-7.72987	-0.225815	pseudotime	5.39399e-16	-0.0159159
1138	LIN7A	2	2	-7.54017	-0.383964	pseudotime	3.91195e-17	-0.0517828
1139	LINC00086	1	1	6.52396	-0.443884	pseudotime	1.21388e-14	0.0339107
1140	LINC00458	2	2	-8.15145	-0.990515	pseudotime	3.44002e-57	-0.0675249
1141	LINC00599	2	2	-9.12935	0.0942552	pseudotime	2.72984e-19	-0.0667778
1142	LINC00617	2	2	-8.04279	-0.142131	pseudotime	6.9297e-21	-0.0246594
1143	LINC00662	3	2	-6.79107	-0.0158852	pseudotime	1.46176e-26	-0.028382
1144	LINC00665	3	2	-5.67579	-0.375055	pseudotime	1.38473e-33	-0.0172672
1145	LINC00678	2	2	-7.66948	-0.268514	pseudotime	2.80896e-259	-0.0757451
1146	LINC00698	2	2	-7.77266	-0.135123	pseudotime	5.94662e-24	-0.0842268
1147	LINC00937	1	1	7.73924	-1.30639	pseudotime	1.12173e-12	0.0206536
1148	LINC01021	2	2	-8.92012	0.171007	pseudotime	1.34936e-37	-0.0331259
1149	LINGO1	2	2	-8.67471	0.371187	pseudotime	5.67014e-20	-0.0339439
1150	LIPH	1	1	8.03229	-1.30497	pseudotime	5.89427e-13	0.034952
1151	LITAF	1	1	6.40399	-1.19852	pseudotime	3.08081e-25	0.0134099
1152	LMAN2	4	1	7.04737	1.85585	pseudotime	5.53289e-19	0.00768814
1153	LMNB2	3	2	-4.83293	0.450884	pseudotime	8.93605e-15	-0.0129087
1154	LMO1	2	2	-10.3136	-1.47132	pseudotime	8.48056e-16	-0.077958
1155	LMO3	2	2	-8.00955	0.814155	pseudotime	5.85001e-13	-0.0928351
1156	LMO4	1	1	7.53754	0.160836	pseudotime	1.15451e-107	0.0314792
1157	LMTK3	2	2	-8.21074	-0.00588911	pseudotime	1.8694e-30	-0.0536383
1158	LNP1	3	2	-6.24431	-0.576239	pseudotime	5.5212e-17	-0.0379808
1159	LONRF1	2	2	-7.76025	-0.158393	pseudotime	8.34522e-14	-0.0215423
1160	LOXL1.AS1	2	2	-7.96317	0.340812	pseudotime	3.02035e-13	-0.0406548
1161	LOXL3	3	2	-7.05551	0.623165	pseudotime	5.25185e-14	-0.0285513
1162	LPAR6	1	1	7.7419	0.286674	pseudotime	2.51311e-46	0.0417349
1163	LPHN1	2	2	-8.0038	0.41473	pseudotime	1.21493e-34	-0.0321189
1164	LPHN2	2	2	-8.83993	0.346002	pseudotime	9.00595e-40	-0.0588844
1165	LPIN1	1	1	6.78421	-0.585642	pseudotime	6.26398e-11	0.0195374
1166	LPP	2	2	-8.94863	0.382888	pseudotime	4.37213e-20	-0.0280531
1167	LPPR5	2	2	-7.96186	-0.444611	pseudotime	9.27766e-13	-0.0605301
1168	LRFN4	3	2	-6.62348	0.312686	pseudotime	2.63034e-19	-0.0498503
1169	LRIG1	2	2	-8.89445	0.519439	pseudotime	4.40182e-50	-0.0764742
1170	LRP11	2	2	-7.88345	0.400657	pseudotime	2.03431e-12	-0.0476185
1171	LRP3	3	2	-6.88925	0.521813	pseudotime	1.8297e-21	-0.0439563
1172	LRP8	2	2	-8.2203	-0.0907863	pseudotime	5.49612e-16	-0.034561
1173	LRPAP1	1	1	7.00299	0.478954	pseudotime	3.2632e-78	0.024042
1174	LRRC20	3	2	-6.03853	-0.303963	pseudotime	4.3087e-20	-0.0673589
1175	LRRC23	1	1	6.4194	-0.197214	pseudotime	9.81262e-18	0.0236702
1176	LRRC26	3	2	-7.22205	0.445967	pseudotime	1.16727e-20	-0.0724264
1177	LRRC32	1	1	6.04113	-0.61586	pseudotime	4.42201e-20	0.0334138
1178	LRRC38	1	1	6.83114	-1.46008	pseudotime	4.2321e-32	0.0337271
1179	LRRC41	1	1	7.5625	0.982452	pseudotime	4.11048e-15	0.0171165
1180	LRRC59	1	1	5.81526	0.281172	pseudotime	8.44995e-92	0.0201026
1181	LRRC8A	2	2	-7.19489	1.02139	pseudotime	1.17872e-12	-0.013764
1182	LRRN1	2	2	-8.60925	0.567085	pseudotime	9.26113e-18	-0.02187
1183	LRTM1	1	1	7.39813	-0.0176136	pseudotime	9.3706e-18	0.0326841
1184	LSM10	3	2	-5.12872	-0.174692	pseudotime	1.97331e-33	-0.0124883
1185	LSM12	3	2	-5.8625	-0.303526	pseudotime	9.40463e-12	-0.00905655
1186	LSM2	3	2	-5.94763	-0.0984563	pseudotime	3.36519e-31	-0.00762529
1187	LSM4	3	2	-6.19929	0.327028	pseudotime	1.87755e-172	-0.0140674
1188	LSM5	3	2	-5.86824	0.044247	pseudotime	5.97198e-29	-0.0067172
1189	LSM6	3	2	-6.73298	0.149085	pseudotime	8.01566e-58	-0.0136404
1190	LSM7	3	2	-6.09735	0.114246	pseudotime	5.58969e-39	-0.00666712
1191	LSS	2	2	-8.47335	-0.601497	pseudotime	1.09653e-29	-0.0275825
1192	LTA4H	2	2	-7.69543	-2.12003	pseudotime	2.09847e-27	-0.0124332
1193	LTBP3	2	2	-7.30346	-0.465631	pseudotime	2.16034e-22	-0.0371317
1194	LUC7L3	1	1	7.26851	-0.208473	pseudotime	1.126e-89	0.0162226
1195	LUM	6	3	6.05999	-5.48794	pseudotime	1.15634e-11	0.0429698
1196	LURAP1	1	1	5.79534	-0.226734	pseudotime	1.92733e-11	0.0232058
1197	LUZP1	1	1	5.71988	0.611553	pseudotime	3.417e-36	0.0165152
1198	LY6E	1	1	5.78278	-0.934259	pseudotime	8.51323e-42	0.0127119
1199	LYAR	3	2	-5.33352	-0.483916	pseudotime	3.33923e-36	-0.0176046
1200	LYPD6B	1	1	6.74726	-1.44603	pseudotime	5.53052e-14	0.0247548
1201	LYPLA1	1	1	7.12368	-0.103409	pseudotime	5.07158e-103	0.017832
1202	LYRM1	3	2	-6.29201	-0.217935	pseudotime	2.80288e-24	-0.0246295
1203	MACC1	2	2	-8.41252	-0.904588	pseudotime	4.59137e-18	-0.0534936
1204	MAD1L1	1	1	5.59244	1.05768	pseudotime	5.94301e-15	0.0195452
1205	MAD2L2	2	2	-7.45626	-0.0405956	pseudotime	2.42508e-140	-0.0228464
1206	MAGED1	4	1	6.93079	1.3371	pseudotime	1.51047e-37	0.0207477
1207	MAGED2	4	1	6.93438	1.81913	pseudotime	5.79805e-105	0.0257981
1208	MAGEF1	4	1	6.29922	1.93285	pseudotime	8.64781e-15	0.00976474
1209	MAGI1	2	2	-7.60619	0.600751	pseudotime	9.64624e-19	-0.0218057
1210	MAGI2	2	2	-9.01538	-0.758185	pseudotime	1.25664e-13	-0.0504283
1211	MAL2	2	2	-7.39717	-0.311425	pseudotime	5.47806e-128	-0.0562952
1212	MALAT1	1	1	6.97233	-1.06008	pseudotime	5.4886e-52	0.0129055
1213	MAN2A1	2	2	-8.14307	0.0281187	pseudotime	3.82709e-29	-0.0298033
1214	MANF	4	1	6.12903	1.25034	pseudotime	1.10825e-42	0.0142758
1215	MAP1B	1	1	7.30889	0.551948	pseudotime	2.26262e-37	0.015738
1216	MAP1LC3A	1	1	6.98598	-0.318309	pseudotime	3.63873e-38	0.0222322
1217	MAP2K6	2	2	-8.03722	0.0548607	pseudotime	6.92186e-20	-0.0304428
1218	MAP4	1	1	7.09834	0.91305	pseudotime	2.37116e-27	0.0135101
1219	MAP4K1	1	1	7.10341	-0.331572	pseudotime	8.23748e-38	0.0251487
1220	MAP7D1	1	1	5.65436	0.234407	pseudotime	9.20414e-12	0.0119368
1221	MAPK12	3	2	-7.17685	0.48169	pseudotime	8.84817e-20	-0.0469322
1222	MAPK1IP1L	1	1	5.83711	0.664243	pseudotime	1.21899e-51	0.0169347
1223	MAPK8IP1	2	2	-7.91056	0.717393	pseudotime	4.50603e-21	-0.0358139
1224	MAPKAPK3	3	2	-7.00351	-0.178505	pseudotime	8.51145e-29	-0.0204202
1225	MAPKAPK5.AS1	3	2	-6.5338	-0.268344	pseudotime	1.86018e-33	-0.0202488
1226	2021-03-01	3	2	-6.56667	-0.0137911	pseudotime	5.99763e-27	-0.0322686
1227	2021-03-03	2	2	-7.52715	-0.728392	pseudotime	4.38278e-12	-0.0319446
1228	2021-03-07	4	1	6.55039	1.23555	pseudotime	1.57291e-15	0.0117478
1229	MARCKS	3	2	-6.83309	0.375595	pseudotime	4.24666e-71	-0.0212149
1230	MARVELD3	3	2	-6.62217	-0.341162	pseudotime	2.04043e-14	-0.0220808
1231	MAST2	1	1	6.60473	-0.427605	pseudotime	2.26141e-12	0.0187046
1232	MATK	3	2	-7.3627	0.013936	pseudotime	4.80232e-53	-0.0644635
1233	MAZ	3	2	-7.05708	-0.1075	pseudotime	2.23462e-88	-0.0264353
1234	MB21D2	1	1	7.52478	1.09255	pseudotime	4.52828e-14	0.0267815
1235	MBNL3	1	1	7.85657	-0.809716	pseudotime	7.13133e-46	0.0371657
1236	MBOAT7	4	1	6.78178	0.98243	pseudotime	5.38548e-23	0.0125102
1237	MBP	1	1	6.55066	-1.20153	pseudotime	2.46508e-30	0.0254566
1238	MCM5	5	1	3.31476	1.73867	pseudotime	2.30824e-18	0.0141706
1239	MCM7	5	1	3.54375	1.76682	pseudotime	1.27509e-13	0.00936512
1240	MCMBP	1	1	5.82724	0.943057	pseudotime	5.75524e-12	0.0140181
1241	MCUR1	1	1	4.83604	0.289566	pseudotime	8.26475e-13	0.00849957
1242	MDFI	1	1	6.35644	-0.727823	pseudotime	6.79381e-26	0.0150356
1243	MDFIC	3	2	-6.27565	-0.315212	pseudotime	1.00172e-13	-0.0373958
1244	MEAF6	1	1	5.52846	0.29538	pseudotime	5.53841e-24	0.0131206
1245	MED29	1	1	5.94042	0.47789	pseudotime	5.80622e-13	0.0136611
1246	MED4	4	1	6.2003	0.936087	pseudotime	2.37585e-33	0.0144374
1247	MEIS3	2	2	-8.40637	-0.856781	pseudotime	1.96175e-21	-0.0215607
1248	MESDC2	4	1	6.35632	1.6318	pseudotime	4.9496e-33	0.0130434
1249	MEST	3	2	-6.90333	-0.367552	pseudotime	1.96796e-34	-0.0163283
1250	METTL12	3	2	-6.5142	-0.608172	pseudotime	1.82417e-21	-0.0191662
1251	METTL21A	3	2	-6.74177	0.178807	pseudotime	1.34441e-59	-0.0295437
1252	METTL5	3	2	-6.2759	0.106515	pseudotime	1.65024e-21	-0.00910381
1253	METTL7A	1	1	6.4166	-1.13426	pseudotime	1.3389e-12	0.0254427
1254	METTL8	2	2	-7.76607	0.661594	pseudotime	1.00025e-25	-0.0213983
1255	METTL9	1	1	6.18611	-0.414118	pseudotime	7.71456e-96	0.0177778
1256	MEX3A	3	2	-7.16399	0.676739	pseudotime	3.16096e-13	-0.0144354
1257	MFAP2	2	2	-7.93086	0.672389	pseudotime	3.44364e-39	-0.0176977
1258	MFGE8	2	2	-8.83204	0.0707795	pseudotime	2.22604e-228	-0.0451741
1259	MFSD3	3	2	-6.96569	0.540034	pseudotime	2.8624e-17	-0.0127203
1260	MFSD7	1	1	7.02532	-0.841777	pseudotime	4.10244e-14	0.0285226
1261	MGARP	2	2	-9.24175	-0.90615	pseudotime	2.84567e-25	-0.0448764
1262	MGMT	1	1	6.94303	0.437024	pseudotime	1.27876e-17	0.01247
1263	MGST1	2	2	-7.36207	-0.390768	pseudotime	1.69482e-259	-0.0326365
1264	MGST3	4	1	7.10472	1.98083	pseudotime	6.01934e-49	0.0107753
1265	MIAT	2	2	-9.4061	-1.24165	pseudotime	1.74532e-35	-0.0288691
1266	MICAL1	1	1	6.39819	0.63943	pseudotime	7.83516e-13	0.0189631
1267	MICU1	1	1	7.14022	0.886728	pseudotime	8.25059e-14	0.0158806
1268	MICU2	4	1	6.64141	2.24076	pseudotime	3.73039e-11	0.0130612
1269	MID1	2	2	-7.41753	0.764819	pseudotime	1.3295e-21	-0.0225584
1270	MIER1	1	1	7.82266	0.145066	pseudotime	1.14442e-13	0.0129331
1271	MIER2	1	1	6.94344	-0.140496	pseudotime	7.3381e-15	0.0190581
1272	MIF	1	1	6.52438	0.253613	pseudotime	6.79821e-45	0.0100512
1273	MINOS1	3	2	-6.14175	0.127197	pseudotime	2.39428e-93	-0.0167829
1274	MIR210HG	2	2	-9.5594	-1.63182	pseudotime	1.99094e-18	-0.0219144
1275	MIR302B	3	2	-7.23771	0.0394053	pseudotime	0	-0.0774497
1276	MKKS	3	2	-5.69253	-0.183498	pseudotime	1.71642e-22	-0.00964072
1277	MKNK2	2	2	-8.0759	0.537772	pseudotime	6.25411e-34	-0.0220707
1278	MKRN1	1	1	7.25655	0.0448427	pseudotime	7.05119e-143	0.0302958
1279	MLEC	4	1	6.49025	0.896762	pseudotime	5.88481e-74	0.0144788
1280	MLK4	2	2	-7.95247	-0.263191	pseudotime	4.13811e-38	-0.0717362
1281	MLLT10	2	2	-7.53065	-0.339516	pseudotime	1.14136e-17	-0.0182518
1282	MLLT11	1	1	6.83088	-1.2985	pseudotime	1.62636e-17	0.0096037
1283	MLXIPL	2	2	-9.3961	-0.79766	pseudotime	1.79128e-19	-0.0679541
1284	MMP15	1	1	6.58016	-0.835075	pseudotime	1.46139e-14	0.0190849
1285	MMP16	2	2	-8.83712	0.382041	pseudotime	1.68669e-14	-0.0478884
1286	MMP2	1	1	7.06859	0.15001	pseudotime	1.40095e-134	0.0361273
1287	MMP24.AS1	1	1	6.94099	-0.206072	pseudotime	1.07076e-32	0.0137074
1288	MND1	3	2	-4.78349	0.551109	pseudotime	2.29659e-16	-0.011865
1289	MOB3B	2	2	-7.52991	0.0453196	pseudotime	6.63495e-34	-0.0584808
1290	MOB4	4	1	6.21607	1.66006	pseudotime	4.77729e-43	0.0162326
1291	MOCOS	3	2	-7.31139	0.111244	pseudotime	1.11117e-13	-0.0684443
1292	MORC4	1	1	7.61284	-0.119142	pseudotime	1.49208e-96	0.0411511
1293	MOSPD1	1	1	8.04026	-0.548137	pseudotime	3.66143e-18	0.0184002
1294	MOV10	1	1	7.17036	0.798572	pseudotime	1.71937e-21	0.0247747
1295	MPC2	1	1	7.79434	-0.462127	pseudotime	1.01104e-79	0.0214091
1296	MPHOSPH8	1	1	7.18151	-0.0528509	pseudotime	1.06657e-20	0.0124553
1297	MPP6	3	2	-6.04317	-0.342968	pseudotime	2.99888e-37	-0.0294406
1298	MPZL1	1	1	7.20617	0.0853447	pseudotime	1.81769e-23	0.0127093
1299	MRP63	3	2	-5.39371	0.102959	pseudotime	1.54571e-18	-0.00618804
1300	MRPL11	3	2	-5.88421	-0.0446437	pseudotime	1.2521e-39	-0.00917054
1301	MRPL12	3	2	-5.0684	-0.229935	pseudotime	2.1258e-11	-0.00536045
1302	MRPL14	3	2	-5.68635	0.00718528	pseudotime	2.16917e-39	-0.00849167
1303	MRPL15	1	1	7.06901	1.07163	pseudotime	4.6453e-60	0.0176347
1304	MRPL28	1	1	6.64443	0.6818	pseudotime	3.33685e-21	0.00781926
1305	MRPL3	3	2	-5.54915	0.610448	pseudotime	7.76302e-14	-0.00767096
1306	MRPL34	3	2	-5.44364	-0.182147	pseudotime	1.5412e-34	-0.010392
1307	MRPL36	1	1	5.30359	-0.228116	pseudotime	9.90164e-46	0.0136884
1308	MRPL40	1	1	6.36223	-0.0426877	pseudotime	2.33185e-31	0.013355
1309	MRPL42	3	2	-6.16513	0.139413	pseudotime	5.19073e-46	-0.0130203
1310	MRPL52	3	2	-5.47606	0.225568	pseudotime	1.71532e-11	-0.00519401
1311	MRPL54	3	2	-5.61838	-0.210885	pseudotime	3.95946e-14	-0.00983356
1312	MRPS12	3	2	-5.14007	-0.291196	pseudotime	4.45129e-21	-0.00914108
1313	MRPS15	3	2	-5.82121	0.326294	pseudotime	2.45359e-50	-0.0110574
1314	MRPS16	3	2	-5.43548	-0.225095	pseudotime	2.27304e-31	-0.0100227
1315	MRPS34	3	2	-5.41667	0.302999	pseudotime	4.66336e-63	-0.0114711
1316	MRPS6	3	2	-5.69765	0.0218791	pseudotime	1.0595e-34	-0.0105103
1317	MSC	1	1	7.37547	0.163382	pseudotime	8.93145e-15	0.042009
1318	MSH2	4	1	6.36276	1.95697	pseudotime	1.44812e-19	0.01149
1319	MSN	1	1	6.68527	0.743401	pseudotime	2.29401e-36	0.016201
1320	MST4	2	2	-7.40996	-0.326919	pseudotime	1.49979e-92	-0.0333913
1321	MSTO1	1	1	5.94761	0.59022	pseudotime	7.72526e-27	0.0258672
1322	MSX2	1	1	7.69512	-0.103394	pseudotime	2.84394e-62	0.03888
1323	MT.ATP6	3	2	-3.74952	-0.451302	pseudotime	1.09038e-36	-0.00825791
1324	MT.CO1	3	2	-3.76974	-0.48148	pseudotime	1.28937e-87	-0.0102411
1325	MT.CO2	3	2	-3.77363	-0.44534	pseudotime	7.92781e-84	-0.0131533
1326	MT.CO3	3	2	-3.76161	-0.444863	pseudotime	1.96275e-168	-0.0172078
1327	MT.CYB	3	2	-3.76196	-0.442648	pseudotime	3.71523e-152	-0.0163629
1328	MT.ND1	3	2	-3.81035	-0.406658	pseudotime	1.53816e-171	-0.0218646
1329	MT.ND2	3	2	-3.80677	-0.439287	pseudotime	5.0658e-201	-0.0261055
1330	MT.ND3	3	2	-3.76449	-0.446729	pseudotime	5.43685e-27	-0.0090547
1331	MT.ND4	3	2	-3.77487	-0.424352	pseudotime	5.70823e-118	-0.0127263
1332	MT.ND5	3	2	-3.78731	-0.416683	pseudotime	9.31504e-19	-0.0064118
1333	MT.ND6	3	2	-3.83416	-0.387621	pseudotime	2.92339e-14	-0.0106563
1334	MT1E	3	2	-5.44247	-1.541	pseudotime	1.61474e-26	-0.0355661
1335	MT1G	3	2	-5.55852	-1.46695	pseudotime	4.49631e-31	-0.0442953
1336	MT1H	3	2	-5.50894	-1.54491	pseudotime	3.51145e-16	-0.0406605
1337	MT1X	3	2	-5.55464	-1.57006	pseudotime	3.90247e-49	-0.031686
1338	MT2A	3	2	-5.44474	-1.53361	pseudotime	3.21265e-31	-0.0369171
1339	MTA1	3	2	-7.47091	0.309595	pseudotime	8.02308e-53	-0.0241597
1340	MTFR1	1	1	6.59105	0.0907092	pseudotime	2.52325e-17	0.0155621
1341	MTHFD1L	3	2	-6.30795	-0.239597	pseudotime	1.30058e-21	-0.0143333
1342	MTHFD2	3	2	-5.58512	0.50625	pseudotime	1.27744e-55	-0.0160893
1343	MTHFD2L	3	2	-7.38482	0.189072	pseudotime	9.47462e-25	-0.0277935
1344	MTPN	1	1	6.1485	-0.646552	pseudotime	1.80938e-12	0.00865314
1345	MTRNR2L12	3	2	-7.10179	0.673749	pseudotime	3.04139e-12	-0.0352554
1346	MTSS1	1	1	5.93808	-0.646439	pseudotime	6.5203e-15	0.029346
1347	MUC12	2	2	-7.62338	0.550581	pseudotime	1.04516e-15	-0.0361539
1348	MVB12A	1	1	6.77919	0.19455	pseudotime	1.3661e-18	0.012516
1349	MYADM	4	1	7.10108	2.37797	pseudotime	3.59986e-12	0.013791
1350	MYBL2	1	1	5.86305	-0.0144334	pseudotime	1.64192e-58	0.0164727
1351	MYC	2	2	-8.85176	-0.933891	pseudotime	1.20759e-50	-0.0471139
1352	MYEF2	2	2	-7.60852	-0.170121	pseudotime	5.82389e-37	-0.0372548
1353	MYL12A	4	1	6.25728	1.99475	pseudotime	1.14523e-93	0.0154501
1354	MYL12B	4	1	6.15551	1.99921	pseudotime	3.09879e-85	0.0142
1355	MYL3	1	1	6.09232	-0.489458	pseudotime	7.65331e-22	0.0386958
1356	MYL6	1	1	6.58204	0.369585	pseudotime	2.20413e-210	0.0210704
1357	MYL9	1	1	6.36347	0.0197932	pseudotime	1.17146e-128	0.0303259
1358	MYO10	1	1	7.97874	-1.36153	pseudotime	9.47396e-15	0.0113792
1359	MYO6	4	1	7.356	1.90326	pseudotime	1.37008e-22	0.0178898
1360	MZT1	3	2	-5.73732	0.0118018	pseudotime	2.35354e-18	-0.0112173
1361	NAA10	1	1	5.01742	0.19014	pseudotime	1.13621e-14	0.00649371
1362	NAB2	1	1	5.38491	-0.280516	pseudotime	9.41969e-11	0.0205558
1363	NABP2	3	2	-6.7744	-0.0258103	pseudotime	3.16361e-72	-0.0298709
1364	NACA	2	2	-7.33251	-2.6576	pseudotime	7.9834e-34	-0.00353483
1365	NAE1	4	1	5.50697	2.45578	pseudotime	5.96221e-22	0.00893919
1366	NAF1	4	1	6.047	1.27483	pseudotime	6.19599e-13	0.0177743
1367	NAGA	4	1	6.24657	0.960264	pseudotime	8.34727e-15	0.0191295
1368	NAGK	1	1	7.66158	0.844422	pseudotime	7.88464e-22	0.0197726
1369	NANOG	1	1	7.17293	-0.0105775	pseudotime	5.90169e-153	0.032279
1370	NANOS1	1	1	5.35612	-0.668193	pseudotime	2.19388e-13	0.0280578
1371	NANOS3	1	1	6.69348	-0.516565	pseudotime	2.48935e-136	0.0430404
1372	NAP1L1	2	2	-7.81664	-0.828425	pseudotime	1.15753e-159	-0.0130099
1373	NAP1L4	4	1	6.108	1.49578	pseudotime	3.0788e-23	0.00958383
1374	NAPRT1	4	1	6.98188	1.52511	pseudotime	5.52295e-29	0.017878
1375	NASP	3	2	-4.75638	1.01957	pseudotime	7.39543e-11	-0.00486129
1376	NBL1	1	1	7.96215	-0.838747	pseudotime	5.00478e-12	0.0193265
1377	NBPF10	1	1	6.40804	-0.424998	pseudotime	1.682e-21	0.024033
1378	NCALD	1	1	6.95675	0.434667	pseudotime	2.64487e-18	0.0350882
1379	NCBP2	1	1	7.04025	0.381763	pseudotime	4.69546e-69	0.016949
1380	NCBP2.AS2	1	1	6.13872	0.16585	pseudotime	1.20751e-47	0.0129085
1381	NCOA4	1	1	7.36528	0.835386	pseudotime	1.29179e-19	0.0161062
1382	NCOR1	1	1	6.81055	0.19595	pseudotime	4.03718e-23	0.0102445
1383	NCS1	3	2	-6.68674	0.293154	pseudotime	7.70204e-12	-0.0317059
1384	NDFIP1	1	1	6.75435	0.514308	pseudotime	5.95152e-20	0.0116316
1385	NDN	4	1	6.65956	2.59901	pseudotime	1.16089e-24	0.0142839
1386	NDRG1	1	1	5.81301	-0.597256	pseudotime	8.32296e-16	0.0318161
1387	NDUFA11	1	1	5.64042	0.235659	pseudotime	7.75387e-20	0.00553042
1388	NDUFA4	3	2	-5.8393	0.573062	pseudotime	2.74016e-48	-0.00507181
1389	NDUFA9	4	1	6.55269	1.725	pseudotime	1.2487e-24	0.0140641
1390	NDUFAB1	1	1	6.47325	0.358655	pseudotime	6.16157e-170	0.0176592
1391	NDUFAF2	3	2	-5.989	0.320773	pseudotime	8.41647e-35	-0.0175831
1392	NDUFAF3	1	1	6.1024	0.403266	pseudotime	3.64132e-84	0.0210323
1393	NDUFAF4	3	2	-5.09801	0.112713	pseudotime	4.35208e-14	-0.00944443
1394	NDUFAF7	4	1	7.34066	2.04113	pseudotime	1.29559e-24	0.0176063
1395	NDUFB11	4	1	7.03753	1.3562	pseudotime	3.65588e-18	0.00500208
1396	NDUFB4	3	2	-6.22353	0.342811	pseudotime	4.50406e-135	-0.0181935
1397	NDUFC1	3	2	-5.93974	0.355579	pseudotime	3.07825e-13	-0.00701696
1398	NDUFC2	4	1	5.71744	1.38637	pseudotime	6.857e-42	0.00947397
1399	NDUFS3	1	1	7.81262	0.851854	pseudotime	1.22345e-20	0.00825272
1400	NDUFS5	3	2	-5.82194	0.5218	pseudotime	1.22903e-77	-0.00731338
1401	NDUFV1	4	1	6.30763	0.876575	pseudotime	8.73091e-48	0.0153402
1402	NEAT1	1	1	7.04082	-0.884776	pseudotime	1.4557e-19	0.0194837
1403	NEBL	2	2	-9.60864	-1.23308	pseudotime	3.99774e-15	-0.0598934
1404	NECAB3	1	1	5.75265	-0.423859	pseudotime	1.06606e-15	0.0207843
1405	NECAP2	1	1	7.2734	0.356166	pseudotime	8.51192e-26	0.0187128
1406	NEFM	2	2	-9.44374	-1.54353	pseudotime	3.92678e-52	-0.063186
1407	NEK3	1	1	5.72358	0.886297	pseudotime	7.48972e-21	0.0213475
1408	NELL2	2	2	-8.7819	-0.12364	pseudotime	7.30555e-39	-0.0723695
1409	NENF	2	2	-7.24479	-0.469737	pseudotime	1.26481e-32	-0.0133643
1410	NES	1	1	6.37864	-1.15679	pseudotime	1.5435e-16	0.0126995
1411	NETO2	1	1	6.88683	0.405568	pseudotime	7.10427e-63	0.0298865
1412	NEURL1	1	1	5.37117	-0.643766	pseudotime	1.76035e-16	0.032029
1413	NFE2L3	1	1	5.6856	-0.296549	pseudotime	3.95075e-55	0.0217331
1414	NFKBIA	1	1	6.61185	-0.51233	pseudotime	3.92628e-43	0.0258389
1415	NGEF	1	1	6.81418	-0.0375022	pseudotime	2.0547e-19	0.031932
1416	NGFRAP1	2	2	-7.26121	-0.812218	pseudotime	1.2303e-131	-0.0177957
1417	NHP2	3	2	-6.02435	0.0963296	pseudotime	1.88389e-92	-0.0115264
1418	NID1	2	2	-8.4252	-0.738471	pseudotime	9.56482e-13	-0.0432036
1419	NINJ1	2	2	-7.90003	-0.292795	pseudotime	1.4251e-89	-0.051769
1420	NISCH	1	1	6.66324	-0.453176	pseudotime	6.04481e-11	0.015853
1421	NIT2	4	1	6.83217	1.71467	pseudotime	1.8293e-22	0.0157802
1422	NKAIN1	2	2	-7.27356	0.770005	pseudotime	3.94341e-34	-0.0437552
1423	NLGN2	2	2	-8.56407	0.290031	pseudotime	2.49527e-23	-0.0351618
1424	NLGN4X	2	2	-8.43491	0.818027	pseudotime	2.27795e-61	-0.0399529
1425	NMB	3	2	-7.30081	0.0967557	pseudotime	2.92347e-89	-0.0447898
1426	NME1	3	2	-5.46867	0.362251	pseudotime	2.59513e-99	-0.0146936
1427	NME3	2	2	-7.54629	-0.261955	pseudotime	8.13352e-41	-0.0155848
1428	NME4	2	2	-7.03386	-0.825784	pseudotime	6.52782e-165	-0.0167622
1429	NMRAL1	3	2	-6.66993	-0.13281	pseudotime	2.61002e-14	-0.0108972
1430	NMRK2	2	2	-7.62309	-0.306758	pseudotime	1.16644e-112	-0.0712452
1431	NMT2	1	1	8.08933	-0.514106	pseudotime	1.6728e-27	0.0248836
1432	NMU	1	1	6.98922	0.398314	pseudotime	6.1629e-80	0.0314695
1433	NNAT	2	2	-7.49302	-0.635844	pseudotime	8.30274e-12	-0.0139505
1434	NODAL	3	2	-5.1678	-1.52752	pseudotime	1.78768e-11	-0.0290892
1435	NOL3	2	2	-9.72581	-1.56143	pseudotime	2.01652e-16	-0.0358744
1436	NOL7	4	1	5.43443	1.7369	pseudotime	2.6588e-23	0.00879722
1437	NOP10	3	2	-5.66335	-0.248988	pseudotime	3.90102e-94	-0.0112307
1438	NOS1AP	2	2	-7.17075	-0.47862	pseudotime	8.00277e-21	-0.0629451
1439	NOTCH1	2	2	-8.56992	0.467646	pseudotime	7.96313e-32	-0.0455664
1440	NOTCH2NL	1	1	6.40998	-0.240135	pseudotime	1.37266e-11	0.0233073
1441	NOTCH3	2	2	-8.09307	-0.573293	pseudotime	3.4741e-12	-0.0200445
1442	NOVA2	2	2	-8.43985	0.60151	pseudotime	6.61245e-28	-0.0676452
1443	NPAS1	1	1	5.86295	-0.589073	pseudotime	1.81955e-23	0.0232157
1444	NPC2	4	1	7.45002	1.55766	pseudotime	5.50155e-81	0.0119275
1445	NPFFR2	1	1	7.73911	-0.0825288	pseudotime	3.02903e-14	0.0302928
1446	NPM1	2	2	-7.7843	-1.9733	pseudotime	5.70483e-138	-0.0111586
1447	NPM3	3	2	-6.22954	-0.154733	pseudotime	6.12204e-145	-0.0237094
1448	NPTX1	2	2	-9.8374	-1.40369	pseudotime	5.22177e-13	-0.0666027
1449	NPW	2	2	-8.54726	-0.731094	pseudotime	7.88347e-46	-0.0364427
1450	NQO1	4	1	6.02127	1.50119	pseudotime	6.04212e-18	0.0157165
1451	NQO2	3	2	-6.45989	-0.297119	pseudotime	4.95248e-72	-0.0204591
1452	NR2F6	3	2	-5.61908	-0.100742	pseudotime	3.77353e-21	-0.0113586
1453	NR6A1	3	2	-7.03081	-0.338425	pseudotime	4.02927e-106	-0.0269223
1454	NRARP	2	2	-7.69531	0.575512	pseudotime	4.13304e-12	-0.0436817
1455	NRBP1	4	1	6.96097	1.44966	pseudotime	1.62864e-79	0.0220376
1456	NRBP2	1	1	7.9187	-0.222363	pseudotime	3.22711e-12	0.027673
1457	NRCAM	1	1	6.8969	-1.18682	pseudotime	3.03721e-16	0.0334742
1458	NRD1	4	1	6.5022	1.2748	pseudotime	4.67996e-18	0.00986872
1459	NREP	2	2	-7.80169	-0.614046	pseudotime	2.90982e-57	-0.0174659
1460	NRK	1	1	6.86471	-0.557363	pseudotime	1.06196e-73	0.0349648
1461	NRP2	2	2	-8.77613	0.136176	pseudotime	6.65542e-31	-0.0387317
1462	NRXN1	2	2	-8.78091	-0.198807	pseudotime	4.36484e-16	-0.0460585
1463	NSFL1C	4	1	5.53273	1.76308	pseudotime	4.45344e-15	0.0100488
1464	NSG1	2	2	-7.52411	-0.128457	pseudotime	2.50897e-16	-0.0179987
1465	NT5C2	1	1	7.52712	0.584774	pseudotime	7.77591e-20	0.019808
1466	NT5C3B	1	1	5.70025	-0.564083	pseudotime	1.59799e-89	0.0192386
1467	NT5DC2	3	2	-7.02234	0.294877	pseudotime	4.58196e-60	-0.0173059
1468	NT5M	2	2	-8.07671	-0.142125	pseudotime	1.75359e-17	-0.0313632
1469	NTF3	1	1	7.07207	-1.70047	pseudotime	2.1387e-13	0.0264187
1470	NTHL1	3	2	-6.33103	0.415356	pseudotime	6.18838e-41	-0.0144006
1471	NUCB1	1	1	7.16888	1.18256	pseudotime	1.53755e-26	0.0137587
1472	NUCKS1	3	2	-6.90413	0.645831	pseudotime	9.12554e-109	-0.0139027
1473	NUDC	4	1	5.19884	2.16267	pseudotime	1.56295e-17	0.00642663
1474	NUDCD3	1	1	7.71508	-0.573989	pseudotime	6.60158e-13	0.0178549
1475	NUDT11	1	1	7.75544	0.246991	pseudotime	1.3103e-25	0.0230819
1476	NUDT15	1	1	5.39731	0.755348	pseudotime	2.53329e-12	0.00915764
1477	NUDT4	1	1	7.79188	-0.204348	pseudotime	2.00627e-27	0.0159483
1478	NUP210	2	2	-7.9326	0.908349	pseudotime	6.08688e-36	-0.052948
1479	NUTF2	1	1	6.70153	0.389404	pseudotime	7.58088e-21	0.00625498
1480	NUTM2A.AS1	3	2	-6.01482	-0.136457	pseudotime	2.04544e-21	-0.0184074
1481	OAT	4	1	7.26015	1.8251	pseudotime	3.34597e-40	0.0186518
1482	OAZ1	3	2	-5.73076	0.260975	pseudotime	2.16582e-46	-0.00554176
1483	OAZ2	3	2	-7.03081	0.314734	pseudotime	6.64289e-64	-0.0111105
1484	OBSL1	2	2	-9.17401	-0.977486	pseudotime	9.3721e-27	-0.0168146
1485	OCIAD2	3	2	-6.69339	-0.0916963	pseudotime	4.80239e-109	-0.0246473
1486	ODC1	3	2	-5.71288	-0.612723	pseudotime	1.7452e-76	-0.037534
1487	OLFM1	2	2	-7.90134	0.495279	pseudotime	3.93083e-34	-0.0523279
1488	OLFM2	2	2	-7.80392	-0.463203	pseudotime	2.33883e-19	-0.0143728
1489	OLFML3	1	1	7.06951	0.998056	pseudotime	4.84426e-126	0.0384883
1490	ONECUT1	2	2	-8.86831	-0.124769	pseudotime	1.47535e-12	-0.0799169
1491	OPN3	3	2	-6.77681	-0.455648	pseudotime	6.73818e-27	-0.0285001
1492	OR2A1.AS1	2	2	-7.80313	0.680191	pseudotime	2.87646e-14	-0.0508337
1493	ORAI1	1	1	6.95726	-0.450576	pseudotime	8.22569e-44	0.0195687
1494	ORC6	1	1	7.05129	-0.614557	pseudotime	3.69345e-31	0.0144644
1495	ORMDL2	1	1	5.79225	0.894662	pseudotime	3.15273e-27	0.0147933
1496	OS9	4	1	7.01675	2.41265	pseudotime	3.82887e-24	0.016701
1497	OSBPL1A	2	2	-8.6493	0.390727	pseudotime	8.42225e-39	-0.0248831
1498	OSGEP	1	1	6.35631	0.449789	pseudotime	1.0893e-13	0.0134263
1499	OSTC	4	1	6.97033	1.19731	pseudotime	2.78112e-21	0.00606542
1500	OTUB1	1	1	6.90265	0.624655	pseudotime	1.08275e-20	0.00984575
1501	OTUD4	1	1	6.70214	-0.117482	pseudotime	2.09342e-20	0.0183642
1502	OTX2	2	2	-8.38074	-0.23667	pseudotime	1.5751e-65	-0.0720207
1503	OXLD1	3	2	-5.6342	-0.364262	pseudotime	2.05609e-17	-0.0121911
1504	P2RY1	2	2	-8.16524	-0.217121	pseudotime	2.18652e-15	-0.0617957
1505	P4HB	4	1	7.11099	1.84191	pseudotime	4.1946e-27	0.00831263
1506	PABPC1	2	2	-7.25029	-2.4327	pseudotime	1.11337e-34	-0.00585963
1507	PABPC4	3	2	-6.78722	-0.171354	pseudotime	3.35845e-54	-0.0222383
1508	PABPC5	1	1	7.75851	0.207786	pseudotime	6.08805e-28	0.042876
1509	PABPN1	3	2	-7.37974	0.230777	pseudotime	3.13877e-54	-0.016151
1510	PACSIN2	1	1	7.29553	1.14481	pseudotime	2.79361e-25	0.0182638
1511	PAFAH1B1	1	1	7.2745	1.07061	pseudotime	2.95531e-42	0.0163268
1512	PAFAH1B3	3	2	-7.34806	0.216025	pseudotime	5.89977e-93	-0.0186416
1513	PAICS	2	2	-8.05388	-1.71688	pseudotime	2.10724e-54	-0.0114806
1514	PAIP1	1	1	7.26138	1.30529	pseudotime	3.88323e-34	0.0152885
1515	PAIP2B	1	1	7.91441	0.175403	pseudotime	1.61918e-19	0.0173236
1516	PALB2	1	1	5.79854	-0.108715	pseudotime	8.51098e-12	0.0220891
1517	PAPOLA	3	2	-5.99458	0.464931	pseudotime	4.21735e-25	-0.00834731
1518	PARD6A	3	2	-7.50333	0.184965	pseudotime	1.68298e-52	-0.0655199
1519	PARP1	4	1	6.86805	1.56405	pseudotime	1.64529e-16	0.00579348
1520	PARVB	2	2	-7.55961	-0.422132	pseudotime	9.34651e-28	-0.0503853
1521	PAWR	2	2	-8.55136	0.225807	pseudotime	2.3177e-141	-0.0338943
1522	PAXIP1.AS1	3	2	-6.58245	-0.628999	pseudotime	1.01821e-36	-0.0333739
1523	PBXIP1	1	1	7.63639	1.23635	pseudotime	1.40585e-21	0.0267988
1524	PCAT6	2	2	-8.94513	-1.14515	pseudotime	3.38933e-26	-0.0260173
1525	PCBD1	2	2	-7.67902	-0.825888	pseudotime	9.72214e-100	-0.0336148
1526	PCBP4	1	1	7.92148	-0.700294	pseudotime	2.11561e-16	0.0173351
1527	PCGF5	2	2	-7.83333	0.389692	pseudotime	5.82193e-25	-0.0535125
1528	PCK2	2	2	-8.75522	-1.05488	pseudotime	1.09113e-20	-0.0227754
1529	PCMT1	4	1	6.20109	1.79262	pseudotime	8.71698e-75	0.0173984
1530	PCOLCE	2	2	-7.83338	-1.24481	pseudotime	8.75711e-20	-0.0229257
1531	PCP4L1	1	1	5.77867	-0.671542	pseudotime	2.17547e-54	0.0421616
1532	PCSK1N	1	1	6.76404	-0.295506	pseudotime	3.64131e-208	0.0398992
1533	PCSK9	2	2	-9.11715	-1.35844	pseudotime	1.13877e-42	-0.0652333
1534	PCYOX1	4	1	7.03967	2.10948	pseudotime	8.5204e-16	0.0167761
1535	PCYT1B	2	2	-8.94675	-1.25438	pseudotime	3.42888e-25	-0.0249689
1536	PDCD10	4	1	5.98017	1.93135	pseudotime	2.19406e-13	0.00865687
1537	PDCD2	1	1	7.47652	-1.47788	pseudotime	7.77661e-17	0.00814004
1538	PDGFA	2	2	-7.87348	0.832582	pseudotime	2.74722e-32	-0.0667573
1539	PDHB	4	1	6.35532	2.15937	pseudotime	9.98815e-71	0.0195143
1540	PDIA3	4	1	6.94099	2.55229	pseudotime	6.73931e-52	0.0133464
1541	PDIA4	4	1	6.96674	2.33419	pseudotime	1.06865e-28	0.011478
1542	PDIA6	4	1	6.93957	2.68121	pseudotime	1.48618e-28	0.00730214
1543	PDLIM1	2	2	-8.16691	-1.28469	pseudotime	7.31127e-39	-0.0154647
1544	PDLIM2	2	2	-8.55967	-0.935859	pseudotime	4.9944e-82	-0.0241196
1545	PDLIM7	1	1	6.06104	-0.414029	pseudotime	5.58898e-89	0.0227693
1546	PDPN	1	1	7.00193	0.0438243	pseudotime	6.90583e-145	0.0348794
1547	PDZD11	1	1	5.45277	0.421442	pseudotime	2.47468e-24	0.0149824
1548	PEA15	3	2	-5.63674	-0.852592	pseudotime	2.63414e-30	-0.0333861
1549	PEBP1	3	2	-7.2488	-0.181557	pseudotime	5.36735e-133	-0.0127296
1550	PEG10	1	1	7.21338	0.127959	pseudotime	7.97304e-86	0.0301202
1551	PELI1	2	2	-8.22635	-0.278663	pseudotime	1.50101e-15	-0.0219381
1552	PEMT	1	1	6.88635	-0.295968	pseudotime	1.02529e-105	0.0261852
1553	PET100	1	1	6.82347	0.0656311	pseudotime	3.77471e-12	0.0104733
1554	PFDN5	1	1	6.84031	-0.157243	pseudotime	3.79679e-45	0.00597611
1555	PFDN6	3	2	-5.69318	-0.117192	pseudotime	8.85282e-17	-0.00864294
1556	PFKFB4	2	2	-9.71986	-1.63218	pseudotime	1.10522e-14	-0.0292503
1557	PFKL	4	1	6.70826	1.18877	pseudotime	1.83852e-34	0.0171847
1558	PGAM1	4	1	6.34786	3.29994	pseudotime	1.23148e-16	0.00518449
1559	PGLS	1	1	6.77756	-0.53806	pseudotime	3.5164e-26	0.00952289
1560	PGPEP1	2	2	-7.64759	-0.571892	pseudotime	3.26074e-25	-0.0490602
1561	PHAX	4	1	6.02416	1.1516	pseudotime	2.17499e-21	0.013003
1562	PHB2	2	2	-7.06144	-1.61254	pseudotime	1.32415e-26	-0.00764341
1563	PHC1	2	2	-8.71288	0.647024	pseudotime	9.97314e-127	-0.0284811
1564	PHF14	3	2	-6.59196	-0.0653111	pseudotime	1.38181e-32	-0.0137899
1565	PHF23	1	1	5.98258	0.108663	pseudotime	3.32199e-16	0.014097
1566	PHF5A	3	2	-5.45404	-0.289264	pseudotime	7.90748e-32	-0.0103135
1567	PHIP	4	1	6.71432	1.54043	pseudotime	1.07177e-15	0.0104481
1568	PHLDA1	2	2	-9.23821	-1.24177	pseudotime	1.67573e-26	-0.0212462
1569	PHLDA3	1	1	6.94059	-0.356675	pseudotime	7.54995e-160	0.0342346
1570	PHLPP1	2	2	-7.83074	0.633401	pseudotime	1.79857e-15	-0.0269405
1571	PHYH	2	2	-9.04627	-0.452503	pseudotime	2.82885e-43	-0.0468778
1572	PIEZO2	1	1	6.93318	-0.502048	pseudotime	1.16e-33	0.0293478
1573	PIFO	1	1	7.00242	-0.773285	pseudotime	8.99303e-54	0.0286658
1574	PIGF	3	2	-6.8305	-0.198406	pseudotime	3.11527e-52	-0.025622
1575	PIGX	1	1	7.1465	-0.495245	pseudotime	1.05654e-41	0.025746
1576	PIK3C2A	2	2	-7.30099	-0.199156	pseudotime	5.48668e-11	-0.0123167
1577	PIK3R1	1	1	5.89841	-0.504907	pseudotime	2.89464e-44	0.0303264
1578	PIM1	1	1	7.36409	0.27761	pseudotime	1.17755e-34	0.0211751
1579	PIM2	1	1	7.31077	0.115014	pseudotime	2.64397e-113	0.0307691
1580	PIN4	1	1	6.62396	0.347974	pseudotime	2.34959e-34	0.0113459
1581	PINK1	1	1	6.89479	0.134635	pseudotime	2.28952e-38	0.0264484
1582	PIPOX	2	2	-8.37156	0.726452	pseudotime	1.95978e-28	-0.0759609
1583	PIR	2	2	-8.52548	-1.62169	pseudotime	6.03075e-18	-0.014811
1584	PKDCC	2	2	-7.81844	1.17679	pseudotime	4.28832e-12	-0.0431243
1585	PKIB	3	2	-6.1399	-1.40167	pseudotime	6.00946e-38	-0.0295652
1586	PKM	4	1	6.63943	2.66978	pseudotime	5.33404e-82	0.0165093
1587	PKN1	2	2	-8.00434	0.485015	pseudotime	1.46815e-44	-0.0343702
1588	PKP4	2	2	-8.26402	0.780267	pseudotime	4.37092e-21	-0.0230895
1589	PLA2G10	1	1	7.68046	-1.5511	pseudotime	5.60281e-11	0.0279353
1590	PLA2G12A	3	2	-6.53972	-0.155468	pseudotime	2.27728e-29	-0.0139211
1591	PLA2G16	1	1	7.89563	-0.937819	pseudotime	5.21675e-56	0.0188128
1592	PLA2G3	2	2	-8.46378	-0.634045	pseudotime	8.62569e-44	-0.0674186
1593	PLA2G4C	2	2	-7.80423	0.327578	pseudotime	1.22662e-72	-0.0823828
1594	PLAC9	2	2	-8.19097	0.621641	pseudotime	5.10324e-35	-0.044081
1595	PLBD1	1	1	7.01901	0.911303	pseudotime	4.01409e-91	0.0362294
1596	PLCXD1	2	2	-8.7219	0.284717	pseudotime	1.03952e-43	-0.0284768
1597	PLD3	4	1	7.15797	2.14553	pseudotime	1.01697e-36	0.0130866
1598	PLEKHB2	1	1	7.07409	1.05839	pseudotime	1.17588e-41	0.0173623
1599	PLEKHH2	1	1	6.87261	-0.626329	pseudotime	1.92968e-12	0.027946
1600	PLEKHJ1	3	2	-6.25848	0.0102515	pseudotime	1.29529e-38	-0.0103254
1601	PLIN2	1	1	5.66835	0.991513	pseudotime	5.11563e-28	0.018118
1602	PLIN3	1	1	6.57956	0.439255	pseudotime	3.22714e-39	0.0184954
1603	PLK2	1	1	5.99864	-0.9583	pseudotime	2.22878e-25	0.0316644
1604	PLOD1	1	1	7.50837	0.0341459	pseudotime	1.46842e-66	0.0288471
1605	PLOD2	2	2	-9.81244	-1.67412	pseudotime	1.1459e-11	-0.0185797
1606	PLS3	4	1	7.05264	1.46565	pseudotime	4.196e-149	0.0328315
1607	PLXDC2	2	2	-8.36984	-0.287446	pseudotime	2.38272e-24	-0.042983
1608	PLXNB1	2	2	-8.40604	0.298737	pseudotime	3.43421e-11	-0.0251185
1609	PMEL	2	2	-9.15161	-0.0984537	pseudotime	9.37583e-39	-0.0371046
1610	PMM1	1	1	7.04664	0.464269	pseudotime	5.65771e-15	0.0166547
1611	PMPCB	4	1	6.39293	2.31797	pseudotime	1.90236e-11	0.00861912
1612	PNP	1	1	6.24404	0.14726	pseudotime	9.00273e-43	0.0212477
1613	PNPLA8	1	1	7.30549	0.833789	pseudotime	3.7985e-16	0.0193527
1614	PNRC1	1	1	7.69331	-1.44884	pseudotime	1.41362e-15	0.0133044
1615	PODXL	2	2	-8.38207	0.514615	pseudotime	1.95726e-183	-0.0549581
1616	POLK	1	1	7.40169	-0.507948	pseudotime	1.45699e-11	0.0207195
1617	POLR1D	2	2	-7.24524	-2.05348	pseudotime	1.23602e-25	-0.00736978
1618	POLR2F	3	2	-5.10669	-0.0542167	pseudotime	2.01903e-22	-0.00645111
1619	POLR2G	3	2	-5.86672	0.0688209	pseudotime	1.89971e-29	-0.0117802
1620	POLR2H	2	2	-9.04595	-1.09093	pseudotime	5.61795e-61	-0.0135438
1621	POLR2I	3	2	-5.47892	0.0929267	pseudotime	1.17874e-34	-0.00789377
1622	POLR2K	3	2	-5.03289	-0.225151	pseudotime	6.56964e-12	-0.00710178
1623	POLR3G	3	2	-7.19424	0.455789	pseudotime	1.10423e-213	-0.0664912
1624	POM121	3	2	-7.18558	-0.0239112	pseudotime	2.60882e-14	-0.0167313
1625	PON2	1	1	7.69377	0.486387	pseudotime	1.78694e-36	0.0246424
1626	POP7	3	2	-4.9262	-0.119759	pseudotime	2.4526e-14	-0.0070693
1627	POU3F1	2	2	-8.07998	1.01263	pseudotime	6.75009e-62	-0.077495
1628	POU5F1	1	1	7.31569	-0.0242049	pseudotime	3.16650032066047e-315	0.0182796
1629	POU5F1B	1	1	6.9242	-0.0311595	pseudotime	3.20876e-28	0.0176773
1630	PPA1	2	2	-7.19606	-0.347603	pseudotime	3.14883e-50	-0.0119933
1631	PPAP2A	1	1	7.47121	0.721685	pseudotime	6.92641e-132	0.0369613
1632	PPAPDC1A	1	1	7.42768	-0.319217	pseudotime	1.3028e-27	0.0410844
1633	PPDPF	1	1	6.20987	-0.527465	pseudotime	6.87099e-91	0.0122661
1634	PPFIA4	2	2	-9.78148	-1.5053	pseudotime	1.3972e-22	-0.0520254
1635	PPIA	2	2	-7.31767	-0.660151	pseudotime	2.19619e-113	-0.00895812
1636	PPIB	4	1	6.95941	2.44194	pseudotime	4.5284e-35	0.00868334
1637	PPIC	1	1	7.31068	-1.30197	pseudotime	1.59838e-13	0.0162448
1638	PPIL4	4	1	6.65047	1.68101	pseudotime	8.30263e-24	0.0177208
1639	PPM1G	1	1	5.79481	0.951106	pseudotime	3.07971e-19	0.00621741
1640	PPM1J	2	2	-8.57462	-0.0401248	pseudotime	8.93056e-21	-0.0234576
1641	PPM1K	1	1	7.93116	-0.48096	pseudotime	3.2663e-16	0.0230704
1642	PPM1N	1	1	6.87183	-0.324943	pseudotime	7.3396e-170	0.0364436
1643	PPP1CA	1	1	5.52198	0.833437	pseudotime	5.83616e-75	0.0136675
1644	PPP1CB	7	4	9.27741	-1.81309	pseudotime	1.22033e-11	0.0103985
1645	PPP1CC	2	2	-7.4991	-0.209854	pseudotime	4.7591e-121	-0.0164015
1646	PPP1R12A	4	1	7.06942	1.59752	pseudotime	2.79657e-53	0.0194417
1647	PPP1R14A	1	1	6.57314	-0.608589	pseudotime	2.05601e-86	0.0237311
1648	PPP1R14B	3	2	-6.68082	0.0304473	pseudotime	2.5905e-159	-0.0248834
1649	PPP1R15A	1	1	7.08085	-0.20473	pseudotime	6.16139e-22	0.024263
1650	PPP1R1A	3	2	-6.97693	0.11679	pseudotime	3.47484e-56	-0.0642428
1651	PPP1R2	1	1	5.712	0.473038	pseudotime	5.32398e-14	0.0131547
1652	PPP1R3B	1	1	7.56477	-0.248351	pseudotime	4.91075e-24	0.023967
1653	PPP2CA	4	1	5.77611	1.87429	pseudotime	2.82796e-13	0.00856635
1654	PPP2R1A	4	1	5.95939	2.59371	pseudotime	1.27625e-24	0.00830416
1655	PPP2R2B	2	2	-7.84147	0.590778	pseudotime	1.34883e-144	-0.0851202
1656	PPP4R2	4	1	6.52037	1.32931	pseudotime	1.76269e-22	0.0115002
1657	PQBP1	1	1	6.96628	0.311583	pseudotime	7.63001e-128	0.0258024
1658	PRDM1	1	1	7.56477	-0.205884	pseudotime	1.52387e-73	0.0422549
1659	PRDM5	2	2	-9.34956	0.23567	pseudotime	5.8043e-11	-0.0529714
1660	PRDX1	4	1	6.60098	2.36766	pseudotime	9.44148e-132	0.0137203
1661	PRDX4	4	1	6.64351	1.36769	pseudotime	8.65436e-108	0.0177362
1662	PRDX6	4	1	6.75856	1.05997	pseudotime	6.12216e-100	0.01444
1663	PRELID1	3	2	-5.5675	-0.0266218	pseudotime	9.78858e-144	-0.0130789
1664	PRELID2	2	2	-9.64826	-1.35979	pseudotime	2.31191e-20	-0.0535401
1665	PREX2	3	2	-6.93193	0.340425	pseudotime	5.5212e-17	-0.0325718
1666	PRKAG2	2	2	-8.47585	0.187941	pseudotime	2.95915e-17	-0.0465926
1667	PRKAR2B	1	1	6.64701	-0.188328	pseudotime	6.50342e-107	0.0331636
1668	PRKCB	2	2	-8.92398	0.345854	pseudotime	2.45114e-55	-0.0898628
1669	PRKCDBP	2	2	-8.48023	-0.59329	pseudotime	1.2819e-24	-0.020091
1670	PRKCQ.AS1	3	2	-6.7221	0.45827	pseudotime	5.34573e-40	-0.0302258
1671	PRKCSH	4	1	7.18955	1.63664	pseudotime	8.42058e-21	0.010555
1672	PRMT1	3	2	-4.90231	1.11595	pseudotime	2.21117e-20	-0.00585875
1673	PRMT2	1	1	6.21918	-0.128384	pseudotime	1.54679e-64	0.0200728
1674	PRNP	1	1	5.96158	0.185602	pseudotime	3.52283e-26	0.0245826
1675	PRODH	1	1	7.20133	0.143414	pseudotime	2.62499e-135	0.0360512
1676	PROSER1	3	2	-6.40152	0.171709	pseudotime	1.16811e-17	-0.0216926
1677	PRPF38B	1	1	7.12902	-0.363015	pseudotime	9.28008e-13	0.00892104
1678	PRPS1	3	2	-5.31439	0.821884	pseudotime	2.9145e-18	-0.010016
1679	PRR7	2	2	-8.31188	-0.686335	pseudotime	7.61017e-62	-0.040457
1680	PRRC2A	3	2	-7.14823	-0.0517276	pseudotime	2.90699e-24	-0.01533
1681	PRRT1	2	2	-8.5777	-0.812588	pseudotime	9.79909e-17	-0.0470148
1682	PRRT2	2	2	-8.14575	-0.421625	pseudotime	6.68173e-24	-0.0335588
1683	PRRX2	1	1	5.56104	-0.688402	pseudotime	1.24608e-12	0.0207954
1684	PRSS12	1	1	7.78782	-0.021978	pseudotime	9.61104e-31	0.0374823
1685	PRSS16	2	2	-8.57937	-0.332483	pseudotime	5.77568e-17	-0.0282319
1686	PRTG	1	1	7.36894	-1.9241	pseudotime	2.35752e-18	0.0247829
1687	PSAP	4	1	7.08751	2.55701	pseudotime	5.31506e-27	0.00989734
1688	PSAT1	3	2	-5.57307	0.478549	pseudotime	6.25682e-77	-0.0231928
1689	PSEN2	1	1	7.56974	-1.66554	pseudotime	4.91148e-22	0.0258354
1690	PSIP1	3	2	-5.08667	0.939137	pseudotime	2.73997e-50	-0.00982362
1691	PSMA2.1	4	1	5.97063	2.09477	pseudotime	1.56274e-16	0.00722235
1692	PSMA5	3	2	-5.34589	0.75349	pseudotime	4.75072e-25	-0.00919357
1693	PSMA7	3	2	-5.45887	0.518071	pseudotime	3.5685e-43	-0.00645906
1694	PSMB1	4	1	5.8801	2.12479	pseudotime	6.42355e-58	0.00853848
1695	PSMB5	4	1	6.18177	1.83091	pseudotime	6.68516e-47	0.00691621
1696	PSMB6	4	1	5.90938	2.16	pseudotime	1.29748e-36	0.00696735
1697	PSMB7	4	1	5.91256	2.08064	pseudotime	1.59221e-25	0.00622208
1698	PSMB8	2	2	-7.58782	0.0708486	pseudotime	4.86293e-81	-0.0830274
1699	PSMB9	2	2	-7.72719	0.471622	pseudotime	4.77466e-28	-0.0957225
1700	PSMC1	4	1	5.77088	2.19445	pseudotime	2.11459e-25	0.0112213
1701	PSMC2	4	1	5.66906	2.27326	pseudotime	4.21938e-18	0.0113537
1702	PSMC3	4	1	5.52353	1.81446	pseudotime	9.06814e-56	0.0137618
1703	PSMC4	4	1	5.5829	1.93889	pseudotime	3.9843e-27	0.0116009
1704	PSMC5	4	1	5.49203	1.91537	pseudotime	3.57208e-25	0.00775062
1705	PSMC6	4	1	5.74899	2.3274	pseudotime	1.89445e-14	0.00979813
1706	PSMD12	4	1	5.04354	1.8575	pseudotime	4.67889e-14	0.0102533
1707	PSMD13	4	1	5.86323	2.02988	pseudotime	1.22997e-40	0.0142042
1708	PSMD2	4	1	5.82171	2.26304	pseudotime	9.3666e-35	0.0123165
1709	PSMD4	4	1	6.20369	2.20801	pseudotime	6.26488e-52	0.0110229
1710	PSMD8	4	1	6.3497	1.57905	pseudotime	4.20033e-128	0.0176406
1711	PSMG3	3	2	-5.2916	-0.0975682	pseudotime	1.58861e-16	-0.00894831
1712	PSMG4	3	2	-6.39365	-0.474579	pseudotime	2.56952e-81	-0.0322474
1713	PTAR1	1	1	7.70545	0.57506	pseudotime	2.42549e-17	0.0148658
1714	PTBP2	3	2	-6.97223	-0.50989	pseudotime	1.87638e-11	-0.0209434
1715	PTCHD1	1	1	7.44955	-0.111834	pseudotime	3.80676e-95	0.0436166
1716	PTGES3	3	2	-5.56634	0.752841	pseudotime	4.00257e-76	-0.0099171
1717	PTGIS	2	2	-8.65506	-0.388706	pseudotime	5.66811e-19	-0.0385456
1718	PTGR1	4	1	6.59633	2.03192	pseudotime	1.31979e-16	0.0156514
1719	PTK7	1	1	7.53825	0.575504	pseudotime	7.446e-38	0.020093
1720	PTMS	3	2	-5.75204	0.378389	pseudotime	4.4643e-11	-0.00502025
1721	PTN	2	2	-8.60684	0.141138	pseudotime	2.67429e-24	-0.0224537
1722	PTP4A2	1	1	5.13753	-0.475776	pseudotime	7.22824e-15	0.00787114
1723	PTPLAD2	1	1	6.555	-0.253384	pseudotime	8.61547e-14	0.032648
1724	PTPN1	1	1	5.90791	0.256542	pseudotime	9.6575e-11	0.0127965
1725	PTPN12	1	1	6.34283	-0.712038	pseudotime	4.921e-21	0.013078
1726	PTPRF	2	2	-9.22462	-0.517009	pseudotime	2.18103e-15	-0.0129398
1727	PTPRZ1	2	2	-8.08575	0.154151	pseudotime	4.84852e-201	-0.0788279
1728	PTRF	1	1	6.38033	0.130606	pseudotime	6.01154e-16	0.0168458
1729	PTTG1	5	1	1.16071	0.571935	pseudotime	2.01864e-35	-0.0138979
1730	PTTG1IP	4	1	7.18711	1.85438	pseudotime	4.6521e-18	0.0109848
1731	PTX3	2	2	-9.73761	-1.47502	pseudotime	3.50908e-11	-0.076239
1732	PUF60	4	1	6.04752	1.22858	pseudotime	5.8181e-64	0.018226
1733	PUSL1	3	2	-5.6654	-0.0105152	pseudotime	7.70739e-17	-0.0149362
1734	PVALB	2	2	-8.84086	0.30115	pseudotime	2.85412e-29	-0.100349
1735	PVR	1	1	7.38488	-0.188843	pseudotime	3.70243e-35	0.0333853
1736	PVRL1	2	2	-7.6655	0.985377	pseudotime	5.15535e-50	-0.0478749
1737	PWAR6	2	2	-8.70422	0.230234	pseudotime	2.72544e-108	-0.0445572
1738	PXDN	1	1	7.03875	-0.439456	pseudotime	2.83735e-12	0.0119267
1739	PXN	1	1	6.54795	-1.19427	pseudotime	4.39142e-26	0.0188368
1740	PXN.AS1	3	2	-6.7111	-0.396847	pseudotime	2.02239e-28	-0.0324782
1741	PYCARD	1	1	7.411	-0.302429	pseudotime	3.89613e-84	0.0252991
1742	PYCR1	3	2	-6.00762	0.0865516	pseudotime	2.04296e-25	-0.0135869
1743	PYCR2	3	2	-5.86735	-0.497585	pseudotime	3.61542e-41	-0.0251057
1744	PYDC1	1	1	7.88629	-0.559029	pseudotime	2.38021e-16	0.0270749
1745	PYGB	1	1	7.61803	0.139245	pseudotime	1.04217e-20	0.0218381
1746	PYGL	2	2	-8.85878	-0.907658	pseudotime	8.18247e-20	-0.0381102
1747	QPRT	4	1	7.44781	1.51677	pseudotime	1.08936e-55	0.0128959
1748	QSER1	1	1	7.02045	0.581046	pseudotime	1.07298e-25	0.0151152
1749	RAB11B	1	1	5.8799	-0.00466078	pseudotime	1.4096e-35	0.0141804
1750	RAB11FIP4	2	2	-8.58662	0.192178	pseudotime	9.57578e-14	-0.0213957
1751	RAB14	1	1	5.91585	0.508434	pseudotime	7.05596e-24	0.0163889
1752	RAB15	1	1	7.70526	-0.656641	pseudotime	1.11092e-57	0.0305889
1753	RAB17	2	2	-7.90506	0.619919	pseudotime	6.14928e-57	-0.0404691
1754	RAB18	4	1	6.5739	0.967561	pseudotime	6.32474e-17	0.012908
1755	RAB20	2	2	-9.66848	-1.6297	pseudotime	1.48192e-16	-0.018277
1756	RAB2A	1	1	6.60109	0.266015	pseudotime	3.05222e-45	0.0139471
1757	RAB31	1	1	6.16266	-0.73193	pseudotime	4.76667e-79	0.027728
1758	RAB33A	2	2	-9.05221	-1.27114	pseudotime	1.12018e-22	-0.054622
1759	RAB34	3	2	-6.82239	-0.148292	pseudotime	3.37556e-49	-0.0125549
1760	RAB38	2	2	-9.44418	-1.4396	pseudotime	9.09205e-48	-0.0489965
1761	RAB3B	1	1	7.99072	-0.620611	pseudotime	1.96788e-69	0.0253545
1762	RAB3C	2	2	-8.28674	0.50692	pseudotime	6.61874e-39	-0.0649649
1763	RAB3GAP1	1	1	7.32005	0.374806	pseudotime	1.62069e-15	0.0211465
1764	RAB40B	1	1	7.64861	-0.43083	pseudotime	3.34177e-12	0.025077
1765	RAB5A	1	1	7.1297	-0.0340882	pseudotime	3.16507e-102	0.0272241
1766	RAB5C	1	1	5.99406	0.301835	pseudotime	2.16343e-49	0.014795
1767	RAB6A	1	1	7.39524	0.110026	pseudotime	7.80527e-61	0.0211141
1768	RAB7A	1	1	6.73942	0.668062	pseudotime	1.24552e-73	0.0167587
1769	RABAC1	1	1	6.52904	0.281587	pseudotime	2.38265e-74	0.0111888
1770	RABEPK	3	2	-5.81339	-0.0615626	pseudotime	4.52123e-23	-0.0202962
1771	RABGAP1L	2	2	-8.85007	0.557098	pseudotime	1.48152e-31	-0.0358463
1772	RABIF	1	1	7.22784	0.229196	pseudotime	6.51305e-14	0.0155133
1773	RABL5	1	1	5.96995	0.143013	pseudotime	3.20874e-22	0.0138281
1774	RAC1	1	1	6.10279	0.774278	pseudotime	2.5958e-59	0.0076175
1775	RAC3	3	2	-6.67842	0.115627	pseudotime	5.66621e-200	-0.0310766
1776	RAD51	5	1	3.23358	1.48831	pseudotime	2.74875e-17	0.0188882
1777	RAI14	2	2	-7.78624	0.537137	pseudotime	4.88254e-34	-0.0247112
1778	RAMP2	3	2	-6.87781	-0.157552	pseudotime	1.79883e-17	-0.0177187
1779	RAN	3	2	-5.56257	0.721862	pseudotime	4.1708e-139	-0.00967803
1780	RANBP1	3	2	-4.90238	0.526244	pseudotime	5.80672e-183	-0.0164086
1781	RAP1B	1	1	5.91896	-0.37439	pseudotime	2.0504e-12	0.00831377
1782	RARG	2	2	-8.1008	0.876974	pseudotime	7.92633e-29	-0.0374001
1783	RARRES2	2	2	-8.19728	-0.161477	pseudotime	3.09422e-130	-0.0227288
1784	RARS	4	1	5.93759	2.41277	pseudotime	4.65721e-18	0.0121772
1785	RASD1	1	1	7.94672	-0.562713	pseudotime	2.88309e-56	0.0356241
1786	RASGRP2	2	2	-7.59318	-0.174888	pseudotime	6.08235e-63	-0.0447745
1787	RASL11B	2	2	-7.96382	0.617093	pseudotime	2.48159e-40	-0.0277771
1788	RASSF8.AS1	2	2	-7.32674	-0.338425	pseudotime	7.10733e-23	-0.0515416
1789	RBBP7	4	1	5.33876	1.6724	pseudotime	6.05147e-22	0.00874702
1790	RBCK1	3	2	-5.99192	-0.334587	pseudotime	2.95384e-11	-0.0104448
1791	RBM24	1	1	7.82221	-0.54297	pseudotime	7.50237e-25	0.0371029
1792	RBM3	1	1	7.49628	-0.153179	pseudotime	1.41204e-67	0.0135562
1793	RBM38	3	2	-7.03921	0.786382	pseudotime	8.32032e-11	-0.0194575
1794	RBM39	1	1	6.92006	-0.406272	pseudotime	1.8394e-24	0.00879733
1795	RBM42	4	1	5.82049	1.97162	pseudotime	1.64219e-20	0.0126731
1796	RBM47	2	2	-7.27591	0.780741	pseudotime	3.41646e-29	-0.0313397
1797	RBM8A	4	1	5.46246	1.58046	pseudotime	1.5741e-13	0.00478583
1798	RBMS1	1	1	7.05399	-0.0373186	pseudotime	8.68264e-70	0.0250071
1799	RBP1	3	2	-5.31129	-1.4132	pseudotime	3.85919e-12	-0.0097656
1800	RBPJ	4	1	7.06587	2.27872	pseudotime	6.01323e-25	0.0113062
1801	RCAN3	1	1	7.87637	-0.26397	pseudotime	2.73223e-17	0.0198275
1802	RCN1	4	1	6.61624	1.65521	pseudotime	7.28895e-17	0.00943453
1803	RCOR1	1	1	5.57599	-0.556145	pseudotime	4.2606e-12	0.0196199
1804	RCOR2	2	2	-8.48149	-0.718151	pseudotime	2.58066e-36	-0.0400223
1805	REEP2	3	2	-7.47911	0.346358	pseudotime	1.67474e-24	-0.0239242
1806	REEP6	1	1	7.06177	-0.207438	pseudotime	2.52674e-30	0.0233888
1807	RELL2	2	2	-7.79904	-0.271299	pseudotime	1.36626e-11	-0.0217123
1808	RER1	1	1	5.38309	0.866259	pseudotime	1.27528e-21	0.00973607
1809	REST	1	1	7.64966	0.339077	pseudotime	1.07799e-107	0.0286577
1810	REXO2	3	2	-5.3312	-0.538276	pseudotime	5.13685e-25	-0.0112415
1811	RFXANK	1	1	6.13558	0.229792	pseudotime	4.21045e-13	0.0127756
1812	RGMA	2	2	-8.17775	0.635209	pseudotime	1.32369e-23	-0.057479
1813	RGS17	2	2	-8.22212	-0.28997	pseudotime	1.02811e-24	-0.050673
1814	RGS5	2	2	-7.77677	-1.31663	pseudotime	6.40459e-30	-0.0358552
1815	RHOBTB3	1	1	7.80518	-0.706253	pseudotime	3.3591e-65	0.0322978
1816	RHOC	1	1	6.53388	-0.220076	pseudotime	9.03282e-142	0.0252754
1817	RHOH	2	2	-7.62954	0.49148	pseudotime	2.75084e-30	-0.085966
1818	RHOQ	2	2	-9.188	-1.26202	pseudotime	6.26103e-15	-0.0247
1819	RIMKLA	2	2	-9.45567	-1.41225	pseudotime	1.19489e-38	-0.0412344
1820	RIMKLB	1	1	7.388	-0.547249	pseudotime	8.14759e-12	0.0132615
1821	RIMS4	3	2	-7.05135	0.0621912	pseudotime	5.45616e-43	-0.0744418
1822	RIT1	1	1	6.72875	-1.24547	pseudotime	1.75766e-20	0.0203
1823	RIT2	3	2	-5.9198	-0.446286	pseudotime	1.02428e-24	-0.0721201
1824	RMND1	1	1	7.43239	0.877891	pseudotime	7.07867e-29	0.0210845
1825	RNASE1	1	1	7.92766	-0.57039	pseudotime	1.14962e-15	0.0375236
1826	RNASEH2B	3	2	-6.42387	0.195952	pseudotime	8.97228e-72	-0.0345499
1827	RNASET2	1	1	7.89967	0.215575	pseudotime	8.07158e-48	0.0193621
1828	RND2	3	2	-6.94633	0.381551	pseudotime	8.08975e-25	-0.0124602
1829	RNF114	4	1	6.25313	1.06627	pseudotime	1.99553e-37	0.0134926
1830	RNF125	1	1	5.99497	-0.0873554	pseudotime	3.85837e-11	0.0175971
1831	RNF138	3	2	-5.591	-0.469817	pseudotime	1.89389e-21	-0.0177763
1832	RNF157	2	2	-7.82877	0.832873	pseudotime	1.67533e-21	-0.0534815
1833	RNF165	2	2	-7.34367	0.682471	pseudotime	1.04411e-19	-0.0574473
1834	RNF175	2	2	-7.40588	0.678313	pseudotime	5.82909e-15	-0.0254604
1835	RNF181	1	1	6.60652	0.422505	pseudotime	1.41386e-71	0.0146952
1836	RNF187	1	1	7.83647	-0.921841	pseudotime	7.9052e-28	0.0160534
1837	RNF214	1	1	7.73123	0.103435	pseudotime	2.11805e-26	0.0196918
1838	RNF24	1	1	7.91815	-0.727719	pseudotime	4.16617e-14	0.0147792
1839	RNF6	1	1	7.05999	-0.106977	pseudotime	1.77809e-17	0.0236398
1840	RNH1	1	1	5.84215	0.584789	pseudotime	1.59524e-33	0.0154448
1841	RNPEP	4	1	6.87228	2.09543	pseudotime	4.17376e-35	0.0184196
1842	RNPS1	3	2	-4.6897	0.153655	pseudotime	1.07142e-13	-0.00525371
1843	ROBO1	2	2	-8.4951	0.00564665	pseudotime	1.06091e-28	-0.040218
1844	ROGDI	1	1	6.01489	-0.30114	pseudotime	1.62653e-51	0.0226244
1845	ROMO1	1	1	6.57349	-0.143329	pseudotime	3.88437e-27	0.00862662
1846	ROR1	2	2	-8.60978	0.51475	pseudotime	7.86904e-53	-0.0463594
1847	RP1.46F2.2	2	2	-7.95767	-0.822867	pseudotime	4.75308e-97	-0.0474792
1848	RP11.107N15.1	2	2	-8.80083	-0.409585	pseudotime	2.27173e-44	-0.0708949
1849	RP11.1094M14.11	3	2	-6.24865	-0.682392	pseudotime	3.04316e-34	-0.0206524
1850	RP11.111M22.3	2	2	-7.90272	-0.262819	pseudotime	2.97796e-75	-0.0402394
1851	RP11.1144P22.1	2	2	-8.53158	-0.599717	pseudotime	2.61436e-141	-0.0546905
1852	RP11.115C21.2	3	2	-6.88617	-0.3272	pseudotime	7.8208e-18	-0.0207188
1853	RP11.115D19.1	2	2	-8.87756	0.0131428	pseudotime	4.19593e-28	-0.0562785
1854	RP11.11N9.4	2	2	-7.32839	-1.86561	pseudotime	1.11247e-28	-0.0164323
1855	RP11.125B21.2	2	2	-8.7307	-1.0747	pseudotime	1.96867e-20	-0.0668284
1856	RP11.132A1.3	2	2	-7.79306	0.478853	pseudotime	9.86692e-34	-0.0412194
1857	RP11.134G8.8	1	1	6.92626	-0.470638	pseudotime	5.66765e-26	0.0321755
1858	RP11.166P13.3	2	2	-9.4212	-1.49711	pseudotime	3.44536e-11	-0.0598099
1859	RP11.168O16.1	2	2	-9.24359	0.412076	pseudotime	1.94204e-17	-0.0475163
1860	RP11.189B4.6	1	1	7.4884	-0.853211	pseudotime	3.09009e-31	0.0379307
1861	RP11.193H5.1	1	1	7.92713	0.0748665	pseudotime	6.92202e-24	0.0477206
1862	RP11.196G18.23	3	2	-5.87201	-1.07674	pseudotime	8.02727e-19	-0.0509946
1863	RP11.215G15.5	2	2	-8.04487	0.842744	pseudotime	2.48377e-11	-0.063955
1864	RP11.256I9.2	3	2	-6.70716	-0.340552	pseudotime	2.79744e-26	-0.0305898
1865	RP11.25K19.1	2	2	-7.76395	1.01684	pseudotime	5.4853e-18	-0.0635761
1866	RP11.267L5.1	2	2	-8.46693	-0.639343	pseudotime	5.62711e-58	-0.0774772
1867	RP11.279O9.4	2	2	-9.24447	-1.02006	pseudotime	8.70356e-11	-0.0450399
1868	RP11.295G20.2	2	2	-8.74409	-0.119297	pseudotime	3.85426e-12	-0.0340948
1869	RP11.297M9.1	2	2	-9.24622	-1.13986	pseudotime	7.99985e-45	-0.077565
1870	RP11.304L19.5	3	2	-6.91552	-0.275724	pseudotime	3.50309e-42	-0.0325692
1871	RP11.326K13.4	3	2	-6.43583	-0.578818	pseudotime	4.18416e-16	-0.0426202
1872	RP11.386G11.10	1	1	6.72423	-0.32277	pseudotime	1.9857e-29	0.0350227
1873	RP11.38P22.2	2	2	-8.62658	0.0710472	pseudotime	4.15012e-30	-0.0912131
1874	RP11.395G23.3	2	2	-7.13773	-0.275807	pseudotime	1.00039e-29	-0.0542555
1875	RP11.441O15.3	2	2	-8.79546	-0.306714	pseudotime	7.7314e-13	-0.0604665
1876	RP11.486G15.2	2	2	-8.33643	-0.198748	pseudotime	4.66104e-32	-0.0497656
1877	RP11.498P14.3	2	2	-8.8467	0.167693	pseudotime	3.60749e-26	-0.0518695
1878	RP11.498P14.5	2	2	-8.34312	-0.306542	pseudotime	3.54898e-54	-0.0495699
1879	RP11.499E18.1	2	2	-8.98568	-1.3442	pseudotime	3.71502e-14	-0.0350104
1880	RP11.558F24.4	3	2	-6.7714	-0.0435974	pseudotime	1.09417e-35	-0.0327624
1881	RP11.562F9.2	2	2	-7.45178	-0.372814	pseudotime	1.01437e-75	-0.0776633
1882	RP11.611E13.2	2	2	-7.87714	-0.00886005	pseudotime	2.07178e-16	-0.0235163
1883	RP11.640M9.1	2	2	-8.12983	-0.0802264	pseudotime	3.79197e-17	-0.0342173
1884	RP11.660L16.2	2	2	-8.44591	-0.902132	pseudotime	2.40193e-112	-0.0500644
1885	RP11.69I8.2	2	2	-8.5069	-0.771472	pseudotime	4.6492e-66	-0.0634333
1886	RP11.752G15.6	3	2	-6.728	-0.0419784	pseudotime	2.6167e-16	-0.0306056
1887	RP11.771K4.1	1	1	7.68332	-1.56964	pseudotime	2.84113e-24	0.027843
1888	RP11.798K23.4	1	1	6.55247	-0.00941842	pseudotime	1.64075e-36	0.0369875
1889	RP11.798M19.6	2	2	-9.56728	-1.49248	pseudotime	5.39474e-14	-0.0276833
1890	RP11.806H10.4	2	2	-8.64259	-0.0353613	pseudotime	4.1416e-13	-0.0531643
1891	RP11.85F14.5	2	2	-7.82791	-0.590506	pseudotime	3.00369e-17	-0.0318003
1892	RP11.879F14.2	3	2	-5.7076	-1.24131	pseudotime	2.68635e-17	-0.0726035
1893	RP13.582O9.5	2	2	-7.8154	-0.137298	pseudotime	1.35512e-21	-0.031542
1894	RP3.399L15.3	2	2	-8.24563	0.116971	pseudotime	4.28741e-14	-0.0442367
1895	RP3.414A15.10	3	2	-6.59217	-0.269273	pseudotime	9.86556e-16	-0.0759421
1896	RP4.555D20.4	2	2	-9.85897	-1.37753	pseudotime	6.19188e-11	-0.0661988
1897	RP4.639F20.1	2	2	-8.781	-1.12855	pseudotime	1.21689e-14	-0.037691
1898	RP4.792G4.2	2	2	-7.63637	0.496138	pseudotime	0	-0.0891741
1899	RP6.65G23.3	2	2	-7.577	-0.818776	pseudotime	1.04969e-31	-0.0338194
1900	RPA1	4	1	6.49943	1.60829	pseudotime	3.48013e-16	0.0115313
1901	RPA3	3	2	-4.87487	0.551183	pseudotime	5.47869e-67	-0.0137637
1902	RPAP3	4	1	6.45801	1.69969	pseudotime	1.17526e-12	0.0151786
1903	RPF2	3	2	-5.24875	0.71209	pseudotime	8.62885e-11	-0.00923271
1904	RPL10A	2	2	-7.30873	-2.76926	pseudotime	7.8507e-84	-0.00489353
1905	RPL11	2	2	-7.21064	-2.64275	pseudotime	1.18321e-160	-0.00754551
1906	RPL12	2	2	-7.22951	-2.21254	pseudotime	2.57473e-275	-0.0139949
1907	RPL13	2	2	-7.18782	-2.61619	pseudotime	5.18224e-151	-0.00700357
1908	RPL13A	2	2	-7.25654	-2.64878	pseudotime	4.78063e-146	-0.00724029
1909	RPL14	2	2	-7.19417	-1.92776	pseudotime	9.42484e-247	-0.0118846
1910	RPL18	2	2	-7.21903	-2.68932	pseudotime	1.84185e-60	-0.00434434
1911	RPL18A	2	2	-7.25376	-2.42473	pseudotime	5.61141e-176	-0.00736476
1912	RPL19	2	2	-7.21225	-2.12489	pseudotime	3.03318e-184	-0.00864485
1913	RPL21	1	1	8.57497	-0.0668073	pseudotime	1.9165e-25	0.00272229
1914	RPL22L1	3	2	-6.72711	0.0839524	pseudotime	0	-0.0521421
1915	RPL23	2	2	-7.19642	-1.95354	pseudotime	2.55025e-243	-0.0121946
1916	RPL23A	2	2	-7.24271	-1.87887	pseudotime	2.6819e-251	-0.0101801
1917	RPL24	2	2	-7.23104	-1.77525	pseudotime	6.25655446571187e-313	-0.0150089
1918	RPL26L1	3	2	-5.25535	-0.308303	pseudotime	4.13944e-12	-0.00739294
1919	RPL27	2	2	-7.2044	-1.73362	pseudotime	5.00001e-262	-0.0132767
1920	RPL27A	2	2	-7.23612	-2.59934	pseudotime	2.02734e-137	-0.00676523
1921	RPL28	2	2	-7.19181	-2.26132	pseudotime	3.40983e-129	-0.00807565
1922	RPL29	2	2	-7.16291	-2.30347	pseudotime	1.83892e-146	-0.00824875
1923	RPL30	2	2	-7.20321	-1.98494	pseudotime	9.24457e-157	-0.00935063
1924	RPL31	2	2	-7.18007	-2.70368	pseudotime	1.09014e-68	-0.00626001
1925	RPL32	2	2	-7.21479	-2.72662	pseudotime	9.68005e-91	-0.00510806
1926	RPL34	2	2	-7.18753	-2.82036	pseudotime	5.11126e-31	-0.00317032
1927	RPL35	2	2	-7.19686	-1.76818	pseudotime	7.27899e-184	-0.00825284
1928	RPL35A	2	2	-7.20385	-2.73415	pseudotime	1.73386e-36	-0.00345225
1929	RPL36	2	2	-7.20255	-2.70781	pseudotime	4.48837e-62	-0.00485272
1930	RPL36A	2	2	-7.1784	-2.69093	pseudotime	6.1737e-11	-0.00496491
1931	RPL36AL	3	2	-5.59634	-0.299512	pseudotime	3.00207e-38	-0.00607772
1932	RPL37	2	2	-7.1832	-2.33889	pseudotime	3.86887e-57	-0.00587666
1933	RPL37A	2	2	-7.22837	-2.22093	pseudotime	2.33998e-67	-0.00575912
1934	RPL38	2	2	-7.24774	-1.83954	pseudotime	2.77714e-165	-0.0121447
1935	RPL39L	3	2	-6.70265	0.154263	pseudotime	1.22948e-92	-0.0185928
1936	RPL4	2	2	-7.29693	-2.33908	pseudotime	2.66073e-86	-0.00587415
1937	RPL41	2	2	-7.19852	-2.25848	pseudotime	2.12601e-227	-0.00933756
1938	RPL5	2	2	-7.32919	-2.22161	pseudotime	1.93684e-155	-0.00903015
1939	RPL6	2	2	-7.30537	-2.34815	pseudotime	1.38268e-111	-0.00661586
1940	RPL7	2	2	-7.2905	-2.70381	pseudotime	8.33256e-56	-0.00373992
1941	RPL7A	2	2	-7.255	-2.61288	pseudotime	7.23258e-117	-0.00702338
1942	RPL8	1	1	8.53567	-0.0440946	pseudotime	5.82844e-41	0.00326752
1943	RPL9	2	2	-7.18493	-2.53698	pseudotime	2.46963e-100	-0.00607043
1944	RPLP0	2	2	-7.21743	-2.48168	pseudotime	1.17118e-122	-0.00644814
1945	RPLP1	2	2	-7.16963	-1.8501	pseudotime	0	-0.0118192
1946	RPLP2	2	2	-7.33783	-1.84804	pseudotime	1.61222e-160	-0.00842939
1947	RPN2	4	1	6.73274	2.66068	pseudotime	6.35134e-25	0.0103281
1948	RPP25	3	2	-6.4983	0.0624358	pseudotime	5.99667e-34	-0.0242298
1949	RPP25L	3	2	-6.96602	-0.728889	pseudotime	7.59507e-42	-0.0261016
1950	RPP30	4	1	6.53076	1.39853	pseudotime	2.02378e-71	0.0222807
1951	RPRM	1	1	7.97212	-0.519535	pseudotime	4.06384e-50	0.0280846
1952	RPS11	2	2	-7.26768	-1.97214	pseudotime	6.49258e-114	-0.0069866
1953	RPS12	2	2	-7.23846	-1.73522	pseudotime	3.63593e-303	-0.0147755
1954	RPS13	2	2	-7.1855	-2.63877	pseudotime	6.87366e-98	-0.00590408
1955	RPS15	2	2	-7.18112	-2.76276	pseudotime	4.87354e-27	-0.00248041
1956	RPS15A	2	2	-7.2023	-2.61206	pseudotime	1.27395e-109	-0.00685558
1957	RPS16	2	2	-7.23922	-1.89014	pseudotime	3.19544e-229	-0.0110494
1958	RPS18	2	2	-7.20801	-2.68911	pseudotime	2.28126e-79	-0.00459863
1959	RPS19	2	2	-7.20221	-2.34635	pseudotime	1.51824e-101	-0.00496753
1960	RPS19BP1	3	2	-5.34137	-0.226607	pseudotime	7.65149e-34	-0.00966973
1961	RPS2	2	2	-7.20912	-2.55335	pseudotime	1.6605e-135	-0.00602958
1962	RPS20	2	2	-7.17444	-2.33313	pseudotime	2.2034e-137	-0.00807687
1963	RPS21	2	2	-7.33791	-1.19451	pseudotime	1.49792e-195	-0.0138623
1964	RPS23	2	2	-7.16541	-2.55796	pseudotime	7.08301e-100	-0.0056079
1965	RPS24	2	2	-7.2417	-2.05783	pseudotime	2.71626e-178	-0.00984329
1966	RPS25	2	2	-7.25345	-2.10179	pseudotime	2.07023e-222	-0.0117132
1967	RPS26	3	2	-5.27569	-0.167081	pseudotime	3.44999e-98	-0.0099451
1968	RPS27A	2	2	-7.26696	-2.66876	pseudotime	5.56688e-93	-0.00470396
1969	RPS29	2	2	-7.18864	-2.30864	pseudotime	6.65284e-82	-0.00684892
1970	RPS3	2	2	-7.24856	-2.62083	pseudotime	6.77611e-156	-0.00708282
1971	RPS3A	2	2	-7.30693	-2.7391	pseudotime	5.25911e-90	-0.00504741
1972	RPS5	2	2	-7.25337	-2.01187	pseudotime	1.54093e-213	-0.00991601
1973	RPS6	2	2	-7.25982	-2.46201	pseudotime	5.30292e-186	-0.00765798
1974	RPS6KA5	1	1	7.00178	-0.79764	pseudotime	7.59445e-30	0.0332322
1975	RPS6KB2	1	1	6.31091	-0.396599	pseudotime	4.77476e-23	0.0122729
1976	RPS7	2	2	-7.22893	-2.75527	pseudotime	3.4541e-70	-0.00448419
1977	RPS8	2	2	-7.18685	-2.54985	pseudotime	1.72547e-88	-0.00555228
1978	RPS9	2	2	-7.29057	-2.69376	pseudotime	3.04401e-87	-0.00476593
1979	RPSA	2	2	-7.32647	-2.08887	pseudotime	1.29703e-183	-0.00879827
1980	RPUSD3	1	1	6.71313	0.120263	pseudotime	1.2711e-73	0.018406
1981	RRAGA	4	1	6.64874	2.07758	pseudotime	2.15276e-35	0.0183466
1982	RRAGD	2	2	-8.04637	-0.209465	pseudotime	1.51048e-44	-0.0640268
1983	RRAS2	2	2	-8.23563	-0.221182	pseudotime	2.29223e-11	-0.0077413
1984	RRM2B	2	2	-8.87042	0.499764	pseudotime	1.81121e-17	-0.027306
1985	RRP7A	1	1	5.39498	0.369979	pseudotime	6.45796e-25	0.0120718
1986	RRP9	1	1	7.5207	1.07862	pseudotime	4.26857e-76	0.028124
1987	RSPRY1	1	1	7.53158	0.184956	pseudotime	4.10722e-19	0.0182587
1988	RSRC2	1	1	7.70894	0.944828	pseudotime	3.89827e-19	0.00923932
1989	RSU1	1	1	6.89584	0.663422	pseudotime	6.0096e-25	0.01729
1990	RTCB	4	1	6.20487	2.23243	pseudotime	6.27201e-38	0.0145055
1991	RTFDC1	1	1	5.57968	1.34501	pseudotime	1.37728e-13	0.00992263
1992	RTN2	1	1	6.93364	-0.0801015	pseudotime	2.05734e-26	0.0212745
1993	RTN3	4	1	6.91449	2.34583	pseudotime	1.32959e-60	0.0147814
1994	RTN4	4	1	7.12942	2.53969	pseudotime	4.57655e-28	0.00849627
1995	RTN4R	2	2	-8.30118	-0.217753	pseudotime	9.63628e-16	-0.0338966
1996	RUFY1	1	1	7.04692	1.20665	pseudotime	8.62355e-21	0.0217597
1997	RUNX1T1	2	2	-8.05514	-0.573434	pseudotime	2.27427e-16	-0.0394175
1998	S100A10	1	1	6.0507	-0.691298	pseudotime	1.73364e-44	0.012515
1999	S100A11	1	1	7.14796	-0.863399	pseudotime	1.46686e-112	0.0224669
[truncated: 606 more rows]

## Sheet: Trajectory to non-PGCs
	id	module	supermodule	dim_1	dim_2	term	q_value	estimate
1	A4GALT	1	1	4.21317	-0.471665	pseudotime	3.18581e-12	-0.0394257
2	AAMDC	2	1	-5.02486	-0.310633	pseudotime	1.57457e-21	0.0126197
3	AASS	1	1	5.6967	-0.123838	pseudotime	1.10479e-18	-0.0244806
4	ABCA7	1	1	5.0152	1.13598	pseudotime	5.07731e-11	-0.0190879
5	ABCE1	7	1	1.55768	-0.323857	pseudotime	2.56972e-26	-0.0173326
6	ABCF1	5	1	1.69832	-1.20898	pseudotime	5.35485e-26	-0.0116174
7	ABLIM1	1	1	4.72262	0.201522	pseudotime	2.14059e-23	-0.0330887
8	ABRACL	1	1	3.77875	-0.287491	pseudotime	4.92578e-111	-0.021645
9	ABTB1	2	1	-5.74847	0.408385	pseudotime	4.2803e-12	0.025207
10	AC005276.1	1	1	5.34971	0.277708	pseudotime	3.45214e-16	-0.0874548
11	AC074289.1	1	1	5.4414	1.33491	pseudotime	1.33491e-39	-0.0654844
12	AC116614.1	1	1	5.48744	-0.181644	pseudotime	1.15338e-22	-0.0875374
13	ACAP1	1	1	5.32334	1.03544	pseudotime	6.64281e-15	-0.0251826
14	ACAT2	1	1	4.43756	1.96886	pseudotime	9.32571e-28	-0.0111963
15	ACLY	1	1	4.8202	1.57187	pseudotime	2.90035e-37	-0.0149017
16	ACN9	3	1	2.97842	-0.616723	pseudotime	4.02962e-31	-0.0156115
17	ACOT7	3	1	2.01891	0.0323601	pseudotime	1.58842e-53	-0.0185726
18	ACP2	4	1	-4.36782	1.41784	pseudotime	3.55695e-16	0.0216227
19	ACSL3	7	1	1.19481	0.129648	pseudotime	2.45187e-13	-0.0113764
20	ACSL4	1	1	4.94535	1.1015	pseudotime	3.70088e-22	-0.019974
21	ACTB	4	1	-3.07815	0.591144	pseudotime	4.873e-12	0.00423663
22	ACTC1	2	1	-5.27465	0.776866	pseudotime	2.61688e-72	0.0299021
23	ACTG1	6	1	-5.11838	2.4235	pseudotime	6.40011e-65	0.00712869
24	ACTN1	4	1	-3.75339	0.409947	pseudotime	2.60019e-15	0.0099969
25	ACTR1A	4	1	-4.40367	1.194	pseudotime	2.18926e-24	0.0126025
26	ACTR1B	6	1	-5.98515	2.1591	pseudotime	2.61295e-12	0.0112798
27	ACTR3B	1	1	4.0465	-0.0691743	pseudotime	1.4713e-24	-0.0259891
28	ACYP1	3	1	2.14982	-0.929863	pseudotime	1.92675e-14	-0.0148948
29	ADAM12	2	1	-6.6665	0.22063	pseudotime	1.28179e-45	0.0411385
30	ADAM19	2	1	-5.56219	-0.469743	pseudotime	8.82581e-12	0.0190981
31	ADAMTS1	2	1	-6.48699	0.170312	pseudotime	2.94971e-27	0.0351456
32	ADAMTS12	2	1	-5.089	0.0708157	pseudotime	1.38137e-26	0.0224447
33	ADAMTS2	2	1	-5.98041	0.22113	pseudotime	8.91873e-18	0.0314502
34	ADAMTS6	6	1	-6.34199	2.70669	pseudotime	9.3673e-27	0.0331942
35	ADAMTS9	6	1	-5.65739	1.31084	pseudotime	3.00655e-44	0.0325433
36	ADCY2	1	1	4.86736	-0.444612	pseudotime	1.28985e-22	-0.0482819
37	ADCY5	1	1	5.49811	-0.0701856	pseudotime	2.70315e-14	-0.0735592
38	ADD1	4	1	-5.22644	1.35511	pseudotime	2.26852e-20	0.0141003
39	ADD2	1	1	4.08886	-0.663259	pseudotime	2.64827e-34	-0.0273482
40	ADM	1	1	5.62119	1.78105	pseudotime	2.3847e-51	-0.0504661
41	ADSL	7	1	1.29565	-0.00888639	pseudotime	4.80891e-22	-0.00870713
42	ADSS	3	1	1.96769	-0.161872	pseudotime	6.12618e-16	-0.0107386
43	AEBP1	4	1	-4.88291	0.588137	pseudotime	2.81161e-11	0.0164704
44	AFAP1L2	2	1	-5.18518	0.58285	pseudotime	1.8256e-50	0.0314194
45	AGO1	3	1	3.81606	-1.38508	pseudotime	2.14975e-20	-0.0199547
46	AGPAT4	4	1	-4.67044	1.46904	pseudotime	2.6176e-12	0.0151802
47	AGPAT5	1	1	4.66734	-0.256239	pseudotime	5.86147e-60	-0.0316145
48	AGRN	1	1	5.86876	0.574144	pseudotime	4.29475e-14	-0.0200688
49	AGTRAP	1	1	4.47228	0.0812766	pseudotime	1.20585e-20	-0.0111267
50	AHCY	1	1	4.0701	2.21859	pseudotime	3.13786e-31	-0.00856567
51	AHCYL1	6	1	-5.66347	2.01694	pseudotime	5.42872e-28	0.0125863
52	AHNAK	2	1	-5.06597	0.0395535	pseudotime	3.51131e-72	0.0297844
53	AHSP	3	1	3.59637	-0.543849	pseudotime	2.98798e-14	-0.0656033
54	AIF1	1	1	4.23127	0.0666221	pseudotime	1.70109e-16	-0.0510447
55	AIF1L	1	1	4.51447	-0.349272	pseudotime	1.38854e-72	-0.0282956
56	AIG1	1	1	4.8487	0.385232	pseudotime	3.53542e-23	-0.0215741
57	AIM1L	1	1	4.75034	0.316163	pseudotime	1.12055e-16	-0.0476014
58	AIMP2	7	1	0.947364	-0.377567	pseudotime	3.29508e-21	-0.0147879
59	AK2	1	1	4.28947	0.838449	pseudotime	6.27851e-55	-0.0194166
60	AK4	1	1	4.26624	0.461365	pseudotime	8.07584e-68	-0.0320158
61	AKAP1	1	1	5.92204	-0.230324	pseudotime	3.74222e-35	-0.0322022
62	AKAP12	6	1	-5.65081	2.30261	pseudotime	4.17579e-27	0.0158675
63	AKIRIN1	1	1	4.38009	-0.548285	pseudotime	1.70198e-31	-0.012323
64	AKR1A1	1	1	4.03592	0.273287	pseudotime	1.83677e-70	-0.0142802
65	AKR1B1	7	1	0.367573	0.209297	pseudotime	2.76072e-21	-0.0078587
66	ALCAM	2	1	-6.2057	-0.836688	pseudotime	6.61835e-48	0.0272407
67	ALDH1B1	3	1	2.6411	-0.354168	pseudotime	7.17995e-24	-0.0240872
68	ALDH2	4	1	-4.71898	1.48038	pseudotime	1.12265e-88	0.0259459
69	ALDH3A2	3	1	3.27459	-3.03876	pseudotime	3.44501e-13	-0.0147419
70	ALDH9A1	4	1	-3.76282	1.32707	pseudotime	4.20131e-18	0.0108436
71	ALDOC	1	1	5.44125	1.95132	pseudotime	2.55246e-35	-0.0267869
72	ALKBH5	1	1	3.39279	0.00322301	pseudotime	6.35384e-11	-0.00970847
73	ALPL	1	1	5.27968	0.141373	pseudotime	1.34819e-74	-0.0472957
74	ALYREF	5	1	1.78185	-1.20818	pseudotime	1.78755e-18	-0.018726
75	AMD1	3	1	2.88777	-1.59623	pseudotime	2.25641e-57	-0.0189271
76	AMOT	2	1	-6.18918	-0.324255	pseudotime	1.29852e-11	0.022089
77	ANAPC11	5	1	1.09447	-1.92448	pseudotime	2.52666e-24	-0.00475218
78	ANAPC13	2	1	-5.14178	0.229708	pseudotime	1.34049e-23	0.0118635
79	ANAPC15	5	1	1.88759	-1.37939	pseudotime	2.19054e-23	-0.0102793
80	ANGPT2	6	1	-6.157	2.23449	pseudotime	2.80745e-26	0.0397396
81	ANGPTL2	6	1	-5.93315	2.37518	pseudotime	8.90864e-13	0.0218476
82	ANGPTL4	4	1	-4.75902	1.27397	pseudotime	6.67523e-19	0.0267071
83	ANGPTL6	4	1	-4.76304	1.55215	pseudotime	2.64253e-14	0.0333955
84	ANK1	1	1	5.4342	1.60272	pseudotime	1.81481e-11	-0.101862
85	ANKRD35	1	1	4.39342	0.0823611	pseudotime	2.33623e-19	-0.0548652
86	ANKRD37	1	1	5.62079	2.20865	pseudotime	5.37642e-16	-0.0420473
87	ANKS1A	6	1	-5.56678	2.03616	pseudotime	1.07293e-19	0.0176858
88	ANP32B	4	1	-4.82361	0.552392	pseudotime	1.18004e-54	0.0107451
89	ANP32E	5	1	1.42912	-1.19136	pseudotime	1.58125e-75	-0.0198313
90	ANTXR1	2	1	-6.22174	0.154972	pseudotime	8.44003e-11	0.0145936
91	ANTXR2	4	1	-4.71067	1.28579	pseudotime	3.55258e-14	0.0274533
92	ANXA1	4	1	-4.35754	0.233965	pseudotime	8.75389e-22	0.0284624
93	ANXA11	2	1	-4.98993	1.02568	pseudotime	1.04811e-58	0.0169324
94	ANXA2	4	1	-4.72838	0.433383	pseudotime	1.52114e-95	0.0269256
95	ANXA5	4	1	-2.82998	0.972442	pseudotime	4.16724e-12	0.00677206
96	ANXA6	4	1	-4.3762	1.42672	pseudotime	9.2015e-80	0.0264555
97	AP000459.4	3	1	3.75459	-0.908312	pseudotime	2.98262e-79	-0.0659901
98	AP000688.29	3	1	3.59062	-2.35524	pseudotime	7.62484e-20	-0.0474739
99	AP001816.1	2	1	-6.19402	0.413055	pseudotime	5.96974e-40	0.0295323
100	AP002856.5	1	1	5.57861	1.1022	pseudotime	6.60499e-48	-0.0816326
101	AP1M2	1	1	4.73835	0.634746	pseudotime	4.52575e-87	-0.0459762
102	AP2A1	2	1	-5.16424	0.887588	pseudotime	6.72171e-13	0.010714
103	AP2A2	2	1	-5.03234	1.1451	pseudotime	6.29374e-20	0.0173941
104	AP2M1	4	1	-4.24827	0.964646	pseudotime	2.44066e-40	0.00638461
105	APBB1	2	1	-5.46967	0.957094	pseudotime	4.64089e-19	0.0187656
106	APBB2	1	1	4.77813	-0.337685	pseudotime	1.59517e-26	-0.0284693
107	APEX1	1	1	4.22717	0.602035	pseudotime	2.17869e-11	-0.00500016
108	APIP	3	1	2.14557	-1.27254	pseudotime	2.14372e-13	-0.0149957
109	APLN	1	1	5.81884	2.03348	pseudotime	2.02265e-23	-0.0729089
110	APLNR	2	1	-4.78598	-0.194709	pseudotime	3.83695e-22	0.0262353
111	APP	4	1	-3.37951	1.60816	pseudotime	6.33251e-11	0.00682911
112	APRT	3	1	2.82128	-0.588114	pseudotime	4.8805e-146	-0.0149058
113	ARF1	4	1	-4.66798	1.08692	pseudotime	2.21724e-31	0.00836498
114	ARF4	4	1	-3.15597	0.836992	pseudotime	3.59611e-22	0.00911493
115	ARG2	7	1	1.43191	0.234191	pseudotime	1.8328e-27	-0.0171726
116	ARHGAP10	6	1	-5.4053	1.9553	pseudotime	5.80234e-15	0.0201862
117	ARHGAP19	1	1	5.76807	1.01895	pseudotime	2.94438e-11	-0.0310038
118	ARHGAP29	6	1	-5.66098	2.14095	pseudotime	3.2621e-69	0.0322466
119	ARHGAP6	6	1	-5.75665	2.31902	pseudotime	1.84312e-15	0.0367642
120	ARHGDIA	2	1	-4.2236	-0.295069	pseudotime	1.93172e-20	0.00927315
121	ARHGDIB	2	1	-5.8282	0.171682	pseudotime	2.08932e-43	0.0353164
122	ARHGEF10	1	1	5.36349	0.519472	pseudotime	2.25535e-11	-0.012561
123	ARID3A	2	1	-5.95283	1.0666	pseudotime	1.31634e-65	0.0190135
124	ARID5B	2	1	-6.41191	0.401309	pseudotime	1.69642e-44	0.0348118
125	ARL2	1	1	4.63148	0.504748	pseudotime	1.86125e-43	-0.0084427
126	ARL2BP	2	1	-5.08459	0.686585	pseudotime	6.47927e-39	0.0205755
127	ARL4D	6	1	-5.95888	2.31644	pseudotime	3.58926e-23	0.0227019
128	ARL6IP4	2	1	-5.22774	-0.0700738	pseudotime	4.22158e-30	0.0059797
129	ARL6IP5	4	1	-3.86072	1.36341	pseudotime	4.95934e-33	0.0148287
130	ARMC6	3	1	2.07834	-0.69411	pseudotime	8.47306e-18	-0.0199836
131	ARMCX2	4	1	-4.4128	0.713851	pseudotime	3.48496e-24	0.0182956
132	ARMCX3	2	1	-5.09242	0.507074	pseudotime	1.72858e-52	0.025301
133	ARMCX6	2	1	-6.27794	0.908302	pseudotime	2.14055e-69	0.0256705
134	ARPC1A	2	1	-5.57535	0.260522	pseudotime	3.69565e-30	0.00724756
135	ARPC3	4	1	-2.61818	0.969767	pseudotime	2.60866e-13	0.00422943
136	ARPC5L	5	1	1.89549	-2.09969	pseudotime	9.52105e-24	-0.0101718
137	ARPP19	3	1	3.13503	-1.31483	pseudotime	9.01811e-31	-0.0111124
138	ARRB2	1	1	4.35993	-0.593908	pseudotime	2.07929e-29	-0.0215301
139	ART4	2	1	-6.09492	-0.777334	pseudotime	2.10642e-12	0.0307942
140	ART5	2	1	-5.46831	0.0598534	pseudotime	5.49143e-12	0.0260165
141	ASH2L	6	1	-6.04728	2.54006	pseudotime	3.33954e-45	0.0250613
142	ASNS	1	1	3.62846	0.32601	pseudotime	8.22171e-27	-0.0283159
143	ASPHD2	3	1	3.8048	-0.760769	pseudotime	5.75087e-11	-0.0484134
144	ASRGL1	1	1	4.49112	-0.643726	pseudotime	3.17842e-12	-0.0139648
145	ASS1	1	1	5.17054	0.493447	pseudotime	1.48907e-43	-0.0355223
146	ASUN	1	1	4.15443	0.517057	pseudotime	5.77104e-26	-0.0212724
147	ASXL3	6	1	-6.11878	1.51517	pseudotime	1.01582e-16	0.0327983
148	ATAD3B	5	1	2.17813	-1.91585	pseudotime	7.51496e-16	-0.0204916
149	ATF3	2	1	-5.63859	-0.700081	pseudotime	3.51201e-33	0.0247412
150	ATIC	7	1	0.600684	0.387974	pseudotime	2.26154e-17	-0.0108751
151	ATOX1	2	1	-5.40282	0.298912	pseudotime	5.29725e-56	0.0100919
152	ATP1A2	1	1	4.53869	-0.938059	pseudotime	4.81826e-32	-0.0588401
153	ATP1A3	1	1	4.32383	-0.174671	pseudotime	3.68611e-15	-0.0611128
154	ATP1B1	6	1	-5.829	2.37333	pseudotime	9.20211e-27	0.020714
155	ATP2A2	1	1	4.48023	-0.0939954	pseudotime	1.5982e-30	-0.019704
156	ATP2B1	6	1	-5.60156	1.50029	pseudotime	1.08839e-104	0.0277426
157	ATP2B4	2	1	-5.61216	0.788428	pseudotime	1.025e-33	0.0270775
158	ATP5A1	4	1	-3.31766	1.66498	pseudotime	6.22608e-50	0.00839681
159	ATP5C1	4	1	-3.07933	1.58293	pseudotime	5.79441e-14	0.00512172
160	ATP5E	2	1	-5.19853	-0.14794	pseudotime	9.6247e-63	0.00830968
161	ATP5G1	3	1	2.18596	-0.998006	pseudotime	4.39607e-152	-0.0201973
162	ATP5G3	7	1	0.794744	-0.512734	pseudotime	4.55595e-32	-0.00481181
163	ATP5H	3	1	2.34369	0.138949	pseudotime	5.06544e-47	-0.00981953
164	ATP6V0B	5	1	2.19876	-2.00982	pseudotime	2.99673e-14	-0.00654816
165	ATP6V0D1	4	1	-3.25901	0.97087	pseudotime	2.87628e-11	0.010876
166	ATP6V0E1	2	1	-4.72784	-0.0156299	pseudotime	2.24387e-35	0.0082912
167	ATP6V0E2	3	1	2.93015	-0.642019	pseudotime	1.23021e-16	-0.0213164
168	ATP7B	2	1	-6.04628	0.201203	pseudotime	3.66735e-31	0.0353568
169	ATPIF1	3	1	2.57125	0.0391113	pseudotime	5.77321e-48	-0.00787989
170	ATRX	4	1	-4.52225	1.77544	pseudotime	2.4112e-17	0.0102834
171	ATXN7L1	1	1	4.92082	0.663117	pseudotime	7.71909e-24	-0.0364514
172	AUNIP	5	1	0.883116	-1.12937	pseudotime	8.39787e-15	-0.0250523
173	AURKAIP1	5	1	1.77375	-2.16186	pseudotime	4.80496e-39	-0.00674783
174	AURKB	5	1	-0.78057	-2.73563	pseudotime	7.32559e-17	-0.0117622
175	AUTS2	1	1	5.43052	0.606056	pseudotime	1.7293e-16	-0.0220693
176	AXL	2	1	-5.68432	-0.423718	pseudotime	2.03585e-32	0.0241008
177	AZIN1	3	1	3.05577	-1.38838	pseudotime	1.92535e-29	-0.0150532
178	B2M	2	1	-5.87164	0.847554	pseudotime	5.33916e-160	0.0227338
179	B3GAT1	1	1	4.31931	-1.26289	pseudotime	9.08179e-17	-0.0641039
180	B3GNT7	3	1	3.37448	-1.55978	pseudotime	4.49166e-16	-0.0344883
181	B4GALT5	1	1	4.30743	-1.28868	pseudotime	1.3111e-12	-0.0152025
182	BAG2	6	1	-6.40546	1.12972	pseudotime	9.89961e-11	0.0128503
183	BAIAP2L1	2	1	-5.63545	0.669267	pseudotime	5.65051e-15	0.0130026
184	BAMBI	2	1	-5.70636	0.744264	pseudotime	1.17959e-140	0.0336346
185	BANF1	3	1	2.34267	-0.576101	pseudotime	4.25373e-68	-0.0094931
186	BAX	1	1	5.47712	-0.700524	pseudotime	8.03839e-25	-0.00735145
187	BBS9	1	1	4.58022	-0.3337	pseudotime	7.26628e-16	-0.0289982
188	BCAR3	2	1	-5.81349	0.244092	pseudotime	7.65718e-13	0.0236188
189	BCAT1	1	1	4.87692	1.06792	pseudotime	7.71138e-60	-0.0211191
190	BCCIP	7	1	1.54579	-0.0868302	pseudotime	3.78347e-17	-0.01157
191	BCL2L12	5	1	0.703613	-2.1448	pseudotime	4.90485e-39	-0.0105445
192	BCL7C	2	1	-5.02816	-0.167788	pseudotime	5.47843e-32	0.0125003
193	BCO2	6	1	-6.62133	2.91571	pseudotime	4.57685e-11	0.0482156
194	BCR	1	1	5.41678	-0.44196	pseudotime	5.50328e-17	-0.0210355
195	BEX1	3	1	3.44521	-1.33009	pseudotime	1.0451e-12	-0.0092888
196	BEX2	1	1	3.93798	-0.142322	pseudotime	5.19115e-61	-0.0309045
197	BEX4	4	1	-5.23694	1.83015	pseudotime	4.36109e-25	0.0102428
198	BEX5	3	1	3.41386	-0.875642	pseudotime	7.25748e-14	-0.0304006
199	BHLHE40	1	1	5.65644	2.06019	pseudotime	6.91422e-17	-0.0568439
200	BHLHE41	1	1	5.86478	1.89903	pseudotime	7.33631e-17	-0.0676657
201	BID	3	1	3.6912	-1.10353	pseudotime	6.60795e-65	-0.0416934
202	BIN1	6	1	-6.14666	1.24361	pseudotime	2.59474e-64	0.0218262
203	BIRC5	5	1	-0.694783	-2.76267	pseudotime	3.04406e-17	-0.00907885
204	BLOC1S2	3	1	3.24327	-0.994199	pseudotime	3.55523e-17	-0.0114862
205	BMP4	6	1	-5.84008	2.37725	pseudotime	5.56603e-37	0.03114
206	BMPER	6	1	-6.01969	2.3463	pseudotime	3.29915e-29	0.0335623
207	BNC2	6	1	-5.96241	1.69198	pseudotime	1.09872e-20	0.022086
208	BNIP3L	4	1	-4.18524	1.93962	pseudotime	2.32285e-32	0.0129768
209	BOD1	3	1	3.3828	-0.526477	pseudotime	3.11948e-27	-0.00909357
210	BOK	2	1	-5.98555	0.357823	pseudotime	3.93147e-20	0.0136218
211	BOLA3	3	1	2.81185	-0.865425	pseudotime	1.81898e-124	-0.0288141
212	BRI3BP	3	1	2.45795	-1.86208	pseudotime	2.03465e-22	-0.0244958
213	BRIX1	7	1	0.804412	-0.136742	pseudotime	4.11872e-28	-0.0161662
214	BRK1	6	1	-5.26413	2.50165	pseudotime	2.82588e-26	0.00457017
215	BSG	4	1	-3.99625	1.54791	pseudotime	9.05934e-50	0.00798339
216	BSPRY	1	1	4.75635	0.79535	pseudotime	4.66805e-24	-0.0554315
217	BST2	6	1	-6.34149	2.71528	pseudotime	6.36089e-61	0.0277741
218	BTBD11	1	1	6.08644	0.282416	pseudotime	2.07317e-11	-0.0926819
219	BTF3L4	1	1	3.83032	0.116966	pseudotime	1.66285e-25	-0.00924674
220	BTG1	6	1	-6.17281	1.75715	pseudotime	1.90936e-16	0.010747
221	BUB1	5	1	-0.962272	-2.95336	pseudotime	1.00424e-11	-0.0175374
222	BUB1B	5	1	-0.389581	-2.72014	pseudotime	5.83679e-32	-0.0285716
223	BUB3	5	1	-0.748546	-2.83617	pseudotime	7.12128e-32	-0.0136147
224	BUD31	3	1	2.94099	-1.44519	pseudotime	2.00633e-20	-0.00797086
225	C10orf35	1	1	4.82242	-0.759135	pseudotime	3.33105e-19	-0.0322632
226	C10orf82	3	1	3.92562	-1.06423	pseudotime	1.88705e-13	-0.0471587
227	C11orf24	5	1	1.82485	-1.96454	pseudotime	9.74355e-18	-0.0144524
228	C11orf31	1	1	4.10754	-0.598473	pseudotime	2.57067e-58	-0.00859604
229	C11orf48	3	1	2.83222	-1.79676	pseudotime	3.78786e-92	-0.0175359
230	C11orf83	5	1	1.8977	-2.0817	pseudotime	1.88163e-12	-0.00709522
231	C12orf23	2	1	-5.4551	0.0251808	pseudotime	6.59006e-23	0.0221096
232	C12orf45	3	1	2.70408	-0.98352	pseudotime	6.05797e-69	-0.0223603
233	C14orf1	1	1	4.61579	1.90695	pseudotime	5.23292e-22	-0.00948945
234	C14orf166	7	1	1.4584	0.390882	pseudotime	8.64401e-19	-0.00473991
235	C14orf2	2	1	-5.83456	1.13749	pseudotime	1.32043e-52	0.0068338
236	C16orf59	5	1	0.79064	-1.63171	pseudotime	3.80055e-17	-0.0158415
237	C16orf89	3	1	3.36993	-2.92053	pseudotime	2.74595e-13	-0.0440652
238	C16orf91	3	1	2.65785	-1.92102	pseudotime	1.81226e-11	-0.0135666
239	C17orf58	1	1	4.65507	-0.0461139	pseudotime	8.00209e-21	-0.0165722
240	C17orf75	3	1	2.18289	-0.561383	pseudotime	2.62887e-18	-0.0179707
241	C17orf89	3	1	2.35671	-1.66293	pseudotime	2.30499e-62	-0.016959
242	C18orf56	1	1	5.5632	0.389668	pseudotime	4.28391e-59	-0.0351476
243	C19orf24	3	1	3.65659	-0.501796	pseudotime	4.21174e-55	-0.0179406
244	C19orf70	2	1	-4.71349	-0.162827	pseudotime	2.65593e-13	0.00795066
245	C19orf81	1	1	5.06973	-0.146048	pseudotime	8.06121e-25	-0.0341814
246	C1orf172	1	1	3.99735	-0.391692	pseudotime	5.70282e-32	-0.0559218
247	C1orf21	2	1	-6.11733	0.468552	pseudotime	5.74742e-93	0.0241769
248	C1orf233	1	1	5.14389	0.529127	pseudotime	7.59326e-13	-0.0309486
249	C1orf61	1	1	4.39253	1.0222	pseudotime	2.3639e-26	-0.0518905
250	C1orf94	1	1	4.92289	-0.723523	pseudotime	3.18451e-30	-0.0755229
251	C1QBP	3	1	2.21845	-0.22701	pseudotime	3.19348e-176	-0.0205967
252	C1QTNF6	6	1	-6.36219	1.19767	pseudotime	7.14668e-13	0.0260978
253	C20orf24	5	1	1.65419	-2.17372	pseudotime	8.17814e-12	-0.00809887
254	C20orf27	3	1	3.11836	-0.729779	pseudotime	3.09483e-150	-0.0271416
255	C21orf59	3	1	1.88506	-0.426129	pseudotime	7.384e-43	-0.0194208
256	C3orf14	3	1	2.82419	-1.31701	pseudotime	4.68844e-17	-0.0180266
257	C4orf48	2	1	-5.20413	0.126541	pseudotime	4.9063e-67	0.0142494
258	C5orf24	2	1	-5.65965	0.593272	pseudotime	7.26969e-17	0.0157109
259	C6orf132	1	1	4.72967	-1.04165	pseudotime	3.15121e-48	-0.0526093
260	C9orf78	5	1	2.11296	-1.63465	pseudotime	6.31733e-12	-0.0100289
261	C9orf9	6	1	-5.83573	1.34472	pseudotime	1.27923e-12	0.0283806
262	CA11	1	1	4.88718	0.226302	pseudotime	6.90358e-32	-0.0244095
263	CABP1	1	1	5.5163	0.114692	pseudotime	6.25552e-15	-0.0561049
264	CACYBP	7	1	0.660098	-0.325162	pseudotime	3.32491e-68	-0.0137182
265	CAD	3	1	3.48103	-0.925153	pseudotime	2.39737e-16	-0.0236263
266	CADM2	1	1	5.78483	0.148338	pseudotime	1.23756e-20	-0.0645848
267	CALB1	3	1	3.38511	-2.45243	pseudotime	4.21018e-26	-0.0504128
268	CALCOCO1	4	1	-5.09651	1.58926	pseudotime	1.36877e-19	0.0297965
269	CALCOCO2	4	1	-5.04826	1.38462	pseudotime	1.80746e-16	0.0168851
270	CALD1	2	1	-5.19358	0.0866559	pseudotime	8.40039e-120	0.021671
271	CALM2	4	1	-4.71166	0.402057	pseudotime	5.32285e-20	0.011536
272	CALM3	2	1	-5.11269	0.0861394	pseudotime	1.44569e-86	0.0115498
273	CALN1	1	1	4.087	-0.61617	pseudotime	6.94194e-24	-0.0689245
274	CALR	4	1	-2.82672	0.851106	pseudotime	1.27208e-18	0.00715784
275	CALU	4	1	-4.11798	0.507684	pseudotime	9.76978e-58	0.0145132
276	CAMKV	1	1	5.56643	-0.619133	pseudotime	4.94352e-16	-0.0622724
277	CAMTA1	3	1	1.85324	-0.952672	pseudotime	2.6063e-25	-0.00652893
278	CAP1	4	1	-2.95685	0.729809	pseudotime	1.49958e-12	0.00641849
279	CAP2	4	1	-5.09638	1.94838	pseudotime	5.18774e-22	0.0234428
280	CAPG	4	1	-4.20843	0.783039	pseudotime	1.38321e-18	0.0123656
281	CAPN12	1	1	4.4809	-0.731804	pseudotime	1.12464e-11	-0.0352514
282	CAPN15	1	1	4.30827	-1.24675	pseudotime	2.90881e-15	-0.0317917
283	CAPN2	4	1	-4.59678	0.599322	pseudotime	1.6934e-42	0.0205444
284	CAPNS1	2	1	-5.17639	0.748798	pseudotime	7.01035e-49	0.0141046
285	CARHSP1	5	1	1.60018	-1.11122	pseudotime	8.46339e-58	-0.0091423
286	CASC7	3	1	2.66766	-1.64339	pseudotime	3.2489e-15	-0.0149289
287	CASP3	3	1	1.81954	-0.811773	pseudotime	2.29263e-11	-0.0118857
288	CAV1	3	1	3.52341	-2.59402	pseudotime	1.67791e-22	-0.0419686
289	CBLC	1	1	5.12694	0.967326	pseudotime	1.49629e-12	-0.0498692
290	CBLN1	3	1	3.27054	-2.91586	pseudotime	2.97488e-16	-0.0439064
291	CBR1	1	1	3.98706	-0.353898	pseudotime	2.39115e-73	-0.047368
292	CBS	3	1	2.04746	-0.0496646	pseudotime	8.95637e-22	-0.0083085
293	CBX1	7	1	0.548294	-0.0984824	pseudotime	1.99746e-14	-0.00627528
294	CC2D2A	2	1	-4.86842	0.110474	pseudotime	1.51239e-16	0.0182036
295	CCDC102A	6	1	-6.1259	1.18886	pseudotime	1.1766e-18	0.0269341
296	CCDC109B	1	1	4.81715	-1.13445	pseudotime	1.61053e-25	-0.0289865
297	CCDC112	3	1	3.80375	-0.99257	pseudotime	3.81577e-26	-0.0257389
298	CCDC151	1	1	4.97972	0.775221	pseudotime	3.78387e-42	-0.0460012
299	CCDC167	2	1	-4.75929	-0.366951	pseudotime	1.07304e-19	0.0111391
300	CCDC172	1	1	5.03727	-0.481052	pseudotime	1.29435e-20	-0.0871014
301	CCDC183	6	1	-6.23766	2.2852	pseudotime	1.51171e-12	0.0348507
302	CCDC24	1	1	4.65442	0.724366	pseudotime	5.99585e-12	-0.0278639
303	CCDC3	2	1	-6.39341	-0.134228	pseudotime	4.17929e-23	0.0346177
304	CCDC50	4	1	-4.77523	0.783006	pseudotime	4.2402e-16	0.0128939
305	CCDC53	4	1	-4.3428	1.45404	pseudotime	2.21518e-14	0.0145732
306	CCDC58	1	1	3.49268	-0.310286	pseudotime	2.06631e-54	-0.0228434
307	CCDC64B	1	1	5.28424	-0.2581	pseudotime	1.4912e-11	-0.0544869
308	CCDC80	2	1	-5.79638	0.58707	pseudotime	2.40812e-66	0.0329156
309	CCDC85B	3	1	3.03841	-1.64744	pseudotime	6.30864e-81	-0.0156725
310	CCDC86	3	1	2.63662	-1.5243	pseudotime	1.82478e-36	-0.0276002
311	CCDC88C	3	1	3.85179	-1.01904	pseudotime	1.31983e-16	-0.033811
312	CCDC92	2	1	-5.30316	-0.00267088	pseudotime	5.52514e-22	0.031618
313	CCL26	1	1	5.67843	1.52717	pseudotime	1.39646e-68	-0.0717986
314	CCNA2	5	1	-0.610223	-2.68688	pseudotime	4.7794e-23	-0.0160265
315	CCNB1IP1	8	1	3.41085	2.47132	pseudotime	6.61098e-57	-0.0136568
316	CCNDBP1	4	1	-4.11017	1.23766	pseudotime	1.03962e-11	0.0126283
317	CCNG1	2	1	-6.50719	0.142316	pseudotime	2.86445e-66	0.0121577
318	CCNI	6	1	-6.20205	1.39725	pseudotime	8.34429e-183	0.016024
319	CCS	4	1	-4.48938	1.57825	pseudotime	9.84441e-19	0.0127349
320	CCSAP	1	1	5.45323	1.41444	pseudotime	9.28127e-13	-0.0324701
321	CCT2	7	1	0.822308	0.0599837	pseudotime	2.60774e-51	-0.0107772
322	CCT5	7	1	0.321921	0.338926	pseudotime	4.39311e-38	-0.0112544
323	CCT6A	7	1	0.344085	0.297899	pseudotime	3.16465e-18	-0.00607518
324	CCZ1B	1	1	4.201	-1.1777	pseudotime	1.79135e-14	-0.0221768
325	CD151	4	1	-4.71855	0.507536	pseudotime	2.81176e-50	0.0156032
326	CD164	4	1	-4.77361	1.571	pseudotime	1.7216e-48	0.016459
327	CD164L2	1	1	4.65896	0.684594	pseudotime	1.37102e-16	-0.0669753
328	CD200	1	1	4.57303	0.189338	pseudotime	1.1394e-44	-0.0556304
329	CD248	2	1	-5.3361	0.854959	pseudotime	3.69385e-21	0.0301693
330	CD300E	6	1	-6.25927	2.39528	pseudotime	5.95874e-22	0.0370696
331	CD320	3	1	2.77467	-0.708307	pseudotime	4.01082e-85	-0.0232907
332	CD3EAP	3	1	2.6556	-1.49433	pseudotime	9.41471e-46	-0.0317902
333	CD40	1	1	4.06	-0.342471	pseudotime	9.56644e-22	-0.0312379
334	CD59	4	1	-4.12724	0.410877	pseudotime	3.67133e-11	0.0075486
335	CD63	4	1	-3.27782	0.918177	pseudotime	4.61786e-42	0.00782789
336	CD9	1	1	5.14049	1.37167	pseudotime	4.88818e-62	-0.0322807
337	CD99	2	1	-5.78639	0.801662	pseudotime	2.57638e-178	0.0240978
338	CDA	3	1	3.68333	-2.33148	pseudotime	4.2969e-27	-0.0410031
339	CDC123	7	1	0.589086	-0.00494819	pseudotime	9.13063e-38	-0.0120229
340	CDC25A	5	1	1.74713	-1.85656	pseudotime	1.07781e-13	-0.0219634
341	CDC26	3	1	2.75482	-1.26491	pseudotime	5.19566e-49	-0.0156841
342	CDC42	2	1	-5.64382	-0.339026	pseudotime	2.71767e-45	0.0144096
343	CDC42EP1	2	1	-5.53013	0.485017	pseudotime	2.99152e-59	0.0259305
344	CDC42EP4	6	1	-6.07139	1.69463	pseudotime	8.97396e-15	0.0242684
345	CDC42EP5	2	1	-6.48677	0.245569	pseudotime	1.66727e-19	0.0265918
346	CDC6	5	1	0.328417	-1.55265	pseudotime	3.3432e-29	-0.0214977
347	CDCA5	5	1	0.636885	-1.86944	pseudotime	5.73167e-32	-0.0216043
348	CDCA7	5	1	0.393143	-1.74533	pseudotime	1.16728e-12	-0.011644
349	CDCA7L	1	1	4.30825	0.0581203	pseudotime	5.22351e-52	-0.026573
350	CDH1	1	1	4.53079	0.597021	pseudotime	7.35601e-47	-0.0568496
351	CDH11	2	1	-5.31696	0.979514	pseudotime	1.84206e-63	0.0334291
352	CDK16	2	1	-5.4138	0.18543	pseudotime	1.23618e-17	0.00778358
353	CDK5RAP3	4	1	-4.16049	1.37309	pseudotime	1.4936e-11	0.0106225
354	CDK6	2	1	-5.48832	0.132041	pseudotime	3.05909e-35	0.0253787
355	CDK7	1	1	4.06788	-0.163579	pseudotime	7.98412e-16	-0.016305
356	CDKL1	2	1	-6.64829	-0.0420678	pseudotime	1.82945e-16	0.0335335
357	CDKN1C	2	1	-5.86678	1.0965	pseudotime	1.07229e-30	0.0301764
358	CDKN2AIPNL	3	1	2.6566	-1.57435	pseudotime	2.1732e-13	-0.00865344
359	CDKN3	5	1	-0.713636	-2.76668	pseudotime	2.0877e-11	-0.0103613
360	CDS1	1	1	5.18792	-0.511419	pseudotime	1.2513e-16	-0.0391563
361	CEBPB	3	1	2.81962	-1.03697	pseudotime	3.28188e-22	-0.0173325
362	CEBPD	6	1	-5.6488	2.25568	pseudotime	5.36706e-33	0.0322361
363	CEBPG	5	1	2.02825	-1.7968	pseudotime	2.20893e-13	-0.0121592
364	CEBPZ	1	1	4.49049	0.325152	pseudotime	2.90706e-87	-0.024112
365	CECR5	1	1	4.50024	0.615709	pseudotime	2.25467e-65	-0.0209526
366	CELF1	1	1	4.54089	-0.919455	pseudotime	2.30995e-13	-0.00864462
367	CELF5	1	1	4.90995	0.0933016	pseudotime	4.52481e-19	-0.0547192
368	CENPH	5	1	1.26652	-1.26977	pseudotime	4.21808e-55	-0.0162757
369	CENPM	5	1	0.439401	-2.11665	pseudotime	1.40702e-27	-0.0157352
370	CENPU	5	1	0.290695	-1.94701	pseudotime	1.24974e-28	-0.0154273
371	CENPV	5	1	1.74597	-1.33722	pseudotime	1.63197e-110	-0.0180329
372	CEP85L	6	1	-5.98986	1.60465	pseudotime	1.29889e-25	0.0286875
373	CERCAM	2	1	-5.91155	0.159164	pseudotime	5.15911e-22	0.0251256
374	CERS2	1	1	5.40868	0.00588722	pseudotime	1.12813e-13	-0.0130932
375	CETN2	4	1	-3.84997	0.648777	pseudotime	8.79309e-12	0.00832402
376	CFL2	2	1	-5.10281	0.845635	pseudotime	1.2768e-29	0.0198662
377	CGN	1	1	5.43582	-0.60168	pseudotime	1.02402e-11	-0.0431491
378	CHAC2	3	1	2.68688	-0.900746	pseudotime	1.53918e-16	-0.0281132
379	CHAF1A	5	1	0.276164	-1.76167	pseudotime	4.61356e-30	-0.0166887
380	CHCHD1	3	1	2.42637	-0.776276	pseudotime	2.25199e-45	-0.0110913
381	CHCHD3	3	1	2.52248	-0.427053	pseudotime	5.31996e-21	-0.00868966
382	CHCHD6	1	1	4.70547	0.574015	pseudotime	2.7283e-46	-0.0209153
383	CHD3	6	1	-5.96995	1.99886	pseudotime	9.89454e-27	0.0216347
384	CHD9	6	1	-6.08166	1.59712	pseudotime	2.70052e-25	0.0132737
385	CHEK1	5	1	0.460643	-1.57483	pseudotime	1.25621e-12	-0.0129723
386	CHEK2	7	1	0.532174	-0.221895	pseudotime	3.50798e-12	-0.0170078
387	CHGA	1	1	5.02586	0.165274	pseudotime	8.65983e-62	-0.0744657
388	CHIC2	2	1	-5.33001	0.83809	pseudotime	1.11633e-17	0.0170331
389	CHML	1	1	4.18219	-0.368437	pseudotime	5.78533e-12	-0.022335
390	CHMP2B	3	1	2.25266	-0.0807255	pseudotime	1.4621e-16	-0.0108639
391	CHMP3	2	1	-5.90654	0.850047	pseudotime	1.21486e-19	0.0165185
392	CHMP4B	6	1	-5.47279	1.34041	pseudotime	2.26792e-31	0.0102106
393	CHN1	2	1	-6.02712	0.28714	pseudotime	9.29464e-27	0.0178877
394	CHORDC1	5	1	1.70633	-1.02477	pseudotime	1.62813e-29	-0.0188748
395	CHRDL1	1	1	5.29226	-1.0906	pseudotime	2.26233e-19	-0.0852444
396	CHRNA5	3	1	2.31706	-1.19667	pseudotime	1.01844e-15	-0.0262331
397	CHST8	1	1	5.07501	0.0981706	pseudotime	1.16397e-21	-0.0506626
398	CHURC1	2	1	-5.28162	0.399668	pseudotime	4.44244e-16	0.0102378
399	CIB1	4	1	-4.57949	0.903043	pseudotime	6.31875e-19	0.0100468
400	CIR1	4	1	-4.6495	1.6366	pseudotime	1.85357e-37	0.019161
401	CIRBP	6	1	-6.19947	1.48345	pseudotime	5.54267e-161	0.0192633
402	CISD1	3	1	2.46861	-1.09387	pseudotime	9.38452e-41	-0.0131865
403	CISD2	5	1	1.80346	-1.71725	pseudotime	3.75533e-13	-0.00776018
404	CITED2	6	1	-5.6421	1.94372	pseudotime	4.11133e-82	0.0274483
405	CITED4	1	1	5.59019	-0.763371	pseudotime	5.8001e-14	-0.0455287
406	CKAP4	2	1	-4.93875	-0.419583	pseudotime	6.9637e-21	0.0101128
407	CKB	3	1	2.41519	0.0551539	pseudotime	2.61072e-84	-0.0194148
408	CKMT1A	1	1	4.24827	0.136015	pseudotime	1.17777e-18	-0.0611602
409	CKMT1B	1	1	5.47002	0.455666	pseudotime	3.18003e-13	-0.0697297
410	CKS1B	5	1	0.318683	-2.27872	pseudotime	5.57338e-101	-0.0170473
411	CKS2	5	1	-0.437439	-2.74044	pseudotime	1.47214e-77	-0.0169966
412	CLDN10	3	1	3.723	-0.795629	pseudotime	1.54074e-59	-0.0343099
413	CLDN3	1	1	5.72433	1.6671	pseudotime	2.50014e-42	-0.06687
414	CLDN6	1	1	4.49576	0.517734	pseudotime	6.86539e-112	-0.0390827
415	CLDN7	1	1	4.27674	0.381431	pseudotime	1.98772e-92	-0.0505212
416	CLDND1	4	1	-4.89374	0.367994	pseudotime	2.50782e-20	0.0134567
417	CLIC1	4	1	-4.77059	0.612708	pseudotime	9.06569e-59	0.00920303
418	CLIP3	2	1	-6.34618	0.474971	pseudotime	1.24589e-29	0.0279037
419	CLSPN	5	1	0.010886	-1.81303	pseudotime	7.36084e-16	-0.0143156
420	CLTA	4	1	-4.7187	1.40745	pseudotime	5.05605e-67	0.00883953
421	CLTB	2	1	-5.00728	-0.114521	pseudotime	7.7366e-38	0.0126392
422	CMAS	3	1	2.26723	-0.232175	pseudotime	1.36229e-12	-0.0104319
423	CMC1	3	1	3.69481	-0.510627	pseudotime	3.13511e-45	-0.0183721
424	CMC2	5	1	0.825149	-2.19353	pseudotime	1.12209e-14	-0.0107973
425	CMSS1	5	1	0.637915	-2.19501	pseudotime	2.13249e-12	-0.00850985
426	CMTM3	2	1	-5.88399	0.684939	pseudotime	1.14065e-44	0.022094
427	CNDP2	7	1	0.708915	-0.154801	pseudotime	5.67492e-12	-0.011209
428	CNFN	1	1	5.42717	0.565831	pseudotime	2.71265e-34	-0.0278965
429	CNIH1	6	1	-5.63751	1.97714	pseudotime	1.72456e-45	0.013688
430	CNIH4	3	1	2.19171	0.142051	pseudotime	1.95981e-31	-0.00914656
431	CNN1	2	1	-4.80597	0.114693	pseudotime	5.04043e-15	0.01687
432	CNN3	4	1	-2.85446	0.802928	pseudotime	5.88931e-13	0.00671693
433	CNOT1	1	1	5.2059	-0.111804	pseudotime	8.17617e-20	-0.0146475
434	CNOT7	3	1	2.7365	-1.1801	pseudotime	1.32211e-22	-0.00968167
435	CNPY2	3	1	3.09391	-1.85684	pseudotime	4.22612e-32	-0.00863415
436	CNTFR	2	1	-6.60118	-0.982463	pseudotime	2.18609e-26	0.0282469
437	COA1	3	1	2.59522	-0.711369	pseudotime	3.39596e-77	-0.0134095
438	COA4	3	1	3.24603	-1.03123	pseudotime	8.32977e-86	-0.0184198
439	COA6	3	1	2.68316	-1.58672	pseudotime	1.29497e-34	-0.0149679
440	COL11A1	2	1	-5.69335	0.718792	pseudotime	9.3928e-14	0.0190183
441	COL18A1	2	1	-6.01151	-0.147517	pseudotime	2.54571e-93	0.0226433
442	COL1A1	2	1	-6.07015	0.54649	pseudotime	2.29705e-108	0.0351682
443	COL1A2	2	1	-6.21438	0.243574	pseudotime	7.92342e-63	0.033598
444	COL3A1	2	1	-6.21365	0.779072	pseudotime	9.87726e-129	0.0402857
445	COL4A1	2	1	-5.71893	-0.446536	pseudotime	2.15965e-86	0.0287245
446	COL4A2	2	1	-5.74899	-0.102575	pseudotime	2.2102e-92	0.0284533
447	COL4A5	2	1	-6.12362	0.768401	pseudotime	5.73001e-34	0.0247018
448	COL4A6	2	1	-5.91206	0.792691	pseudotime	1.21269e-31	0.0232849
449	COL5A1	2	1	-5.84187	0.0408486	pseudotime	6.79055e-70	0.0328951
450	COL5A2	2	1	-6.05691	-0.0696573	pseudotime	1.55162e-49	0.0310083
451	COL5A3	1	1	5.05176	-0.684788	pseudotime	3.58315e-21	-0.0759203
452	COL6A1	2	1	-6.4847	0.248462	pseudotime	2.88513e-99	0.0307775
453	COL6A2	2	1	-6.35604	0.36611	pseudotime	4.04147e-102	0.0333893
454	COL6A3	2	1	-6.6173	0.314031	pseudotime	1.21398e-62	0.0409559
455	COL9A3	1	1	5.09838	0.863205	pseudotime	4.46416e-20	-0.0202906
456	COLEC12	4	1	-4.93162	0.779551	pseudotime	4.75758e-45	0.0295581
457	COMMD1	4	1	-4.06013	0.411221	pseudotime	9.30376e-24	0.0117841
458	COMMD3	4	1	-4.88285	1.21693	pseudotime	7.52113e-24	0.0244046
459	COMTD1	1	1	4.01631	-0.2456	pseudotime	4.88591e-37	-0.0263915
460	COPA	4	1	-4.15877	1.17825	pseudotime	7.88846e-15	0.0117165
461	COPB1	4	1	-3.45587	1.43208	pseudotime	2.78007e-16	0.0138453
462	COPB2	4	1	-3.10284	1.09756	pseudotime	9.61221e-18	0.0128095
463	COPE	4	1	-3.67385	0.889647	pseudotime	5.39193e-49	0.00937149
464	COPS2	4	1	-5.04575	1.70707	pseudotime	2.12842e-34	0.0164287
465	COPS6	4	1	-3.38327	1.25805	pseudotime	6.9069e-32	0.00955342
466	COPZ1	4	1	-3.64444	0.857188	pseudotime	1.0755e-30	0.0110284
467	CORO1B	4	1	-4.05543	1.34265	pseudotime	8.37378e-18	0.0105961
468	CORO2A	1	1	4.31256	0.879656	pseudotime	6.0778e-11	-0.0143605
469	COTL1	3	1	2.7342	-0.0965298	pseudotime	2.62383e-13	-0.0077836
470	COX16	3	1	2.52255	-1.06102	pseudotime	8.16887e-24	-0.00760598
471	COX17	5	1	1.77903	-1.02708	pseudotime	2.00927e-40	-0.0127927
472	COX20	3	1	3.19988	-0.401361	pseudotime	1.23092e-52	-0.0167332
473	COX5A	3	1	2.46165	-0.198854	pseudotime	2.8937e-128	-0.010945
474	COX7C	1	1	5.30951	0.499092	pseudotime	4.03096e-141	-0.0102735
475	COX8A	5	1	1.78318	-1.51175	pseudotime	1.01407e-51	-0.00677614
476	CPED1	6	1	-5.67792	1.5356	pseudotime	8.06242e-38	0.0340295
477	CPNE2	2	1	-6.05045	0.329754	pseudotime	8.95357e-14	0.0175129
478	CPNE7	3	1	4.0798	-1.20253	pseudotime	1.76341e-18	-0.055801
479	CRABP1	1	1	4.35097	0.150594	pseudotime	2.87405e-157	-0.0579417
480	CRABP2	4	1	-4.31078	0.597577	pseudotime	3.43161e-36	0.0116305
481	CRAT	2	1	-6.15524	0.226158	pseudotime	5.04098e-16	0.0200014
482	CRB2	2	1	-5.7658	0.0127917	pseudotime	3.48024e-56	0.0347079
483	CRB3	1	1	4.74235	0.154569	pseudotime	1.32076e-30	-0.0549526
484	CRBN	4	1	-4.39945	1.66647	pseudotime	7.82902e-21	0.0141891
485	CREB3	2	1	-5.08371	0.132084	pseudotime	2.64814e-12	0.0105115
486	CREB3L1	2	1	-5.45319	-0.538898	pseudotime	1.948e-35	0.0236969
487	CREB3L2	6	1	-5.78937	1.78035	pseudotime	2.30158e-26	0.0193653
488	CREG1	6	1	-6.70551	2.1137	pseudotime	6.17801e-30	0.0202392
489	CRELD1	2	1	-5.62237	-0.036701	pseudotime	1.00194e-15	0.0194702
490	CRIP3	1	1	4.49384	-0.281752	pseudotime	2.60699e-51	-0.0642992
491	CRLF1	3	1	4.05209	-1.01542	pseudotime	2.83237e-12	-0.0374193
492	CRTAP	2	1	-5.91749	0.347477	pseudotime	1.25131e-26	0.0108948
493	CRYBB1	1	1	4.41264	-0.652633	pseudotime	1.15535e-19	-0.0514961
494	CRYM	1	1	5.13989	1.33721	pseudotime	3.8909e-11	-0.0218268
495	CRYZL1	4	1	-5.03535	1.29405	pseudotime	2.70977e-25	0.0169835
496	CSE1L	7	1	0.443593	-0.00461149	pseudotime	7.36084e-16	-0.0109957
497	CSNK1A1	2	1	-5.45553	0.521582	pseudotime	1.16584e-18	0.00729223
498	CSNK1E	1	1	5.69193	1.14543	pseudotime	8.79834e-20	-0.0123229
499	CSNK1G2	3	1	3.17512	-1.36577	pseudotime	7.28977e-18	-0.0153663
500	CSPP1	6	1	-5.38164	2.14376	pseudotime	1.31681e-11	0.0180312
501	CST3	2	1	-5.31951	0.657756	pseudotime	8.25639e-42	0.015045
502	CSTB	3	1	2.59326	-0.881351	pseudotime	4.24505e-19	-0.0052397
503	CSTF3	3	1	2.06571	-0.713524	pseudotime	2.22932e-40	-0.0169212
504	CTA.29F11.1	3	1	3.84504	-1.55442	pseudotime	1.11544e-40	-0.0334479
505	CTB.158E9.1	6	1	-6.27863	2.11852	pseudotime	2.56011e-58	0.0388323
506	CTB.175P5.4	1	1	4.24714	-0.782301	pseudotime	2.02265e-23	-0.0242728
507	CTC.297N7.9	1	1	5.23398	-0.371702	pseudotime	1.88969e-18	-0.0726994
508	CTC.524C5.2	3	1	2.26343	-1.28496	pseudotime	1.31586e-11	-0.0207323
509	CTD.2142D14.1	1	1	4.70983	0.749188	pseudotime	4.30478e-12	-0.0569941
510	CTD.2168K21.2	1	1	5.94466	1.68338	pseudotime	2.87261e-12	-0.0571342
511	CTD.2186M15.3	3	1	3.67609	-1.51069	pseudotime	1.21177e-13	-0.0273548
512	CTD.2265O21.3	1	1	5.57667	1.67649	pseudotime	2.56057e-13	-0.0397816
513	CTD.2336O2.1	6	1	-5.98723	1.3082	pseudotime	1.05264e-18	0.0157884
514	CTD.2521M24.9	6	1	-6.3179	2.75482	pseudotime	1.25817e-15	0.0405511
515	CTD.3065J16.6	1	1	4.9187	0.745297	pseudotime	2.4224e-22	-0.056447
516	CTD.3193O13.9	1	1	5.81568	0.116786	pseudotime	6.37528e-15	-0.0719784
517	CTDSP1	2	1	-5.91723	1.09307	pseudotime	1.59545e-24	0.0201446
518	CTDSP2	2	1	-5.53243	0.394248	pseudotime	2.83346e-11	0.00986468
519	CTGF	1	1	5.71223	1.62821	pseudotime	1.47962e-27	-0.0446371
520	CTNNAL1	5	1	1.21806	-1.58523	pseudotime	2.72008e-17	-0.00922948
521	CTPS1	7	1	0.228525	-0.815385	pseudotime	1.39323e-17	-0.0151517
522	CTSB	2	1	-5.09298	0.452906	pseudotime	1.50868e-78	0.0269001
523	CTSC	1	1	4.33576	0.292671	pseudotime	6.07836e-106	-0.0345033
524	CTSD	4	1	-4.61867	1.35109	pseudotime	1.75999e-27	0.0110563
525	CTSH	1	1	5.09432	0.457921	pseudotime	1.19444e-37	-0.0424107
526	CTSL	4	1	-3.16376	1.1114	pseudotime	1.37196e-21	0.0158925
527	CTXN1	3	1	2.84827	-1.47279	pseudotime	2.95885e-43	-0.0217512
528	CUL4A	3	1	3.90976	-1.1931	pseudotime	1.5606e-13	-0.0151377
529	CUZD1	1	1	5.94501	0.565088	pseudotime	8.45801e-17	-0.0737206
530	CWC15	4	1	-4.77976	0.801562	pseudotime	5.56989e-15	0.0073745
531	CXADR	1	1	4.72717	0.538105	pseudotime	1.20899e-17	-0.00997911
532	CXCL6	1	1	5.42971	0.266651	pseudotime	3.2301e-14	-0.0731399
533	CYB5A	2	1	-6.41375	-0.857247	pseudotime	6.39344e-12	0.0101597
534	CYB5R3	4	1	-4.77441	0.411399	pseudotime	6.73724e-63	0.0163555
535	CYC1	7	1	1.47756	0.0103018	pseudotime	1.5306e-39	-0.00875429
536	CYCS	5	1	1.92483	-1.15647	pseudotime	2.28426e-165	-0.0229485
537	CYGB	2	1	-6.66413	-0.0131994	pseudotime	1.21972e-20	0.0330754
538	CYP27A1	6	1	-6.29296	2.7628	pseudotime	1.2614e-24	0.0332729
539	CYP2S1	1	1	4.89463	0.148551	pseudotime	1.63601e-53	-0.0379696
540	CYSTM1	3	1	3.42172	-0.640601	pseudotime	4.98931e-20	-0.0119751
541	CYTH2	4	1	-5.11294	1.41895	pseudotime	1.72785e-21	0.0189302
542	DAAM1	6	1	-6.2022	1.82309	pseudotime	9.3398e-18	0.0162598
543	DAB2	2	1	-6.13217	0.940679	pseudotime	9.93722e-38	0.0299941
544	DACT3	6	1	-5.74474	1.43324	pseudotime	2.35729e-25	0.0303709
545	DAD1	4	1	-3.86503	0.676922	pseudotime	5.62356e-36	0.0084779
546	DAP	2	1	-5.30103	-0.418923	pseudotime	5.27723e-15	0.0116656
547	DAXX	3	1	2.3813	-1.61439	pseudotime	2.20599e-23	-0.0145038
548	DAZAP1	3	1	1.86323	-0.831976	pseudotime	6.76583e-67	-0.0160634
549	DBF4	5	1	-0.428998	-2.58778	pseudotime	1.14837e-12	-0.012892
550	DBI	3	1	2.25547	-0.534385	pseudotime	8.13097e-59	-0.00990115
551	DBNDD1	1	1	4.57363	-0.146769	pseudotime	2.73094e-39	-0.0555824
552	DBNL	4	1	-4.13348	0.297148	pseudotime	2.86074e-16	0.0125791
553	DCAF13	7	1	0.832973	0.117322	pseudotime	2.80021e-23	-0.0133171
554	DCAF6	6	1	-5.56091	2.25432	pseudotime	5.56372e-14	0.0201852
555	DCLK1	1	1	4.03706	-0.139573	pseudotime	7.40823e-23	-0.0481604
556	DCN	6	1	-6.26527	2.7678	pseudotime	1.6841e-21	0.0388356
557	DCTN2	4	1	-4.75321	1.55727	pseudotime	1.75035e-52	0.0124639
558	DCTN3	4	1	-4.74765	0.778989	pseudotime	7.62215e-65	0.0189977
559	DCTPP1	3	1	2.60356	-1.49945	pseudotime	1.98872e-78	-0.0208761
560	DCUN1D5	3	1	2.23596	-0.690702	pseudotime	8.79218e-54	-0.0136762
561	DDAH1	1	1	5.26488	-0.294841	pseudotime	2.73914e-22	-0.0409276
562	DDAH2	2	1	-5.79041	1.21269	pseudotime	1.21759e-61	0.0148968
563	DDB2	1	1	5.51688	0.901445	pseudotime	1.60873e-11	-0.0176639
564	DDIT4	1	1	5.50931	2.20339	pseudotime	1.59563e-30	-0.0242649
565	DDR1	1	1	5.27738	0.792564	pseudotime	1.14277e-41	-0.0298746
566	DDR2	6	1	-5.98016	1.85282	pseudotime	8.47217e-20	0.0306674
567	DDT	1	1	3.63314	-0.149867	pseudotime	4.43759e-105	-0.0138654
568	DDX18	3	1	1.99117	-0.805409	pseudotime	7.66159e-39	-0.0122887
569	DDX21	3	1	3.06307	-0.994323	pseudotime	6.67372e-144	-0.0310317
570	DDX46	3	1	2.56387	-1.49267	pseudotime	1.65448e-45	-0.0103004
571	DECR1	4	1	-4.46935	1.41215	pseudotime	1.23586e-13	0.0146131
572	DEK	5	1	0.49551	-1.78093	pseudotime	7.6033e-94	-0.0159516
573	DENND1C	1	1	5.19696	1.266	pseudotime	1.44377e-12	-0.0547102
574	DENND4C	6	1	-6.10725	1.86871	pseudotime	4.47902e-11	0.0194969
575	DEPDC1B	5	1	-0.34384	-2.73025	pseudotime	6.94759e-26	-0.0253934
576	DERL3	1	1	4.35977	0.728881	pseudotime	1.07895e-19	-0.0325509
577	DESI2	1	1	4.91684	-1.04546	pseudotime	8.03629e-37	-0.015736
578	DGUOK	3	1	2.60568	-0.794603	pseudotime	1.96416e-30	-0.00697876
579	DHCR24	1	1	3.77671	-0.0023415	pseudotime	8.11161e-104	-0.0256473
580	DHCR7	1	1	4.68682	1.90016	pseudotime	5.86646e-21	-0.0196781
581	DHRS1	6	1	-5.58978	1.82227	pseudotime	5.01557e-15	0.0198449
582	DHRS11	3	1	3.85392	-0.537295	pseudotime	1.09443e-22	-0.0241348
583	DHX33	3	1	3.2579	-1.49602	pseudotime	3.24475e-33	-0.0267524
584	DHX36	7	1	0.63306	0.04903	pseudotime	6.09271e-11	-0.00709279
585	DIAPH1	3	1	3.40914	-1.55743	pseudotime	6.84397e-14	-0.0164351
586	DIAPH2	1	1	5.25903	-0.264526	pseudotime	6.73698e-62	-0.0244384
587	DIMT1	5	1	1.66261	-1.00366	pseudotime	1.99972e-13	-0.0130438
588	DKC1	7	1	1.40639	-0.40179	pseudotime	6.98417e-50	-0.0182102
589	DLAT	3	1	1.81771	0.060717	pseudotime	5.15728e-11	-0.0148462
590	DLC1	2	1	-5.17176	1.16913	pseudotime	7.82748e-26	0.0285321
591	DLEU1	3	1	2.97044	-0.502955	pseudotime	7.19316e-21	-0.0174413
592	DLGAP1.AS2	1	1	4.11587	-0.299617	pseudotime	1.22901e-11	-0.0529032
593	DLGAP4	2	1	-5.2886	0.318937	pseudotime	4.98914e-23	0.0136314
594	DLGAP5	5	1	-0.987434	-2.90083	pseudotime	1.80824e-11	-0.0129186
595	DLK1	2	1	-6.32922	-0.152299	pseudotime	7.05923e-24	0.0375265
596	DLK2	2	1	-6.62158	-0.679404	pseudotime	9.21594e-16	0.0340261
597	DLL3	1	1	5.10957	-0.294885	pseudotime	8.8333e-19	-0.0268872
598	DMKN	1	1	4.03499	-0.3908	pseudotime	4.74448e-177	-0.033434
599	DNAAF3	1	1	4.88918	0.549	pseudotime	2.26959e-11	-0.0481173
600	DNAJA3	3	1	2.64113	-1.40871	pseudotime	1.27892e-12	-0.0158928
601	DNAJB6	1	1	4.26097	0.329475	pseudotime	1.3002e-34	-0.00969384
602	DNAJC19	3	1	3.16182	-1.78566	pseudotime	1.87774e-24	-0.00817795
603	DNAJC2	3	1	2.72291	-2.10651	pseudotime	9.06858e-18	-0.0120298
604	DNAJC3	2	1	-5.40088	-0.220698	pseudotime	1.90074e-11	0.0125009
605	DNAJC4	6	1	-6.0868	1.90929	pseudotime	1.08367e-23	0.0119783
606	DNMT1	5	1	0.232262	-1.86103	pseudotime	6.81022e-36	-0.0129798
607	DNMT3B	1	1	4.5304	-1.00797	pseudotime	1.09863e-120	-0.0410351
608	DNPH1	3	1	2.61024	-0.630235	pseudotime	1.7943e-32	-0.0102623
609	DOK4	6	1	-6.04495	1.85327	pseudotime	1.0751e-101	0.0330431
610	DPAGT1	7	1	1.52908	-0.309128	pseudotime	2.11027e-11	-0.0145732
611	DPH2	3	1	2.70534	-1.73957	pseudotime	1.56907e-17	-0.0226628
612	DPPA4	1	1	4.38715	-0.0158476	pseudotime	2.00961e-130	-0.0312324
613	DPYSL2	1	1	5.90742	-0.540099	pseudotime	6.50158e-19	-0.0117126
614	DPYSL5	1	1	5.58735	-0.659793	pseudotime	1.11604e-11	-0.0468011
615	DRAM2	6	1	-6.29426	2.4912	pseudotime	9.11081e-34	0.0167186
616	DRD2	2	1	-5.34388	-0.142029	pseudotime	1.80161e-22	0.0344506
617	DSC2	6	1	-5.89685	2.37558	pseudotime	8.05399e-39	0.0237026
618	DSC3	6	1	-5.46412	2.10917	pseudotime	3.03639e-12	0.0246192
619	DSCC1	5	1	1.6287	-1.20166	pseudotime	4.13717e-29	-0.0259326
620	DSG2	6	1	-6.14638	2.67096	pseudotime	2.61467e-12	0.00888848
621	DSP	6	1	-6.25491	2.60128	pseudotime	3.00996e-19	0.0145518
622	DST	1	1	5.38865	1.48256	pseudotime	4.90253e-11	-0.0120661
623	DSTN	4	1	-4.64114	0.418467	pseudotime	1.28604e-86	0.0104699
624	DTD1	3	1	2.7448	-0.127834	pseudotime	2.47906e-76	-0.0189294
625	DTYMK	5	1	0.313616	-2.34558	pseudotime	2.12717e-23	-0.00955224
626	DUSP23	3	1	3.83642	-0.610343	pseudotime	2.81017e-31	-0.0224511
627	DUSP5	1	1	4.94538	-0.447413	pseudotime	9.75655e-16	-0.0420618
628	DUSP6	1	1	5.26288	-1.10999	pseudotime	1.36084e-28	-0.02116
629	DUT	5	1	0.158397	-1.75205	pseudotime	1.03594e-35	-0.0115267
630	DYNC1I2	4	1	-4.00349	0.976519	pseudotime	5.20737e-28	0.0120069
631	DYNLL1	5	1	-0.0163033	-2.41066	pseudotime	4.40601e-11	-0.00391761
632	DYNLRB1	2	1	-5.07248	0.274875	pseudotime	1.82105e-29	0.00766355
633	DYNLT3	2	1	-5.19333	-0.46372	pseudotime	4.08382e-16	0.017641
634	E2F4	5	1	2.24306	-1.60045	pseudotime	7.52985e-19	-0.0146928
635	E2F5	3	1	3.45793	-1.08048	pseudotime	5.62626e-11	-0.0168061
636	EAF2	1	1	3.9134	-0.532634	pseudotime	1.21954e-11	-0.0377846
637	EBNA1BP2	3	1	2.14089	-1.20432	pseudotime	2.72559e-47	-0.0181181
638	EBP	1	1	4.57316	1.88831	pseudotime	1.39907e-28	-0.0114737
639	EBPL	2	1	-5.95615	-0.757105	pseudotime	2.91315e-39	0.0151483
640	ECE1	2	1	-5.70201	0.28355	pseudotime	1.92304e-31	0.0213781
641	ECE2	3	1	2.85126	-0.0211694	pseudotime	7.41741e-24	-0.017601
642	EDIL3	4	1	-5.32112	1.68693	pseudotime	6.70022e-11	0.0157606
643	EEF1B2	8	1	3.2111	2.4915	pseudotime	1.18975e-87	-0.00643188
644	EEF1D	2	1	-5.89698	0.292797	pseudotime	1.30512e-27	0.00361671
645	EEF1E1	3	1	2.33679	-0.496443	pseudotime	2.08045e-110	-0.0242937
646	EEF2	6	1	-5.03261	2.71439	pseudotime	3.49876e-67	0.00612816
647	EFCAB4A	1	1	5.05626	0.591866	pseudotime	7.81394e-72	-0.05131
648	EFEMP2	2	1	-5.4101	0.940925	pseudotime	4.84033e-68	0.0300608
649	EFNA3	1	1	5.49666	1.53187	pseudotime	1.52218e-38	-0.0369344
650	EFNA4	1	1	5.2508	0.925069	pseudotime	5.31477e-19	-0.0162004
651	EFNB1	2	1	-5.34075	0.0714111	pseudotime	1.47856e-14	0.0209341
652	EFNB3	6	1	-6.15111	1.85877	pseudotime	1.00846e-21	0.0201342
653	EGFLAM	2	1	-6.69625	-0.124385	pseudotime	1.99116e-15	0.0327325
654	EGLN3	1	1	5.43922	1.92832	pseudotime	1.25041e-11	-0.0219556
655	EHD1	4	1	-4.71964	0.467965	pseudotime	8.2379e-17	0.0196687
656	EHD2	2	1	-4.93887	0.361203	pseudotime	1.32079e-38	0.0281337
657	EI24	3	1	2.48085	-1.12251	pseudotime	8.81795e-16	-0.0057488
658	EID1	4	1	-3.81844	1.04756	pseudotime	3.83054e-70	0.0119966
659	EIF1	6	1	-6.09645	1.47815	pseudotime	4.11484e-83	0.00780181
660	EIF1AX	5	1	1.97558	-1.66572	pseudotime	2.80092e-49	-0.0104948
661	EIF1B	4	1	-5.2591	1.75428	pseudotime	5.27509e-19	0.0075428
662	EIF2AK4	1	1	5.873	-0.365712	pseudotime	3.09096e-48	-0.01495
663	EIF2S1	7	1	0.437248	-0.187205	pseudotime	2.1914e-13	-0.00999849
664	EIF2S2	6	1	-6.35262	2.69043	pseudotime	2.82527e-16	0.007172
665	EIF3B	3	1	2.95886	0.0497903	pseudotime	1.18427e-44	-0.0189683
666	EIF3E	4	1	-5.08903	1.54291	pseudotime	1.87836e-85	0.00980665
667	EIF3F	6	1	-5.13221	2.60869	pseudotime	4.83632e-86	0.00848241
668	EIF3H	6	1	-5.0139	2.70114	pseudotime	4.71038e-14	0.00379533
669	EIF3L	6	1	-5.04141	2.71608	pseudotime	5.22045e-32	0.0050769
670	EIF4A1	4	1	-3.12606	1.67268	pseudotime	1.45892e-18	0.00419632
671	EIF4E	7	1	0.647182	-0.287602	pseudotime	1.83411e-14	-0.00713486
672	EIF4G1	3	1	2.0458	-1.35393	pseudotime	2.68648e-29	-0.0139913
673	EIF5A	3	1	2.32337	-0.687404	pseudotime	2.10733e-187	-0.0160251
674	EIF5B	5	1	1.82567	-1.2416	pseudotime	6.56653e-41	-0.0111516
675	EIF6	7	1	0.886109	-0.361125	pseudotime	4.67767e-12	-0.00626117
676	ELAVL2	1	1	4.78781	-0.24708	pseudotime	1.4993e-16	-0.0542539
677	ELK3	2	1	-5.5381	0.431063	pseudotime	2.58005e-17	0.022296
678	EMB	3	1	3.70712	-0.787009	pseudotime	1.49844e-13	-0.0199688
679	EMC6	3	1	2.85147	-1.88556	pseudotime	1.34182e-27	-0.00810235
680	EMC9	3	1	2.55694	-0.829897	pseudotime	3.21162e-24	-0.0165357
681	EMG1	3	1	2.5254	-1.13248	pseudotime	1.75568e-52	-0.0187096
682	EML2	1	1	4.25924	-0.135927	pseudotime	1.59895e-11	-0.0166256
683	EMP3	2	1	-5.04419	0.851928	pseudotime	7.86063e-105	0.0258596
684	ENDOD1	2	1	-5.63636	0.803134	pseudotime	2.38007e-14	0.0285374
685	ENHO	1	1	5.1152	-0.636066	pseudotime	1.9976e-48	-0.050211
686	ENO1	1	1	4.72895	2.48721	pseudotime	6.83711e-14	-0.00627275
687	ENO2	1	1	5.4865	1.78181	pseudotime	4.58032e-27	-0.0255345
688	ENOPH1	3	1	1.99966	-0.757973	pseudotime	3.16357e-51	-0.0215514
689	ENPP1	1	1	4.7795	0.311598	pseudotime	6.29731e-12	-0.021501
690	ENSA	1	1	3.82197	-0.405965	pseudotime	7.60732e-73	-0.0136536
691	ENTPD2	1	1	5.39932	1.80795	pseudotime	4.48858e-20	-0.074103
692	ENTPD3	2	1	-6.65083	-0.842248	pseudotime	2.71825e-18	0.0334408
693	ENY2	3	1	2.34616	-1.44789	pseudotime	2.23293e-59	-0.00918044
694	EOMES	3	1	3.22376	-3.17211	pseudotime	1.77114e-12	-0.0373469
695	EPAS1	2	1	-4.99745	-0.0284858	pseudotime	1.45239e-32	0.0380306
696	EPCAM	1	1	4.46293	0.606996	pseudotime	4.3371e-57	-0.0385747
697	EPHA1	1	1	4.40416	-0.784967	pseudotime	1.02771e-46	-0.0595106
698	EPHA1.AS1	1	1	3.86298	-0.409241	pseudotime	1.01547e-21	-0.0516847
699	EPHA7	2	1	-5.54571	0.768152	pseudotime	2.5889e-50	0.0319411
700	EPHX3	1	1	4.23893	-0.551107	pseudotime	2.13784e-29	-0.0475406
701	EPS8L2	1	1	5.54505	1.30288	pseudotime	7.18171e-35	-0.0538659
702	EPSTI1	6	1	-5.96885	2.26369	pseudotime	3.66403e-11	0.027313
703	ERBB2	1	1	5.60324	-0.904711	pseudotime	1.93169e-41	-0.0232353
704	ERBB3	3	1	3.77021	-1.22714	pseudotime	4.61331e-19	-0.0397917
705	ERCC1	2	1	-5.11715	0.396437	pseudotime	7.2801e-31	0.0109418
706	ERGIC3	4	1	-5.13392	1.51618	pseudotime	4.43774e-68	0.0121998
707	ERH	5	1	1.187	-1.00594	pseudotime	3.03754e-45	-0.00670181
708	ERLEC1	2	1	-4.64193	-0.215458	pseudotime	6.16257e-14	0.0105315
709	ERO1L	1	1	5.4675	2.06196	pseudotime	1.4718e-21	-0.0209032
710	ERRFI1	2	1	-5.57265	-0.222026	pseudotime	5.54392e-39	0.0260313
711	ERVH48.1	6	1	-6.07477	2.0031	pseudotime	2.10603e-54	0.0347323
712	ESD	4	1	-4.73167	1.22992	pseudotime	1.86611e-72	0.0173032
713	ESF1	3	1	1.9109	-0.36001	pseudotime	4.75369e-18	-0.0145738
714	ESPN	1	1	5.47709	1.74977	pseudotime	5.55883e-56	-0.0560751
715	ESRP1	1	1	4.90541	0.356664	pseudotime	2.49468e-57	-0.0536307
716	ESRP2	1	1	5.1055	-0.463033	pseudotime	2.18845e-11	-0.0630459
717	ESRRA	3	1	3.39407	-1.22512	pseudotime	4.15501e-14	-0.019341
718	ETF1	7	1	1.5419	-0.659756	pseudotime	1.74898e-16	-0.00995573
719	ETFB	4	1	-3.56161	0.837527	pseudotime	1.40336e-12	0.00757731
720	ETV4	1	1	4.39226	-0.853697	pseudotime	6.06544e-89	-0.0430018
721	EVA1B	2	1	-6.03605	0.260052	pseudotime	1.54104e-56	0.0218045
722	EVI5	2	1	-5.46944	-0.279868	pseudotime	6.46381e-16	0.0167463
723	EWSR1	7	1	0.968048	-0.158139	pseudotime	4.4489e-12	-0.00725955
724	EXOSC3	5	1	1.4105	-0.897341	pseudotime	3.45699e-36	-0.015678
725	EXOSC5	3	1	2.59522	-0.583829	pseudotime	2.81621e-45	-0.0218506
726	EXOSC7	7	1	0.46119	0.418969	pseudotime	5.26954e-16	-0.00951811
727	EXOSC8	7	1	0.206023	0.138351	pseudotime	1.5138e-17	-0.00942924
728	EXOSC9	7	1	0.603759	-0.271074	pseudotime	3.09409e-17	-0.0150849
729	EXT1	2	1	-5.35034	-0.60594	pseudotime	2.71743e-20	0.0197896
730	F11R	1	1	4.5217	0.695807	pseudotime	4.53976e-15	-0.0171057
731	F12	1	1	5.4633	1.69194	pseudotime	3.55005e-26	-0.0334508
732	FABP3	1	1	5.47557	1.93352	pseudotime	2.27078e-25	-0.0410397
733	FABP5	3	1	2.31051	-1.32918	pseudotime	1.53243e-79	-0.0224019
734	FABP7	1	1	4.90735	0.759244	pseudotime	1.84808e-17	-0.0321953
735	FADS2	1	1	4.87365	1.26016	pseudotime	3.06073e-44	-0.0166726
736	FADS3	1	1	4.74614	0.283878	pseudotime	5.85687e-16	-0.0260826
737	FAM101B	1	1	5.04649	-1.24547	pseudotime	4.00249e-20	-0.0263339
738	FAM110B	2	1	-6.52784	0.489957	pseudotime	5.72273e-40	0.0294105
739	FAM110C	1	1	4.93944	-0.609665	pseudotime	1.68997e-17	-0.0857158
740	FAM111A	3	1	3.73186	-0.6902	pseudotime	1.143e-11	-0.0317419
741	FAM114A1	2	1	-5.10267	0.326288	pseudotime	3.80505e-66	0.0288505
742	FAM115A	6	1	-5.59388	1.52791	pseudotime	9.92312e-31	0.0220104
743	FAM118A	6	1	-5.95594	1.39919	pseudotime	9.68478e-52	0.0219287
744	FAM124A	1	1	5.49334	-0.821165	pseudotime	2.95117e-29	-0.0729035
745	FAM127A	2	1	-5.14502	-0.219489	pseudotime	2.60275e-25	0.0124507
746	FAM129A	1	1	5.04977	0.539348	pseudotime	1.77347e-11	-0.0646421
747	FAM136A	3	1	3.52343	-0.765204	pseudotime	6.78167e-104	-0.023573
748	FAM159B	3	1	3.2376	-2.563	pseudotime	3.87926e-33	-0.0377719
749	FAM162A	1	1	5.36107	1.85552	pseudotime	1.55666e-76	-0.0343959
750	FAM169A	1	1	5.46247	-0.763835	pseudotime	6.52634e-19	-0.0369333
751	FAM195A	1	1	4.07873	-0.777893	pseudotime	2.20186e-51	-0.0240754
752	FAM210A	1	1	4.40452	0.837892	pseudotime	6.36459e-19	-0.0200428
753	FAM210B	6	1	-6.01247	1.60701	pseudotime	7.96284e-17	0.0132956
754	FAM212A	2	1	-6.56479	0.626339	pseudotime	2.13198e-26	0.0346606
755	FAM213A	6	1	-6.392	2.5499	pseudotime	5.01738e-16	0.0082653
756	FAM221A	1	1	5.37833	-0.359801	pseudotime	4.12686e-16	-0.0384558
757	FAM222B	1	1	4.85227	-0.916091	pseudotime	1.03568e-29	-0.0204596
758	FAM228B	2	1	-6.03674	0.786734	pseudotime	2.24226e-15	0.0272744
759	FAM32A	2	1	-4.93184	0.0328727	pseudotime	8.14873e-19	0.00872346
760	FAM46A	2	1	-6.40577	-0.836975	pseudotime	1.06206e-12	0.0230816
761	FAM46B	1	1	5.95688	0.0125586	pseudotime	2.09031e-25	-0.0274058
762	FAM49B	3	1	2.75586	-0.417641	pseudotime	4.76093e-49	-0.017104
763	FAM50A	4	1	-4.03991	0.23848	pseudotime	1.44194e-12	0.00917364
764	FAM57B	1	1	5.38372	-0.1247	pseudotime	1.54012e-81	-0.0699391
765	FAM60A	1	1	4.3613	0.332305	pseudotime	3.9614e-75	-0.0175006
766	FAM64A	5	1	-0.0585235	-2.55526	pseudotime	3.21459e-56	-0.0285922
767	FAM65B	1	1	5.92054	-0.420416	pseudotime	7.82875e-30	-0.0378005
768	FAM83F	3	1	3.9235	-1.17776	pseudotime	5.62245e-14	-0.0497952
769	FAM89A	6	1	-6.23777	1.92678	pseudotime	4.21347e-48	0.0311673
770	FAM92A1	2	1	-5.05105	0.529843	pseudotime	8.02262e-25	0.0136702
771	FANCA	5	1	0.370892	-1.75818	pseudotime	4.94934e-13	-0.0175154
772	FANCD2	5	1	-0.154683	-1.665	pseudotime	1.65617e-21	-0.0194435
773	FARP1	6	1	-6.07511	1.94094	pseudotime	2.24528e-28	0.0135688
774	FASN	1	1	4.98441	1.21936	pseudotime	2.82121e-97	-0.0305764
775	FAT3	1	1	4.2375	-1.04387	pseudotime	6.90584e-13	-0.0330062
776	FAU	8	1	3.22661	2.61063	pseudotime	1.18094e-22	-0.00250818
777	FBL	1	1	3.46557	0.176633	pseudotime	1.58281e-76	-0.0103613
778	FBLN1	4	1	-3.98341	1.38973	pseudotime	1.88699e-59	0.0174169
779	FBLN2	4	1	-4.77385	0.826964	pseudotime	3.65306e-40	0.0280951
780	FBN1	2	1	-6.11267	-0.118234	pseudotime	2.4466e-29	0.0318596
781	FBXO2	1	1	4.87617	0.823899	pseudotime	2.27003e-11	-0.0124469
782	FBXW5	2	1	-5.68607	0.610577	pseudotime	5.43287e-22	0.0127802
783	FCHO1	1	1	4.43731	-0.45806	pseudotime	1.1697e-37	-0.0562058
784	FDPS	1	1	4.46192	1.99818	pseudotime	1.1758e-13	-0.00645139
785	FEN1	5	1	0.00777735	-1.53668	pseudotime	1.57169e-14	-0.0126773
786	FERMT1	3	1	3.00029	-1.97128	pseudotime	2.58556e-13	-0.0308971
787	FEZ1	2	1	-6.15148	-0.802827	pseudotime	6.79434e-27	0.0173127
788	FEZF1	1	1	5.89856	-0.270737	pseudotime	1.34238e-14	-0.0534031
789	FGD4	1	1	5.76802	0.0914227	pseudotime	1.09136e-14	-0.0373425
790	FGF10	6	1	-6.38974	2.01161	pseudotime	8.60145e-15	0.03953
791	FGF11	1	1	5.69661	2.02816	pseudotime	1.75216e-11	-0.0361235
792	FGF12	1	1	4.75995	0.158671	pseudotime	9.92165e-12	-0.0445662
793	FGF13	1	1	4.22746	-0.38796	pseudotime	7.43832e-21	-0.0225522
794	FGF2	1	1	5.82887	-0.0293343	pseudotime	5.53105e-25	-0.0470692
795	FGF8	3	1	3.2477	-3.12099	pseudotime	1.3801e-11	-0.0379361
796	FGFBP3	1	1	5.64551	0.0195081	pseudotime	2.29546e-131	-0.0730398
797	FGFR1	1	1	5.64574	0.682825	pseudotime	2.04137e-42	-0.0163276
798	FGFR2	2	1	-6.25996	0.673994	pseudotime	4.34061e-64	0.0281862
799	FGFR4	1	1	4.95929	0.0540142	pseudotime	2.33961e-39	-0.0543729
800	FHDC1	1	1	5.48231	-0.906391	pseudotime	2.68541e-25	-0.0973956
801	FHL2	1	1	4.52988	-0.821681	pseudotime	1.4801e-16	-0.0208139
802	FHL3	6	1	-6.24563	1.23391	pseudotime	2.37684e-52	0.0209422
803	FIBIN	6	1	-5.65816	1.74593	pseudotime	1.71788e-48	0.0373202
804	FKBP10	4	1	-4.89202	0.86502	pseudotime	1.46288e-50	0.0161824
805	FKBP11	3	1	3.75928	-0.666035	pseudotime	1.25283e-49	-0.0302521
806	FKBP1B	3	1	3.49147	-0.898591	pseudotime	2.25553e-15	-0.00744488
807	FKBP4	7	1	1.38813	-0.0269243	pseudotime	2.4901e-46	-0.0144372
808	FKBP5	3	1	3.49036	-0.563228	pseudotime	1.09599e-12	-0.0219028
809	FKBP7	4	1	-4.48977	1.11322	pseudotime	1.60976e-33	0.0254206
810	FKBP8	2	1	-5.20174	0.874063	pseudotime	1.11178e-11	0.00350051
811	FKBP9	2	1	-5.56965	0.0476231	pseudotime	5.61721e-19	0.0274505
812	FLAD1	3	1	2.43266	-1.34694	pseudotime	4.57536e-24	-0.016923
813	FLNC	2	1	-5.8285	-0.0529793	pseudotime	1.15275e-18	0.0266472
814	FLOT1	4	1	-4.8312	0.632903	pseudotime	2.61066e-23	0.00984191
815	FLRT2	2	1	-5.98151	0.338719	pseudotime	9.59358e-38	0.032222
816	FLRT3	2	1	-4.94551	-0.0624487	pseudotime	2.88441e-29	0.0337055
817	FLVCR1	1	1	4.52336	0.358559	pseudotime	3.42115e-35	-0.0303793
818	FLVCR1.AS1	1	1	4.64337	0.529881	pseudotime	6.89679e-37	-0.0380468
819	FN1	2	1	-5.83833	-0.268772	pseudotime	1.44751e-31	0.0302405
820	FNBP1	2	1	-5.57552	0.68377	pseudotime	6.08093e-12	0.0135671
821	FNBP1L	3	1	2.63162	-0.2602	pseudotime	2.42193e-12	-0.011256
822	FNDC3B	2	1	-5.83885	-0.187321	pseudotime	4.35462e-13	0.0179985
823	FNTA	4	1	-4.40507	1.6298	pseudotime	4.78974e-19	0.0106712
824	FOSL2	6	1	-5.62139	1.2544	pseudotime	6.27602e-14	0.0258406
825	FOXA3	1	1	4.52526	0.376882	pseudotime	1.54301e-15	-0.0306666
826	FOXD3	1	1	5.84109	-0.252529	pseudotime	1.57451e-26	-0.0994963
827	FOXF1	6	1	-6.04714	1.31224	pseudotime	4.36611e-19	0.0333555
828	FOXM1	5	1	-0.28428	-2.55792	pseudotime	2.55127e-15	-0.0144471
829	FOXO1	1	1	5.85443	-0.636385	pseudotime	1.44853e-15	-0.0291623
830	FREM1	6	1	-6.43962	1.66081	pseudotime	7.1518e-30	0.040936
831	FRMD4B	2	1	-6.14403	-0.304131	pseudotime	9.87546e-24	0.0253366
832	FRZB	6	1	-6.45515	2.84407	pseudotime	9.96947e-16	0.0251763
833	FSCN1	4	1	-4.52622	0.646908	pseudotime	1.77208e-72	0.0129085
834	FTL	2	1	-5.93547	0.430296	pseudotime	1.74091e-93	0.00860732
835	FURIN	2	1	-6.30552	0.167077	pseudotime	2.34859e-19	0.0232011
836	FUT9	1	1	5.92136	-0.247158	pseudotime	9.48376e-13	-0.101117
837	FXN	3	1	2.67267	-0.728836	pseudotime	3.08592e-21	-0.0139591
838	FXR1	4	1	-4.98778	1.68698	pseudotime	8.95489e-48	0.0117843
839	FXYD1	1	1	5.39829	1.17924	pseudotime	7.76861e-21	-0.0327287
840	FXYD6	6	1	-6.0714	1.61669	pseudotime	1.61623e-89	0.0227693
841	FXYD7	1	1	5.31719	0.714286	pseudotime	8.49565e-33	-0.0414941
842	FYTTD1	2	1	-5.24731	0.337067	pseudotime	1.17384e-17	0.0155087
843	FZD3	1	1	4.80672	-0.182626	pseudotime	1.16808e-20	-0.0171066
844	FZD5	1	1	4.20171	-0.336322	pseudotime	3.29606e-27	-0.0634058
845	FZD7	1	1	5.80353	0.0522962	pseudotime	1.04075e-53	-0.0429178
846	G3BP1	7	1	1.54666	-0.482931	pseudotime	3.80515e-45	-0.0147841
847	GABARAPL2	4	1	-5.14262	1.51164	pseudotime	1.19433e-41	0.00997455
848	GABRA5	1	1	5.37626	0.216967	pseudotime	7.06198e-26	-0.0765493
849	GABRB3	1	1	4.64943	-0.825846	pseudotime	5.78517e-89	-0.0580174
850	GADD45GIP1	3	1	2.23508	-0.329524	pseudotime	2.16981e-57	-0.00775173
851	GAL	3	1	3.68706	-0.573204	pseudotime	8.54283e-69	-0.0496423
852	GAL3ST1	1	1	5.82963	-0.0229786	pseudotime	7.12332e-13	-0.0490342
853	GAL3ST3	1	1	4.38538	-0.883279	pseudotime	8.71152e-28	-0.0509208
854	GALK1	2	1	-5.01639	0.596446	pseudotime	7.60913e-27	0.0146003
855	GALNT3	1	1	5.74851	0.671589	pseudotime	3.62481e-28	-0.068557
856	GALT	4	1	-5.0176	1.41798	pseudotime	5.00109e-14	0.016867
857	GAMT	2	1	-5.43244	0.244217	pseudotime	6.21574e-23	0.0118209
858	GAP43	3	1	3.45242	-1.65729	pseudotime	1.37355e-31	-0.0414032
859	GAPDH	1	1	5.18967	2.32966	pseudotime	1.87455e-26	-0.00484866
860	GAR1	3	1	2.33383	-1.22279	pseudotime	7.22086e-21	-0.0174044
861	GARS	7	1	1.20942	0.149994	pseudotime	7.86102e-14	-0.00944192
862	GART	7	1	0.923642	-0.320216	pseudotime	5.85551e-14	-0.0128158
863	GATA2	6	1	-6.13653	2.10155	pseudotime	4.24884e-25	0.0296166
864	GATA3	6	1	-6.39729	1.8189	pseudotime	2.00854e-28	0.0338329
865	GATA4	2	1	-6.07912	-0.533606	pseudotime	2.70369e-13	0.0262909
866	GATA5	6	1	-6.23826	1.32001	pseudotime	2.02825e-46	0.0449647
867	GATA6	2	1	-6.25977	0.796347	pseudotime	1.04276e-41	0.0347143
868	GATA6.AS1	2	1	-6.26212	0.65661	pseudotime	2.23105e-57	0.0418725
869	GATAD2A	3	1	2.51784	-1.8378	pseudotime	6.22394e-14	-0.0140926
870	GATM	1	1	4.8374	0.745755	pseudotime	1.52055e-12	-0.0479884
871	GCA	1	1	4.67221	0.964469	pseudotime	9.33831e-29	-0.0298118
872	GCHFR	1	1	5.00333	0.902274	pseudotime	7.64268e-100	-0.0317469
873	GCNT2	1	1	5.74308	1.26185	pseudotime	3.65481e-16	-0.0390535
874	GCSH	3	1	2.70138	-0.565348	pseudotime	5.712e-88	-0.0131572
875	GDAP1	1	1	4.39992	-0.641617	pseudotime	1.3937e-13	-0.0303695
876	GDF3	3	1	3.29504	-2.96982	pseudotime	2.2353e-15	-0.0423755
877	GDI1	2	1	-5.32152	-0.0842805	pseudotime	1.09549e-11	0.0109942
878	GDI2	4	1	-3.3786	1.69954	pseudotime	4.38529e-19	0.00579062
879	GDPD2	1	1	5.56007	0.511713	pseudotime	3.24441e-22	-0.0776773
880	GFOD1	2	1	-6.34672	0.0524501	pseudotime	7.46871e-13	0.0219134
881	GFRA3	2	1	-6.67571	-0.925938	pseudotime	1.59531e-13	0.0350299
882	GGCT	3	1	3.51089	-0.459015	pseudotime	2.38597e-124	-0.0254165
883	GGNBP2	4	1	-4.27911	1.29009	pseudotime	5.56053e-34	0.0161152
884	GGT1	6	1	-6.05224	1.2881	pseudotime	6.58177e-24	0.0322621
885	GINS2	5	1	0.135757	-1.77435	pseudotime	1.81502e-21	-0.0113745
886	GJA1	1	1	4.56796	-0.130417	pseudotime	4.82267e-38	-0.0155073
887	GLDC	1	1	4.47622	0.280747	pseudotime	1.07073e-36	-0.0594366
888	GLI4	4	1	-5.48152	1.68915	pseudotime	2.2213e-14	0.0191228
889	GLIPR1L1	3	1	3.22694	-3.02661	pseudotime	1.13757e-19	-0.0418393
890	GLIPR2	2	1	-5.05586	0.0842092	pseudotime	1.36649e-80	0.029758
891	GLRX5	5	1	2.02746	-1.56892	pseudotime	1.20934e-48	-0.0105105
892	GLTSCR2	6	1	-5.00183	2.73271	pseudotime	3.8193e-13	0.00380798
893	GLUL	4	1	-4.93075	1.61582	pseudotime	1.64016e-35	0.0142639
894	GMDS	1	1	4.05677	0.459111	pseudotime	1.89918e-24	-0.0229057
895	GMNN	5	1	-0.0822653	-1.6456	pseudotime	3.00875e-15	-0.0101628
896	GNAI3	4	1	-3.2399	1.52219	pseudotime	1.06051e-15	0.00979569
897	GNG11	2	1	-5.38811	0.746779	pseudotime	4.97143e-13	0.0185065
898	GNG2	6	1	-6.16522	2.03157	pseudotime	9.52857e-29	0.026209
899	GNG3	1	1	4.50942	-0.809269	pseudotime	3.95314e-27	-0.0350363
900	GNG4	1	1	4.22805	-0.557417	pseudotime	7.38777e-100	-0.0578633
901	GNG5	2	1	-5.30194	0.108092	pseudotime	7.83411e-20	0.00466597
902	GNL2	7	1	0.873372	-0.140661	pseudotime	5.32954e-13	-0.0118644
903	GNL3	7	1	1.51836	-0.316592	pseudotime	3.91508e-35	-0.0152835
904	GNPNAT1	3	1	3.50519	-0.890405	pseudotime	1.56915e-42	-0.0243183
905	GOLT1A	3	1	3.93567	-1.10338	pseudotime	7.19784e-14	-0.0620844
906	GOT2	3	1	1.8676	-0.776216	pseudotime	5.30766e-23	-0.0118709
907	GPAA1	4	1	-3.55355	0.591811	pseudotime	2.94112e-13	0.00927905
908	GPATCH4	3	1	2.5089	-1.65952	pseudotime	2.4152e-63	-0.0265643
909	GPC2	1	1	5.23617	0.239742	pseudotime	3.02127e-18	-0.0302527
910	GPC3	1	1	5.14093	1.36082	pseudotime	3.15891e-19	-0.0200806
911	GPC4	1	1	4.60132	-0.0328968	pseudotime	6.46064e-81	-0.0309637
912	GPC6	2	1	-6.00975	0.404628	pseudotime	3.51974e-59	0.0269576
913	GPI	1	1	5.3745	1.74414	pseudotime	1.31165e-34	-0.0163129
914	GPM6B	1	1	4.3333	0.0107747	pseudotime	4.7146e-21	-0.0112968
915	GPN3	7	1	0.259708	0.114932	pseudotime	1.19703e-13	-0.0105822
916	GPR108	6	1	-6.17777	2.26545	pseudotime	6.8895e-27	0.018091
917	GPR124	2	1	-5.5947	0.665549	pseudotime	1.3462e-27	0.0283896
918	GPR143	1	1	4.33331	0.595341	pseudotime	1.19516e-21	-0.0382949
919	GPR160	1	1	4.68941	0.724405	pseudotime	6.23287e-99	-0.0676634
920	GPR176	1	1	5.78778	-0.137308	pseudotime	1.3367e-41	-0.0548447
921	GPRC5B	1	1	4.34482	-0.361019	pseudotime	3.12962e-15	-0.0248757
922	GPRC5C	6	1	-6.09427	2.11007	pseudotime	5.35352e-84	0.0333444
923	GPSM3	6	1	-6.13738	1.38394	pseudotime	1.24812e-60	0.0302417
924	GPT2	1	1	4.62731	0.895037	pseudotime	1.23487e-21	-0.0192443
925	GPX1	3	1	3.10028	-0.745344	pseudotime	1.5864e-82	-0.0111955
926	GPX2	9	2	-3.15633	3.2704	pseudotime	8.70111e-17	0.0334406
927	GPX3	3	1	3.59335	-0.856297	pseudotime	7.61728e-27	-0.0230526
928	GPX8	4	1	-3.94778	0.903836	pseudotime	5.38676e-15	0.00978493
929	GRAMD1A	1	1	5.31058	-0.289345	pseudotime	2.54041e-21	-0.0114243
930	GREM2	2	1	-6.34134	-0.770214	pseudotime	5.60307e-28	0.0381991
931	GRIA4	1	1	4.69038	-0.497836	pseudotime	3.26969e-19	-0.069342
932	GRINA	2	1	-6.09866	0.704969	pseudotime	5.30533e-32	0.0147274
933	GRM4	3	1	3.44977	-2.23354	pseudotime	4.65495e-34	-0.0580553
934	GRN	4	1	-4.52275	1.5934	pseudotime	1.18401e-61	0.0174548
935	GRPEL1	3	1	2.27433	-0.645463	pseudotime	1.91323e-28	-0.0145147
936	GRTP1	1	1	5.04349	0.197713	pseudotime	7.5441e-39	-0.0384793
937	GS1.72M22.1	1	1	4.00375	-0.425029	pseudotime	1.55969e-20	-0.0617064
938	GSN	4	1	-4.7407	0.948757	pseudotime	6.08697e-52	0.0250806
939	GSPT1	7	1	0.790458	-0.262507	pseudotime	6.25365e-28	-0.0110952
940	GSTK1	4	1	-4.54679	1.46749	pseudotime	2.07488e-17	0.0121528
941	GSTM3	4	1	-4.46867	1.10889	pseudotime	2.88588e-25	0.0229361
942	GSTP1	7	1	-0.154375	0.59708	pseudotime	1.08149e-11	-0.00275682
943	GTF2B	4	1	-3.32086	1.2585	pseudotime	1.17268e-16	0.0188694
944	GTF2F1	6	1	-5.94892	1.4606	pseudotime	3.95499e-24	0.0124291
945	GTF3C6	5	1	1.99495	-1.93908	pseudotime	6.40196e-27	-0.00816182
946	GTPBP4	7	1	1.05339	-0.281612	pseudotime	8.10089e-20	-0.0122313
947	GUCA1A	1	1	5.70948	1.66519	pseudotime	1.79641e-29	-0.0436032
948	GUCY1A3	6	1	-6.54713	2.68335	pseudotime	1.2338e-12	0.037568
949	GUK1	2	1	-5.53965	0.527219	pseudotime	3.08196e-20	0.00536659
950	GULP1	2	1	-5.82188	0.897247	pseudotime	1.94478e-24	0.0114825
951	GYLTL1B	1	1	5.32294	-0.346127	pseudotime	2.54751e-90	-0.0775744
952	GYPC	6	1	-6.32209	2.00857	pseudotime	2.80927e-51	0.0172407
953	H2AFJ	2	1	-5.88174	0.208675	pseudotime	1.12409e-121	0.0256731
954	H2AFY	2	1	-5.32785	0.35302	pseudotime	1.24607e-59	0.0131531
955	H2AFY2	4	1	-4.79021	0.832045	pseudotime	2.00829e-41	0.0159499
956	H2AFZ	5	1	0.505634	-2.20921	pseudotime	8.0679e-85	-0.0111228
957	H3F3B	2	1	-4.97988	0.371995	pseudotime	3.10706e-26	0.00424708
958	HADHA	4	1	-4.11384	1.4798	pseudotime	1.20845e-30	0.010483
959	HADHB	4	1	-3.71029	1.49184	pseudotime	5.42815e-25	0.0146922
960	HAGHL	3	1	3.28809	-1.13295	pseudotime	7.15065e-37	-0.025923
961	HAND1	6	1	-5.6812	1.44979	pseudotime	7.0081e-146	0.0358139
962	HAND2	2	1	-6.52314	-0.0525383	pseudotime	4.53208e-60	0.0365306
963	HAND2.AS1	2	1	-6.62807	-0.225628	pseudotime	1.62949e-37	0.0418156
964	HAPLN1	6	1	-6.04056	2.18861	pseudotime	5.05154e-43	0.0322517
965	HAS2	2	1	-6.36313	0.727136	pseudotime	2.2043e-33	0.0304789
966	HBP1	4	1	-3.63319	1.62748	pseudotime	1.4366e-15	0.0196868
967	HBQ1	1	1	5.27892	0.0949034	pseudotime	2.52335e-13	-0.039412
968	HCFC1	3	1	3.52208	-1.10032	pseudotime	3.10197e-17	-0.0157185
969	HCFC1R1	2	1	-5.25321	-0.279977	pseudotime	4.63229e-45	0.0117252
970	HDAC3	1	1	5.15666	0.358249	pseudotime	1.17052e-13	-0.00825537
971	HDDC2	3	1	2.70313	-0.978643	pseudotime	8.80048e-49	-0.0107682
972	HDGF	5	1	1.92617	-1.55913	pseudotime	1.67411e-17	-0.00815566
973	HDHD1	2	1	-6.3928	0.2361	pseudotime	2.22154e-37	0.0171582
974	HDLBP	2	1	-5.82767	0.067121	pseudotime	7.5873e-43	0.0120624
975	HELLS	5	1	0.796337	-1.63581	pseudotime	4.6536e-76	-0.0235607
976	HERPUD1	4	1	-4.39964	0.692475	pseudotime	1.00513e-12	0.0161225
977	HES6	1	1	4.19298	-0.278777	pseudotime	6.33614e-109	-0.0563133
978	HESX1	1	1	5.7941	-0.482174	pseudotime	1.64536e-13	-0.0477507
979	HGF	2	1	-6.57933	-1.11139	pseudotime	1.01974e-16	0.0327038
980	HGSNAT	2	1	-5.81974	0.617836	pseudotime	4.98863e-30	0.0279102
981	HHLA1	1	1	5.55013	1.4823	pseudotime	9.98699e-13	-0.0531086
982	HILPDA	1	1	5.47311	1.94674	pseudotime	1.32439e-47	-0.0246853
983	HINT1	3	1	2.69153	-0.394061	pseudotime	2.19743e-99	-0.00771476
984	HIST1H1D	5	1	0.064823	-1.81487	pseudotime	1.21587e-23	-0.0234429
985	HIST1H1E	5	1	-0.156686	-1.876	pseudotime	2.60381e-12	-0.0152282
986	HK2	1	1	5.28663	0.996477	pseudotime	1.75886e-35	-0.0516991
987	HLA.A	1	1	4.54143	1.67419	pseudotime	6.41546e-15	-0.00726229
988	HLA.B	1	1	5.29494	0.50743	pseudotime	2.59247e-31	-0.0265045
989	HLA.C	1	1	4.96103	1.10182	pseudotime	3.28456e-25	-0.0108746
990	HLA.DRB1	3	1	3.43788	-2.7859	pseudotime	1.9566e-14	-0.0159688
991	HLA.F	1	1	5.43203	0.735232	pseudotime	8.35012e-11	-0.062284
992	HMBOX1	2	1	-6.15012	0.414419	pseudotime	4.06709e-14	0.0196946
993	HMGA1	1	1	3.41076	-0.265524	pseudotime	3.47105e-190	-0.0113339
994	HMGA2	2	1	-5.90018	-0.453701	pseudotime	2.10342e-36	0.0143152
995	HMGB1	5	1	0.453925	-2.14693	pseudotime	2.22361e-89	-0.0122096
996	HMGB3	5	1	1.43643	-1.4019	pseudotime	1.10691e-82	-0.0174191
997	HMGCR	1	1	4.70659	1.71873	pseudotime	4.95125e-26	-0.0188183
998	HMGCS1	1	1	4.62483	1.87498	pseudotime	1.64921e-22	-0.0155271
999	HMGN3	5	1	1.96763	-1.46333	pseudotime	4.79964e-13	-0.00442649
1000	HMGN5	3	1	3.62883	-0.70419	pseudotime	6.37353e-34	-0.0207484
1001	HMMR	5	1	-1.01551	-2.92649	pseudotime	1.69514e-19	-0.0167695
1002	HMOX1	1	1	5.06289	-0.398866	pseudotime	1.69236e-13	-0.0278727
1003	HMSD	1	1	4.7477	-0.745916	pseudotime	8.97207e-13	-0.051453
1004	HN1	5	1	0.43599	-2.30636	pseudotime	1.7302e-69	-0.0132618
1005	HN1L	5	1	1.83485	-1.81041	pseudotime	2.86252e-24	-0.0117227
1006	HNRNPA1	6	1	-5.12369	2.66634	pseudotime	2.09814e-110	0.00737785
1007	HNRNPA1L2	6	1	-5.9167	1.68495	pseudotime	3.73175e-16	0.0134848
1008	HNRNPA2B1	7	1	0.47288	0.14015	pseudotime	3.33908e-58	-0.00997166
1009	HNRNPA3	7	1	0.566422	0.0824809	pseudotime	2.29075e-40	-0.00807734
1010	HNRNPAB	5	1	1.82817	-1.72825	pseudotime	1.42434e-93	-0.0186922
1011	HNRNPC	3	1	1.75489	0.103796	pseudotime	2.11809e-18	-0.00426539
1012	HNRNPD	7	1	0.544295	-0.0214074	pseudotime	1.3609e-46	-0.00946547
1013	HNRNPDL	4	1	-5.20423	1.48939	pseudotime	5.80556e-40	0.00737991
1014	HNRNPH3	7	1	0.48828	0.0964854	pseudotime	3.40174e-12	-0.00647392
1015	HNRNPU	7	1	0.633406	0.0476076	pseudotime	2.43459e-35	-0.00941922
1016	HNRNPU.AS1	1	1	4.10681	-0.327056	pseudotime	5.73012e-13	-0.0194166
1017	HOMER1	1	1	4.80201	-0.855119	pseudotime	1.21321e-25	-0.0195272
1018	HOMER2	1	1	4.99109	-0.485325	pseudotime	1.18394e-11	-0.0291353
1019	HOOK1	1	1	4.35201	0.315888	pseudotime	2.47324e-25	-0.0493897
1020	HOPX	2	1	-6.3971	0.701853	pseudotime	8.55959e-40	0.0360824
1021	HOXB.AS1	6	1	-6.64336	1.99834	pseudotime	2.4197e-14	0.0333112
1022	HOXB.AS3	6	1	-5.94463	2.06569	pseudotime	2.7721e-19	0.0336862
1023	HOXB2	6	1	-6.09242	2.3028	pseudotime	1.75764e-31	0.0337628
1024	HOXB3	6	1	-6.09028	2.29587	pseudotime	3.95338e-21	0.0343424
1025	HOXB4	6	1	-6.06083	2.10791	pseudotime	4.38766e-19	0.0338832
1026	HOXB5	6	1	-6.25407	2.47547	pseudotime	9.92704e-27	0.0326636
1027	HOXB6	6	1	-6.17075	2.38915	pseudotime	1.67586e-44	0.0332027
1028	HOXB7	2	1	-5.78403	0.588003	pseudotime	2.10141e-36	0.0341014
1029	HOXB8	6	1	-6.17429	2.24681	pseudotime	6.11557e-69	0.0402833
1030	HOXB9	6	1	-5.66356	1.43343	pseudotime	4.07609e-27	0.0346227
1031	HPD	2	1	-6.17371	0.377508	pseudotime	1.13622e-20	0.0382324
1032	HPN	1	1	5.55724	1.63426	pseudotime	6.19351e-17	-0.0458231
1033	HPRT1	7	1	1.13964	0.154897	pseudotime	1.44737e-11	-0.0100672
1034	HRSP12	1	1	4.25484	-0.991922	pseudotime	1.82468e-35	-0.0194798
1035	HS3ST1	6	1	-6.54993	2.82286	pseudotime	1.30408e-24	0.0369789
1036	HS6ST1	1	1	5.03101	-0.773855	pseudotime	9.01608e-17	-0.0295067
1037	HSD11B2	1	1	5.16859	-0.477022	pseudotime	4.07407e-16	-0.067942
1038	HSD17B11	4	1	-4.92345	1.6275	pseudotime	3.06302e-59	0.0293355
1039	HSD17B7	1	1	4.70492	1.86463	pseudotime	5.74674e-13	-0.0164078
1040	HSP90AA1	7	1	0.654897	0.181613	pseudotime	3.852e-127	-0.0160953
1041	HSPA14	7	1	0.884246	-0.149633	pseudotime	3.07439e-13	-0.0134672
1042	HSPA5	4	1	-2.81729	0.848969	pseudotime	2.28663e-15	0.0126193
1043	HSPA8	1	1	4.15222	2.20448	pseudotime	8.80602e-14	-0.00526227
1044	HSPA9	7	1	1.11696	0.0502274	pseudotime	4.60261e-54	-0.0185267
1045	HSPB1	2	1	-5.74829	-0.420484	pseudotime	1.8942e-89	0.0168328
1046	HSPD1	7	1	1.65436	0.104369	pseudotime	6.00808e-165	-0.0170336
1047	HSPE1	3	1	2.4716	-0.662213	pseudotime	4.00992e-299	-0.0275495
1048	HSPH1	3	1	2.46934	-1.26841	pseudotime	6.95256e-36	-0.0231744
1049	HTATIP2	3	1	3.72968	-0.567307	pseudotime	2.5584e-22	-0.0204768
1050	HTR1E	2	1	-6.1024	0.943783	pseudotime	1.60705e-59	0.0383768
1051	HTRA1	2	1	-5.60692	0.401365	pseudotime	5.31582e-79	0.0292212
1052	HYOU1	1	1	4.45588	-0.692198	pseudotime	1.25598e-17	-0.0170836
1053	IAH1	2	1	-5.56054	0.897909	pseudotime	2.00612e-27	0.0186035
1054	IARS	3	1	2.71495	-0.377279	pseudotime	2.03413e-22	-0.012902
1055	ICA1	1	1	5.32512	-0.252693	pseudotime	3.22061e-22	-0.026453
1056	ID1	6	1	-6.52638	2.88942	pseudotime	1.91468e-12	0.0126689
1057	ID2	6	1	-5.73648	1.81533	pseudotime	1.52051e-81	0.0260431
1058	IDH1	3	1	2.54701	0.177248	pseudotime	2.27326e-29	-0.0118854
1059	IDH2	2	1	-5.20824	0.80456	pseudotime	9.1278e-68	0.0154166
1060	IDH3G	4	1	-4.236	1.41632	pseudotime	4.71971e-23	0.0137689
1061	IDO1	1	1	5.69335	0.239737	pseudotime	1.09586e-30	-0.0793246
1062	IER2	3	1	2.66194	-1.5578	pseudotime	1.69497e-12	-0.0101499
1063	IER3	3	1	3.43091	-2.88271	pseudotime	5.95322e-29	-0.0204644
1064	IER3IP1.1	2	1	-5.4811	-0.33095	pseudotime	4.35416e-18	0.010379
1065	IFI16	6	1	-6.54167	1.82618	pseudotime	3.5703e-15	0.0342261
1066	IFI27L2	2	1	-6.01413	0.757607	pseudotime	4.14327e-67	0.0191676
1067	IFITM2	2	1	-6.5422	-0.991016	pseudotime	3.57055e-36	0.01118
1068	IFITM3	2	1	-6.09455	0.684984	pseudotime	7.85074e-135	0.0185192
1069	IFNGR2	2	1	-5.86039	1.09379	pseudotime	6.06668e-11	0.0106248
1070	IFNLR1	1	1	4.88891	0.147873	pseudotime	1.14933e-15	-0.0536477
1071	IFRD2	3	1	2.25912	-1.51708	pseudotime	2.76262e-26	-0.0154337
1072	IFT20	2	1	-6.00476	0.717946	pseudotime	8.77768e-43	0.0178682
1073	IFT52	4	1	-4.46165	1.03515	pseudotime	4.00392e-14	0.0119477
1074	IFT88	4	1	-5.23472	1.5103	pseudotime	1.73571e-11	0.0211918
1075	IGBP1	6	1	-5.26118	2.47748	pseudotime	6.88176e-34	0.0117154
1076	IGDCC3	2	1	-4.92523	-0.17834	pseudotime	1.30267e-51	0.0217257
1077	IGF2	6	1	-6.02075	1.67188	pseudotime	1.60017e-86	0.0381723
1078	IGF2.AS	6	1	-6.06323	2.05305	pseudotime	2.86404e-12	0.0341844
1079	IGF2BP2	2	1	-6.09998	1.07461	pseudotime	6.47467e-23	0.00994625
1080	IGFBP2	1	1	5.45925	1.48222	pseudotime	1.97979e-76	-0.0445502
1081	IGFBP3	2	1	-6.28601	0.589801	pseudotime	1.07338e-91	0.0414674
1082	IGSF21	1	1	5.61287	-0.208707	pseudotime	6.99673e-49	-0.0865448
1083	IGSF8	1	1	5.16588	0.0288988	pseudotime	1.92284e-20	-0.0197441
1084	IGSF9	1	1	5.37414	-0.539185	pseudotime	3.77341e-11	-0.0632817
1085	IGSF9B	1	1	4.27677	-1.13974	pseudotime	6.77517e-12	-0.0685288
1086	IL11RA	2	1	-6.63605	-0.00107365	pseudotime	3.24964e-20	0.0288749
1087	IL17RD	3	1	3.22749	-2.62862	pseudotime	2.72912e-17	-0.0329167
1088	IL34	1	1	5.97795	0.541039	pseudotime	3.34926e-14	-0.0716366
1089	IL6ST	6	1	-5.61769	1.37505	pseudotime	1.22623e-72	0.0352626
1090	ILF3	3	1	2.15218	-0.537292	pseudotime	2.6381e-47	-0.011461
1091	ILF3.AS1	3	1	3.82812	-1.63645	pseudotime	1.20383e-21	-0.0146927
1092	ILK	4	1	-4.60092	1.02056	pseudotime	8.65184e-66	0.0179907
1093	IMP3	3	1	2.39181	-0.831763	pseudotime	2.2212e-45	-0.0125968
1094	IMP4	5	1	1.69391	-1.92223	pseudotime	2.11943e-18	-0.0114694
1095	IMPAD1	2	1	-6.2652	0.365749	pseudotime	1.53765e-21	0.0154668
1096	INA	1	1	4.68927	0.689961	pseudotime	5.61787e-11	-0.0360657
1097	INADL	1	1	4.43431	0.614102	pseudotime	9.37823e-11	-0.0301166
1098	INO80D	1	1	5.67579	-0.0605324	pseudotime	2.04251e-12	-0.024982
1099	INO80E	3	1	2.8514	-1.97306	pseudotime	2.88272e-11	-0.0121347
1100	INSIG1	1	1	4.6685	1.85017	pseudotime	1.69268e-26	-0.0203271
1101	INSIG2	1	1	5.61451	2.12481	pseudotime	1.80678e-31	-0.0248319
1102	IPO5	1	1	5.21489	0.0336401	pseudotime	7.18378e-24	-0.00946745
1103	IPO7	5	1	1.59741	-1.50869	pseudotime	1.86836e-17	-0.0101063
1104	IQGAP2	1	1	5.14206	0.0360196	pseudotime	9.1146e-49	-0.0531073
1105	ISCA1	1	1	5.18095	1.64134	pseudotime	1.1237e-30	-0.0149508
1106	ISCA2	3	1	2.76873	-0.581068	pseudotime	7.66907e-25	-0.0108081
1107	ISLR	2	1	-6.53271	-0.0154442	pseudotime	2.22837e-29	0.0374957
1108	ISOC2	3	1	2.95405	-0.73563	pseudotime	1.07026e-75	-0.0187792
1109	ISYNA1	4	1	-3.31365	1.60097	pseudotime	1.38686e-18	0.0106981
1110	ITGA5	2	1	-5.27725	1.24096	pseudotime	3.876e-29	0.0277507
1111	ITGA6	1	1	5.34314	0.149512	pseudotime	2.72333e-26	-0.037509
1112	ITGA8	2	1	-5.76408	1.0115	pseudotime	2.87045e-43	0.0348877
1113	ITGAE	3	1	2.47882	-1.20078	pseudotime	8.38822e-39	-0.0145266
1114	ITGAV	2	1	-5.49343	0.378345	pseudotime	6.93244e-21	0.0179029
1115	ITGB1	4	1	-4.10891	0.491718	pseudotime	1.04502e-36	0.0126494
1116	ITM2B	4	1	-2.72485	1.35145	pseudotime	1.14235e-12	0.00819084
1117	ITM2C	4	1	-5.14857	1.79857	pseudotime	3.71095e-58	0.0116479
1118	ITPA	3	1	2.48558	-1.33907	pseudotime	2.06898e-13	-0.0102589
1119	ITPK1	1	1	5.52741	-0.451574	pseudotime	5.53642e-22	-0.0213328
1120	IVNS1ABP	5	1	1.97486	-1.98351	pseudotime	9.57766e-17	-0.0109329
1121	JADE1	1	1	5.95434	-0.172191	pseudotime	1.77904e-14	-0.011085
1122	JAGN1	6	1	-5.95722	1.33763	pseudotime	1.17471e-50	0.014683
1123	JAK1	2	1	-5.65989	0.534646	pseudotime	1.5012e-16	0.01553
1124	JARID2	1	1	5.85367	0.190556	pseudotime	5.81059e-63	-0.0225275
1125	JAZF1	2	1	-6.21982	-0.829506	pseudotime	3.68815e-11	0.0207799
1126	JOSD2	2	1	-5.22776	-0.0838549	pseudotime	4.94095e-29	0.0231277
1127	JPH1	3	1	2.84536	-1.79548	pseudotime	1.41974e-15	-0.036928
1128	JPH4	1	1	5.70584	-0.486201	pseudotime	3.94487e-35	-0.0409454
1129	JTB	3	1	3.02089	-1.9424	pseudotime	3.36253e-39	-0.0105808
1130	JUP	6	1	-6.12311	2.11068	pseudotime	2.03144e-20	0.0171351
1131	KAL1	1	1	4.64304	-0.318148	pseudotime	6.21634e-74	-0.0563368
1132	KAT7	1	1	4.77497	0.411647	pseudotime	5.14229e-39	-0.0226903
1133	KATNAL2	1	1	5.92842	-0.160869	pseudotime	2.4101e-18	-0.0371772
1134	KATNB1	3	1	2.96354	-1.44269	pseudotime	6.1573e-13	-0.0160977
1135	KCMF1	1	1	4.26177	-0.930008	pseudotime	3.03785e-20	-0.0135708
1136	KCNN2	2	1	-5.62387	0.91195	pseudotime	5.41946e-11	0.0200572
1137	KCNQ1OT1	6	1	-6.11385	1.17946	pseudotime	2.42443e-79	0.0247736
1138	KCNQ2	3	1	2.88467	-0.749474	pseudotime	5.15301e-33	-0.0169174
1139	KCNS3	1	1	5.39037	-0.818798	pseudotime	2.6179e-14	-0.0487888
1140	KCTD12	2	1	-5.20698	0.0208188	pseudotime	1.49919e-17	0.0240996
1141	KCTD14	3	1	3.49453	-1.06038	pseudotime	1.41899e-14	-0.0295398
1142	KDELR1	4	1	-5.28673	1.57043	pseudotime	1.17119e-115	0.014911
1143	KDELR2	2	1	-5.12414	-0.202771	pseudotime	4.27384e-75	0.0152342
1144	KDELR3	2	1	-5.28084	-0.187481	pseudotime	3.37953e-34	0.0231881
1145	KDM1A	7	1	0.925668	-0.0342762	pseudotime	5.07734e-26	-0.0120701
1146	KDM2B	1	1	5.31403	1.11033	pseudotime	5.49418e-17	-0.0168423
1147	KDM6B	6	1	-6.17513	1.85981	pseudotime	7.17132e-28	0.0246827
1148	KDR	6	1	-5.41595	1.44031	pseudotime	1.11062e-37	0.0227345
1149	KHSRP	3	1	3.75509	-1.41796	pseudotime	5.88886e-17	-0.011025
1150	KIAA0020	7	1	1.32094	-0.286036	pseudotime	1.34037e-12	-0.0135228
1151	KIAA0101	5	1	0.23598	-2.08371	pseudotime	1.47955e-26	-0.00904175
1152	KIAA1244	1	1	4.9627	0.978977	pseudotime	1.80481e-25	-0.0577859
1153	KIAA1462	6	1	-6.22796	1.9676	pseudotime	1.02576e-15	0.0290553
1154	KIF1A	1	1	4.42348	-0.423355	pseudotime	2.90779e-125	-0.0656045
1155	KIF26B	6	1	-6.33375	1.19928	pseudotime	2.2616e-15	0.0366178
1156	KIF5C	1	1	4.52515	0.0526554	pseudotime	1.74248e-45	-0.0245184
1157	KIFAP3	4	1	-4.72873	1.53626	pseudotime	5.1224e-45	0.0336116
1158	KISS1R	1	1	5.56696	2.09765	pseudotime	1.03653e-19	-0.0588829
1159	KLF6	2	1	-5.07344	-0.28928	pseudotime	2.22557e-28	0.0228727
1160	KLHDC8B	2	1	-6.5404	0.454969	pseudotime	1.47319e-35	0.0268048
1161	KLHL23	3	1	3.25861	-1.49823	pseudotime	2.27545e-21	-0.0166755
1162	KLHL7	3	1	3.50071	-0.967526	pseudotime	7.42569e-42	-0.0212783
1163	KLKB1	1	1	4.93682	0.425224	pseudotime	5.13874e-62	-0.0721299
1164	KNOP1	5	1	1.7229	-1.21668	pseudotime	6.29449e-69	-0.0171092
1165	KPNA3	2	1	-5.7596	-0.711956	pseudotime	4.74109e-17	0.0123059
1166	KPTN	1	1	5.0891	0.889772	pseudotime	2.49356e-16	-0.0184503
1167	KRAS	3	1	1.93285	-0.414098	pseudotime	4.28373e-14	-0.00872483
1168	KRT18	4	1	-4.39354	0.734759	pseudotime	1.59551e-49	0.0171496
1169	KRT19	4	1	-5.20407	1.48362	pseudotime	3.69768e-131	0.0337231
1170	KRT8	4	1	-4.74971	0.939428	pseudotime	2.74902e-84	0.0241226
1171	KRTCAP3	1	1	4.70669	-0.108441	pseudotime	1.98872e-80	-0.057151
1172	KTN1	6	1	-6.01151	1.7535	pseudotime	2.43013e-39	0.0108808
1173	KYNU	2	1	-6.43985	0.119911	pseudotime	8.45158e-23	0.0359912
1174	L1TD1	1	1	4.19625	-0.759408	pseudotime	7.54586e-139	-0.0485982
1175	LAGE3	3	1	3.28288	-0.723834	pseudotime	1.19636e-41	-0.0117925
1176	LAMB1	6	1	-5.47442	2.08367	pseudotime	6.29399e-14	0.0217052
1177	LAMC1	2	1	-5.32442	1.13901	pseudotime	7.69499e-20	0.0140532
1178	LAMTOR4	1	1	3.50566	-0.181639	pseudotime	4.14509e-39	-0.00720308
1179	LAPTM4B	3	1	2.76223	0.1771	pseudotime	7.64751e-60	-0.0116133
1180	LARP1	3	1	3.51811	-1.29606	pseudotime	2.97905e-17	-0.0103652
1181	LARP4	3	1	2.89371	-1.68943	pseudotime	7.8482e-12	-0.0160979
1182	LARS	3	1	1.83477	-0.0149009	pseudotime	2.01853e-61	-0.0181902
1183	LBH	2	1	-5.72597	0.965546	pseudotime	7.35932e-43	0.0263311
1184	LCK	1	1	4.44181	-0.429108	pseudotime	6.23818e-71	-0.0639772
1185	LCMT1	1	1	3.9313	0.279233	pseudotime	8.32511e-14	-0.00828355
1186	LDB2	2	1	-6.02867	0.403765	pseudotime	3.78563e-55	0.0238206
1187	LDHB	1	1	4.16606	2.25094	pseudotime	2.05923e-66	-0.00820096
1188	LECT1	1	1	4.95881	0.359986	pseudotime	9.60841e-106	-0.0657824
1189	LEF1	6	1	-5.6251	2.07105	pseudotime	1.28663e-39	0.0300988
1190	LEFTY1	3	1	3.46036	-2.88697	pseudotime	2.09001e-13	-0.0434328
1191	LEPRE1	4	1	-3.8862	1.17598	pseudotime	9.77796e-14	0.0143015
1192	LEPREL1	1	1	5.82269	1.855	pseudotime	2.14224e-23	-0.0343817
1193	LEPROT	4	1	-5.25706	1.78385	pseudotime	8.18303e-75	0.0241927
1194	LGALS1	2	1	-5.61887	-0.433366	pseudotime	5.74832e-24	0.0244483
1195	LGR4	6	1	-6.28054	1.89175	pseudotime	3.6711e-22	0.0200718
1196	LIFR	2	1	-5.51776	1.17718	pseudotime	5.07459e-31	0.0285938
1197	LIN28A	1	1	5.6865	-0.526014	pseudotime	5.52695e-77	-0.0131415
1198	LINC00116	3	1	3.35463	-1.38575	pseudotime	2.07607e-21	-0.0202828
1199	LINC00458	1	1	4.79464	0.665952	pseudotime	5.9527e-41	-0.0640221
1200	LINC00545	1	1	4.92347	0.272141	pseudotime	2.79817e-59	-0.0546904
1201	LINC00617	1	1	4.8223	0.191862	pseudotime	1.31032e-33	-0.0598121
1202	LINC00665	3	1	3.48792	-1.4202	pseudotime	4.92032e-63	-0.0282299
1203	LINC00678	1	1	4.83158	0.250655	pseudotime	9.42709e-230	-0.0750044
1204	LINC00936	2	1	-5.83783	1.20793	pseudotime	2.19248e-57	0.0407691
1205	LINC01021	1	1	5.40217	0.664039	pseudotime	2.19196e-15	-0.0245212
1206	LINGO1	1	1	5.53247	-0.355325	pseudotime	1.82063e-15	-0.02979
1207	LIX1	6	1	-6.66489	2.04637	pseudotime	6.06613e-17	0.0347179
1208	LMCD1	2	1	-5.32133	-0.625248	pseudotime	1.86576e-15	0.0248388
1209	LMF2	4	1	-4.46704	1.18811	pseudotime	3.95701e-15	0.016095
1210	LMNA	4	1	-4.15177	0.41915	pseudotime	2.22273e-25	0.0173023
1211	LMNB2	5	1	0.822919	-2.10648	pseudotime	2.27961e-22	-0.0144627
1212	LMTK3	1	1	5.11571	0.624811	pseudotime	2.59289e-14	-0.0365172
1213	LONP1	1	1	5.00257	0.773148	pseudotime	2.02828e-11	-0.0147395
1214	LOX	6	1	-6.37558	2.74169	pseudotime	8.9811e-22	0.030992
1215	LOXL1	2	1	-5.48402	0.923307	pseudotime	2.1248e-72	0.0275714
1216	LOXL2	4	1	-3.79968	0.689026	pseudotime	4.61933e-17	0.016967
1217	LPCAT1	1	1	5.52342	-0.892442	pseudotime	1.65545e-26	-0.0184187
1218	LPHN1	1	1	4.97499	-0.794721	pseudotime	1.65776e-22	-0.0253003
1219	LRAT	1	1	4.22055	-0.960082	pseudotime	2.82479e-18	-0.0534972
1220	LRFN5	2	1	-6.47936	-0.363935	pseudotime	2.44966e-25	0.0332521
1221	LRIG1	1	1	5.95102	0.037135	pseudotime	4.15896e-24	-0.0765978
1222	LRP10	2	1	-5.62372	1.00204	pseudotime	2.87394e-24	0.0209839
1223	LRP8	1	1	4.837	-0.471819	pseudotime	2.12713e-15	-0.0532834
1224	LRPAP1	4	1	-3.8774	0.985467	pseudotime	8.47181e-31	0.0137381
1225	LRPPRC	1	1	4.70769	0.272893	pseudotime	2.26262e-15	-0.0131049
1226	LRR1	5	1	1.79486	-1.21483	pseudotime	3.74222e-35	-0.0204959
1227	LRRC26	1	1	4.60714	-0.341745	pseudotime	1.21391e-20	-0.0672681
1228	LRRC32	6	1	-5.57337	1.36575	pseudotime	1.76664e-60	0.0330214
1229	LRRC8A	1	1	5.18835	-1.21195	pseudotime	1.15629e-23	-0.0196516
1230	LRRC8B	1	1	4.65609	-0.612513	pseudotime	2.62958e-12	-0.0302592
1231	LSM10	3	1	2.65891	-1.79846	pseudotime	2.17538e-39	-0.0130899
1232	LSM12	3	1	3.14878	-0.817726	pseudotime	9.12335e-25	-0.0131023
1233	LSM3	5	1	1.24588	-1.88983	pseudotime	2.63056e-32	-0.00705778
1234	LSM4	3	1	2.61712	-0.509997	pseudotime	6.29815e-138	-0.0129637
1235	LSM5	5	1	1.51124	-1.43718	pseudotime	1.38968e-40	-0.00777287
1236	LSM6	3	1	3.38064	-0.871184	pseudotime	1.23721e-72	-0.0152089
1237	LSM7	3	1	2.54404	-0.69731	pseudotime	4.10101e-97	-0.011033
1238	LSMD1	6	1	-6.07397	1.99581	pseudotime	2.12436e-24	0.00925838
1239	LSR	1	1	4.24551	-0.0316895	pseudotime	4.6376e-67	-0.0255045
1240	LTV1	7	1	1.50599	-0.670415	pseudotime	4.13212e-16	-0.018965
1241	LUM	4	1	-5.04704	1.44043	pseudotime	2.94792e-84	0.0339439
1242	LY6E	6	1	-5.73684	1.71289	pseudotime	3.69768e-65	0.0127555
1243	LYAR	3	1	2.48019	-1.8397	pseudotime	1.0633e-61	-0.0253674
1244	LYL1	2	1	-6.52278	0.659023	pseudotime	4.13328e-14	0.0318086
1245	LYPD3	1	1	4.05597	-0.63636	pseudotime	2.22019e-12	-0.0429292
1246	LYPD6	6	1	-6.44028	2.3117	pseudotime	1.03951e-24	0.0252586
1247	LYPD6B	6	1	-6.38257	2.38117	pseudotime	2.26504e-15	0.0244629
1248	LYPLA1	3	1	2.11284	-1.36002	pseudotime	3.68011e-19	-0.00792475
1249	LYPLA2	1	1	4.36735	-0.613689	pseudotime	1.26159e-21	-0.012351
1250	MAB21L2	6	1	-6.29133	2.73148	pseudotime	7.52546e-31	0.0387103
1251	MACC1	1	1	4.62797	0.650299	pseudotime	1.69399e-11	-0.0563287
1252	MAD2L1	5	1	-0.445472	-1.92401	pseudotime	2.30592e-21	-0.0124127
1253	MAD2L2	1	1	3.96619	-0.143035	pseudotime	5.92147e-144	-0.023397
1254	MAGED1	4	1	-4.01174	1.19895	pseudotime	1.00101e-51	0.0218004
1255	MAGED2	4	1	-3.97686	1.18749	pseudotime	1.84894e-68	0.0235709
1256	MAGEH1	2	1	-5.17913	0.304497	pseudotime	9.28127e-13	0.0175872
1257	MAGI1	1	1	5.0835	-0.598079	pseudotime	1.15058e-28	-0.028368
1258	MAGOH	7	1	0.972355	-0.290818	pseudotime	3.1174e-22	-0.0099066
1259	MAK16	3	1	2.4176	-1.06224	pseudotime	4.53564e-27	-0.030101
1260	MAL2	1	1	4.17201	-0.265405	pseudotime	1.92163e-128	-0.0655267
1261	MALAT1	2	1	-5.9588	0.915912	pseudotime	8.72925e-135	0.0245722
1262	MALSU1	5	1	1.29966	-0.861806	pseudotime	1.58113e-23	-0.0108036
1263	MAN1A1	2	1	-6.11516	-0.915992	pseudotime	9.07498e-11	0.0240818
1264	MAP1A	2	1	-5.61254	-0.490385	pseudotime	6.90102e-19	0.0270954
1265	MAP1B	4	1	-4.71759	0.272174	pseudotime	1.44895e-54	0.0181623
1266	MAP1LC3A	2	1	-5.82431	0.432518	pseudotime	2.04078e-35	0.0198573
1267	MAP2K1	7	1	1.56747	-0.340152	pseudotime	8.41353e-16	-0.0142629
1268	MAP2K2	2	1	-5.21478	-0.277592	pseudotime	9.80613e-12	0.00653669
1269	MAP3K9	1	1	5.58854	1.5848	pseudotime	3.56724e-17	-0.046342
1270	MAP4	2	1	-5.8189	0.000383443	pseudotime	4.25992e-15	0.00920647
1271	MAP4K1	1	1	4.42546	0.291921	pseudotime	8.70507e-16	-0.029807
1272	MAP4K5	2	1	-6.46978	-0.0596908	pseudotime	2.15119e-20	0.017556
1273	MAP7	1	1	4.96255	0.174424	pseudotime	1.58562e-38	-0.0546907
1274	MAPK8IP1	1	1	5.40414	-0.849256	pseudotime	9.74186e-11	-0.0243692
1275	MAPKAP1	3	1	2.2776	-1.2242	pseudotime	4.99246e-18	-0.0104169
1276	MAPKAPK3	3	1	3.82771	-0.887043	pseudotime	4.79014e-18	-0.015277
1277	MAPKAPK5.AS1	3	1	3.72644	-1.08703	pseudotime	6.40379e-27	-0.0166706
1278	MAPRE3	2	1	-6.04821	0.876776	pseudotime	9.34707e-12	0.0246081
1279	2021-03-01	1	1	3.96716	-0.363203	pseudotime	1.77528e-18	-0.0277944
1280	MARCKSL1	5	1	1.83993	-1.32741	pseudotime	1.64855e-70	-0.00787297
1281	MARS	3	1	1.89616	-0.0517878	pseudotime	2.78993e-19	-0.0165688
1282	MARVELD2	1	1	4.72606	-0.0089597	pseudotime	8.37039e-17	-0.0436597
1283	MARVELD3	1	1	4.22538	-0.805213	pseudotime	2.77227e-50	-0.059714
1284	MASP1	2	1	-5.75412	0.2693	pseudotime	4.39455e-14	0.0326766
1285	MAST4	6	1	-6.49254	2.86957	pseudotime	7.70897e-11	0.0227692
1286	MAT2A	3	1	2.56414	-2.19833	pseudotime	6.06308e-26	-0.0170523
1287	MATK	1	1	4.73135	-0.33287	pseudotime	6.03734e-43	-0.0628586
1288	MATR3	7	1	0.774168	0.148542	pseudotime	4.62636e-16	-0.00743427
1289	MAZ	3	1	2.9109	-1.06312	pseudotime	1.37671e-14	-0.00831102
1290	MBNL2	6	1	-5.81517	2.01676	pseudotime	2.17203e-15	0.0321081
1291	MBP	1	1	4.38805	-0.677249	pseudotime	6.71869e-15	-0.0380553
1292	MCCC2	1	1	4.24979	-0.591712	pseudotime	6.18594e-21	-0.0255989
1293	MCHR1	6	1	-6.06733	2.22214	pseudotime	2.20771e-15	0.0314321
1294	MCL1	1	1	5.13273	-0.943205	pseudotime	2.6112e-20	-0.0123297
1295	MCM2	5	1	0.421273	-1.42203	pseudotime	9.01678e-13	-0.018152
1296	MCM3	5	1	0.0882761	-1.44665	pseudotime	6.51138e-18	-0.0104368
1297	MCM4	5	1	0.166803	-1.66533	pseudotime	2.66297e-15	-0.0153334
1298	MCM6	5	1	0.329063	-1.42033	pseudotime	2.77257e-14	-0.0140195
1299	MDFI	2	1	-5.60304	0.621261	pseudotime	2.72306e-88	0.0187273
1300	MDH2	7	1	0.585752	0.355238	pseudotime	2.00625e-26	-0.0071786
1301	MDK	2	1	-5.85643	0.941066	pseudotime	3.82666e-256	0.0233443
1302	MDN1	3	1	3.76857	-1.20682	pseudotime	1.15676e-45	-0.0289638
1303	ME2	1	1	3.99133	-0.375533	pseudotime	1.48996e-15	-0.0201457
1304	MEA1	5	1	1.50499	-1.16541	pseudotime	9.68435e-11	-0.00562218
1305	MED13L	2	1	-5.89858	0.257442	pseudotime	1.32346e-19	0.023377
1306	MEIS1	2	1	-6.25314	-0.00152206	pseudotime	1.22444e-13	0.0340011
1307	MEIS2	6	1	-6.25379	1.30799	pseudotime	3.23499e-75	0.0377998
1308	MEST	2	1	-4.70338	-0.0679353	pseudotime	3.37497e-33	0.0133184
1309	METTL21A	3	1	3.38416	-1.34237	pseudotime	7.38767e-29	-0.0180553
1310	METTL5	3	1	1.95094	-0.229886	pseudotime	2.15178e-39	-0.0118894
1311	METTL7A	6	1	-6.21475	1.9559	pseudotime	5.00587e-19	0.0241602
1312	METTL8	1	1	4.69771	-0.814551	pseudotime	3.17155e-39	-0.0294687
1313	MFAP4	6	1	-6.30184	2.49087	pseudotime	1.16115e-20	0.0339193
1314	MFGE8	1	1	5.53056	0.708597	pseudotime	4.86133e-21	-0.00928575
1315	MFSD12	3	1	2.9613	-1.03082	pseudotime	2.00587e-15	-0.0193847
1316	MFSD2A	1	1	4.80086	-0.593975	pseudotime	1.31304e-17	-0.0455481
1317	MFSD3	1	1	4.00058	-0.671057	pseudotime	3.13803e-31	-0.0177119
1318	MGST1	1	1	3.97382	0.211561	pseudotime	7.65194e-258	-0.0437064
1319	MGST2	4	1	-4.76899	1.35416	pseudotime	1.71006e-30	0.0208874
1320	MGST3	4	1	-3.85275	0.765863	pseudotime	2.12151e-63	0.0122258
1321	MIAT	1	1	5.54133	1.47799	pseudotime	4.46519e-46	-0.0621496
1322	MICB	1	1	5.24704	1.08396	pseudotime	4.51738e-15	-0.0534299
1323	MID1	6	1	-5.57412	2.03089	pseudotime	1.54007e-14	0.0122444
1324	MINOS1	5	1	1.9458	-1.25554	pseudotime	1.08684e-67	-0.0123484
1325	MIR210HG	1	1	5.48405	2.16526	pseudotime	2.55116e-15	-0.0212311
1326	MIR302B	1	1	4.43203	-0.298857	pseudotime	9.19581e-245	-0.0742722
1327	MIR503HG	2	1	-6.48998	-0.266258	pseudotime	6.4367e-13	0.032323
1328	MIS18A	5	1	0.943827	-1.56036	pseudotime	4.47289e-40	-0.0164064
1329	MIXL1	3	1	3.27922	-3.12158	pseudotime	5.52896e-15	-0.0363028
1330	MKI67	5	1	-0.945391	-2.67627	pseudotime	1.58158e-11	-0.0123517
1331	MKKS	3	1	2.33521	-1.163	pseudotime	7.12585e-43	-0.0137026
1332	MKNK2	1	1	5.13193	-1.04463	pseudotime	4.46376e-11	-0.0119829
1333	MLF1	1	1	4.2132	0.0497138	pseudotime	1.22275e-16	-0.0142005
1334	MLK4	1	1	4.77608	-0.224576	pseudotime	2.6894e-20	-0.0530914
1335	MLLT11	2	1	-4.71575	-0.0383062	pseudotime	2.11522e-50	0.0131787
1336	MLLT3	2	1	-6.20522	0.16848	pseudotime	4.89934e-80	0.0346632
1337	MLXIPL	1	1	5.7871	1.49688	pseudotime	1.44715e-13	-0.0743832
1338	MMAB	2	1	-4.82347	-0.350231	pseudotime	4.23523e-14	0.0101194
1339	MMP17	1	1	4.83434	-0.944308	pseudotime	2.64319e-27	-0.0573768
1340	MMP2	4	1	-5.06291	1.31786	pseudotime	4.0128e-95	0.0280032
1341	MMP23B	2	1	-5.99271	0.632122	pseudotime	3.89099e-96	0.0348534
1342	MMP24.AS1	2	1	-5.65397	1.11695	pseudotime	3.47175e-44	0.0146451
1343	MMP28	2	1	-6.26427	0.163634	pseudotime	2.54205e-44	0.0364169
1344	MND1	5	1	0.806345	-1.84523	pseudotime	9.81003e-49	-0.0211953
1345	MOB3B	1	1	4.00574	-0.281922	pseudotime	5.51157e-15	-0.0291663
1346	MORF4L2	4	1	-3.65619	0.596088	pseudotime	7.23903e-14	0.00511813
1347	MPC2	6	1	-5.82921	1.57112	pseudotime	5.07385e-83	0.0215455
1348	MPG	2	1	-5.85134	0.894622	pseudotime	1.80923e-34	0.00984742
1349	MPHOSPH6	3	1	2.25191	-0.564233	pseudotime	4.54937e-21	-0.0172743
1350	MPPE1	6	1	-5.63089	1.46903	pseudotime	3.09689e-19	0.0232548
1351	MPST	2	1	-5.05488	0.195912	pseudotime	3.02646e-26	0.00754101
1352	MPZL1	4	1	-5.2901	1.89504	pseudotime	7.28326e-44	0.0159231
1353	MRC2	2	1	-6.14328	1.00691	pseudotime	1.77222e-39	0.0284153
1354	MRP63	5	1	1.86569	-1.47096	pseudotime	2.15389e-43	-0.0090954
1355	MRPL11	3	1	3.24035	-0.661888	pseudotime	5.64376e-78	-0.0138704
1356	MRPL12	3	1	2.15411	-1.38166	pseudotime	3.85845e-44	-0.0108277
1357	MRPL13	7	1	0.654566	-0.187006	pseudotime	2.01408e-19	-0.00883043
1358	MRPL14	3	1	2.34886	-1.32667	pseudotime	8.96344e-21	-0.00632494
1359	MRPL17	3	1	2.23391	-0.908603	pseudotime	2.16247e-18	-0.00903552
1360	MRPL18	5	1	1.87471	-1.72138	pseudotime	3.1828e-41	-0.0134703
1361	MRPL20	5	1	2.14108	-1.94741	pseudotime	1.37814e-11	-0.00466669
1362	MRPL21	5	1	1.35805	-0.861901	pseudotime	1.25221e-11	-0.0067136
1363	MRPL3	3	1	1.97406	-0.740324	pseudotime	4.36861e-50	-0.0149043
1364	MRPL34	3	1	3.28569	-1.35231	pseudotime	1.57317e-66	-0.0162379
1365	MRPL36	5	1	2.19953	-1.58411	pseudotime	7.81832e-37	-0.0122416
1366	MRPL37	7	1	1.50146	0.0341531	pseudotime	1.95114e-14	-0.00667054
1367	MRPL4	3	1	2.0884	-0.945498	pseudotime	1.90375e-35	-0.0137934
1368	MRPL40	4	1	-4.65072	0.552954	pseudotime	3.03116e-34	0.0122207
1369	MRPL42	3	1	3.00871	-0.46822	pseudotime	6.66059e-87	-0.0208034
1370	MRPL47	7	1	1.03698	-0.272433	pseudotime	3.90255e-19	-0.00793767
1371	MRPL51	5	1	1.26857	-1.63108	pseudotime	9.85843e-24	-0.00470368
1372	MRPL52	3	1	2.20456	-0.994175	pseudotime	2.24854e-21	-0.00630494
1373	MRPS12	3	1	2.97362	-1.81818	pseudotime	3.17822e-62	-0.0171213
1374	MRPS15	3	1	2.27681	-0.788968	pseudotime	1.63176e-59	-0.0114514
1375	MRPS16	5	1	2.14941	-1.69019	pseudotime	9.05737e-40	-0.0102262
1376	MRPS23	5	1	1.33146	-0.871545	pseudotime	3.55213e-14	-0.0084658
1377	MRPS26	3	1	2.52899	-1.19458	pseudotime	5.70285e-55	-0.013658
1378	MRPS34	3	1	2.36463	-0.588214	pseudotime	6.9962e-110	-0.0169332
1379	MRPS9	7	1	1.2782	0.248497	pseudotime	5.46511e-19	-0.0123033
1380	MRTO4	3	1	2.11407	-1.12194	pseudotime	2.54847e-26	-0.0154075
1381	MSH2	7	1	1.17951	0.0626946	pseudotime	4.13717e-38	-0.018857
1382	MSRB2	2	1	-5.81303	0.84861	pseudotime	8.99559e-46	0.0161885
1383	MSRB3	2	1	-5.17821	-0.397747	pseudotime	1.51683e-22	0.0277656
1384	MST4	3	1	3.40824	-0.634383	pseudotime	5.40126e-34	-0.0154482
1385	MSX1	6	1	-6.23351	2.49627	pseudotime	1.95423e-15	0.0294066
1386	MT.ATP6	7	1	1.58995	1.36335	pseudotime	2.74567e-49	-0.00909682
1387	MT.CO2	7	1	1.56726	1.3682	pseudotime	2.03747e-33	-0.0069976
1388	MT.CO3	7	1	1.5995	1.35807	pseudotime	7.5975e-84	-0.00971615
1389	MT.CYB	7	1	1.6315	1.32852	pseudotime	1.34882e-125	-0.0141472
1390	MT.ND1	7	1	1.59555	1.3604	pseudotime	4.70667e-92	-0.0124118
1391	MT.ND2	7	1	1.60123	1.34589	pseudotime	1.14452e-137	-0.0173817
1392	MT.ND4	7	1	1.60643	1.35354	pseudotime	2.4407e-56	-0.00742272
1393	MT.ND5	7	1	1.58741	1.35311	pseudotime	1.41314e-15	-0.00552084
1394	MT1G	3	1	3.51593	-2.6552	pseudotime	2.95989e-29	-0.0443518
1395	MT1H	3	1	3.55655	-2.75561	pseudotime	1.63358e-16	-0.0439026
1396	MT1X	3	1	3.53297	-2.74095	pseudotime	4.58039e-38	-0.0262017
1397	MTA1	1	1	5.65795	-0.516737	pseudotime	1.61879e-17	-0.011722
1398	MTCH1	2	1	-5.25422	-0.544345	pseudotime	1.76477e-19	0.0054112
1399	MTCH2	3	1	2.45513	0.156353	pseudotime	2.13622e-34	-0.00987108
1400	MTFP1	1	1	4.62391	1.16216	pseudotime	1.91468e-12	-0.0225695
1401	MTFR1L	2	1	-5.97971	0.708477	pseudotime	1.9352e-15	0.0139251
1402	MTHFD1	7	1	1.30795	0.0695731	pseudotime	1.30113e-28	-0.02152
1403	MTHFD1L	3	1	2.75138	-0.688535	pseudotime	1.53378e-31	-0.01749
1404	MTHFD2	1	1	3.69529	0.271576	pseudotime	2.32955e-47	-0.0168425
1405	MTL5	1	1	4.61634	0.841978	pseudotime	6.08035e-39	-0.0419544
1406	MTOR	1	1	4.38739	-1.19848	pseudotime	3.05629e-12	-0.0188017
1407	MTPN	2	1	-5.53383	1.21193	pseudotime	2.16136e-29	0.0111261
1408	MVB12A	6	1	-6.1612	1.84623	pseudotime	1.45108e-72	0.0217661
1409	MVK	2	1	-4.81905	-0.176962	pseudotime	3.76058e-13	0.0166479
1410	MXD4	2	1	-6.18415	0.669329	pseudotime	4.97065e-65	0.0251036
1411	MXRA7	2	1	-5.23471	-0.1729	pseudotime	1.20569e-11	0.0169432
1412	MXRA8	2	1	-6.10434	0.370992	pseudotime	1.13036e-44	0.038821
1413	MYADM	4	1	-3.8938	1.3817	pseudotime	3.05332e-14	0.0132204
1414	MYBBP1A	3	1	3.16502	-1.49798	pseudotime	4.05662e-14	-0.0266866
1415	MYBL2	5	1	0.478063	-2.20109	pseudotime	1.01561e-17	-0.0102779
1416	MYCL	1	1	4.97891	0.35346	pseudotime	1.29037e-24	-0.0377347
1417	MYCN	1	1	5.81818	-0.663981	pseudotime	7.40238e-13	-0.0302275
1418	MYEF2	1	1	4.60735	-0.440647	pseudotime	6.51689e-36	-0.0393211
1419	MYH10	4	1	-3.66487	1.36583	pseudotime	1.20765e-12	0.00810764
1420	MYL4	2	1	-4.91162	-0.0386787	pseudotime	4.42085e-20	0.0275474
1421	MYL6	4	1	-4.58608	0.375053	pseudotime	1.35648e-134	0.0131304
1422	MYL7	6	1	-6.48766	2.69305	pseudotime	1.2142e-12	0.0291041
1423	MYL9	2	1	-4.76248	0.13861	pseudotime	1.5793e-70	0.0216003
1424	MYLIP	6	1	-5.64608	2.14022	pseudotime	8.88217e-42	0.0206392
1425	MYO19	3	1	3.00309	-1.34672	pseudotime	9.01587e-16	-0.0186394
1426	MYO1B	4	1	-4.22321	0.304719	pseudotime	2.24252e-15	0.0137214
1427	MYO5C	1	1	4.88277	0.136019	pseudotime	5.26842e-19	-0.0651179
1428	MYO6	4	1	-4.55457	1.71802	pseudotime	2.00416e-16	0.0143498
1429	MYRF	2	1	-5.33134	-0.147645	pseudotime	1.04538e-15	0.027203
1430	MYSM1	3	1	3.72657	-1.69606	pseudotime	1.52055e-12	-0.0210192
1431	MZT1	5	1	0.351368	-2.34267	pseudotime	1.09323e-27	-0.0138787
1432	MZT2B	2	1	-5.10864	-0.306199	pseudotime	7.00968e-18	0.0045206
1433	N4BP3	1	1	4.67212	-0.383515	pseudotime	5.03586e-19	-0.0349578
1434	NAA15	7	1	0.850671	-0.253106	pseudotime	1.21452e-12	-0.0121473
1435	NAA50	5	1	1.78108	-1.91336	pseudotime	2.70005e-20	-0.0122917
1436	NABP2	3	1	3.89589	-0.861514	pseudotime	4.04186e-44	-0.0210995
1437	NACC1	3	1	3.66595	-1.3786	pseudotime	2.07742e-18	-0.0139498
1438	NAE1	7	1	0.541085	-0.0355738	pseudotime	1.17378e-26	-0.0104208
1439	NANOG	1	1	4.16542	0.115038	pseudotime	6.90307e-16	-0.019697
1440	NANOS3	9	2	-3.22512	3.24001	pseudotime	2.91845e-26	0.0394614
1441	NARS	7	1	1.24368	-0.0148554	pseudotime	7.9457e-13	-0.00908305
1442	NASP	7	1	0.518395	-0.0412324	pseudotime	1.21179e-64	-0.0130869
1443	NAT10	3	1	2.94613	-0.437115	pseudotime	7.30003e-13	-0.0200576
1444	NAV2	6	1	-5.85686	2.08371	pseudotime	6.3393e-12	0.0144472
1445	NBPF10	2	1	-5.98223	0.701534	pseudotime	1.53441e-24	0.0247557
1446	NCAM1	6	1	-6.30374	2.06905	pseudotime	4.49267e-29	0.0295488
1447	NCAPG2	5	1	0.535408	-1.95213	pseudotime	1.60552e-15	-0.0205822
1448	NCBP2.AS2	3	1	2.95027	-1.75944	pseudotime	1.78968e-20	-0.00934765
1449	NCL	7	1	1.15798	-0.156747	pseudotime	2.56111e-69	-0.0117834
1450	NDC1	1	1	4.82618	-0.22502	pseudotime	2.60881e-22	-0.0207769
1451	NDFIP1	4	1	-3.87748	1.28875	pseudotime	1.11513e-13	0.00944329
1452	NDN	4	1	-3.27908	1.56084	pseudotime	2.6079e-16	0.0106969
1453	NDRG2	4	1	-5.15805	1.6683	pseudotime	4.27465e-46	0.0293414
1454	NDUFA11	2	1	-4.33791	-0.199879	pseudotime	1.53749e-14	0.00420071
1455	NDUFA4	3	1	2.42486	-0.143883	pseudotime	4.42168e-22	-0.00312117
1456	NDUFA6	4	1	-4.55492	0.272873	pseudotime	8.38846e-15	0.00542792
1457	NDUFA8	7	1	0.61018	-0.357163	pseudotime	3.76622e-18	-0.0076822
1458	NDUFAF2	3	1	2.28471	-0.955947	pseudotime	8.33362e-29	-0.0143262
1459	NDUFAF3	4	1	-4.23002	0.253406	pseudotime	1.2417e-29	0.0112078
1460	NDUFAF4	3	1	2.21757	-1.22548	pseudotime	2.05761e-59	-0.0223895
1461	NDUFAF5	3	1	2.83782	-2.2346	pseudotime	2.10788e-11	-0.0193506
1462	NDUFB10	3	1	2.23409	-1.38844	pseudotime	1.51577e-31	-0.00595431
1463	NDUFB11	4	1	-3.72515	1.08075	pseudotime	7.28667e-35	0.00623952
1464	NDUFB4	1	1	3.14737	0.288879	pseudotime	2.96176e-96	-0.0134844
1465	NDUFB9	3	1	3.79363	-0.784112	pseudotime	2.53439e-101	-0.0114454
1466	NDUFC1	3	1	3.0648	-0.322011	pseudotime	1.12343e-32	-0.0103825
1467	NDUFS5	3	1	2.33737	-0.387514	pseudotime	1.73217e-80	-0.00722388
1468	NDUFS6	3	1	2.27042	-0.784513	pseudotime	4.45158e-107	-0.0123443
1469	NDUFV2	3	1	2.08056	-0.511751	pseudotime	7.83707e-52	-0.00970066
1470	NEAT1	2	1	-5.89691	0.0180712	pseudotime	5.48488e-34	0.02224
1471	NEDD4L	1	1	5.594	0.528915	pseudotime	9.74586e-16	-0.0260368
1472	NEDD9	2	1	-6.56213	-0.996034	pseudotime	4.52038e-13	0.0286939
1473	NEFM	1	1	5.37181	1.85298	pseudotime	1.6449e-45	-0.0576538
1474	NELL2	1	1	5.31581	0.86163	pseudotime	2.78334e-18	-0.0527943
1475	NENF	1	1	4.27026	-0.208854	pseudotime	5.72265e-33	-0.0120769
1476	NEXN	4	1	-4.95159	0.925957	pseudotime	1.02552e-18	0.020892
1477	NFASC	1	1	5.31347	1.18325	pseudotime	3.2532e-17	-0.0649156
1478	NFAT5	6	1	-6.05314	1.60977	pseudotime	3.91175e-14	0.0172756
1479	NFE2L1	1	1	4.86507	1.18293	pseudotime	7.1647e-22	-0.0177995
1480	NFE2L3	1	1	4.66846	-0.951246	pseudotime	2.18547e-49	-0.0470285
1481	NFKBIB	3	1	3.16941	-1.4495	pseudotime	2.43675e-17	-0.0174258
1482	NFKBIL1	6	1	-6.14557	1.25653	pseudotime	2.75798e-20	0.0167986
1483	NFYB	7	1	1.54037	-0.0783025	pseudotime	8.14931e-15	-0.0126074
1484	NGFRAP1	6	1	-5.80325	2.19211	pseudotime	1.79863e-34	0.00662083
1485	NGLY1	1	1	5.00837	1.1599	pseudotime	2.21535e-11	-0.0169012
1486	NHP2	3	1	2.63561	-0.725174	pseudotime	9.5585e-161	-0.0176525
1487	NHP2L1	3	1	2.21748	-1.42297	pseudotime	6.67909e-28	-0.00574004
1488	NID2	2	1	-5.233	1.07052	pseudotime	7.62177e-71	0.0318867
1489	NIFK	7	1	1.16531	-0.487319	pseudotime	2.36811e-16	-0.0102064
1490	NIPA2	5	1	2.23934	-2.40225	pseudotime	2.55201e-12	-0.00948059
1491	NIPBL	2	1	-5.72676	1.00755	pseudotime	8.13519e-12	0.0100686
1492	NIT1	4	1	-4.62797	1.65701	pseudotime	1.51931e-11	0.0110434
1493	NKAIN1	1	1	4.56429	-0.679188	pseudotime	4.67453e-30	-0.0576416
1494	NLE1	1	1	4.04489	-0.198708	pseudotime	3.381e-13	-0.0163157
1495	NLGN4X	1	1	5.91723	-0.315295	pseudotime	2.15323e-27	-0.0236163
1496	NLN	3	1	3.72515	-1.09774	pseudotime	1.10484e-53	-0.029036
1497	NMB	3	1	2.87963	-0.625877	pseudotime	4.08796e-19	-0.0140057
1498	NME1	3	1	2.17928	-0.833104	pseudotime	7.34451e-165	-0.0244176
1499	NME3	1	1	4.82407	-0.137468	pseudotime	2.25794e-15	-0.00873983
1500	NME4	2	1	-5.30271	0.202913	pseudotime	5.72146e-67	0.00791063
1501	NMRAL1	3	1	3.16867	-0.574001	pseudotime	5.43046e-16	-0.0111947
1502	NMRK2	1	1	4.591	0.104178	pseudotime	6.99565e-94	-0.0672746
1503	NMU	1	1	4.29673	0.168268	pseudotime	4.61871e-18	-0.0265329
1504	NODAL	3	1	3.29505	-3.08472	pseudotime	2.87499e-18	-0.0345788
1505	NOL12	5	1	1.93185	-1.72728	pseudotime	5.21421e-13	-0.0142982
1506	NOLC1	3	1	2.19024	-1.20608	pseudotime	8.15455e-42	-0.0190689
1507	NOP10	3	1	2.32347	-1.47214	pseudotime	9.81357e-93	-0.0109018
1508	NOP16	3	1	2.45726	-1.5136	pseudotime	5.89094e-76	-0.0324082
1509	NOP56	7	1	1.37299	-0.583981	pseudotime	2.8663e-48	-0.0148882
1510	NOP58	7	1	0.371055	-0.119274	pseudotime	1.52992e-13	-0.0103329
1511	NOTCH1	1	1	6.06061	-0.124589	pseudotime	3.55213e-14	-0.0249068
1512	NOTCH2NL	2	1	-5.2368	0.00135291	pseudotime	7.06771e-16	0.0235972
1513	NOVA2	1	1	5.65511	-0.0274523	pseudotime	3.04944e-33	-0.0774653
1514	NPC2	1	1	5.1984	1.51425	pseudotime	3.89708e-29	-0.00770722
1515	NPDC1	1	1	3.94355	-0.609428	pseudotime	8.32578e-40	-0.0290826
1516	NPM1	1	1	4.12393	2.25826	pseudotime	4.90464e-84	-0.00740921
1517	NPM3	3	1	3.27909	-0.822168	pseudotime	9.19217e-141	-0.0244559
1518	NPPC	1	1	5.64625	0.135165	pseudotime	8.37781e-12	-0.0715636
1519	NPTX2	1	1	3.94409	-0.631792	pseudotime	1.14208e-23	-0.0591735
1520	NPW	1	1	4.99298	1.13523	pseudotime	9.11853e-11	-0.0138945
1521	NQO2	3	1	3.38328	-0.701074	pseudotime	8.07699e-56	-0.0177759
1522	NR2C2AP	3	1	2.40442	-1.58207	pseudotime	1.57187e-25	-0.0266835
1523	NR2F6	3	1	3.38395	-1.35033	pseudotime	1.46716e-40	-0.01569
1524	NR6A1	1	1	4.76054	-0.40506	pseudotime	1.43308e-30	-0.0109239
1525	NRBP1	4	1	-3.44857	1.20518	pseudotime	5.30123e-20	0.0108134
1526	NRM	2	1	-5.50569	1.12078	pseudotime	1.13763e-17	0.0124536
1527	NRP1	2	1	-6.32495	-0.175101	pseudotime	7.78026e-41	0.0328077
1528	NRP2	2	1	-6.0818	-0.35769	pseudotime	4.40621e-28	0.018269
1529	NSG1	1	1	5.16336	0.369002	pseudotime	1.51683e-12	-0.015659
1530	NSUN5	3	1	1.99461	-0.81709	pseudotime	6.96493e-14	-0.0125853
1531	NT5DC2	3	1	2.25763	-1.2975	pseudotime	3.95306e-29	-0.0103411
1532	NTHL1	1	1	4.1304	-0.874868	pseudotime	3.17114e-70	-0.0204975
1533	NTPCR	6	1	-5.96468	2.26432	pseudotime	1.93153e-22	0.00905762
1534	NTRK2	2	1	-6.46953	-0.234994	pseudotime	2.91239e-11	0.0375683
1535	NUCB1	4	1	-4.78591	1.3805	pseudotime	2.89832e-67	0.0198198
1536	NUCKS1	5	1	0.740072	-1.71995	pseudotime	3.91653e-87	-0.0119328
1537	NUDC	7	1	0.180055	-0.169752	pseudotime	1.0856e-25	-0.00856887
1538	NUDCD2	3	1	2.83785	-0.503905	pseudotime	5.59386e-28	-0.0103889
1539	NUDT1	5	1	1.5611	-1.18767	pseudotime	9.96168e-39	-0.0116502
1540	NUDT15	3	1	2.19248	-0.97893	pseudotime	3.05949e-40	-0.0201221
1541	NUDT21	3	1	1.99429	0.0393668	pseudotime	3.84281e-18	-0.00853333
1542	NUDT3	3	1	3.12086	-1.20517	pseudotime	7.19316e-21	-0.0122123
1543	NUFIP1	7	1	1.14477	-0.515807	pseudotime	3.5628e-13	-0.0165037
1544	NUP205	1	1	4.60465	-0.29097	pseudotime	1.38619e-16	-0.0245859
1545	NUP210	1	1	5.35753	-0.592349	pseudotime	8.61777e-44	-0.0793904
1546	NUP35	7	1	0.85294	-0.0256298	pseudotime	8.30035e-14	-0.0207969
1547	NUS1	3	1	2.98149	-0.934096	pseudotime	6.66851e-15	-0.0136647
1548	OAF	2	1	-6.19258	-0.726001	pseudotime	9.16806e-24	0.0302085
1549	OAZ1	3	1	2.90426	-0.721889	pseudotime	2.29564e-118	-0.00972966
1550	OAZ2	1	1	4.94232	-0.328684	pseudotime	1.94082e-51	-0.00979739
1551	OBSL1	1	1	5.60033	1.53828	pseudotime	1.4024e-17	-0.0127891
1552	OCIAD2	1	1	4.01781	-0.485516	pseudotime	4.12172e-159	-0.0493671
1553	OCLN	1	1	4.21745	-0.387639	pseudotime	3.33964e-14	-0.0337243
1554	ODAM	6	1	-5.87395	2.29947	pseudotime	3.78642e-44	0.0390063
1555	ODC1	5	1	1.86641	-2.37619	pseudotime	1.29978e-21	-0.0120816
1556	OIP5	5	1	-0.385352	-2.60974	pseudotime	3.25474e-13	-0.0160443
1557	OLA1	3	1	2.45773	-0.46402	pseudotime	3.68973e-23	-0.00809857
1558	OLFM1	1	1	4.97199	-0.719337	pseudotime	5.02089e-28	-0.0513502
1559	OLFM2	1	1	4.4594	0.00750358	pseudotime	4.26243e-42	-0.0238798
1560	OLFML3	4	1	-4.61417	1.14047	pseudotime	7.29356e-29	0.0179882
1561	OPTN	2	1	-4.83774	-0.0393391	pseudotime	2.60539e-24	0.0206832
1562	ORAI3	6	1	-5.6103	2.08113	pseudotime	4.21088e-40	0.0299204
1563	ORC1	5	1	0.678875	-1.73432	pseudotime	2.18325e-13	-0.0222065
1564	OS9	4	1	-3.44107	1.42644	pseudotime	1.18065e-19	0.0139343
1565	OSBPL1A	1	1	5.53491	-0.141626	pseudotime	1.95001e-20	-0.0156822
1566	OSBPL9	2	1	-4.76858	-0.0746297	pseudotime	4.60559e-19	0.0127488
1567	OST4	2	1	-5.36419	-0.186105	pseudotime	3.23046e-49	0.00705082
1568	OSTC	4	1	-4.07316	0.904074	pseudotime	1.26564e-31	0.00646348
1569	OTX2	1	1	4.94144	0.229284	pseudotime	2.75261e-14	-0.0334763
1570	OVOL2	1	1	4.34804	-0.897863	pseudotime	2.21873e-20	-0.0625016
1571	OXA1L	6	1	-5.1916	2.63127	pseudotime	2.59021e-28	0.00963904
1572	OXLD1	3	1	3.45317	-1.90376	pseudotime	5.39751e-12	-0.00929408
1573	P2RY6	6	1	-6.376	2.40537	pseudotime	4.77399e-11	0.0302834
1574	P4HA1	4	1	-4.05604	1.88662	pseudotime	2.90698e-18	0.0128632
1575	P4HA2	4	1	-3.55737	1.59987	pseudotime	8.7359e-15	0.0178312
1576	P4HB	4	1	-4.88945	0.8254	pseudotime	5.94635e-99	0.0161455
1577	PA2G4	7	1	0.43031	-0.108119	pseudotime	4.64159e-32	-0.00982379
1578	PABPC4	3	1	4.07887	-1.2488	pseudotime	1.32644e-13	-0.00947225
1579	PABPN1	1	1	4.11352	-0.755856	pseudotime	1.46457e-39	-0.0128163
1580	PACS1	2	1	-5.82986	0.0398911	pseudotime	1.3644e-27	0.023138
1581	PAG1	6	1	-6.11006	1.98791	pseudotime	1.40097e-17	0.0368275
1582	PAICS	7	1	1.49771	0.0934798	pseudotime	5.32432e-96	-0.0161258
1583	PAIP2B	1	1	5.06851	0.537431	pseudotime	2.06649e-22	-0.0269956
1584	PAK1IP1	7	1	1.63938	-0.68255	pseudotime	4.17529e-51	-0.0299817
1585	PALLD	4	1	-5.29635	1.91483	pseudotime	4.46268e-35	0.0236907
1586	PALM	2	1	-5.8821	0.60487	pseudotime	1.80268e-31	0.0240306
1587	PAMR1	6	1	-5.7665	2.34524	pseudotime	8.84699e-32	0.0291999
1588	PANK3	1	1	5.24376	1.00675	pseudotime	7.5769e-11	-0.0146722
1589	PAPOLA	5	1	2.13409	-1.66625	pseudotime	1.08843e-17	-0.00692255
1590	PAPSS1	4	1	-3.18061	1.11106	pseudotime	2.95348e-12	0.0125878
1591	PAQR4	3	1	2.4142	-1.63086	pseudotime	1.62076e-16	-0.0277132
1592	PAQR8	2	1	-4.96735	0.154425	pseudotime	8.33471e-27	0.0242425
1593	PARD6A	1	1	5.03417	-0.245531	pseudotime	8.07015e-47	-0.0693715
1594	PARP1	3	1	2.01171	-0.280955	pseudotime	9.85288e-115	-0.0194173
1595	PARVA	4	1	-4.91088	0.413971	pseudotime	8.04405e-71	0.0287649
1596	PAWR	1	1	5.17949	-0.0461714	pseudotime	6.73118e-137	-0.0374848
1597	PCBP2	6	1	-5.24187	2.5554	pseudotime	1.24952e-65	0.00856173
1598	PCBP4	2	1	-5.77322	-0.0130621	pseudotime	2.27674e-28	0.0188782
1599	PCDH1	1	1	5.91711	-0.0887142	pseudotime	9.17549e-22	-0.0556373
1600	PCDH17	6	1	-6.00263	1.84304	pseudotime	8.37043e-43	0.0330273
1601	PCDH7	2	1	-5.27942	0.616244	pseudotime	2.22429e-51	0.0318333
1602	PCNA	5	1	0.0673921	-1.51971	pseudotime	3.867e-26	-0.0158613
1603	PCOLCE	4	1	-4.39319	0.968887	pseudotime	8.19818e-15	0.014523
1604	PCSK1N	9	2	-3.14999	3.27422	pseudotime	9.88153e-12	0.0162175
1605	PCSK9	1	1	5.43059	1.55564	pseudotime	9.19144e-38	-0.0668276
1606	PCTP	2	1	-6.23724	-0.104624	pseudotime	8.26304e-11	0.0163408
1607	PCYT1B	1	1	4.70132	1.18946	pseudotime	1.84477e-20	-0.0228896
1608	PDAP1	3	1	2.12716	-1.43205	pseudotime	1.71437e-29	-0.00754335
1609	PDCD11	3	1	2.63947	-2.05771	pseudotime	3.34269e-14	-0.0161887
1610	PDCD2	3	1	2.82955	-2.01322	pseudotime	2.31718e-19	-0.00916426
1611	PDCD2L	3	1	2.7761	-1.00251	pseudotime	1.14039e-23	-0.0224223
1612	PDCD4	4	1	-4.77256	1.69957	pseudotime	2.16168e-27	0.0260675
1613	PDCD4.AS1	2	1	-6.25164	0.754925	pseudotime	1.37373e-13	0.0370061
1614	PDCD5	5	1	1.41962	-2.14384	pseudotime	1.04402e-12	-0.00607748
1615	PDCL3	3	1	2.54433	-0.306883	pseudotime	2.44242e-24	-0.0190007
1616	PDGFA	1	1	5.5554	-0.469054	pseudotime	2.87628e-11	-0.0228863
1617	PDGFRA	2	1	-5.90797	0.918946	pseudotime	1.20314e-58	0.0359483
1618	PDGFRB	2	1	-5.90322	-0.52963	pseudotime	8.64383e-20	0.0257597
1619	PDLIM1	2	1	-5.26736	-0.728012	pseudotime	4.47218e-11	0.00632331
1620	PDLIM2	2	1	-5.80498	1.09227	pseudotime	1.80914e-39	0.0102642
1621	PDLIM4	2	1	-5.14725	0.848979	pseudotime	6.08872e-31	0.0170931
1622	PDLIM7	2	1	-5.44734	0.649934	pseudotime	8.2818e-123	0.0234909
1623	PDZD11	2	1	-4.97497	0.165452	pseudotime	1.52433e-14	0.010343
1624	PDZD4	3	1	3.53082	-1.44792	pseudotime	8.07948e-18	-0.0329646
1625	PDZRN3	2	1	-5.33443	-0.155961	pseudotime	5.47961e-16	0.0239416
1626	PEBP1	1	1	3.67198	0.159518	pseudotime	8.94873e-189	-0.0173438
1627	PEPD	7	1	0.824824	0.367073	pseudotime	4.04223e-11	-0.0102007
1628	PERP	6	1	-6.41955	2.73041	pseudotime	5.30001e-13	0.00979385
1629	PES1	7	1	1.36528	-0.12972	pseudotime	5.66504e-22	-0.0153622
1630	PET100	4	1	-4.58455	0.617029	pseudotime	7.91466e-18	0.0114087
1631	PFAS	3	1	3.62449	-1.17805	pseudotime	2.25488e-26	-0.0286453
1632	PFDN2	5	1	1.39719	-0.901193	pseudotime	5.88979e-35	-0.0091389
1633	PFDN4	1	1	3.5234	-0.0668127	pseudotime	3.37489e-17	-0.00711017
1634	PFDN5	6	1	-5.27156	2.44402	pseudotime	1.18958e-79	0.00775646
1635	PFDN6	3	1	2.044	-0.99457	pseudotime	1.6368e-25	-0.0105705
1636	PFKP	4	1	-3.90839	0.772672	pseudotime	4.12101e-28	0.0150612
1637	PFN1	3	1	2.10337	-1.06977	pseudotime	1.10275e-32	-0.00404759
1638	PFN2	2	1	-4.75114	0.119177	pseudotime	4.16659e-30	0.00822559
1639	PGAM5	3	1	3.04475	-1.59239	pseudotime	1.50767e-23	-0.0292638
1640	PGAP2	3	1	3.07461	-2.20472	pseudotime	5.163e-14	-0.0141988
1641	PGF	2	1	-6.52404	0.0628957	pseudotime	1.96621e-51	0.0324863
1642	PGK1	1	1	4.77389	2.46086	pseudotime	5.4161e-22	-0.0119167
1643	PGM3	4	1	-4.02128	0.860058	pseudotime	8.06983e-26	0.0187677
1644	PGP	5	1	1.6967	-1.74116	pseudotime	1.64325e-55	-0.0136919
1645	PGRMC1	3	1	2.51128	0.26186	pseudotime	1.34245e-13	-0.00588705
1646	PHACTR2	6	1	-5.67216	2.37567	pseudotime	5.24061e-35	0.0188439
1647	PHB	3	1	2.2988	-0.395117	pseudotime	9.2525e-24	-0.00547782
1648	PHB2	3	1	3.27741	-0.617449	pseudotime	3.66622e-23	-0.00652765
1649	PHC1	1	1	5.71477	-0.282705	pseudotime	1.95244e-138	-0.0550978
1650	PHF5A	3	1	2.84226	-1.45896	pseudotime	8.47948e-56	-0.0146691
1651	PHGDH	4	1	-3.28389	1.63318	pseudotime	1.39101e-28	0.0126123
1652	PHPT1	4	1	-4.66879	0.354754	pseudotime	7.41739e-28	0.00663198
1653	PHYHD1	4	1	-4.84293	1.45412	pseudotime	4.97582e-22	0.0189267
1654	PHYKPL	2	1	-6.07366	1.07153	pseudotime	3.60477e-28	0.0227032
1655	PIAS2	1	1	5.3695	0.940184	pseudotime	1.10418e-18	-0.021725
1656	PIF1	5	1	-0.467309	-2.73499	pseudotime	3.50345e-43	-0.0298622
1657	PIGW	3	1	2.71401	-1.89677	pseudotime	3.53725e-13	-0.0273587
1658	PIGX	2	1	-5.26939	0.635037	pseudotime	8.64609e-11	0.0115913
1659	PIH1D1	3	1	2.48311	0.0145772	pseudotime	1.67837e-12	-0.00575585
1660	PIK3CB	3	1	3.5974	-0.747393	pseudotime	2.40296e-14	-0.0343562
1661	PIM1	3	1	3.19551	-1.25939	pseudotime	1.86276e-14	-0.0179856
1662	PIM2	1	1	4.38537	0.433653	pseudotime	8.50892e-32	-0.0243136
1663	PIP5KL1	1	1	5.50383	1.50015	pseudotime	1.89887e-11	-0.03223
1664	PIPOX	1	1	5.68407	-0.0948014	pseudotime	5.10605e-28	-0.0723137
1665	PITHD1	3	1	2.25688	-0.947246	pseudotime	1.8111e-11	-0.0108324
1666	PITPNC1	1	1	4.40807	-0.505616	pseudotime	1.23874e-15	-0.018559
1667	PITX1	2	1	-6.38204	0.594574	pseudotime	2.09054e-42	0.033217
1668	PITX2	2	1	-6.27769	0.0761252	pseudotime	1.37952e-77	0.0335714
1669	PJA2	2	1	-5.23829	0.529061	pseudotime	3.57691e-16	0.014219
1670	PKIA	6	1	-6.14346	1.89844	pseudotime	2.95638e-20	0.0251126
1671	PKIB	3	1	3.8342	-2.51451	pseudotime	5.939e-12	-0.0144992
1672	PKIG	2	1	-6.25022	0.980028	pseudotime	5.23958e-35	0.0160638
1673	PKN2	6	1	-6.07008	1.60215	pseudotime	5.76054e-52	0.0234036
1674	PKP2	6	1	-5.72942	2.25923	pseudotime	1.5024e-49	0.0293026
1675	PKP4	1	1	4.92542	-0.672052	pseudotime	5.9738e-17	-0.0203341
1676	PLA2G12A	3	1	3.49625	-0.901617	pseudotime	2.23573e-24	-0.0124802
1677	PLA2G16	1	1	4.55558	0.751421	pseudotime	3.29286e-48	-0.0279553
1678	PLA2G3	1	1	4.99673	0.689627	pseudotime	3.29776e-44	-0.0709297
1679	PLA2G4C	1	1	5.46257	0.0375346	pseudotime	2.67837e-61	-0.0788169
1680	PLAGL1	6	1	-6.35139	2.50352	pseudotime	5.65375e-21	0.0441068
1681	PLCE1	2	1	-6.325	-0.0781171	pseudotime	1.01012e-16	0.0259661
1682	PLCXD1	1	1	5.37613	0.297286	pseudotime	5.81694e-40	-0.0286844
1683	PLD3	4	1	-4.68528	1.70404	pseudotime	3.34725e-63	0.0159501
1684	PLEKHF1	1	1	4.28692	-0.519043	pseudotime	5.51089e-17	-0.0464092
1685	PLEKHG6	1	1	4.5176	-0.0680454	pseudotime	6.36313e-11	-0.0595916
1686	PLIN2	4	1	-5.12274	1.72983	pseudotime	2.20436e-30	0.0204489
1687	PLIN3	4	1	-4.60676	0.958027	pseudotime	1.22002e-56	0.0194951
1688	PLP2	1	1	4.79757	-0.245721	pseudotime	7.24138e-14	-0.0245739
1689	PLSCR5	6	1	-6.49216	1.42034	pseudotime	3.75011e-17	0.0459528
1690	PLXNA2	6	1	-6.24845	2.07308	pseudotime	2.99351e-18	0.0322092
1691	PMAIP1	1	1	4.2053	-0.230842	pseudotime	1.80529e-94	-0.0518722
1692	PMEL	1	1	5.63445	0.529093	pseudotime	2.87117e-33	-0.0433952
1693	PMF1	1	1	3.90807	0.472486	pseudotime	7.86749e-14	-0.00687258
1694	PMM1	2	1	-5.62015	0.734205	pseudotime	1.62813e-21	0.0172311
1695	PMP22	2	1	-5.36645	0.0516179	pseudotime	4.67006e-44	0.0304734
1696	PMPCB	4	1	-3.41166	1.70337	pseudotime	2.03465e-22	0.0103985
1697	PNN	5	1	0.783683	-1.33864	pseudotime	3.87661e-24	-0.00879916
1698	PNO1	5	1	1.5174	-0.893467	pseudotime	6.96261e-36	-0.0226639
1699	PNP	3	1	1.85413	-0.601006	pseudotime	2.88308e-18	-0.0188268
1700	PNRC1	6	1	-6.14205	1.34832	pseudotime	1.19935e-97	0.0259369
1701	PODXL	1	1	5.41873	-0.13858	pseudotime	1.45515e-126	-0.0638852
1702	PODXL2	1	1	5.11066	0.0486707	pseudotime	2.97082e-57	-0.0563679
1703	POLD4	2	1	-6.21503	0.849731	pseudotime	2.53344e-45	0.0162943
1704	POLR1B	3	1	3.14282	-1.53665	pseudotime	3.33801e-17	-0.0347238
1705	POLR2D	5	1	1.61538	-1.11799	pseudotime	3.85205e-25	-0.0167592
1706	POLR2F	3	1	2.26831	-0.891119	pseudotime	5.74997e-64	-0.0112205
1707	POLR2H	1	1	4.26959	0.680445	pseudotime	1.99067e-75	-0.0159279
1708	POLR2I	3	1	2.83819	-1.16438	pseudotime	3.94395e-64	-0.0104046
1709	POLR2J	5	1	1.8854	-1.61132	pseudotime	5.01531e-11	-0.00479144
1710	POLR2K	3	1	2.44401	-1.77961	pseudotime	2.04054e-22	-0.00953906
1711	POLR3G	1	1	4.50941	-0.539693	pseudotime	3.70309e-170	-0.0624212
1712	POLR3GL	2	1	-5.79713	0.747436	pseudotime	4.87808e-32	0.0205948
1713	POLR3K	3	1	2.52248	-1.31179	pseudotime	4.51872e-91	-0.0245454
1714	POM121	3	1	4.08508	-1.40792	pseudotime	5.91062e-14	-0.0161391
1715	POMP	5	1	0.878038	-0.949117	pseudotime	9.51815e-32	-0.00524915
1716	PON2	2	1	-6.11664	-0.408829	pseudotime	7.07662e-37	0.0226479
1717	POP5	5	1	1.64609	-1.67874	pseudotime	2.03449e-17	-0.0119346
1718	POP7	5	1	1.74879	-1.87425	pseudotime	2.29746e-72	-0.0170891
1719	POU3F1	1	1	5.89165	-0.391608	pseudotime	8.34012e-40	-0.097446
1720	POU5F1	1	1	4.25492	0.130074	pseudotime	2.78443e-225	-0.0391437
1721	POU5F1B	1	1	4.03495	-0.215808	pseudotime	1.77984e-29	-0.0318158
1722	PPA1	3	1	2.36934	-0.295121	pseudotime	2.20564e-87	-0.0154272
1723	PPAN	3	1	2.41043	-1.26021	pseudotime	2.11734e-15	-0.0174389
1724	PPAP2C	1	1	4.23678	-0.190894	pseudotime	6.06789e-77	-0.0565211
1725	PPAT	7	1	1.4211	-0.417047	pseudotime	3.85571e-25	-0.0190312
1726	PPDPF	2	1	-5.4626	0.312965	pseudotime	1.0507e-125	0.0135776
1727	PPFIA4	1	1	5.84281	1.99565	pseudotime	2.22223e-12	-0.0472668
1728	PPFIBP1	6	1	-5.84987	1.95309	pseudotime	5.07134e-39	0.0216132
1729	PPIA	3	1	2.64397	0.126571	pseudotime	8.07937e-17	-0.00291156
1730	PPIB	4	1	-2.9243	0.880531	pseudotime	1.99589e-30	0.00829439
1731	PPIC	2	1	-5.19488	0.518696	pseudotime	8.64388e-106	0.0310124
1732	PPID	7	1	1.28366	-0.120521	pseudotime	4.22754e-19	-0.0126455
1733	PPM1B	1	1	5.36011	-0.304106	pseudotime	5.93945e-33	-0.0216324
1734	PPM1G	5	1	1.65799	-1.07155	pseudotime	5.91852e-23	-0.00712779
1735	PPM1H	1	1	4.71996	-0.0380118	pseudotime	6.2357e-25	-0.0565677
1736	PPP1R14A	2	1	-6.3205	-0.916528	pseudotime	4.28203e-21	0.0120069
1737	PPP1R14B	3	1	2.90045	-1.23988	pseudotime	8.87813e-139	-0.0208916
1738	PPP1R15A	2	1	-5.76384	0.590301	pseudotime	3.99311e-45	0.0276867
1739	PPP1R18	2	1	-5.70271	0.0672767	pseudotime	4.59726e-17	0.0188989
1740	PPP1R1A	1	1	4.27432	-0.650845	pseudotime	5.33406e-39	-0.0630206
1741	PPP1R1B	1	1	5.56942	1.87124	pseudotime	2.23487e-18	-0.0449935
1742	PPP1R35	1	1	4.33478	-1.12555	pseudotime	8.88759e-32	-0.0171729
1743	PPP1R9A	1	1	4.89891	-0.117396	pseudotime	6.22717e-11	-0.0323089
1744	PPP2R1A	4	1	-3.2284	1.58917	pseudotime	3.8804e-19	0.00673671
1745	PPP2R2B	1	1	5.65469	-0.299135	pseudotime	1.25268e-33	-0.0389425
1746	PPP2R3A	6	1	-6.01693	1.72516	pseudotime	3.08714e-20	0.0211584
1747	PPP3CA	2	1	-5.58071	-0.398477	pseudotime	1.354e-28	0.0182284
1748	PPRC1	3	1	2.66301	-1.86257	pseudotime	3.35804e-17	-0.0249589
1749	PPT1	7	1	0.834037	0.377185	pseudotime	1.53163e-17	-0.0113462
1750	PRAF2	2	1	-6.23662	0.539407	pseudotime	1.08968e-39	0.0208046
1751	PRDM6	2	1	-5.56213	0.901248	pseudotime	1.77605e-31	0.0354755
1752	PRDX1	7	1	0.0609262	0.569645	pseudotime	1.61535e-36	-0.00661005
1753	PRDX3	7	1	1.13955	0.0566	pseudotime	7.76955e-20	-0.00775805
1754	PRDX6	4	1	-4.09913	1.31279	pseudotime	1.62495e-66	0.00876933
1755	PRELID1	3	1	2.42725	-1.14257	pseudotime	2.80015e-168	-0.0152403
1756	PRELP	2	1	-5.6983	0.663251	pseudotime	4.99691e-12	0.0345712
1757	PREX2	1	1	4.46974	-1.18031	pseudotime	7.23149e-14	-0.0397476
1758	PRKAA2	1	1	5.35376	0.600315	pseudotime	4.25218e-13	-0.0366525
1759	PRKAR1A	4	1	-3.222	0.950713	pseudotime	1.42602e-15	0.010499
1760	PRKCB	1	1	5.9369	-0.0418678	pseudotime	5.38676e-15	-0.0905688
1761	PRKCDBP	2	1	-5.30244	-0.513164	pseudotime	1.02858e-12	0.0104868
1762	PRKCI	1	1	4.71988	-1.07454	pseudotime	1.79456e-33	-0.0201189
1763	PRKCQ.AS1	1	1	4.41041	-1.1639	pseudotime	3.29792e-28	-0.0276294
1764	PRKCSH	4	1	-4.16556	1.37293	pseudotime	2.44842e-22	0.0100305
1765	PRKDC	5	1	1.06203	-1.57291	pseudotime	1.52123e-26	-0.00986398
1766	PRKX	3	1	3.74539	-1.25325	pseudotime	7.71117e-18	-0.014391
1767	PRMT1	7	1	0.491724	0.454398	pseudotime	5.43869e-54	-0.0102394
1768	PRMT2	2	1	-5.25644	0.0225609	pseudotime	1.06185e-23	0.0117712
1769	PRNP	4	1	-4.81816	0.782891	pseudotime	1.38237e-21	0.0184471
1770	PROCR	6	1	-6.27195	2.76196	pseudotime	1.88339e-18	0.02379
1771	PROSER1	3	1	3.66533	-1.38646	pseudotime	1.40538e-21	-0.0269457
1772	PRPH	2	1	-5.04637	-0.0965657	pseudotime	4.14308e-12	0.0372332
1773	PRPS1	3	1	2.3031	-0.332076	pseudotime	1.46729e-61	-0.0190644
1774	PRR7	1	1	4.86696	0.269948	pseudotime	5.32318e-48	-0.0320043
1775	PRRC2A	3	1	2.99193	-1.22098	pseudotime	1.02647e-26	-0.0154652
1776	PRRC2C	2	1	-6.13847	-0.899627	pseudotime	1.63476e-14	0.00668037
1777	PRRX1	6	1	-6.62741	1.84979	pseudotime	1.25505e-30	0.0362418
1778	PRSS16	1	1	4.98339	0.470744	pseudotime	9.71717e-18	-0.0313249
1779	PRSS23	2	1	-5.21503	-0.67679	pseudotime	5.57535e-17	0.0212229
1780	PRSS8	1	1	4.96026	0.747694	pseudotime	8.07265e-44	-0.0372255
1781	PRTG	6	1	-6.21262	1.88194	pseudotime	8.89468e-72	0.0323857
1782	PRUNE2	1	1	5.30855	0.920283	pseudotime	2.11287e-12	-0.0478305
1783	PSAT1	7	1	1.40189	-0.116993	pseudotime	1.19218e-37	-0.0166384
1784	PSIP1	7	1	1.25109	0.0428552	pseudotime	9.88646e-143	-0.020224
1785	PSMA2.1	4	1	-2.7576	1.05277	pseudotime	7.41744e-11	0.00525833
1786	PSMA3	7	1	0.184923	0.358477	pseudotime	9.42958e-14	-0.00602321
1787	PSMA5	7	1	0.742025	-0.184116	pseudotime	5.98518e-42	-0.0114577
1788	PSMA7	7	1	0.431768	-0.434515	pseudotime	4.35616e-59	-0.0072066
1789	PSMB2	7	1	-0.0193142	0.276169	pseudotime	2.45026e-17	-0.00569471
1790	PSMB8	1	1	5.01915	-0.0590547	pseudotime	7.63715e-28	-0.0527031
1791	PSMC3IP	5	1	0.263341	-1.71968	pseudotime	3.13771e-17	-0.0184338
1792	PSMD11	7	1	0.608462	0.0293332	pseudotime	3.98629e-25	-0.0110512
1793	PSMD14	7	1	0.335166	-0.0289856	pseudotime	9.08895e-26	-0.0102087
1794	PSMD4	4	1	-3.0002	1.44214	pseudotime	5.8275e-14	0.00553478
1795	PSMD7	7	1	-0.159242	0.286066	pseudotime	1.20411e-12	-0.00611102
1796	PSMD8	4	1	-2.70454	0.890666	pseudotime	4.73564e-18	0.00597721
1797	PSME3	5	1	1.94075	-1.73817	pseudotime	2.80955e-21	-0.0127705
1798	PSMG3	5	1	2.02034	-1.73303	pseudotime	1.15758e-25	-0.01084
1799	PSMG4	3	1	3.02243	-1.42126	pseudotime	3.13772e-55	-0.0214977
1800	PTBP3	1	1	5.03762	-0.345907	pseudotime	5.06904e-16	-0.0153809
1801	PTGES3	3	1	2.09744	-0.0219973	pseudotime	1.58148e-55	-0.00763663
1802	PTH1R	2	1	-6.03584	0.259965	pseudotime	3.83378e-24	0.0373679
1803	PTMA	3	1	2.20549	-0.588541	pseudotime	1.70857e-296	-0.0188761
1804	PTN	6	1	-5.96123	2.10801	pseudotime	6.75428e-14	0.0165875
1805	PTOV1	4	1	-4.12592	1.42538	pseudotime	3.53973e-30	0.0100583
1806	PTPN13	6	1	-6.451	2.55898	pseudotime	3.20769e-19	0.0167042
1807	PTPN2	1	1	4.0692	0.248669	pseudotime	7.18518e-22	-0.0156844
1808	PTPRD	2	1	-5.90811	-0.0117764	pseudotime	6.18748e-36	0.0237101
1809	PTPRF	1	1	5.6875	0.989891	pseudotime	2.2121e-23	-0.0153636
1810	PTPRZ1	1	1	5.05981	-0.150762	pseudotime	9.51179e-124	-0.0701132
1811	PTTG1IP	2	1	-5.26121	1.13703	pseudotime	1.47025e-60	0.016674
1812	PUS1	3	1	2.68743	-1.59793	pseudotime	2.0365e-25	-0.0242215
1813	PUS7	3	1	3.14957	-0.572762	pseudotime	9.67366e-24	-0.0267395
1814	PVALB	1	1	5.23559	0.110319	pseudotime	3.22173e-12	-0.082702
1815	PVR	6	1	-5.61444	2.17747	pseudotime	1.78119e-21	0.0268999
1816	PVRL1	1	1	5.28074	-0.884268	pseudotime	4.96472e-40	-0.0491538
1817	PVRL2	4	1	-4.03737	0.564319	pseudotime	6.06473e-54	0.0158058
1818	PWAR6	1	1	5.49813	0.393572	pseudotime	3.59485e-72	-0.0334883
1819	PXDN	2	1	-6.24765	-0.0249977	pseudotime	5.6373e-22	0.0135524
1820	PXK	4	1	-4.61598	1.09103	pseudotime	7.7816e-24	0.028707
1821	PXN.AS1	3	1	3.79209	-0.778979	pseudotime	3.43282e-27	-0.0322333
1822	PYCR1	3	1	2.70891	-0.997351	pseudotime	1.97845e-20	-0.0117863
1823	PYCR2	3	1	3.01525	-2.07132	pseudotime	5.14551e-31	-0.0227282
1824	QDPR	2	1	-4.5653	0.0969783	pseudotime	9.90022e-26	0.0133243
1825	QPRT	4	1	-5.32467	1.62552	pseudotime	7.20479e-149	0.0204835
1826	RAB11B	4	1	-4.91175	0.950616	pseudotime	5.27471e-24	0.0106725
1827	RAB11FIP4	1	1	5.28768	0.330346	pseudotime	9.46763e-19	-0.0277051
1828	RAB13	6	1	-6.21749	1.40582	pseudotime	3.97156e-11	0.00496637
1829	RAB17	1	1	5.51519	-0.220864	pseudotime	3.2914e-61	-0.073103
1830	RAB18	4	1	-4.27456	0.956893	pseudotime	3.05789e-11	0.0092145
1831	RAB1A	4	1	-3.64598	0.858555	pseudotime	8.33675e-23	0.00851765
1832	RAB20	1	1	5.52577	2.02818	pseudotime	3.63685e-30	-0.029169
1833	RAB23	6	1	-6.05774	1.77001	pseudotime	2.41769e-25	0.0260063
1834	RAB25	1	1	4.24904	0.588208	pseudotime	2.1721e-60	-0.0443956
1835	RAB2A	4	1	-3.77235	0.524141	pseudotime	1.91505e-22	0.00881472
1836	RAB31	2	1	-5.25531	-0.151401	pseudotime	1.44784e-72	0.0229755
1837	RAB33A	1	1	5.39161	1.68264	pseudotime	4.05797e-14	-0.0439149
1838	RAB37	6	1	-6.20186	2.23669	pseudotime	5.59697e-57	0.0376276
1839	RAB38	1	1	5.42534	1.94133	pseudotime	2.08522e-32	-0.0443295
1840	RAB39B	1	1	4.05819	-0.0242508	pseudotime	4.38766e-19	-0.0413767
1841	RAB3A	1	1	4.61295	0.863679	pseudotime	4.78971e-21	-0.0240817
1842	RAB3B	1	1	4.58202	0.19865	pseudotime	2.76252e-12	-0.0168004
1843	RAB3IP	1	1	4.51816	-0.143561	pseudotime	1.59887e-24	-0.0391821
1844	RAB40B	2	1	-5.84532	0.560432	pseudotime	3.74627e-16	0.0231426
1845	RAB5C	2	1	-4.14341	-0.254659	pseudotime	3.74224e-13	0.00699201
1846	RAB6B	1	1	5.78603	1.47763	pseudotime	9.34327e-12	-0.0364803
1847	RABAC1	4	1	-3.92249	0.717179	pseudotime	3.66989e-26	0.00610142
1848	RABGAP1L	1	1	5.3581	0.0926455	pseudotime	1.2857e-30	-0.0418222
1849	RABGGTB	1	1	3.92654	-0.0268165	pseudotime	1.79356e-18	-0.0116564
1850	RABL5	2	1	-5.6435	1.10169	pseudotime	1.17961e-51	0.0167722
1851	RAC1	4	1	-4.41675	0.815243	pseudotime	1.5523e-30	0.00473157
1852	RAC3	3	1	2.82016	-0.905441	pseudotime	8.80819e-110	-0.0181459
1853	RAD51AP1	5	1	-0.0653439	-1.86782	pseudotime	8.69785e-16	-0.0160033
1854	RAD54L	5	1	0.259454	-1.84216	pseudotime	1.20476e-12	-0.0204709
1855	RALA	3	1	1.89592	-0.475067	pseudotime	2.32897e-30	-0.0108867
1856	RALY	6	1	-6.21821	2.01618	pseudotime	2.05932e-54	0.0130923
1857	RALYL	6	1	-5.91366	2.08538	pseudotime	4.65322e-24	0.0430558
1858	RAN	3	1	2.00254	-0.210206	pseudotime	7.66452e-145	-0.0114066
1859	RANBP1	5	1	1.60232	-1.13479	pseudotime	4.92611e-219	-0.0203937
1860	RAP1B	2	1	-4.99348	0.171886	pseudotime	3.45082e-22	0.009021
1861	RARRES2	1	1	4.64366	0.127274	pseudotime	1.43618e-130	-0.0486079
1862	RASGRP2	1	1	4.82745	-0.0470104	pseudotime	4.83835e-54	-0.0474376
1863	RASL11B	1	1	5.33073	-0.261737	pseudotime	1.5409e-42	-0.036187
1864	RBBP8	5	1	2.21964	-1.6691	pseudotime	6.21292e-11	-0.0199479
1865	RBFA	4	1	-4.32865	0.873131	pseudotime	1.69405e-24	0.0135831
1866	RBFOX2	6	1	-6.06265	1.77214	pseudotime	8.6585e-20	0.0111639
1867	RBFOX3	1	1	4.35466	-0.441322	pseudotime	3.42124e-17	-0.0422975
1868	RBM17	5	1	1.6355	-1.86936	pseudotime	3.23871e-20	-0.00748476
1869	RBM27	3	1	3.57937	-0.936668	pseudotime	1.052e-30	-0.0150296
1870	RBM3	2	1	-5.80614	-0.533086	pseudotime	1.64948e-23	0.0066987
1871	RBM47	1	1	4.84917	-1.09008	pseudotime	1.41267e-30	-0.0528478
1872	RBM7	6	1	-6.43817	2.81546	pseudotime	1.63673e-16	0.0117291
1873	RBM8A	7	1	0.615604	-0.288341	pseudotime	6.69518e-23	-0.00623761
1874	RBMS1	2	1	-5.59913	-0.0927498	pseudotime	2.04073e-62	0.0201037
1875	RBMS3	2	1	-6.12078	0.226686	pseudotime	4.05085e-37	0.0334175
1876	RBMX	6	1	-5.99836	2.25293	pseudotime	1.45737e-15	0.00496072
1877	RBP1	6	1	-6.27337	2.55856	pseudotime	1.75856e-35	0.0125243
1878	RBP7	1	1	5.4335	-0.649565	pseudotime	6.06247e-17	-0.0556397
1879	RBPJ	1	1	5.26812	1.54462	pseudotime	1.16274e-27	-0.0132547
1880	RBPMS	6	1	-5.94021	1.67669	pseudotime	3.57905e-15	0.00703294
1881	RBPMS2	3	1	3.23698	-1.5658	pseudotime	1.94678e-43	-0.0150153
1882	RCC2	3	1	3.71187	-1.29533	pseudotime	3.79467e-69	-0.0282384
1883	RCN1	4	1	-2.89409	0.905079	pseudotime	1.95371e-13	0.0072337
1884	RCN2	7	1	0.68095	0.0518691	pseudotime	1.27477e-36	-0.00965683
1885	RCOR2	1	1	5.16157	0.911243	pseudotime	1.82063e-15	-0.0231877
1886	RCSD1	6	1	-6.45635	2.23596	pseudotime	7.57358e-18	0.0394515
1887	RDH11	1	1	4.64778	1.47236	pseudotime	4.00944e-29	-0.0147096
1888	RDM1	1	1	5.73851	1.20889	pseudotime	4.7112e-13	-0.0466334
1889	REEP2	1	1	5.12032	-0.390977	pseudotime	2.01575e-30	-0.0355126
1890	RELL2	1	1	4.83043	-0.631544	pseudotime	3.726e-20	-0.0383349
1891	RELN	6	1	-6.30441	2.60235	pseudotime	1.04371e-29	0.0396065
1892	RERE	2	1	-5.12253	-0.199383	pseudotime	2.62923e-26	0.0139317
1893	RERG	2	1	-6.12749	0.828856	pseudotime	5.26958e-55	0.0371051
1894	RFC2	5	1	0.0697657	-1.45258	pseudotime	3.08415e-11	-0.0107817
1895	RFC4	5	1	-0.0559047	-1.59072	pseudotime	7.40911e-15	-0.0116054
1896	RFC5	5	1	0.155022	-1.50071	pseudotime	6.38839e-14	-0.0179872
1897	RFXANK	4	1	-4.7273	1.32939	pseudotime	8.33454e-25	0.0132359
1898	RGL1	6	1	-6.09309	2.17132	pseudotime	5.06448e-15	0.0316136
1899	RGMA	1	1	5.69376	-0.446935	pseudotime	3.20523e-15	-0.0457309
1900	RGS13	6	1	-6.17225	2.11842	pseudotime	4.10172e-18	0.0377865
1901	RGS14	1	1	5.8037	-0.696945	pseudotime	1.02649e-13	-0.0201604
1902	RGS4	6	1	-6.28999	2.26908	pseudotime	2.87122e-54	0.0379713
1903	RGS5	6	1	-6.20396	2.5295	pseudotime	3.32211e-44	0.0275053
1904	RHBDD3	3	1	3.08041	-1.17839	pseudotime	7.20478e-18	-0.0138662
1905	RHEB	3	1	1.74957	-0.95524	pseudotime	1.23861e-65	-0.0125807
1906	RHNO1	5	1	-0.567535	-2.61554	pseudotime	2.27084e-13	-0.0104457
1907	RHOA	4	1	-4.57587	0.522528	pseudotime	5.81082e-47	0.00781879
1908	RHOB	2	1	-4.98902	-0.0676179	pseudotime	7.0081e-17	0.0214264
1909	RHOBTB3	6	1	-6.33784	2.06555	pseudotime	5.13046e-88	0.0313913
1910	RHOC	2	1	-5.27879	0.564123	pseudotime	8.33157e-130	0.0213768
1911	RHOG	2	1	-6.20254	1.09595	pseudotime	4.41886e-31	0.0156422
1912	RHOH	1	1	4.49496	-0.669628	pseudotime	1.87667e-14	-0.0578294
1913	RHOU	6	1	-6.44751	2.17627	pseudotime	2.56057e-13	0.023085
1914	RIC3	1	1	4.4225	0.449223	pseudotime	5.10479e-20	-0.0301166
1915	RIC8A	4	1	-4.55905	0.547458	pseudotime	1.7249e-14	0.011946
1916	RIMKLA	1	1	5.5297	1.74083	pseudotime	9.74691e-39	-0.06498
1917	RIMS4	1	1	4.98404	-0.678098	pseudotime	2.9636e-30	-0.0754911
1918	RIT2	3	1	3.29351	-1.86665	pseudotime	4.47303e-12	-0.0590158
1919	RLN2	1	1	4.39578	0.0612845	pseudotime	1.49278e-14	-0.0514688
1920	RLTPR	3	1	3.67233	-1.28988	pseudotime	3.65411e-13	-0.0417616
1921	RMI2	5	1	0.131898	-1.89266	pseudotime	1.01352e-18	-0.0107548
1922	RMND5B	1	1	5.31086	-1.12466	pseudotime	9.80703e-25	-0.0176501
1923	RNASEH1	5	1	1.97375	-1.99994	pseudotime	3.17097e-21	-0.0125358
1924	RNASEH1.AS1	3	1	2.59791	-1.36816	pseudotime	4.79091e-33	-0.0211431
1925	RNASET2	1	1	5.39521	1.15059	pseudotime	2.52049e-14	-0.0139651
1926	RND2	1	1	4.61655	-0.628656	pseudotime	4.82502e-57	-0.0253854
1927	RNF126	3	1	3.03356	-0.720575	pseudotime	2.91779e-28	-0.0129727
1928	RNF130	1	1	4.70636	-0.324327	pseudotime	3.15912e-25	-0.0126524
1929	RNF138	3	1	2.72665	-1.52517	pseudotime	5.67588e-30	-0.0225533
1930	RNF181	4	1	-3.55617	1.01245	pseudotime	2.60158e-14	0.00634657
1931	RNF187	2	1	-5.74412	0.99131	pseudotime	5.18991e-20	0.0116263
1932	RNF44	1	1	5.37274	-0.941687	pseudotime	5.39207e-11	-0.0158602
1933	RNF5	1	1	3.99856	0.318125	pseudotime	1.21846e-50	-0.0135942
1934	RNH1	4	1	-4.09608	0.371439	pseudotime	7.74114e-11	0.00864892
1935	RNPS1	5	1	1.91507	-1.76262	pseudotime	3.37953e-34	-0.0079726
1936	ROGDI	2	1	-5.97463	0.551766	pseudotime	8.87367e-19	0.0142694
1937	ROMO1	6	1	-5.63947	1.99839	pseudotime	2.06207e-19	0.00653027
1938	RP1.170O19.17	2	1	-5.8268	-0.559178	pseudotime	1.09304e-14	0.0352966
1939	RP1.241P17.1	1	1	5.64175	-0.0726765	pseudotime	1.7881e-27	-0.0488524
1940	RP1.46F2.2	1	1	4.45123	0.60429	pseudotime	3.30776e-98	-0.0597197
1941	RP11.1094M14.11	3	1	3.72105	-1.19065	pseudotime	3.52686e-43	-0.0276714
1942	RP11.111M22.3	1	1	4.98173	0.390718	pseudotime	1.14144e-47	-0.030612
1943	RP11.1144P22.1	1	1	5.04958	0.542387	pseudotime	2.79015e-149	-0.0724673
1944	RP11.115D19.1	1	1	5.52985	1.1504	pseudotime	1.22865e-21	-0.0661809
1945	RP11.120I21.2	6	1	-6.36491	2.10558	pseudotime	1.02195e-12	0.0351983
1946	RP11.132A1.3	1	1	5.35459	-0.14712	pseudotime	5.24419e-47	-0.0736597
1947	RP11.132A1.4	1	1	4.50491	-0.546727	pseudotime	1.73577e-15	-0.0350812
1948	RP11.14N7.2	2	1	-5.93584	-0.59436	pseudotime	9.01256e-31	0.0296531
1949	RP11.168O16.1	1	1	5.6544	0.365128	pseudotime	1.67022e-12	-0.0438673
1950	RP11.20D14.6	1	1	4.88367	0.43852	pseudotime	6.06067e-83	-0.0407371
1951	RP11.22P6.3	3	1	3.26513	-0.71014	pseudotime	6.82796e-24	-0.0237679
1952	RP11.256I9.2	1	1	4.56833	0.256352	pseudotime	1.90401e-45	-0.057325
1953	RP11.267L5.1	1	1	5.15689	0.611006	pseudotime	1.0385e-43	-0.067023
1954	RP11.297M9.1	1	1	5.54824	1.56317	pseudotime	9.50567e-30	-0.0730264
1955	RP11.326K13.4	3	1	3.88658	-1.26556	pseudotime	3.65792e-19	-0.0541495
1956	RP11.343N15.5	2	1	-5.69432	0.202315	pseudotime	4.96324e-17	0.0179699
1957	RP11.345J4.5	3	1	2.35592	-1.12991	pseudotime	1.53411e-29	-0.0157397
1958	RP11.357H14.17	2	1	-5.66632	-0.267198	pseudotime	1.03256e-16	0.0312614
1959	RP11.380D23.1	6	1	-6.22036	1.62355	pseudotime	5.20504e-19	0.0380607
1960	RP11.380D23.2	2	1	-6.46249	0.772897	pseudotime	5.91602e-40	0.0330692
1961	RP11.386G11.10	2	1	-5.38753	0.754279	pseudotime	1.03388e-19	0.0269355
1962	RP11.390F4.6	1	1	4.10752	-0.422823	pseudotime	1.78555e-32	-0.0530595
1963	RP11.410K21.2	6	1	-5.65783	1.93516	pseudotime	7.98943e-34	0.0448717
1964	RP11.426L16.8	1	1	4.3578	0.209896	pseudotime	3.73076e-44	-0.0436896
1965	RP11.475N22.4	6	1	-5.94426	1.42771	pseudotime	5.64687e-20	0.0353927
1966	RP11.498P14.3	1	1	5.45464	0.213244	pseudotime	2.27802e-13	-0.0337891
1967	RP11.498P14.5	1	1	5.30122	0.268574	pseudotime	3.94985e-34	-0.0559754
1968	RP11.532F12.5	1	1	4.11353	-0.543707	pseudotime	1.13242e-34	-0.0515523
1969	RP11.562F9.2	1	1	4.47844	0.489032	pseudotime	2.04109e-43	-0.0691851
1970	RP11.660L16.2	1	1	4.94644	0.786109	pseudotime	8.21419e-77	-0.0449302
1971	RP11.69I8.2	1	1	5.18003	0.88015	pseudotime	3.88933e-87	-0.0756806
1972	RP11.834C11.4	6	1	-6.54604	2.87316	pseudotime	1.24614e-41	0.0513898
1973	RP11.84C10.4	2	1	-6.39963	-0.0351458	pseudotime	1.40238e-28	0.041131
1974	RP11.85G21.3	6	1	-5.71879	2.09413	pseudotime	7.27645e-21	0.0333496
1975	RP13.238F13.5	3	1	3.27782	-2.69345	pseudotime	7.00696e-28	-0.0500554
1976	RP13.582O9.5	3	1	4.03856	-1.23967	pseudotime	7.17192e-13	-0.0214782
1977	RP3.512B11.3	6	1	-6.19402	1.81077	pseudotime	9.30053e-39	0.0261057
1978	RP4.792G4.2	1	1	5.32833	-0.363441	pseudotime	3.60822e-243	-0.0847786
1979	RP6.65G23.3	1	1	4.66084	0.293252	pseudotime	4.91378e-33	-0.0436251
1980	RPA3	5	1	0.422857	-2.06283	pseudotime	6.50592e-30	-0.00853895
1981	RPF2	3	1	2.05482	-0.688209	pseudotime	7.20443e-47	-0.0215251
1982	RPIA	5	1	2.28541	-1.59828	pseudotime	1.26418e-14	-0.0155579
1983	RPL10	6	1	-5.0548	2.65121	pseudotime	8.04601e-121	0.00467933
1984	RPL11	8	1	3.0318	3.13552	pseudotime	1.51534e-31	-0.00241025
1985	RPL12	8	1	3.20512	2.80768	pseudotime	1.35275e-134	-0.00692155
1986	RPL13	8	1	2.97096	3.21041	pseudotime	4.68309e-19	-0.00180605
1987	RPL13A	8	1	2.95234	3.24187	pseudotime	5.25106e-21	-0.0020275
1988	RPL17	2	1	-5.92843	1.04579	pseudotime	8.0686e-27	0.00746797
1989	RPL18A	8	1	3.13327	2.94153	pseudotime	2.96553e-65	-0.00356972
1990	RPL19	8	1	3.20131	2.78259	pseudotime	6.71792e-88	-0.00431509
1991	RPL22L1	3	1	3.44867	-0.999863	pseudotime	1.27847e-150	-0.0226915
1992	RPL23	8	1	3.21523	2.72719	pseudotime	3.52801e-132	-0.00760295
1993	RPL23A	8	1	3.22344	2.74588	pseudotime	1.36393e-148	-0.00666184
1994	RPL24	8	1	3.22553	2.77432	pseudotime	9.40567e-90	-0.00518035
1995	RPL27	8	1	3.23792	2.63395	pseudotime	9.43587e-116	-0.0063011
1996	RPL27A	8	1	3.17086	2.86613	pseudotime	4.72879e-86	-0.00432984
1997	RPL28	8	1	2.61632	3.4198	pseudotime	1.62719e-19	0.00199719
1998	RPL32	8	1	3.02041	3.12818	pseudotime	1.16118e-28	-0.0023434
1999	RPL35	8	1	3.18575	2.80264	pseudotime	2.88653e-46	-0.00314785
[truncated: 657 more rows]
