# Supplementary material for: Monolayer platform to generate and purify primordial germ-like cells in vitro provides insights into human germline specification
Source: Nat Commun. 2023 Sep 14;14:5690. doi: 10.1038/s41467-023-41302-w (PMC10502105; doi:10.1038/s41467-023-41302-w)
Supplement: Supplementary file 6 — Supplementary Data 3 [file 41467_2023_41302_MOESM6_ESM.xlsx]

## Sheet: Zscore_heatmap_FGC_SOMA_PGCLC
	Female_FGC.1.1	Female_FGC.4.1	Female_FGC.2.1	Female_FGC.3.1	Female_Soma.4.1	Female_Soma.3.1	Female_Soma.2.1	Female_Soma.1.1	PGCLC.1
ABCA1	0.562681	0.121381	-0.633789	-0.749362	0.567797	0.308793	0.587427	0.22145	0.434889
ABCF3	0.739856	0.240727	0.158667	0.305856	0.470441	0.268279	0.481217	0.44655	0.529682
ABHD14B	0.526926	-0.738101	-0.622615	-1.06312	0.245343	0.379399	-0.0552499	0.569548	0.252326
ABRACL	0.746166	-0.717669	0.0237586	-0.127878	0.894816	0.857577	0.767139	0.691619	0.946975
ACADS	0.463755	-0.587273	-0.481496	-1.38547	-0.188862	-0.344102	-0.124639	-1.9829	0.0795024
ACP5	0.451417	-1.58297	-1.30277	-3.69956	-2.54771	-1.90428	-1.29422	0.378199	-0.750075
ACSL4	0.674473	-0.34842	0.238357	-0.138885	0.373967	0.510207	-0.141659	0.193983	0.362027
ACTB	1.2575	0.987617	1.06651	0.923834	1.24897	1.19601	1.12372	1.11471	1.37352
ACTG2	1.13899	0.776625	-1.29093	-2.96755	-0.608781	-1.30933	-0.614559	-0.211216	1.19516
ACTN1	0.912701	0.540362	-0.00152152	0.185251	0.359897	0.669249	0.57816	0.60841	1.00436
ACTR1A	0.74074	0.272745	0.200317	0.0724688	0.66216	0.527423	0.670168	0.697513	0.875951
ADD2	0.642361	-0.0677391	-0.504635	-0.368158	-0.279431	-1.30343	-2.10994	-1.9829	0.160986
ADIPOR1	0.606895	0.174797	-0.264824	-0.189806	0.63302	0.516936	0.527484	0.593058	0.723988
AEN	0.83856	0.378749	0.275201	0.294554	-0.718115	-0.6076	-0.556126	-0.188869	0.706808
AGPAT6	0.769976	0.101626	0.172536	0.250383	0.238223	0.279707	0.442055	0.360855	0.617276
AK4	0.951376	0.59255	0.704737	0.2672	0.706614	0.904888	0.27308	0.394963	0.846378
AKAP1	0.787534	0.390404	-0.153936	-0.224049	-0.00361055	-0.187811	0.283121	-0.959603	0.720599
AKAP12	1.08216	0.2495	0.730124	0.428969	0.217125	0.509086	0.7746	0.938728	1.21249
AKR1A1	0.9007	0.378	0.521349	0.0597137	0.76844	0.780073	0.853042	0.718474	0.936431
ALDH4A1	0.454989	-0.265584	-0.523177	-0.674871	-0.258368	-1.30234	-0.589072	-1.36072	0.327129
ALDH7A1	0.784718	-0.619522	0.102967	-0.455884	0.695322	0.631925	0.720331	0.522003	0.914092
ALDOA	1.21689	0.85334	1.0729	0.64413	1.15867	1.16317	0.986938	0.930322	1.20767
ALDOC	0.753983	-0.403276	0.0997222	-0.942215	0.62563	0.742401	0.207991	0.22117	0.705472
ALPL	0.961084	-0.603466	0.471558	-0.426636	-1.53079	-1.17836	-0.212027	-0.447248	0.894579
ALPPL2	0.797345	-0.657153	-1.78189	-2.66522	-2.86516	-2.01112	-1.84703	-1.19944	-1.97243
ANP32A	0.838498	0.256222	0.263306	0.196793	0.82541	0.734833	0.870796	0.804072	0.943174
ANP32E	0.918348	-0.286714	0.715175	-0.0582769	0.617062	0.629586	0.774738	0.798824	0.945081
ANXA3	0.762237	-0.0522198	-1.42079	-0.886525	0.488491	0.104957	-0.152618	0.622623	1.04342
ANXA6	0.712166	0.332057	-0.173638	-0.917727	0.693406	0.566737	0.818106	0.519574	0.887117
AP2M1	1.14798	0.826692	1.02485	0.717086	0.994277	0.957552	0.875359	0.861323	1.16373
APEX1	1.07482	0.450546	0.67236	0.294743	0.94244	0.787883	0.922088	0.788001	0.969555
APOC1	1.13222	0.405583	0.884598	0.214919	0.365798	0.360097	0.571344	0.289858	0.910094
APOC1P1	0.42756	-0.825296	-1.38796	-3.80823	-1.9339	-2.07956	-1.66399	-1.36072	-1.97243
APOE	1.0581	-1.14736	0.159052	-0.586321	0.577571	0.202816	0.613169	0.183647	1.27544
APRT	1.09682	0.526781	0.853816	0.237138	0.916086	0.872945	0.838514	0.80578	1.08548
AQP3	0.525068	-0.987192	-0.585459	-1.51318	0.00662858	0.238167	0.31921	-1.36072	0.780802
ARHGAP1	0.529322	-0.105709	-0.095652	-0.869699	0.129617	0.225451	-0.0331574	0.57601	0.487723
ARID5B	0.784212	-0.707458	0.44144	-0.564694	0.933573	0.839538	0.892393	0.682392	0.9697
ARPC1B	0.878898	0.473419	0.129593	-1.05078	0.259481	0.340314	0.310635	0.691267	1.02108
ASH2L	0.959641	0.394407	0.63662	0.681674	0.810409	0.58861	0.719504	0.554502	0.669011
ASRGL1	1.07012	0.692284	0.689351	0.678128	0.184391	0.0703698	0.36007	-0.0147681	1.05713
ATIC	0.89617	0.285028	0.660446	0.141516	0.51768	0.680326	0.571181	0.108404	0.797956
ATP5G1	1.09789	0.773409	0.918122	0.470171	0.884885	0.899578	0.880032	0.824972	0.986952
ATP6V1B1	0.472455	-3.16577	-1.42496	-2.1405	-0.297139	-1.77641	-1.82713	-1.36072	-1.97243
BCL7A	0.662279	-0.606323	0.344045	0.00453621	0.596965	0.733119	0.573344	0.473575	0.520709
BFAR	0.900008	0.14867	0.445455	0.328021	0.570088	0.501271	0.405339	0.722901	0.866072
BIN1	0.72715	-2.61179	0.120183	-1.14741	0.395892	-0.243574	0.434361	0.506713	0.700298
BLCAP	0.816921	0.347081	0.276999	0.38552	0.416574	0.0661409	0.488267	0.742505	0.694886
BNIP3	1.15555	0.765609	0.999454	0.64605	1.0981	1.1827	0.922157	0.817436	0.949593
BPHL	0.617247	-0.102321	0.147697	-0.415812	0.532375	0.534373	0.524891	0.496006	0.643473
BTF3	1.17787	0.923804	1.00227	0.882872	1.14011	1.16815	1.03665	0.958714	1.22109
BTF3L4	1.0616	0.667734	0.831677	0.778148	0.826352	0.724829	0.854491	0.639986	0.990934
BYSL	0.716107	0.0450599	0.37595	0.0186633	0.129814	0.205584	0.498965	0.503639	0.526598
C1QBP	0.943507	0.536998	0.690712	0.345009	0.48835	0.13591	0.519469	0.439303	1.0237
C5orf15	0.712895	-0.214863	0.226417	0.172426	0.878001	0.775489	0.822529	0.482567	0.761511
C6orf48	0.941587	0.154903	0.601939	0.385079	1.0018	1.02833	0.904616	0.738438	0.852364
CA2	0.603175	-1.58767	-2.57615	-1.38152	-2.49891	-1.89941	-0.489251	0.396438	0.871776
CALD1	0.743386	-1.01616	-0.20581	0.318078	1.14666	1.11891	1.01735	0.905303	1.04873
CARHSP1	0.936178	0.559393	0.65598	0.0474092	0.635532	0.488027	0.730946	0.646465	1.17171
CCDC144CP	0.849723	-0.13715	0.389792	0.23639	-1.06601	-0.158026	-0.118006	-1.19944	-1.97243
CD47	0.920239	0.374561	0.566341	0.581255	0.930281	0.886727	0.767799	0.791123	0.449373
CD63	1.10446	-0.0911966	0.825358	0.607574	1.10145	1.10239	1.01026	0.967847	1.17237
CD81	0.912618	0.236849	0.606946	0.276073	0.877534	0.863086	0.734156	0.832797	0.783811
CD9	1.12361	0.672003	0.699717	0.597522	1.07117	0.989339	0.466696	0.750006	1.10275
CDC42EP4	0.648621	-1.81949	-1.08861	-0.998956	0.499275	0.581471	0.567079	0.481617	0.720094
CDK4	0.896754	-0.0260975	0.620101	0.351316	0.778812	0.760228	0.835369	0.771896	0.921547
CDO1	0.575491	-3.85077	-0.700691	-0.342792	0.766544	0.429298	0.52	-1.51929	0.424954
CENPA	0.716171	-1.2812	-0.386265	-0.942635	-0.721506	-1.08034	-0.117105	-0.502911	0.781901
CERS5	0.64399	-0.651884	0.00551388	-0.178984	0.60897	0.579444	0.559998	0.625506	0.588593
CFLAR	1.05407	0.498467	0.533018	0.630955	0.89787	0.902762	0.774479	0.743434	0.471763
CHMP4A	0.548468	-0.93097	-0.627706	-0.760893	0.521633	0.590483	0.661481	0.68209	0.808049
CHP1	0.817552	-0.168072	0.342357	-0.472738	0.37357	0.0164402	0.443883	0.467939	0.764252
CLDN6	0.120629	-2.11056	-2.86095	-2.49007	-3.11284	-2.8804	-2.31552	-0.219827	1.16013
CLDN7	0.490648	-1.7862	-0.183967	-2.43866	-2.91382	-1.83363	-2.14334	0.466442	0.950045
CNN2	0.730345	-1.50372	0.334018	-1.00122	0.212659	0.370418	0.645371	0.708359	0.98842
CNNM3	0.799386	-0.16407	0.556598	-0.0584951	0.50449	0.278449	0.500066	-0.0958377	-0.49961
COA4	0.807685	0.124752	0.46095	-0.00619117	0.678799	0.68634	0.551427	0.490178	0.813717
COA7	0.700268	-0.0726108	0.156419	-0.284697	0.212914	0.201108	0.167056	0.548856	0.464818
COL4A1	0.748939	-1.91469	-0.721242	-0.28236	0.957	0.998992	0.671065	0.877718	0.624081
COL4A2	0.62592	-0.57672	-0.210447	-0.244665	0.884665	0.854884	0.674634	0.747219	0.714918
CORO1B	0.402092	-0.560219	-0.717198	-1.18524	0.407354	0.277819	0.438616	0.553224	0.917761
COX8A	1.07301	0.643826	0.873769	0.514073	1.02686	1.04395	0.971884	0.823826	1.05704
CRIP1	1.03861	-1.26633	0.495137	-0.666356	0.545087	0.741959	0.454431	0.611748	0.389166
CRIP2	0.874713	-0.566056	0.423828	0.317559	0.632375	0.775712	0.678819	0.932773	0.885692
CRTAP	0.778274	-0.668174	0.453163	-0.583541	0.544255	0.410608	0.665631	0.702983	0.706989
CSTB	0.953819	0.647626	0.625678	0.203345	1.0268	0.981315	0.811575	0.82564	1.08601
CTPS1	0.818239	0.00361862	0.597851	0.19951	-0.099298	-0.163198	0.553633	0.437424	0.602712
CTSA	0.373016	-0.354225	-0.742336	-1.00929	0.140764	0.430428	0.035501	0.468003	0.753457
CXXC5	0.681037	-0.110649	-0.0978355	-0.324467	0.682579	0.474793	0.418584	0.56245	0.835965
CYCS	1.16698	0.733905	0.967042	0.864799	0.906681	0.763776	0.797523	0.752206	0.995694
CYP2S1	0.682652	-1.85712	-0.683223	-1.71654	-0.859294	-0.200797	-1.13954	-0.882391	0.82914
DCAF4	0.647083	-0.155919	0.200018	-0.230555	-0.435932	-0.376439	-0.0500182	-1.04052	0.220907
DCXR	0.952903	0.450295	0.654179	-0.0831389	0.731173	0.619264	0.849464	0.486879	0.865243
DDIT4	1.14544	0.39895	0.544197	0.38096	0.998752	1.09074	0.987481	0.9396	1.05743
DDIT4L	0.721142	-0.914864	-0.379207	-0.925657	0.111236	-0.24647	-0.41416	-0.199101	0.694903
DDX47	0.739061	0.11758	0.181922	0.205016	0.743614	0.35293	0.780436	0.599402	-0.794048
DFFA	0.827436	0.183225	0.261409	0.205959	0.663245	0.679464	0.663073	0.600345	0.892448
DHTKD1	0.736368	-0.499292	-0.101502	-0.182346	0.355163	0.314624	0.268765	0.634575	0.701439
DHX33	0.658371	-0.380687	0.142103	-0.0728334	0.217302	0.189303	0.212527	0.311352	0.321914
DLGAP1-AS2	0.424267	-2.82079	-2.83898	-2.91654	-1.09636	-1.38313	-0.283815	0.123599	0.0313814
DMD	1.14972	0.846349	0.709406	0.470054	1.03177	1.02104	0.785175	-0.1963	0.794728
DOCK11	0.634814	-0.587574	0.09727	-0.0748134	0.371485	0.544845	0.254635	-0.851654	0.602731
DPPA4	1.01244	-1.15923	0.516576	-0.322517	-2.18329	-0.414618	0.260802	0.524659	0.893956
DPPA5	1.09598	0.93383	-0.446859	0.385174	-0.922512	-1.34015	-0.763119	-0.67535	-1.60172
DPYSL2	0.874983	-0.000912152	0.444366	-0.199161	0.731978	0.606309	0.815132	0.809738	0.755292
DSP	0.741903	-0.0511386	-0.391509	-0.201383	0.517188	0.639394	0.713697	0.527646	0.874503
EEF1A1	1.46686	1.13651	1.30159	1.11767	1.40754	1.35111	1.20491	1.15272	1.3571
EEF1G	1.34076	0.944713	1.2061	0.988704	1.26072	1.29487	1.05283	1.00818	0.172262
EEF2	1.23535	0.897615	0.955786	0.733126	1.02833	0.958912	0.950533	0.920768	1.24437
EFEMP1	0.80864	-0.954798	0.0619661	-0.697096	0.577674	-0.634068	0.488928	0.055141	0.779526
EIF1AX	1.18581	0.947109	1.01444	0.799079	0.934599	0.956893	0.912319	0.837682	0.922569
EIF2S3	1.00324	0.517743	0.790132	0.648103	0.854067	0.919813	0.870362	0.771996	0.94936
EIF3F	1.08379	0.577009	0.860677	0.707539	0.891858	0.907177	0.85829	0.857696	1.12613
EIF3I	1.04106	0.595613	0.879868	0.570833	0.96255	0.98312	0.880765	0.799986	1.02526
EIF3K	1.22503	0.844973	1.0906	0.895926	0.890342	0.968676	0.890066	0.876244	1.16232
EIF3L	1.16799	0.727956	0.979526	0.930272	0.926881	0.967448	0.871674	0.899721	1.14235
EIF3M	0.788393	0.23401	0.414012	0.270129	0.764611	0.649166	0.788307	0.639459	0.954168
EIF4B	0.921016	0.557818	0.573947	0.405444	0.871021	0.904662	0.81295	0.835127	0.998058
EIF6	1.01817	0.561994	0.809797	0.639892	0.900098	0.939494	0.822406	0.754891	0.972072
ELF3	0.516537	-1.48027	-0.840261	-2.02738	-1.05073	-0.0240603	-0.421024	-1.12157	0.56219
ELK3	0.614897	0.157636	-0.08705	-0.706769	-0.236064	0.0762318	0.313739	0.956089	0.276176
ELOVL3	0.535677	-0.50403	-0.45769	-1.19721	-3.11284	-1.90045	-1.78005	-1.9829	0.602821
ELOVL6	1.01588	-0.109548	0.626615	-0.580177	0.207264	0.468716	0.423891	0.158647	1.00074
EMG1	1.02866	0.372403	0.816396	0.466105	0.738033	0.774849	0.690993	0.629882	0.826206
ENC1	0.703613	-1.75179	-0.19648	-0.566909	0.79598	0.911073	0.718549	0.48683	0.775916
ENO1	1.25656	0.854027	1.08815	0.840233	1.23734	1.28563	1.05457	1.00617	1.2444
ENO2	0.536053	-1.36703	-0.121989	-0.762253	0.448767	0.732577	-0.785151	0.0117274	0.954388
ERBB3	0.601346	-1.23754	-0.305199	-0.73586	-0.84407	-1.32298	-0.34661	-1.9829	0.55379
ESAM	0.498891	-2.76756	-1.74694	-1.22322	-2.76351	-2.1739	-1.01201	0.934445	-0.807151
ETFB	1.00158	0.526816	0.830484	0.458178	0.566767	0.679017	0.824384	0.693993	1.00834
ETV1	0.477461	-3.71977	-0.878324	-2.02161	0.125542	0.468359	0.666634	0.453951	0.21477
ETV4	0.828658	-2.91518	-1.81864	-2.15261	-1.73445	-1.33235	-1.14015	0.0700911	0.944465
ETV5	1.01188	-0.981351	-0.0616528	0.0997823	0.748321	0.731813	0.470712	0.312713	0.913334
EXOSC5	0.955821	0.400255	0.608203	0.385463	0.349855	0.398603	0.524146	0.474564	0.699361
FAM122C	0.85229	-0.0918385	0.278887	0.309614	0.547419	0.672287	0.292238	0.388439	0.709271
FAM124B	0.401015	-1.14356	-1.80687	-3.97066	-3.11284	-2.73287	-2.09829	0.35979	0.195554
FAM162B	0.953258	-1.69913	0.267006	0.280276	-2.39182	-1.19276	-1.19516	0.21524	0.388182
FAM46B	0.813847	0.290543	-0.58785	-0.430946	-2.56898	-1.82996	-1.2198	-1.36072	0.75315
FAM63B	0.900075	0.483247	0.528046	0.533267	0.438968	0.402692	0.400402	0.606938	0.742053
FBL	1.08295	0.458068	0.936729	0.577144	0.802385	0.909586	0.790491	0.719548	1.03031
FBLN1	0.888568	0.0517746	0.50036	0.0128327	-0.718282	-0.136627	0.792311	0.530818	0.982728
FGD4	0.634568	-0.135717	0.13417	-0.264107	0.596888	0.453269	0.564464	0.57736	0.44252
FKBP11	0.713591	-2.73881	-0.345349	-0.774948	0.180945	-0.345974	0.322371	0.0254939	0.335048
FLNA	0.987222	-0.626334	0.29598	-0.259977	0.841511	0.694404	0.705909	0.798302	0.909548
FLNB	0.814801	0.243617	0.228237	-0.358425	0.716297	0.477212	0.672144	0.665866	0.75314
FNDC5	0.700775	-0.802936	-0.415771	-1.3077	-2.42105	-1.7086	0.224034	0.452061	0.414293
FOXN3	0.608298	-0.0397016	0.108868	-0.445882	0.667955	0.661259	0.56138	0.568767	0.718775
FRAT2	0.504155	-0.883831	-1.4209	-0.909845	-1.47624	-0.354517	-0.279969	-1.13381	0.674726
FRMD6	0.592305	-0.603545	0.0242827	0.000585973	-0.379257	-0.0489372	-0.280965	-0.0294251	0.736497
FSTL1	0.809182	-1.96678	0.575622	-0.303244	0.527494	0.523164	0.766627	0.818047	0.887468
FXYD6	0.750531	-2.24751	-0.225536	0.0501045	0.966511	0.931613	0.859902	0.868248	0.931264
GABARAPL1	0.706395	-0.443487	-0.326372	-0.426633	0.310773	0.301981	0.474845	0.473746	0.723196
GAS5	1.1151	0.509594	0.669305	0.751087	0.909786	1.02548	0.890046	0.859649	-1.97243
GATSL2	0.66617	-0.46644	-0.117053	-0.590714	0.127613	-0.569569	0.139969	0.215203	-0.817705
GCNT1	0.62824	-1.31776	-0.334104	-0.6169	0.592344	0.410396	0.278369	0.221997	0.652565
GDPD2	0.660309	-2.59727	-0.352225	-3.38022	-2.49056	-1.71607	-1.64041	-1.9829	-0.682564
GIP	0.907493	-0.402272	0.193105	-1.2933	-2.34214	-1.22769	-1.27108	-0.93414	-0.439681
GLDC	0.763606	-1.23974	-0.222248	-0.087606	-2.4229	-2.1573	-1.4227	-1.32399	0.621589
GLIPR2	1.0827	-0.38905	0.117722	-0.974006	0.324224	0.133778	0.577573	0.546436	1.08053
GLTSCR2	0.792336	0.0905715	0.360621	-0.0888074	0.622826	0.545286	0.645695	0.687748	1.07611
GLUD1	0.709153	-0.103673	0.0729947	-0.0336712	0.447149	0.250018	0.0507476	0.432847	0.88045
GNB2L1	1.32847	0.935307	1.14056	0.863816	1.1845	1.23077	1.06596	1.01084	1.29469
GNL3	1.03015	0.493613	0.726183	0.562111	0.719646	0.76036	0.779742	0.572167	0.850261
GPATCH2	0.817967	0.38983	0.440949	0.181684	0.737638	0.766787	0.797258	0.784925	0.609595
GPHA2	1.03516	-0.0137157	-0.189144	-0.0768329	-0.658715	-0.526697	-1.27477	-0.65302	0.128253
GPRC5C	0.56429	-1.10961	-0.306441	-0.72805	-0.267789	0.0964727	0.105737	-0.396846	0.728242
GRWD1	0.70856	-0.394321	0.359897	-0.0998326	0.391447	0.197131	0.434121	0.60155	0.612175
GSN	0.795105	-0.64358	0.314546	-0.0809832	0.586856	0.45149	0.276016	0.634997	1.11572
GSTM4	0.639623	-0.304644	-0.157441	-0.939894	0.599155	0.544227	0.533976	-0.259476	0.604923
GSTP1	1.21368	0.376037	1.08191	0.613712	1.14713	1.10938	1.07235	1.0005	1.36642
GTF2IRD2	0.444698	-0.435776	-0.564057	-0.592519	0.268419	-0.0769739	0.372851	-0.0538936	-0.848653
HIAT1	0.733292	0.393424	0.0211775	0.0591592	0.655855	0.540808	0.638421	0.619651	0.648121
HK1	0.664741	-1.14709	0.181827	-0.102268	0.697995	0.817751	0.423639	0.722338	0.890573
HMGN1	1.05608	0.620748	0.776043	0.768875	1.1693	1.1139	1.09263	0.948962	1.15433
HNRNPA1	1.14991	0.715048	0.866426	0.519432	1.0773	1.114	1.00146	0.884592	1.26381
HNRNPF	1.1246	0.777604	0.860924	0.757962	0.858366	0.782498	0.823057	0.760412	1.06106
HRSP12	0.72784	-0.372474	0.272214	-0.412256	0.478944	0.390103	0.459849	0.320176	0.497335
HUS1	0.771568	-0.236973	0.0723888	-0.14351	0.300854	0.369447	0.417977	0.395823	0.652888
IFITM3	0.906692	-1.78776	0.523785	0.706791	1.16354	1.30793	1.09393	1.01521	1.07189
IGFBP6	0.793363	0.0533955	0.0782207	-0.237337	-0.0579458	-0.398319	-1.46542	-1.9829	-0.0975053
IL4R	0.384916	-0.169132	-1.14674	-3.77759	-2.80754	-1.06351	-2.14334	0.137239	0.519182
IL6R	0.625121	-2.26504	-0.0962188	-1.77604	0.185453	-0.718745	0.0922981	-0.861053	0.662108
IMP3	0.952137	0.43189	0.602821	0.267783	0.713395	0.857873	0.399574	0.680227	0.920246
IMP4	0.845956	0.201812	0.55947	0.0375518	0.21128	0.502344	0.604507	0.42944	0.845675
ITFG3	0.905887	0.456709	0.615836	0.478008	0.784997	0.675439	0.674186	0.476944	0.666492
ITM2C	1.01779	0.022574	0.139465	0.10289	0.923072	0.737129	0.862504	0.783434	1.08726
JADE2	0.429438	-3.17457	-0.670778	-1.95909	0.208804	0.175395	-0.843593	-1.29444	0.157062
KHDC3L	1.05919	0.212269	-0.614221	-1.23361	-2.25805	-0.932674	-1.10897	-0.481562	-1.97243
KIAA0226	0.715422	-0.0108813	0.108306	0.133862	0.0347366	-0.127201	0.00714762	0.0100639	-0.202353
KLF4	0.674843	0.216139	-0.518179	-0.532085	0.295931	-0.387676	-0.0909575	0.652374	0.96831
KLRG2	0.39477	-3.36861	-1.97605	-2.19497	-2.93616	-2.23305	-2.31552	-1.9829	0.629119
L1TD1	1.18805	0.37285	0.766469	-0.725771	0.519139	0.380601	0.466621	-0.327622	1.15403
LAPTM4A	1.24319	0.910188	1.05684	1.01082	1.26413	1.17353	1.1067	0.951923	1.24456
LAPTM4B	0.98455	0.60771	0.808109	0.39166	1.06504	1.02015	0.959003	0.764903	1.01551
LASP1	0.561189	-0.712402	-0.203973	-1.00318	0.566588	0.413685	0.328437	0.627467	0.638556
LCP1	0.435826	-2.59999	-1.57392	-2.31766	-0.58772	0.0146572	-0.670259	-1.1426	0.794367
LDHB	1.26538	0.669455	1.07401	0.905996	1.17128	1.17445	1.08147	0.994165	1.1571
LDLRAP1	0.692621	0.16196	0.171975	-0.402624	-0.218072	-0.00666206	0.127493	0.308105	0.775471
LDOC1	0.808253	0.277569	0.263759	-0.0885497	0.797548	0.813647	0.859606	0.453106	0.692968
LGALS1	1.08068	0.738711	0.458547	0.267211	1.01975	1.06734	0.911347	0.887672	1.14608
LIN28A	0.696289	-0.925962	-0.533811	-0.996333	-1.96718	-1.92994	-1.69157	-1.1426	0.849868
LITAF	0.714185	-0.160953	-0.0410012	-0.413497	0.496373	0.715859	0.44568	0.307247	0.89232
LOC101928103	0.496127	-2.30839	-0.910949	-0.772314	0.297262	-0.170108	-0.617083	-1.9829	-1.97243
LPAR2	0.379513	-2.52647	-0.149143	-1.91762	0.0911387	0.133715	0.394468	-0.947852	0.4137
LPIN1	0.835735	0.00557473	0.100828	0.078589	0.275471	0.668565	0.614667	0.398514	0.557596
LY6E	1.05611	0.247468	0.723659	0.446617	1.21632	1.09776	1.05556	0.648854	1.06679
MAGED1	0.907467	-0.172083	0.311971	0.145217	0.925159	0.917389	0.972622	0.87335	0.792198
MARCKSL1	0.907522	0.249625	0.640551	0.293209	1.0865	0.963345	0.982513	0.96311	1.19625
MCTS1	1.0049	0.64777	0.677336	0.542194	0.689451	0.768577	0.744554	0.754728	0.832042
MDH1	1.15164	0.796719	0.972165	0.773018	0.977495	0.931968	0.948337	0.829267	0.986692
MEG3	1.27783	0.0493057	0.718393	0.651671	0.831757	0.866049	1.05317	0.688862	-0.404263
MGAT5	0.621399	-0.0568133	-0.0110522	-0.909298	0.446643	0.281395	-0.216819	0.408872	0.274404
MGST3	1.18401	0.559756	0.663589	0.41822	1.09302	0.987359	1.0519	0.842078	1.08284
MKRN1	1.09026	0.307826	0.469788	0.294399	0.651043	0.577634	0.640574	0.455325	1.09726
MLEC	1.11958	0.417479	0.777821	0.57036	0.820199	0.795331	0.714061	0.62366	1.06105
MMP2	0.877454	-1.61641	-0.38917	-1.50321	0.598064	0.611228	0.844476	0.711333	1.0347
MRPL11	0.844471	-0.0893684	0.476926	0.4879	0.701763	0.653679	0.637688	0.751516	0.941234
MRPL15	1.00765	0.641636	0.781966	0.453182	0.452336	0.611589	0.709666	0.678978	0.970066
MRPL17	0.908789	0.300317	0.42574	0.36266	0.633824	0.629259	0.754998	0.581781	0.832959
MRPL34	0.914421	0.391195	0.719555	0.211759	0.741954	0.746719	0.718632	0.781804	0.868766
MRPL49	0.50683	-0.542832	-0.0166766	-0.779754	0.512878	0.278049	0.579854	0.567487	0.675508
MRPL57	1.05759	0.667844	0.826978	0.54333	0.956552	0.941566	0.879015	0.837326	-1.97243
MRPL9	0.855529	0.242552	0.562443	0.4308	0.746951	0.71391	0.778857	0.693279	0.821987
MRPS18B	1.00027	0.512262	0.735298	0.498359	0.722667	0.841887	0.824255	0.688749	0.884411
MRPS2	0.630777	0.124619	0.198897	-0.297026	0.561936	0.714838	0.591397	0.725306	0.80989
MRPS7	0.935088	0.566687	0.683652	0.411555	0.668421	0.527889	0.706012	0.685551	0.950273
MRS2	0.804853	0.177581	0.418849	0.130363	0.444752	0.377842	0.505713	0.392708	0.720935
MTHFD1	0.832224	0.0568302	0.377195	-0.423614	0.396213	0.328783	0.637953	0.251065	0.790707
MYADM	0.550875	-0.383876	-0.043588	-0.851125	0.510043	0.595977	0.667546	0.423004	0.746418
MYBL2	0.956021	0.451844	0.726889	0.356166	-1.59754	-0.194802	0.230775	0.312675	1.02294
MYCN	0.491359	-2.63441	-0.553833	-2.17948	-0.243533	-0.0169765	0.230369	-1.0101	0.0950226
MYL6	1.301	0.837373	1.11201	0.81789	1.34004	1.27817	1.14133	1.13147	1.32319
NAGA	0.561093	-0.747948	-0.272785	-0.125339	0.179729	0.0703217	0.393221	0.276105	0.595223
NANOG	0.991806	-1.34932	-0.972832	-2.24416	-2.0262	-0.547111	-0.608958	-0.20684	1.04952
NANOS3	1.1617	-1.0053	0.05212	-1.77071	-0.86845	-0.420517	-0.151668	0.0598861	1.25142
NBAS	0.881328	0.365738	0.516024	0.22492	0.627304	0.640232	0.477101	0.434125	0.474688
NCBP2-AS2	0.815651	0.256054	0.154499	0.205899	0.618125	0.565177	0.639171	0.615088	0.999701
NDUFA9	0.926123	0.641997	0.448272	0.477641	0.711405	0.669638	0.777606	0.667031	0.850359
NDUFAB1	1.34385	0.897651	1.13915	1.03907	0.989273	0.98846	0.968883	0.8989	1.17091
NDUFS5	1.14865	0.663647	1.03515	0.603829	1.15631	1.09024	1.02947	0.920579	1.1363
NFE2L3	0.585093	0.0148147	-0.439311	-0.793572	-0.576494	-0.232107	-1.62661	-0.227721	0.980497
NHP2	1.14251	0.78262	1.03632	0.556126	0.990352	1.01503	0.959585	0.85627	1.03381
NIP7	0.855787	0.312899	0.558567	0.384354	0.467721	0.504634	0.341097	0.212593	0.639604
NKAIN4	0.641268	-3.4325	-0.848854	-1.93079	-2.90716	-1.68346	0.650236	0.487739	0.184307
NMRAL1	0.738256	0.142132	0.486748	-0.148158	0.476967	0.585092	0.56356	0.626825	0.654587
NOP10	1.11168	0.803254	0.577398	0.566462	1.01016	0.936272	0.963428	0.896004	1.03962
NOP16	0.900632	0.291887	0.559615	0.315235	0.542816	0.467269	0.66056	0.631092	0.81132
NPM1	1.29821	0.976967	1.15381	1.12448	1.17852	1.19969	1.08606	0.979772	1.25617
NR2C2AP	0.485065	-0.172774	-0.677688	-1.65346	-0.165695	0.155313	0.0453171	-0.951229	0.467714
NSMAF	0.719975	-1.46425	-0.0209458	-0.240005	0.364587	-0.0449656	0.111519	-0.322938	0.501209
NT5C3B	0.750844	-0.257865	-0.160423	0.367748	0.539555	0.378688	0.633031	0.570902	1.03066
OCLN	0.563857	-0.893686	-0.338797	-0.420232	0.707496	0.501309	0.0764872	0.247683	0.531858
OGT	0.798633	0.223803	0.162381	0.116283	0.619268	0.769034	0.622386	0.719663	0.421543
OR7E156P	0.545253	-1.89228	-0.771133	-0.963393	-2.58429	-1.54883	-1.68804	-0.710143	-1.97243
OSBPL3	0.68537	-0.190642	0.239631	-0.421462	-0.846017	-0.908611	-1.36323	0.206051	0.367353
PAICS	0.965612	0.239788	0.69442	0.613496	0.710554	0.772996	0.753713	0.60676	0.956742
PCBD2	0.626874	-0.456733	0.0971739	-0.904907	-0.213131	0.0961894	0.408888	-1.36072	0.182942
PCED1B	0.389212	-2.91276	-0.998209	-1.15406	0.662463	0.596949	0.288846	-1.9829	0.412686
PCMTD2	0.93067	0.256929	0.603615	0.481896	0.721399	0.656073	0.836567	0.717563	0.583745
PCSK1N	1.10692	0.561053	0.706579	0.585521	-0.388986	-0.197979	0.365355	-0.049768	1.26864
PCYOX1	0.984916	0.0789735	0.80137	0.502766	0.459452	0.491092	0.63995	0.479683	0.698461
PDCD6	1.04305	0.614065	0.821776	0.66611	0.972873	0.91066	0.89223	0.751697	0.92195
PDLIM1	0.991213	0.647428	0.673691	0.408212	0.300742	0.49759	-1.00795	-0.5367	0.790643
PDPN	1.21915	0.429661	0.354612	-0.735769	0.585069	0.659128	0.493168	0.459181	1.26437
PFKL	0.753655	0.0259248	0.400426	-0.137115	0.775255	0.768164	0.68782	0.74583	0.866026
PGAM1	1.18822	0.598307	0.980223	0.631389	0.943229	0.990041	0.86599	0.826927	1.16675
PGD	0.930181	0.359199	0.736748	0.482665	0.502784	0.739348	0.717521	0.341744	0.913082
PGM1	0.667463	-0.364582	0.348719	-0.413037	0.846468	0.778945	0.729129	0.441314	0.864498
PGM2	0.670183	-0.335374	0.323316	-0.489175	-0.00361682	0.316776	0.534123	0.397615	0.446771
PHB	1.09636	0.7644	0.899934	0.656552	0.915965	0.882655	0.938726	0.879064	1.04877
PHB2	0.950078	0.369133	0.738997	0.5597	0.828413	0.819368	0.835892	0.733595	0.945942
PHLDA3	0.650217	-0.864228	-0.585052	-1.63771	-0.513098	-0.415909	-0.719293	-1.16078	1.15892
PIM2	1.08634	-0.234389	0.236233	-0.200666	-0.0490866	-0.0367067	-0.0488653	-0.148224	1.12453
PIN4	1.0918	0.652293	0.899389	0.61655	0.835698	0.797697	0.79281	0.733073	1.00162
PKM	1.09715	0.634865	0.85092	0.662111	1.07457	1.12057	0.938306	0.854054	1.22816
PLAU	0.553109	-2.24663	-1.14537	-2.49136	-0.321154	0.0265942	-0.22969	-0.397376	0.057775
PLBD1	0.95896	-0.157241	-0.027038	-0.0683353	0.471006	0.416587	-0.0729928	-0.117518	1.06499
PLD3	0.795577	0.381612	0.358402	0.244854	0.836071	0.799251	0.896773	0.784343	0.9834
PLOD1	0.780631	-0.574052	0.0396409	-0.64645	0.79095	0.818218	0.62571	0.560085	0.87091
PLTP	0.589111	-1.53992	-0.635372	-1.30678	-0.426971	-0.486901	0.431614	0.35522	0.801375
PNP	0.595914	0.00179849	-0.818214	-0.940592	-0.266126	-0.666576	0.214817	0.678103	0.874697
PNPT1	0.808205	0.0622275	0.464398	0.149544	0.336438	0.274343	0.396192	0.385163	0.496372
POLR1C	0.964273	0.489073	0.745634	0.567729	0.523339	0.523294	0.653918	0.715958	0.592358
POLR2D	0.829285	0.208792	0.405729	0.49264	0.499778	0.404124	0.394815	0.487435	0.635565
POLR3K	0.842397	-0.473987	0.658951	-0.309256	0.597194	0.653988	0.681285	0.338869	0.879193
POP5	0.832268	0.408456	0.525155	0.0158986	0.656969	0.603309	0.698978	0.560944	0.763048
POP7	0.833566	0.462357	0.561594	0.0169095	0.538794	0.354699	0.464341	0.603621	0.897657
POU5F1	1.18535	0.00240083	-0.0246845	-0.964322	-1.54034	-0.542891	-0.625468	-0.148491	1.33524
POU5F1B	-0.0200329	-2.10469	-1.97195	-3.16801	-1.44287	-2.51411	-1.4281	-1.9829	0.794428
PPAPDC1B	0.631436	-0.96377	0.0551206	-0.5936	0.779988	0.672293	0.694193	0.504674	0.659134
PPM1H	0.426387	-0.345867	-1.24472	-2.55892	-1.25786	-1.77337	-0.376471	0.115989	0.2481
PPM1N	1.00036	-0.482076	-0.141237	-1.14481	-2.92029	-0.698611	-1.16929	-0.731122	1.07452
PPP1CA	0.608882	0.0195256	0.192009	-0.326152	0.37764	0.00340938	0.485559	0.562923	1.11206
PPP1R14C	0.450989	-1.48996	-0.477898	-3.92447	-3.11284	-2.27277	-0.104012	-1.36072	-0.322344
PPP1R15A	0.810297	0.258343	-0.0305525	0.138332	0.917596	0.88902	0.726758	0.839307	0.618875
PPP1R3B	0.707537	-0.162578	-0.224936	-0.0341546	0.205183	0.452742	0.326102	0.111546	0.651849
PQLC3	1.08234	0.56479	0.45979	0.158086	0.397388	0.417048	-0.015536	0.28091	0.642888
PRDM1	0.581184	-1.38534	-0.140628	-0.0633086	-1.18041	-0.26662	-2.02793	0.133832	0.860973
PRDX3	0.965342	0.569531	0.441351	0.258533	1.01889	0.894092	0.952573	0.806586	0.978648
PRELP	0.508992	-1.63073	-1.65493	-1.33481	-0.24576	-0.448226	-0.897748	-0.801239	-0.309053
PRODH	0.637128	-0.353257	-0.301601	-1.00272	-2.86226	-2.16108	-1.1732	-0.540261	1.04843
PROM1	0.648127	-0.319692	-0.738443	-1.29642	-0.22038	-0.810673	0.262036	0.356688	0.503268
PSAP	1.25022	0.950421	1.09015	0.955709	1.16023	1.03764	0.977849	0.887678	1.0075
PSMB6	1.17361	0.832138	1.01031	0.859944	1.08293	0.994063	0.973625	0.903975	1.13786
PSME2	0.775501	-0.0119503	0.290587	0.148877	0.8047	0.817258	0.829372	0.695738	0.816023
PSORS1C2	0.638872	-2.28542	-0.948452	-2.4139	-2.94082	-1.32075	-1.83199	-1.9829	0.246149
PTBP1	0.881289	0.309961	0.455641	0.146693	0.816058	0.816859	0.723687	0.777452	0.845284
PTBP3	0.799344	-0.0158542	0.371915	0.16141	0.409795	0.238766	0.36761	0.66279	0.631585
PTN	0.659432	-0.511383	-0.713161	-0.680991	0.960184	0.91011	0.919283	-0.323964	0.426186
PTPN11	0.71279	-0.3608	-0.0995054	0.199235	0.677118	0.597482	0.724169	0.725794	0.578803
PTPN2	0.897154	0.428265	0.623677	0.429926	0.714817	0.779795	0.694703	0.652684	0.736471
PYY	0.880146	-1.1833	0.397704	-0.540816	-0.92139	-0.76616	-0.978168	-0.568709	-0.878097
RAB11FIP4	0.573921	-0.622401	-0.0100501	-1.45313	0.0673467	0.0858291	0.304029	-1.13981	0.00766324
RAB15	0.635635	-0.579097	-1.68649	-0.929317	0.136484	0.414071	-1.06163	0.118413	0.82308
RAD21	0.977087	0.550986	0.609482	0.589454	0.968658	0.894599	0.823227	0.783216	0.848503
RASD1	0.85779	-0.440718	-0.110455	-1.36183	0.167836	-0.658599	-1.20563	-1.36072	0.90279
RBM3	1.16109	0.402189	1.05353	0.563442	0.728356	0.623928	0.792017	0.768111	1.06331
RCC2	0.927728	0.448851	0.543445	0.182476	0.528279	0.222097	0.560568	0.68383	0.714529
RGS10	0.562014	-2.46757	-0.367672	-1.41919	0.300654	0.297621	0.392691	-1.19944	0.682786
RHOC	1.05897	0.79786	0.76745	0.636	1.03301	0.911245	0.864004	0.940191	1.10224
RMND1	0.956216	0.214693	0.168957	-0.363426	0.66179	0.594913	0.635379	0.481301	0.755056
RND2	0.553672	-0.36082	-0.202177	-0.898822	0.0749299	0.0328497	-0.44156	-1.9829	0.724769
RNF125	0.509763	0.0559915	-0.395653	-1.99545	-0.98486	-1.93344	-1.01989	-0.185777	0.611463
RNF181	1.06195	0.689838	0.845576	0.437528	0.953245	1.00584	0.890506	0.818841	1.03492
RNF44	0.649361	-0.571962	0.121496	-0.344707	0.421731	0.509815	0.564123	0.681221	0.53577
RNPEP	0.871491	-0.370268	0.436933	-0.15189	0.521989	0.442652	0.469615	0.464033	0.90264
RPARP-AS1	0.453701	-1.21572	-0.491217	-1.01113	0.181416	0.276303	0.040667	-0.937729	-1.97243
RPL10A	1.30907	0.957079	1.11756	0.974949	1.16043	1.18305	1.07538	1.01242	1.31141
RPL11	1.36478	0.99682	1.15929	0.947018	1.20672	1.25338	1.08239	1.03831	1.32486
RPL13	1.37923	1.0943	1.29753	1.1296	1.3084	1.34248	1.1427	1.09353	1.3421
RPL13A	1.15161	0.134856	0.682319	0.0605131	0.733736	0.852163	0.820774	0.831652	1.37012
RPL14	1.19839	0.863116	1.09577	0.846973	1.0308	1.12455	0.931255	0.917587	1.25711
RPL15	1.41579	1.14163	1.35192	1.18691	1.27805	1.30323	1.1219	1.07809	1.36346
RPL17	0.787939	0.210823	0.421663	0.155932	0.484891	0.667133	0.591864	0.641333	0.933476
RPL18	1.34581	0.983734	1.22507	1.04012	1.21468	1.26793	1.05393	0.998907	1.29677
RPL18A	1.40442	1.02783	1.3131	1.0418	1.30912	1.31641	1.14768	1.09134	1.3332
RPL22	1.20393	0.711221	1.00205	0.811649	1.06404	1.12573	0.958838	0.937254	1.22837
RPL23	1.24707	0.730797	1.02238	0.765479	1.12149	1.18143	0.997521	0.97109	1.21771
RPL23A	1.3929	1.02506	1.29283	1.11123	1.26923	1.23501	1.12136	1.04557	1.28305
RPL24	1.24558	0.93447	1.08079	0.994478	1.13335	1.17469	1.03813	0.984978	1.22514
RPL27	1.31812	0.90497	1.17345	0.86519	1.15651	1.15059	1.02781	0.988631	1.21404
RPL27A	1.32163	0.90014	1.2085	1.05156	1.26766	1.31732	1.11656	1.06905	1.31252
RPL28	1.26584	0.832694	1.17551	0.911865	1.11427	1.13597	0.963005	0.944239	1.28499
RPL3	1.37852	1.0808	1.22859	1.14488	1.29823	1.31526	1.13925	1.08204	1.37955
RPL32	1.36261	1.05422	1.28941	1.06959	1.21585	1.28073	1.09912	1.05241	1.32622
RPL34	1.36978	0.939784	1.24975	0.977376	1.30641	1.35312	1.14804	1.08242	1.31163
RPL35	1.27091	0.968845	1.16992	0.985731	1.12939	1.14598	1.06844	0.96178	1.27127
RPL35A	1.3045	0.919902	1.12856	0.997286	1.18431	1.24536	1.09272	1.02035	1.29251
RPL36A	0.722597	-0.046811	0.257391	-0.231238	0.278102	0.599707	0.46003	0.506984	0.967661
RPL37	1.38109	0.906848	1.25692	0.955216	1.23372	1.28178	1.0836	1.06255	1.22689
RPL38	1.27676	0.945338	1.16004	0.936247	1.13758	1.12569	1.01774	0.979802	1.1371
RPL39	1.2459	0.729253	0.97854	0.663347	1.14973	1.16626	1.03828	0.966251	1.2737
RPL4	1.33724	0.976639	1.18926	1.06783	1.17043	1.14499	1.04484	1.01958	1.25295
RPL41	1.37572	1.00028	1.2428	1.0316	1.27768	1.31782	1.12297	1.07021	1.35341
RPL7	1.45063	1.22796	1.32403	1.28595	1.37745	1.35371	1.20604	1.11661	1.34491
RPL7A	1.33396	1.02969	1.25657	1.04447	1.16759	1.21769	1.0591	0.980419	1.29757
RPL7L1	0.899581	0.371088	0.484297	0.539198	0.842839	0.895049	0.842709	0.687516	0.896909
RPL8	1.40153	1.06663	1.29016	1.13378	1.24737	1.31006	1.09952	1.05871	1.36893
RPL9	1.34747	1.06637	1.22911	1.1194	1.23892	1.26324	1.08194	1.03841	1.28869
RPLP0	1.40069	1.09468	1.3244	1.17177	1.22571	1.2272	1.08385	1.04534	1.30121
RPS10	0.790263	0.175233	0.536402	0.0176656	0.399276	0.568125	0.399141	0.47411	1.14372
RPS13	1.32544	0.990787	1.22519	1.00128	1.19273	1.25798	1.06877	1.02757	1.27689
RPS15A	1.25246	0.744607	0.968455	0.840854	1.07072	1.17211	1.00576	0.968021	1.29615
RPS16	1.2912	0.836914	1.21147	0.981497	1.13665	1.21013	1.02271	0.963456	1.27574
RPS18	1.43684	1.069	1.26881	1.09727	1.28139	1.32948	1.14511	1.08012	1.37955
RPS2	1.35324	0.907119	1.13603	0.860808	1.18937	1.19396	1.09548	1.03218	1.40348
RPS24	1.38056	1.05729	1.27204	1.0481	1.20338	1.26262	1.07846	1.0466	1.2516
RPS25	1.26651	0.918599	1.18238	0.973862	1.13743	1.13519	0.980444	0.943446	1.24312
RPS29	1.30825	0.957306	1.21383	1.02526	1.16346	1.16051	1.04462	0.999252	1.24049
RPS3	1.42277	0.938922	1.25362	1.0772	1.26971	1.29035	1.12136	1.06979	1.34774
RPS3A	1.41505	1.11763	1.28843	1.14289	1.29185	1.31365	1.12386	1.0803	1.33409
RPS4X	1.41871	1.0594	1.16555	1.042	1.24213	1.28518	1.10397	1.03573	1.36733
RPS6	1.45309	1.19448	1.3592	1.22359	1.28394	1.2782	1.14276	1.07499	1.33953
RPS7	1.36852	1.03783	1.19542	1.11769	1.14318	1.2012	1.08197	1.02193	1.31646
RPSA	1.36506	1.03604	1.2485	1.03882	1.09696	1.1372	0.955932	0.985869	1.27403
RPSAP9	0.680002	-0.101538	0.401071	-0.0687086	0.00863906	0.427985	0.0682689	0.338522	-1.97243
RPUSD3	1.06011	0.481117	0.79837	0.460885	0.36834	0.413548	0.56786	0.639108	0.991789
RRP9	0.895656	0.115118	0.44966	-0.0504401	0.297453	0.360312	0.275671	0.360313	0.954376
RSU1	0.969842	0.533198	0.67614	0.137832	0.643139	0.679742	0.65472	0.762853	0.821336
RTN2	0.17379	-2.01798	-1.46389	-1.97291	-1.1277	-1.97455	-1.31922	-1.51929	0.731794
S100A13	0.933782	-0.592351	0.171885	0.0879891	0.502897	0.505876	0.711903	0.795569	0.944456
SALL4	0.743553	0.217254	-0.0468617	-0.522127	-2.64748	-2.10253	-0.291987	-0.370854	0.608458
SASH1	0.592682	-0.640015	-0.492581	-0.534044	0.370232	0.31144	0.276423	0.756639	0.00989906
SAT1	1.26076	-0.236805	0.602923	0.454867	1.19893	1.11052	0.824659	0.946433	1.31267
SCP2	0.877587	0.357874	0.5277	0.289834	0.894685	0.639532	0.782421	0.64318	0.77756
SDC2	0.778801	-0.155559	0.482506	-0.228334	0.891678	0.589875	0.665012	0.488015	1.12388
SDCBP	1.10701	0.457359	0.742166	0.572813	0.915473	0.907543	0.857767	0.873834	0.958155
SERINC5	0.586862	-0.0905128	-0.278695	-0.276752	1.06227	0.930684	0.953408	0.425694	-0.0665061
SERPING1	0.891178	-0.379788	0.73371	0.0565794	0.740353	0.970022	0.905871	0.871817	0.798699
SERPINH1	0.951782	-0.838511	0.0899301	0.438961	1.02058	0.908097	0.886819	0.929736	1.02388
SF3B3	0.867357	0.196779	0.571885	0.470578	0.708456	0.775965	0.670035	0.645225	0.666503
SFRP2	0.77443	-2.60403	-0.712804	-3.3049	0.600127	0.182457	0.356599	-0.330142	1.12375
SHISA5	1.01401	0.175864	0.918118	0.300413	0.765853	0.712909	0.619439	0.72922	0.824159
SHPK	0.344839	-2.41857	-1.49984	-1.34525	0.0772373	-1.76982	-0.268147	-0.269185	-0.756639
SLC25A11	0.836105	0.130311	0.589507	0.291278	0.604243	0.675072	0.666862	0.61959	0.922904
SLC25A16	0.675097	-0.763358	-0.772455	-1.34374	-1.79835	-0.294553	-1.69632	0.144193	0.661226
SLC29A1	0.842984	0.538229	0.425861	-0.951285	0.181395	0.0387176	0.564488	0.544481	0.727826
SLC2A1	0.574529	-1.42343	-0.196267	-0.556097	0.785579	0.924347	0.866225	0.733293	0.727515
SLC35A5	0.670157	-0.106428	0.00412574	-0.287446	0.425047	0.149271	0.139505	0.484429	0.522707
SLC37A3	0.487535	-0.197895	-0.976667	-0.775958	0.434003	0.0160166	0.33966	-0.09901	0.517229
SLC3A2	1.03276	0.132265	0.356227	0.186095	0.949002	0.789106	0.838857	0.8236	1.11933
SLC43A1	0.857213	-2.07283	-0.812025	-1.29685	-2.68552	-1.50977	-1.66691	-0.67535	0.857486
SLC44A2	0.541049	0.222061	-0.520606	-1.03817	0.551108	0.345186	0.408153	0.698688	0.647402
SLC47A1	0.425045	-0.382792	-1.53502	-2.13302	-1.06419	-2.46032	-1.77734	-0.965571	-0.200726
SLC4A11	0.499548	-1.38921	-0.168883	-1.61508	-1.18069	-2.06078	-1.16021	0.13623	-0.0956706
SLC7A3	0.744424	-1.45841	0.561702	-2.47599	-2.4774	-1.37488	0.0315314	-1.9829	0.259149
SLC7A8	0.954944	0.485886	0.0624201	-0.0759375	0.74548	0.338807	0.761179	0.283722	0.83934
SNAP23	0.673128	0.328759	-0.267878	-0.0407422	0.522839	0.377911	0.592718	0.545949	0.811537
SNAPC3	0.67444	-0.320769	0.191388	0.0473871	0.502518	0.421331	0.530909	0.422051	0.770654
SNHG16	1.05623	0.434401	0.761834	0.52917	0.790259	0.820198	0.767875	0.743402	-1.97243
SNHG5	0.902987	0.299863	0.633754	0.423695	0.763414	0.906577	0.732187	0.82867	-1.97243
SNRPE	1.22634	0.853538	1.10261	0.960519	1.0547	1.091	1.04847	0.938608	1.12762
SNX10	0.752818	-0.450937	0.308331	-0.0203564	-0.0999168	0.308705	-1.79191	0.311667	0.970756
SOX15	1.00002	-0.840767	0.400233	-0.603986	0.567733	0.0699274	0.190719	-0.816486	0.950881
SOX17	0.659861	-0.369295	-0.187949	-0.148973	-2.69669	-2.07502	-1.35179	0.376213	1.14319
SOX4	1.17877	0.854688	0.936492	0.857714	1.23814	1.19152	1.18734	1.06169	1.1165
SPANXA2-OT1	0.613254	-0.630337	-0.527121	-0.216377	-0.864662	-1.83121	-1.99596	-1.9829	-1.97243
SPTSSA	0.830526	-0.0736802	0.0326349	-0.872776	0.501292	0.253699	0.588799	0.236525	0.968565
ST6GALNAC1	0.616631	-4.10852	-2.18156	-1.89188	0.641371	0.197782	0.654562	-0.951229	-0.822308
ST6GALNAC3	0.535661	-2.5596	0.0989038	-1.15166	-0.176256	-0.39446	0.173115	0.392576	0.489706
STAT3	0.761288	0.0697088	0.330852	0.257165	0.84596	0.951313	0.60594	0.707738	0.518475
STOM	0.991193	-0.33836	0.335038	0.243796	0.564004	0.435089	0.275251	0.428708	0.933071
STRA6	0.384328	-3.411	-0.557801	-2.58802	-0.585702	-0.441036	0.811495	0.0211562	0.464763
SUCLA2	0.956836	0.361483	0.596838	0.477979	0.641542	0.633589	0.704619	-0.170725	1.00025
SUMF1	0.609353	-0.849369	-0.347366	-0.738159	-0.0756591	-0.715195	-0.319863	0.347118	0.423449
SURF6	0.912621	0.43422	0.518832	0.455612	0.766362	0.699277	0.764538	0.769658	0.564748
SUSD2	0.74207	-1.31685	-1.24696	-2.16616	-1.28676	-1.44445	-0.565576	-0.712732	-0.163418
SYTL4	0.643807	-0.56213	-0.229993	-0.687699	0.291085	-0.208151	-0.280071	0.272977	-0.759582
TAGLN3	0.519044	-3.83119	-0.309809	-2.26341	-0.200974	0.0397849	0.439485	-1.9829	0.3083
TCL1A	1.21475	0.874999	0.607649	0.316379	-0.453653	-0.674022	-0.266257	-0.0393611	0.0965638
TCL1B	1.05629	0.853402	0.208879	-0.533119	-0.925142	-1.03228	-0.374312	-0.304914	0.915914
TEAD4	0.749317	-1.17071	-0.257491	-0.847874	-0.654944	-0.0449867	-0.60109	0.37161	0.844827
TFAP2C	0.713202	-0.542374	-0.251514	-2.63579	-2.68195	-1.68199	-1.69001	-1.02708	1.0875
TFCP2L1	0.897995	-0.0632406	0.0167128	-0.35558	-1.80621	-0.973468	-1.13062	-0.739502	0.359243
THAP9-AS1	0.688077	-0.221073	0.211983	0.161336	0.574673	0.496042	0.452567	0.502939	0.32623
THOC6	0.678331	0.172219	0.170158	-0.130131	0.414843	0.496692	0.621993	0.391978	0.745447
TIMM8A	0.859618	0.34888	0.555383	0.107336	0.027827	0.357408	0.0367113	0.154359	0.668526
TKT	0.922704	0.375856	0.664781	0.14687	0.539979	0.60157	0.684359	0.583317	1.08968
TMED9	1.05408	0.655763	0.728539	0.758003	0.855473	0.738545	0.829604	0.680423	1.1084
TMEM11	0.979261	0.697987	0.626995	0.552655	0.757517	0.718485	0.697479	0.714865	0.851114
TMEM123	1.12999	0.384163	0.836558	0.64741	0.980283	0.879473	0.804937	0.887689	1.11596
TMEM160	0.740075	0.212427	0.375754	-0.719866	0.444402	0.0524385	0.70904	0.687336	1.0302
TMEM170A	0.920113	0.128661	0.599669	0.488896	0.574655	0.614625	0.495876	0.443239	0.866602
TMEM205	0.855972	0.149201	0.285075	-0.0960709	0.878051	0.825482	0.753251	0.741573	0.81187
TMSB10	1.18645	0.752598	0.968402	0.817417	1.35592	1.31531	1.19286	1.14025	1.25388
TOMM5	1.14467	0.715054	0.875442	0.678654	0.983908	0.961624	1.00377	0.882697	0.656074
TOMM7	1.16295	0.706349	1.02693	0.847704	1.01941	1.05184	0.884596	0.838307	1.11989
TOR3A	0.882266	0.711013	0.247499	-0.367737	0.180535	-0.174943	0.465797	0.301708	0.496372
TPM1	1.03084	0.540361	0.648737	0.672992	0.95849	0.866911	0.911254	0.805193	1.17063
TPM2	1.07301	0.327919	0.904087	0.522587	0.457268	0.499773	0.89324	0.70449	1.04937
TPM3	1.16851	0.773813	0.977587	0.683188	1.07079	1.02928	0.933036	0.957956	1.04979
TPM4	1.07369	-1.15252	0.0723975	-0.0284954	1.04889	1.01345	0.839823	0.910315	1.1502
TPP1	0.586579	-0.867813	0.0302378	-0.905863	0.519621	0.702238	0.446826	0.155585	0.464098
TRAF4	0.355764	-0.763894	-0.516426	-0.848371	-0.0653793	-0.396876	0.155027	0.449416	0.839476
TRANK1	0.547887	-1.04	-1.66976	-0.584614	0.529166	0.606109	0.497161	-0.734694	-0.0451083
TRAPPC4	1.0318	0.496058	0.767871	0.483689	0.710106	0.654853	0.688471	0.632401	0.940417
TRAPPC5	0.957609	0.517016	0.686607	0.180147	0.962955	0.940723	0.853216	0.707989	-0.378391
TRIAP1	0.806896	0.445084	-0.0759538	0.305839	0.549776	0.66059	0.597747	0.478891	0.792899
TRIM2	0.662126	-0.922617	-0.446694	-0.507361	0.327235	0.00389417	0.402873	0.18893	0.800565
TRIML2	0.503552	0.198805	-1.2782	-0.496402	-2.68776	-2.60502	-1.80368	-1.01966	0.81032
TUBA1A	1.0448	-0.416845	0.929456	0.234477	1.15288	1.00759	1.01561	0.923291	1.27013
TUBA1C	1.14982	0.9432	0.884826	0.639453	0.19982	0.465268	0.634215	0.724441	1.08803
TUBB	1.27881	0.762586	1.16814	0.910107	1.17639	1.11629	1.08831	1.00955	1.29871
TUBB3	0.83642	-0.513856	-0.313722	-0.459492	0.657921	0.556913	0.579625	0.628406	-1.97243
TUBB4A	0.255074	-1.81315	-1.90445	-2.01815	0.0389418	0.0848306	-0.190057	-1.9829	-0.0325143
TUFT1	0.603078	-0.424164	0.0470088	-0.88644	-0.0164847	-0.847712	0.176535	-0.405798	0.361158
TXN	1.23224	0.772477	0.787156	0.264661	1.07823	1.02178	1.01902	0.951235	1.16036
TXNDC12	1.04667	0.364079	0.347684	0.320009	0.859789	0.76629	0.864156	0.678199	1.07215
UGCG	0.693108	0.093414	0.136853	-0.200476	0.693438	0.574526	0.508829	0.715328	0.575409
UNC119	0.731986	-0.341227	0.0129328	-0.43465	0.411	0.241981	0.551544	0.244229	0.941561
UPP1	0.947965	0.0989063	0.321308	-0.49474	-1.12074	-1.03493	-0.207091	0.341032	0.897683
UQCRH	1.24582	0.908916	1.1349	0.983934	0.996574	1.04323	0.928876	0.883457	1.20533
UROD	0.966375	0.608848	0.656639	0.412794	0.877612	0.834231	0.829923	0.739869	0.898728
USMG5	1.08158	0.771358	0.888657	0.714934	1.0398	0.955048	0.932397	0.908766	1.00072
USP28	0.796092	-0.225696	-0.0253254	0.000504633	0.231238	0.541264	0.169058	0.28437	0.798898
UTF1	0.391523	-3.21481	-0.772048	-3.46545	-1.43405	-0.600714	-0.491085	-1.19944	1.03509
VAMP8	0.987456	0.6104	0.270369	-0.180063	0.374621	0.422217	0.549643	0.610308	1.02209
VARS	0.642176	-0.927678	0.170481	-0.171913	0.123596	0.0296132	0.24908	0.111134	0.55682
VAT1	0.874291	0.0851573	0.702755	-0.193148	0.893157	0.782548	0.53974	0.681419	0.882844
VENTX	0.124837	-2.97767	-2.25222	-3.35979	-3.02052	-2.19419	0.0998113	-0.789556	0.0634957
VIM	0.766797	0.0114615	0.25226	0.211172	1.08965	1.07953	1.0161	1.03231	1.2405
VSIG10	0.56341	-0.352171	-0.686146	-0.840305	-0.446141	-0.181248	-0.579679	0.0536596	0.510227
WDR1	1.01241	0.667781	0.698851	0.688416	0.733151	0.618282	0.470233	0.78786	1.0661
WDR46	0.826393	0.31413	0.469967	0.385198	0.275426	0.442546	0.741316	0.580275	0.771551
WDR54	0.925972	0.0161467	0.687034	0.351026	0.849498	0.957658	0.728353	0.719577	0.900442
WNT2B	0.556429	-1.25711	-0.504587	-0.779735	0.561174	0.627207	0.430807	-1.12157	0.435117
YPEL2	0.830612	0.398069	0.396754	0.241176	0.888485	0.8673	0.56727	0.434792	0.527475
YWHAB	1.19867	0.891692	1.08854	0.773599	1.06706	1.10744	0.969784	0.917084	1.07601
ZAN	0.419543	-2.22415	-2.7782	-2.15426	-2.67972	-2.72136	-2.11874	-1.9829	-1.97243
ZFP42	0.773641	-1.00903	-0.606805	-1.06989	-0.541218	-0.722765	-0.00848068	-0.605417	0.888737
ZNF138	0.771052	0.0552053	0.342748	0.289333	0.425035	0.492263	0.214582	0.424704	0.381747
ZNF208	0.662542	0.112448	0.143632	-0.315506	0.150999	0.165399	-1.53359	-1.29444	-1.97243
ZNF296	0.581182	-0.0861152	-0.223268	-1.45049	-1.03197	-0.630885	-2.31552	0.050204	0.44373
ZNF428	0.796459	0.08002	0.299135	-0.397052	0.388153	0.165121	0.663027	0.454382	0.998589
ZNF486	0.573782	-0.985631	-0.451424	-0.983719	0.145824	0.30717	-0.820388	-1.06029	0.550424
ZNF589	0.40568	-0.621273	-1.09882	-1.36271	-0.882922	-0.249104	-0.704678	-1.32399	0.357529
ZNF729	0.808466	-0.472199	0.365434	0.198531	-2.98619	-1.00373	-1.92017	-1.36072	-1.97243
ZNF766	0.872324	0.130356	0.630729	0.341351	0.319127	0.358865	0.216762	-0.112458	0.649667
ZYX	0.70475	-0.392036	-0.0261973	-0.390343	0.571467	0.657169	0.618039	0.710624	0.917963
AAMDC	0.689641	0.328134	1.1356	0.815845	0.846324	0.836391	0.781494	0.70572	0.715362
ABHD14A	0.488982	0.550981	0.790607	0.564192	0.542664	0.411633	0.267312	0.499605	0.386884
ADA	-0.828042	0.389433	0.48314	-0.352682	-0.36002	0.0317011	-0.0913829	0.324821	0.166229
AKAP11	0.66478	0.742802	0.928219	0.823458	0.658828	0.690669	0.563312	0.537358	0.261767
ANHX	0.23452	-1.35592	1.07216	0.232621	-0.895547	-0.826743	-1.73961	-0.493203	-1.97243
ANP32B	0.993964	0.810779	1.12211	0.989188	0.867029	0.988218	0.921025	0.852202	0.950043
ASB9	-1.36527	-1.34407	0.666565	-2.80827	-1.37149	-1.41507	-2.09212	0.192982	-1.97243
ATOX1	0.871376	0.809338	1.04697	0.603092	0.831566	0.864673	0.818806	0.879998	0.953027
ATP6V1D	0.819342	0.892118	1.09426	0.828885	0.89906	0.911907	0.689526	0.658577	0.753815
B2M	0.505189	0.995653	1.19134	1.18113	1.38128	1.35659	1.1047	1.01387	0.838223
BID	0.0234775	-1.44745	0.468099	-0.515353	0.498998	0.565778	0.560946	0.767793	0.315796
BLOC1S1	0.55024	0.418713	0.777207	0.0721538	0.730172	0.698441	0.647061	0.569277	0.855882
BLVRA	0.328407	0.0345894	0.761251	0.560371	0.871025	0.802451	0.844014	0.0681404	0.594989
CALCOCO2	0.613963	0.443772	1.0252	0.722827	0.508926	0.561869	0.550738	0.625966	0.540502
CCND1	0.12706	-0.143064	0.706456	0.0219979	0.756037	0.826104	0.763386	0.89873	0.819227
CCNO	0.167518	0.501277	0.795231	0.634924	-0.684917	-1.38307	-1.48256	-0.770994	0.338975
CD74	-0.726473	-0.432514	0.579016	0.210036	1.04592	1.09119	0.555997	0.514783	0.388915
CDK2AP1	0.792724	0.132157	0.936382	0.45483	0.580011	0.590807	0.673084	0.766227	0.394057
CDKN2D	-0.196932	0.0419369	0.949871	0.589933	-0.118973	-0.363117	0.188888	-0.244021	0.325654
CDKN3	0.76277	0.319651	0.974981	0.24546	0.378219	0.646455	0.77931	0.354685	0.745608
CFAP97	0.658643	0.405793	0.864924	0.559902	0.774065	0.855354	0.655431	0.588485	-1.97243
CHMP2A	0.855317	0.735971	1.03843	0.646674	0.909218	0.901792	0.786603	0.774282	0.992166
COX7A1	-0.149881	-0.0642365	0.473203	-1.16797	-0.261426	-0.766983	0.664282	0.340901	-1.97243
CPE	-2.24305	-0.430728	0.346955	-0.070068	0.585351	0.144207	0.799074	-0.930804	-0.295178
CST3	0.831973	0.63325	1.0459	0.812007	0.964995	0.937642	0.840235	0.744708	0.839439
CTRL	-1.71952	-2.23419	0.401381	-1.15098	-0.683689	-2.00848	-0.51691	-1.9829	-1.50411
CXorf67	0.187446	0.549594	0.710615	0.62736	-0.71168	-1.57589	-2.11874	-1.10204	-1.97243
CYP26A1	-1.44234	-1.94348	0.779549	-0.460554	-3.11284	-1.81793	-2.08211	-0.92237	-1.31886
DAZL	0.727246	0.582906	1.00721	0.940393	-1.69087	-0.529046	-1.70575	-0.425646	-1.97243
DCTN3	0.614374	0.539856	0.906606	0.722987	0.810493	0.746937	0.796726	0.693599	0.759242
DCTN4	0.422711	0.240135	0.771425	0.550965	0.393081	0.444997	0.543905	-0.0481438	0.209919
DDX24	1.03404	0.909535	1.20825	1.15756	1.11041	1.1052	0.941996	0.739556	0.894757
DERL3	-0.302136	0.516058	0.894201	0.671499	-0.854182	0.00366359	-0.366825	-0.971679	-0.0541113
DGUOK	0.890475	0.598613	1.04632	0.928453	0.878156	0.838521	0.874211	0.751154	0.978515
DKC1	0.909843	0.712727	1.06346	0.883125	0.626834	0.713205	0.712275	0.330664	0.811999
DLK1	-0.540077	-0.318662	0.477945	-0.496379	-2.38157	-0.451834	1.00547	0.431431	1.05281
DNAJC4	0.265199	0.179945	0.631101	0.261101	0.583511	0.470268	0.451741	0.485011	0.798468
DNM1L	0.733732	0.664019	0.969956	0.7999	0.637615	0.633746	0.733921	0.650074	0.645182
DPCD	0.769586	0.711814	0.977662	0.838093	0.758368	0.840523	0.777272	0.515552	0.786743
DTD1	0.332172	0.477694	0.785971	0.66219	0.57951	0.542001	0.616984	0.500983	0.753965
DUSP9	-1.58458	-1.52297	0.408369	-1.89732	-1.03486	-0.456241	0.283133	-1.51929	-0.0684569
ECI2	0.83789	0.463893	1.04765	0.711733	0.992777	0.920545	0.904364	0.717481	0.750707
EPB41L5	0.732199	0.439727	0.931379	0.592703	0.630141	0.582228	0.45573	0.315666	0.664266
ESX1	-1.6435	-0.892584	0.512943	-0.583572	-2.42553	-1.74684	-2.08211	-1.1426	0.24318
FAM114A1	-0.249254	-0.525822	0.453477	-0.304809	0.47136	0.483071	0.579293	0.535169	0.27257
FAM133A	0.0633627	0.546766	0.933532	0.761059	0.313521	0.249827	-1.29673	-1.00332	-1.1711
FAM213A	0.921437	0.676272	1.0218	0.609704	1.23506	1.19029	1.044	0.858471	0.871277
FAM216A	0.661737	0.26396	0.883312	0.787553	0.368108	0.645489	0.589048	0.331607	0.328772
FBXO15	0.288136	0.202583	0.74297	0.736165	-2.31768	-0.95611	-0.962476	-1.9829	-0.979367
FBXO9	0.403298	0.251057	0.746726	0.596579	0.48228	0.574423	0.513007	0.252042	0.679512
FDFT1	0.974102	0.792356	1.10866	0.801158	0.780363	0.787709	0.824655	0.623896	0.982653
GPATCH11	0.767587	0.65781	1.03618	0.918896	0.430306	0.48409	0.501445	0.720036	0.0496396
GPX4	0.830641	0.321356	1.07859	0.413744	0.947033	0.987432	0.881386	0.892019	1.11645
HAGH	0.484246	0.597369	0.795869	0.600659	0.552456	0.283918	0.499122	0.511671	0.853002
HBQ1	-0.0731469	0.124874	0.621897	0.327378	-0.0681498	-0.299277	-0.967032	-1.29444	-0.101692
HINT2	0.739747	0.679002	0.961113	0.612633	0.691804	0.496005	0.680585	0.572168	0.864432
HMGB1	1.25434	1.16101	1.37318	1.28658	1.24712	1.24007	1.16888	1.06648	1.16289
HOXA3	-1.00603	-0.401902	0.216762	-0.102094	-2.39077	-1.7249	-0.295456	0.431609	-1.97243
HOXB5	0.00498467	-1.30115	0.740633	0.034167	-0.586375	-1.61974	-0.590466	0.63714	-1.03804
HOXB7	0.228802	0.234654	0.655876	0.396584	-1.71535	-1.50338	-0.779125	0.672133	-0.955295
HTATSF1	0.893805	0.755379	1.05493	0.907943	0.803703	0.831517	0.777013	0.60443	0.771272
IDH3A	0.506982	0.437521	0.777215	0.650255	0.295054	0.414277	0.362289	0.186613	0.402685
IKZF5	0.409932	0.25842	0.74867	0.469774	0.506427	0.369157	0.501038	0.0716271	-0.225843
IL17RD	-0.519628	-0.567998	0.412749	0.105801	-0.00935181	-0.433742	0.0382876	0.255248	0.637537
JAK1	0.803144	0.687848	1.00869	0.764241	0.836076	0.910858	0.629032	0.884331	0.61221
KLC1	0.478189	0.574437	0.848536	0.782791	0.536785	0.439262	0.655778	0.587891	0.614505
KLHL35	0.427427	0.449211	0.945839	0.33474	-1.11442	-0.428019	-0.89933	-1.18632	-0.243385
KRT17P5	-0.583995	-0.466965	0.551236	0.0330716	-2.39897	-1.7216	-2.12847	-1.19944	-1.97243
LBR	0.719937	0.047048	0.851501	0.4365	0.203981	0.435266	0.4557	0.798616	0.660806
LOC441601	0.0446595	0.397464	0.666077	0.448556	-0.987159	-0.532891	-2.31552	-1.51929	-1.97243
LUZP4	0.795767	0.34863	0.994441	0.634676	-2.11326	-0.55566	-1.82134	-0.381335	-1.44793
LY6G5C	-1.05016	0.188442	0.6018	0.362714	-1.04615	0.0305604	-2.31552	-0.432657	-0.59095
MAP1LC3B	0.952121	0.854102	1.10627	1.01304	0.816397	0.759223	0.723297	0.780953	0.918197
MAP7D3	0.760323	0.742603	1.0161	0.820872	0.475445	0.561576	0.535068	0.642113	0.498621
MEIS1	-0.866733	-0.542991	0.639254	0.0117783	0.270084	0.247123	0.838994	0.239359	-1.2164
MEIS2	-0.450301	-0.889332	0.731679	0.351732	0.432949	0.43288	0.660804	0.723411	-0.886183
MGMT	0.64386	0.595137	0.849085	0.381269	0.709036	0.794598	0.563064	0.17356	0.811339
NDUFV3	0.877506	0.881146	1.0962	1.0042	0.711159	0.790214	0.545751	0.609983	0.852502
NGRN	0.899158	0.799627	1.07477	0.857961	0.975746	0.917319	0.873433	0.748274	-0.312597
NMU	0.491247	-0.175014	0.993152	0.705965	-0.0506953	-0.0754564	0.518364	-1.28951	1.00539
NOL12	0.62882	0.778238	0.878595	0.658366	0.491094	0.622527	0.70974	0.651548	0.557101
NT5DC2	0.0395182	0.450692	0.655471	0.562021	-0.293135	-0.297669	0.488711	0.527235	0.732797
OBSL1	0.407338	0.274558	0.766848	0.174143	0.926382	0.870211	0.759597	0.323316	0.561211
OLMALINC	-1.207	-0.361393	0.0651398	-0.865439	-0.042927	0.154177	0.338898	0.516772	-1.97243
PABPC4	0.760774	0.719007	0.949083	0.77169	0.673721	0.565034	0.691082	0.664445	0.542086
PAM	-0.528441	-0.342739	0.303196	0.00397581	0.428942	0.440139	0.401406	0.640574	0.462693
PAX6	-0.938553	-0.539692	0.824647	0.613998	-0.982507	-0.235276	-0.598986	-1.00332	-1.97243
PCDH11X	-1.46075	-0.373426	0.43437	-0.251519	0.307493	0.197487	0.35143	-1.9829	0.168674
PDS5B	0.719343	0.466587	0.872977	0.613122	0.809642	0.67027	0.778126	0.757104	0.52264
PEMT	0.170626	-0.498245	0.693178	0.281772	0.757925	0.737711	0.476192	0.516244	1.00429
PER3	-0.224478	0.476256	0.625691	0.467037	0.00390864	-0.108155	-0.398599	-0.573467	-1.15294
PIGT	0.388971	0.31529	0.73003	0.258924	0.618764	0.455111	0.628532	0.568364	0.670824
PPID	0.758886	0.456243	0.888373	0.466808	0.519719	0.647093	0.50443	0.469242	0.649901
PRADC1	0.147608	0.555106	0.667194	0.47757	-0.59465	-0.736084	0.557927	0.430081	0.46684
PRDX5	1.06563	1.02668	1.19866	1.05038	1.06016	1.01085	0.955883	0.840648	1.11322
PRTG	-0.25235	0.177135	0.584329	0.342169	0.0415042	-0.237185	0.112684	0.444216	0.661208
PSME1	0.611963	0.0669406	0.906732	0.3145	1.02111	1.02042	0.910707	0.753954	0.65254
PTOV1	0.606754	0.458974	0.79361	0.369083	0.753865	0.700243	0.730968	0.770452	0.890006
PTPRU	0.0241006	0.16206	0.466491	-0.567287	-0.151686	-0.787914	-1.66933	-0.861053	-0.0652455
RBP1	0.130501	0.368919	0.864984	0.382218	1.21352	1.17886	1.01965	1.02054	0.727787
RBP4	-1.73686	-0.265069	0.652519	0.510543	-1.66702	-0.515751	-1.17962	-0.885602	-1.22271
REC8	0.60303	-1.59072	1.02978	-0.289975	0.620916	0.403916	0.627965	0.112181	0.449069
RFX6	-1.9479	-0.829184	0.512732	-0.763476	-3.11284	-1.95879	-2.31552	-1.9829	-1.97243
RNMT	0.841207	0.78367	1.05055	0.972771	0.810069	0.940263	0.79684	0.719021	0.732794
RRAGD	-0.685395	0.195306	0.623087	0.381762	-0.852941	-0.388515	0.0271696	-1.9829	-1.12293
SAP25	0.38673	-0.0134079	0.711738	-0.198361	-0.0910999	-0.155823	-0.463706	-0.965571	-1.97243
SCCPDH	0.0480608	0.801495	0.970483	0.872094	0.816218	0.758597	0.716963	0.672744	-0.179823
SDF2L1	0.746195	0.723316	1.00295	0.776999	0.59945	0.758985	0.658804	0.482438	0.952623
SEL1L	0.166256	0.471592	0.655078	0.571106	0.714979	0.452579	0.424981	0.620129	0.27596
SELM	0.471283	0.0789581	0.67624	0.250483	0.496797	0.402546	0.366893	0.18625	0.731259
SERPINE2	-0.29794	0.2953	0.695942	0.370555	0.851555	0.70933	0.856496	-0.156973	1.25481
SESN3	-0.282427	0.149899	0.528387	0.25282	0.765218	0.742049	0.787751	0.48846	0.260379
SIGIRR	0.761912	0.344325	0.931367	0.389577	0.312881	0.625179	0.130559	0.575529	0.884977
SIGMAR1	0.620748	0.490957	0.887321	0.57284	0.575607	0.61157	0.740275	0.404453	0.614054
SIX1	-1.46804	0.243786	0.549267	0.389556	-1.71613	-1.87765	-2.11874	-1.9829	-1.51564
SLC12A2	-0.234075	0.347674	0.523612	0.423286	0.697047	0.806936	0.479916	0.603568	0.124161
SLC25A1	0.38142	0.255918	0.751858	-0.052851	0.418921	0.53256	0.622416	0.472141	0.739813
SLC25A14	0.20327	0.426008	0.752161	0.694999	0.175051	0.0362717	0.283408	-0.13298	0.521381
SMC1B	0.487576	0.822211	1.28125	1.32578	0.172728	0.381688	0.0333353	-0.180211	-1.32455
STK24	0.539474	0.504764	0.766661	0.315859	0.665632	0.706023	0.395541	0.525321	0.362714
STRA8	-1.06518	-0.846874	0.932572	-0.933182	-2.12557	-1.23224	-2.31552	-0.885602	-1.97243
TCEAL4	0.881798	0.881789	1.14902	0.955173	1.12561	1.11209	0.897272	0.85959	0.852748
THRA1/BTR	-1.55629	-2.24929	0.910921	-1.30334	-2.98619	-0.833815	-1.96235	0.0245223	-1.97243
TMEM52	-1.07394	-0.339203	0.461519	0.111268	-0.478168	-0.34213	-0.765853	-1.9829	-0.126059
TMEM97	0.79046	0.639803	0.977769	0.857716	0.891787	0.910186	0.797938	0.305524	0.893592
TMSB15A	0.462687	0.170782	0.79167	0.316685	0.120475	0.372793	0.850838	0.530367	0.57266
TOP1MT	0.212712	0.448991	0.677572	0.467174	-0.118635	0.0214742	0.277646	-1.13381	0.507384
TSPYL2	0.597932	0.705691	1.09413	1.05379	0.734275	0.718247	0.541882	0.351774	0.374666
TUBA3D	0.665226	0.503158	1.06933	0.989727	-0.83981	-0.247847	-0.614071	-0.627426	-1.35772
TXLNB	-0.557938	-1.61292	0.787723	-2.07594	-2.8804	-1.23418	-1.19468	-1.51929	-1.97243
UBE2T	0.995118	0.65321	1.12697	0.803426	0.112859	0.308823	0.718661	0.396551	0.870579
UBL5	1.17377	1.15542	1.30358	1.22882	1.11491	1.11885	1.007	0.949761	1.11002
USP11	0.740278	0.504798	1.00149	0.92614	0.923544	0.943686	0.822768	0.750137	0.802869
WASF3	-0.197078	0.100376	0.604302	0.319073	0.49106	0.4959	0.548859	0.0650869	-0.12136
YPEL1	-0.324151	0.040926	0.499937	-0.532681	0.101918	0.330272	0.444317	-1.9829	0.38551
ABCA17P	-0.534767	0.214765	0.649121	0.901393	-0.736157	-0.378202	-2.31552	-1.9829	-1.97243
ABCA5	0.379009	0.644912	0.576004	0.859368	0.509313	0.719009	0.196143	0.21404	-0.185111
ACBD3	0.635305	0.609376	0.608792	0.826743	0.658462	0.587891	0.601882	0.570094	0.664306
ACER3	-0.00644787	-0.472313	0.381561	0.509963	0.283407	0.359084	-0.154827	0.570305	0.316751
ACRC	-0.73931	0.612741	0.511269	0.785871	0.014207	-0.0262957	-0.364419	-1.9829	-1.09392
ACSS2	-0.399613	-0.0695493	0.164077	0.475448	0.108255	0.243147	0.125313	-0.448582	0.0749362
ACTR3	0.534337	0.606557	0.540831	0.757473	0.736826	0.611088	0.729335	0.766136	0.952435
ADAL	0.675545	0.63325	0.848937	0.868989	0.282016	0.345609	0.362244	-0.483503	0.268411
ADD1	0.559232	0.477706	0.62575	0.76246	0.878815	0.820689	0.843608	0.672806	0.719672
ADNP2	0.337269	0.34314	0.399318	0.63776	0.297349	-0.0232334	0.0239738	0.319404	0.345731
AFTPH	0.380894	0.389809	0.457917	0.688903	0.4236	0.563812	0.212907	0.293022	0.185083
AGBL4	-0.657242	-0.816712	-0.630028	0.0545633	-1.40229	-0.819299	-2.31552	-1.9829	-1.97243
AGBL4-IT1	-2.34525	-4.10852	-1.98504	-0.160819	-2.00427	-2.63824	-2.08855	-1.9829	-1.97243
AK7	-0.866514	-1.56332	0.0989211	0.345796	-1.23775	-0.485406	-2.31552	-1.10204	-0.921485
AK9	-0.389986	0.21348	0.675298	0.847145	0.436251	0.527095	0.256383	0.0958065	-0.959974
ALDH1A2	-0.953199	0.547153	-0.12058	0.624162	0.912248	0.750769	0.752811	-1.1426	-1.52967
ALG13	0.571069	0.813696	0.642265	0.998555	0.518664	0.471103	0.424695	-0.0979518	0.577911
ANKIB1	0.365713	0.380115	0.530573	0.683319	0.641833	0.604473	0.605769	0.681745	0.368234
ANKRD12	1.0092	0.844511	0.988099	1.09421	0.960002	0.885611	0.786538	0.845766	0.665205
ANKRD30BP2	-2.75037	-2.38022	-1.78604	0.0977108	-1.67579	-1.37929	-1.88157	-1.9829	-1.97243
ANKRD31	-0.212567	0.117886	0.620684	0.879667	-0.379654	-0.0829709	-0.159093	-1.9829	-1.27648
ANKRD32	0.796785	0.686348	0.961456	0.963391	0.406252	0.521744	0.707698	0.35636	0.477154
ANKRD50	-0.43038	0.181751	0.0123036	0.658002	0.828324	0.86869	0.605072	0.624757	-0.199992
ANKRD62	-0.080781	-0.274713	0.226183	0.824979	-2.11945	-0.557092	-1.69365	-0.349333	-1.97243
ANKRD7	-0.192071	0.348896	0.317889	0.828774	-1.71431	-0.833384	-2.31552	0.373847	-1.97243
APIP	0.00930004	0.301883	0.29553	0.562194	0.583915	0.483509	0.449555	0.391189	0.406759
ARFGAP3	0.681163	0.448708	0.851846	0.937333	0.669909	0.729426	0.738528	0.496146	0.594957
ARHGAP20	-0.852283	-0.967109	-0.676134	0.270431	0.503206	0.559681	0.387199	-1.9829	-1.97243
ARHGAP5	0.729507	0.743698	0.731681	1.06631	0.931375	0.9269	0.706855	0.722794	0.450567
ARHGAP9	-1.5114	-2.53748	-0.54526	0.311125	-1.86814	-1.42983	-2.31552	-1.9829	-1.5569
ARID2	0.288049	0.421042	0.275091	0.608938	0.253077	0.461653	0.622525	0.61349	0.347313
ARID4B	0.773409	0.78385	0.807821	0.981621	0.913151	0.885302	0.882896	0.838426	0.804934
ARIH2	0.766487	0.674566	0.896705	0.949352	0.608952	0.634711	0.459218	0.466363	0.733945
ARL1	0.705126	0.646762	0.788005	0.907011	0.676266	0.706582	0.6862	0.458892	0.750295
ARL6	-0.520653	-0.359332	-0.475614	0.413667	-0.340312	-0.328239	-0.441035	0.413315	-0.160587
ARMC8	0.689849	0.783731	0.705512	0.876901	0.570665	0.593647	0.717272	0.520347	0.458626
ARPC5	0.937844	0.795444	0.90583	1.02666	0.971438	0.894891	0.855841	0.739867	1.05048
ART3	-1.52579	-0.160872	-0.536521	0.613624	-0.868893	-0.722583	-2.31552	-1.9829	-1.97243
ASF1B	0.234818	0.232193	0.678836	0.71014	-1.04727	0.287729	0.456898	0.350765	0.619025
ASZ1	-0.970954	0.11382	0.46247	0.728784	-0.60641	-1.19931	-2.31552	-1.9829	-1.97243
ATL1	-1.14449	-0.476327	-0.0261609	0.327352	0.152769	0.0626711	-0.0170985	0.116162	-1.24476
ATP6AP1	0.577437	0.825412	0.651127	1.04876	0.87507	0.861157	0.747472	0.611654	0.792826
BBIP1	0.0463288	-0.0438101	0.271429	0.412573	0.319677	0.388695	0.352424	0.519427	0.326196
BBS4	0.721907	0.557923	0.684357	0.832564	0.497679	0.467024	0.511476	0.147616	0.341664
BCAP31	1.00174	0.943805	1.14098	1.21179	0.946131	0.938863	0.93136	0.793398	1.03732
BEND2	-2.209	-1.1974	-0.551145	0.780718	-1.4817	-0.7806	-2.31552	-1.9829	-1.97243
BOLL	-1.59481	-0.537965	-0.820344	0.449038	-2.44886	-1.67914	-2.10994	-1.9829	-1.97243
BRD2	0.840921	0.714092	0.757316	0.984123	0.86652	0.757024	0.762022	0.722953	0.699829
BRD8	0.894117	0.601541	0.838269	1.05891	0.860079	0.911843	0.848431	0.709688	0.567804
BRWD1	0.824885	0.878899	0.96419	1.01359	0.83002	0.811476	0.777899	0.705587	0.638988
BTAF1	0.741037	0.487492	0.543115	0.891623	0.738246	0.822143	0.72579	0.415154	0.131696
BTBD10	0.59498	0.539836	0.730178	0.844994	0.399003	0.468626	0.386235	0.558669	0.555144
BTBD18	-1.09558	-0.486726	-0.184806	0.260783	-1.46813	-2.58812	-0.628087	-1.19944	-1.97243
BTG3	0.909745	0.573944	1.03878	1.10694	0.52489	0.6238	0.635985	0.641268	0.670446
C10orf88	-0.117958	0.359653	0.35245	0.620368	0.105441	0.146401	0.24625	-0.69039	0.0128292
C11orf24	0.123916	0.317911	0.296434	0.60748	0.195349	-0.0514573	0.146711	-1.06995	0.389212
C11orf65	0.152834	0.342148	0.54751	0.676386	-1.22614	-1.58023	-0.45968	-1.9829	-0.49203
C11orf70	-0.107576	-0.684382	0.157603	0.819753	-0.476268	-0.651303	0.125775	-1.9829	-0.742033
C11orf85	-0.0915105	-0.0762827	0.142767	0.927392	-1.08226	-1.72961	-2.15872	-1.9829	-1.52865
C14orf39	-0.362619	0.544792	0.389411	0.985135	-0.286598	-0.273358	-0.843957	-1.9829	-0.915111
C15orf43	-0.232717	-1.85073	-1.34286	0.663416	-2.54352	-2.41547	-2.31552	-1.9829	-1.97243
C15orf48	-0.9036	0.622777	0.145335	0.785727	0.661197	0.336684	0.211874	-1.9829	-1.97243
C16orf95	-0.49227	0.257548	0.241179	0.723936	-1.06165	0.253594	0.11898	-0.861053	-0.883046
C17orf104	-0.540297	0.0757148	0.555487	0.831554	-1.25565	-0.195873	-2.31552	-1.9829	-0.54229
C17orf75	0.551632	0.50839	0.859607	0.960351	0.40182	0.63228	0.531621	0.391971	0.477406
C18orf63	-2.61721	-0.692712	-0.408318	0.869018	-0.719513	-1.74209	-2.31552	-1.9829	-1.97243
C19orf38	-1.6737	0.448688	-0.00350064	0.624421	-3.11284	-0.787734	-2.31552	-1.9829	-1.97243
C1D	0.548573	0.577885	0.55138	0.74644	0.656024	0.740919	0.645641	0.552456	0.69325
C1orf105	-2.05583	-2.88736	-0.833176	0.354702	-2.63879	-2.76604	-2.31552	-1.9829	-0.421406
C1orf146	-0.659089	0.358967	0.270363	0.866892	-1.19576	-0.560554	-2.31552	-1.19944	-1.97243
C5orf42	0.281017	0.142126	0.637118	0.729697	0.477296	0.512027	0.48092	0.750988	0.0636246
C5orf47	-0.219358	0.781626	0.849928	1.07433	-0.464195	-0.426025	-2.31552	-1.19944	-1.97243
C5orf58	0.47076	0.529279	0.643074	1.02362	-0.919123	-0.497921	-1.17526	-1.9829	-1.55366
C6orf203	0.633035	0.430382	0.640163	0.820401	0.279336	0.339281	0.394025	0.0334897	0.447855
C9orf43	-0.488387	-0.385548	-0.0671971	0.603787	-2.10884	-0.997764	-2.31552	-0.0620133	-1.97243
C9orf84	-1.01755	-0.420081	0.31911	0.77769	0.121912	0.0381693	0.205351	-0.389097	-1.97243
CAMSAP1	0.220498	0.267645	0.366705	0.574503	0.228699	0.0427164	0.422879	0.329425	0.194919
CAND1	0.581606	0.421493	0.583979	0.767365	0.639205	0.591929	0.574952	0.243681	0.629002
CASC5	0.722412	0.547182	1.00516	1.04136	-0.0482253	0.379155	-0.0536417	0.479931	0.427892
CCDC122	-0.323736	0.0678069	0.327224	0.56433	0.0275313	0.283909	0.396363	-0.0160768	-0.282154
CCDC155	-0.328961	-0.216463	-0.154443	0.629284	-2.04048	-1.97334	-2.31552	-1.9829	-1.02011
CCDC172	-0.0913015	-0.152487	-0.34961	0.78903	-0.931436	-2.01815	-2.31552	-1.9829	-1.97243
CCDC173	-0.408941	0.00733517	0.402659	0.583777	-0.662569	-0.202682	-0.355974	-1.9829	-1.26968
CCDC18	0.702408	0.293154	0.761286	0.86024	0.154943	0.222322	0.497778	0.332516	0.55035
CCDC181	0.584348	0.529079	0.667024	0.886208	0.300552	0.410566	0.419055	0.456712	0.00630205
CCDC28A	0.428604	0.327888	0.650738	0.686212	0.630909	0.571998	0.642508	0.279429	0.372574
CCDC36	-0.933657	-1.12109	-0.340401	0.463313	-0.948433	-2.41698	-2.31552	-1.9829	-1.97243
CCDC66	0.596639	0.18357	0.62646	0.802397	0.664488	0.62629	0.672841	0.598692	0.464289
CCDC7	-0.415633	-0.238031	0.198001	0.596245	0.221808	-0.0762477	-0.265905	-1.32399	-0.953645
CCDC73	-0.183229	0.732183	0.758894	1.13642	0.0381809	0.154301	0.332331	-1.9829	-1.97243
CCDC79	-1.22791	0.25849	0.428668	0.725227	-0.925998	-0.390115	-2.31552	-0.885602	-1.97243
CCDC88A	0.757632	0.777021	0.936423	1.08281	0.79278	0.753189	0.800131	0.632547	0.489927
CCDC92	-0.981876	-0.535211	0.0916046	0.381542	0.280461	0.433692	0.273245	0.300183	0.251155
CCDC93	0.613721	0.708714	0.62632	0.911539	0.621272	0.640616	0.632325	0.678602	0.451904
CCNB1IP1	0.752944	0.704608	0.87467	1.01097	0.391443	0.462692	0.351068	0.515214	0.790859
CCNB3	-0.815878	-0.05521	0.082835	0.747437	-0.689268	-1.46544	-2.31552	-1.9829	-1.97243
CCNE2	-0.446627	-0.639675	-0.00217072	0.567829	-1.82298	-1.97092	-0.115131	0.21876	-0.510972
CCT6B	-0.400609	0.119364	0.634237	0.787058	-0.393352	-0.162797	-0.07751	-0.0737613	-0.935612
CD46	0.415326	0.559064	0.762146	0.841018	0.886046	0.89431	0.740581	0.717171	0.583696
CD55	0.544503	0.408099	0.651036	0.826149	0.708503	0.845445	0.276266	0.452918	0.28692
CDC42SE2	0.675491	0.530679	0.726418	0.84033	0.506709	0.310945	0.417673	0.608582	0.421235
CDC45	0.500776	-0.0666938	0.654801	0.813003	-0.646123	-0.0444816	-0.0459507	0.0710795	0.449529
CDK12	0.800022	0.697917	0.723911	0.912477	0.782121	0.771996	0.782881	0.700631	0.671782
CDK13	0.273937	0.0560176	0.358839	0.613901	0.512921	0.567613	0.429477	-0.0125009	0.446678
CDKL2	-0.763688	-0.0609463	0.415892	0.671647	0.306579	0.35922	0.336833	0.357572	-1.55238
CENPU	0.773386	0.730031	1.0277	1.12511	0.0806596	0.463066	0.659862	0.590453	0.786576
CEP120	0.11545	-0.204863	0.262695	0.514823	-0.0163876	0.184049	-0.482982	-0.592819	0.0790538
CEP350	0.773622	0.75211	0.738481	1.02667	0.757816	0.683122	0.764478	0.704488	0.526624
CEP63	0.776201	0.68069	0.894205	0.910761	0.557664	0.527728	0.719955	0.562974	0.349326
CFAP70	-0.0777206	-0.149772	0.492141	0.691447	0.183703	-0.32051	-0.13228	-0.986067	-1.97243
CFL2	0.266176	0.752033	0.70678	0.810735	0.633878	0.479638	0.539755	0.593722	0.321597
CHAF1A	0.429605	0.515889	0.547643	0.775642	-0.448006	0.036078	0.414351	0.254436	0.778885
CHIC2	0.380578	0.733979	0.578132	1.03425	0.572529	0.541534	0.540912	0.439732	0.434614
CHMP2B	0.719134	0.754028	0.546274	0.88246	0.79506	0.810472	0.68259	0.812328	0.697888
CIAPIN1	0.809054	0.695114	0.758919	0.951842	0.688053	0.713429	0.699007	0.734609	0.858841
CIPC	-0.465633	-0.413575	-0.0337816	0.392185	0.19039	-0.0208288	-0.109844	0.288859	-0.392147
CISD2	0.664548	0.707136	0.648106	0.908789	0.793643	0.780302	0.759489	0.649669	0.858436
CKLF	0.231853	-0.0312312	0.502131	0.53863	0.142746	0.248709	0.269469	0.369205	0.504113
CLGN	-2.93799	-1.15976	-0.00986084	0.512311	-0.258115	-0.00742805	-0.896782	-1.9829	-1.97243
CLNS1A	0.525313	0.600527	0.777119	0.9346	0.744141	0.750458	0.778764	0.716476	0.925519
CLUAP1	0.712066	0.557924	0.775109	0.852801	0.787966	0.801916	0.790195	-0.124654	0.318432
CNTD1	-2.04894	-0.656657	0.0554844	0.53293	-2.70917	-1.50094	-2.09212	-1.9829	-1.70051
CNTLN	0.805268	0.404374	0.639263	0.879242	0.805245	0.9857	0.808655	0.449693	0.707759
CNTRL	0.358504	0.492415	0.723948	0.98466	0.395845	0.413587	0.621959	0.650364	0.35286
COA5	0.420378	0.510559	0.421927	0.697603	0.634467	0.527434	0.460444	0.621844	0.567983
COG4	0.638168	0.386942	0.577137	0.7749	0.5247	0.569462	0.46938	0.589194	0.577606
COG6	0.353944	0.376586	0.680124	0.673476	0.133614	0.162238	0.373061	0.0509905	0.170845
COX8C	0.181808	0.964546	0.94659	1.02914	-0.228122	-0.339964	-2.31552	-0.652728	-1.97243
CRNDE	0.451167	0.539044	0.485351	0.835942	0.892751	0.885998	0.683648	0.28479	-0.238208
CRYBG3	-0.601618	0.199627	0.127196	0.562461	0.144434	0.433164	0.302587	0.50393	-0.122375
CSMD3	-0.686151	-0.618398	-0.261077	0.351606	0.341387	0.231702	0.422089	-1.9829	-0.87815
CSPP1	0.736302	0.447417	0.602176	0.872573	0.727997	0.673055	0.737765	0.542734	0.351456
CSTF3	0.576872	0.275012	0.71387	0.813438	0.754435	0.717097	0.661771	0.0809742	0.636171
CTCFL	-1.50736	0.107715	0.538382	0.678359	-0.521722	-1.82516	-2.31552	-0.831376	-1.97243
CTNNB1	0.421535	0.189356	0.46967	0.669607	0.899435	0.669251	0.696352	0.63887	0.722684
CUL4B	0.197266	0.624798	0.55384	0.708203	0.672699	0.80724	0.66885	0.584558	0.31261
CUTC	0.421161	0.550786	0.270073	0.74466	0.340155	0.166968	-0.030909	0.507266	0.488686
CXorf58	-1.08442	-1.77332	-0.19534	0.509776	-2.86024	-1.8207	-2.31552	-1.9829	-1.43463
DCAF4L1	0.688995	0.757961	0.833248	0.894516	-1.48478	-1.10934	-1.56341	-0.754557	-1.97243
DDAH1	-2.08541	-0.124581	-0.343699	0.274755	-0.0809951	-0.343718	0.284551	0.376968	-0.906981
DDHD2	0.0998134	0.369846	0.334592	0.645286	0.517607	0.457562	0.379643	-0.188357	0.171355
DDX4	0.462516	0.841856	1.00361	1.05951	-1.40211	-0.891523	-1.61856	-0.574184	-1.97243
DECR1	0.46575	0.667673	0.727713	0.836272	0.641153	0.614931	0.775633	0.779657	0.53684
DENND1B	-1.59207	-0.0119931	0.101515	0.554532	0.55202	0.618496	-0.0192008	0.597111	-0.813064
DEPDC1	0.341787	0.0892228	0.527571	0.788891	-0.777051	0.197485	0.0435168	0.129514	0.340061
DGAT2	0.261332	0.406189	0.345902	0.653961	-0.775305	-0.627006	-0.204994	-1.36072	0.254977
DGKE	-0.0827919	0.0828006	0.346631	0.462744	-0.390779	0.0301876	-0.118529	-0.113388	-0.677831
DHX29	0.955755	0.916724	1.03991	1.07128	0.837054	0.822649	0.809478	0.660598	0.775705
DHX40	0.565249	0.385681	0.724339	0.775036	0.537369	0.740488	0.431315	0.382626	0.431565
DLX5	-1.58479	0.0891557	0.345021	0.574128	-2.87907	-1.90846	-2.31552	-1.9829	-0.801293
DLX6	-1.38266	0.14697	0.0364708	0.41991	-2.47388	-1.84772	-2.31552	-1.9829	-0.882849
DMC1	0.0622138	-0.078599	0.124658	0.731635	-0.918845	-0.491765	-0.818055	-1.13627	-0.660734
DMRTB1	-1.1373	-0.0763397	0.534152	0.767841	-1.93354	-1.42507	-1.96235	-1.9829	-1.97243
DMRTC2	-1.42095	0.455904	0.412552	0.893117	-0.366415	-1.16735	-2.09212	-1.9829	-1.97243
DMXL2	0.42093	0.617842	0.661945	0.786827	0.451085	0.568845	0.161603	0.214092	-0.187591
DNAJA4	0.0667419	0.409735	0.478174	0.716371	0.106476	-0.347408	-0.88494	-0.100094	-1.97243
DNAJB11	0.574097	0.66041	0.678979	0.815584	0.636213	0.555813	0.702204	0.436509	0.901509
DNAJB9	0.583417	0.581096	0.640875	0.932275	0.740457	0.510526	0.659012	0.629959	0.656814
DNAJC1	0.76777	0.627826	0.84641	0.912196	0.569413	0.688411	0.204154	0.711883	0.650223
DNAL1	0.470238	0.141975	0.445059	0.657666	0.294385	0.431447	0.1507	0.400531	-0.158598
DPEP3	0.0464142	0.468318	0.814141	0.866101	-1.18395	-0.68753	-2.31552	-1.29444	-1.18738
DR1	0.277371	0.0442569	0.0828844	0.528421	0.262837	0.13159	0.272224	0.158731	0.792458
DUT	0.937102	0.768721	0.905048	1.0725	0.872172	0.82314	0.886813	0.77086	0.83846
DYDC1	-1.78557	-0.855606	-0.0547301	0.624649	-1.30628	-0.866432	-2.31552	-1.9829	-1.97243
DZIP3	0.848437	0.77179	0.739429	1.14787	0.645423	0.716612	0.619911	0.337824	0.555979
EAF2	0.196249	-0.169379	0.318279	0.679879	-0.530126	-0.362749	-0.267716	-1.12157	-0.464774
EBAG9	0.332094	0.344716	0.482955	0.699258	0.538572	0.239547	0.518302	0.657484	0.361619
EFCAB13	0.146861	0.236665	0.387566	0.808034	-0.661014	0.00107707	0.264987	-0.0790928	-1.07648
EFCAB7	0.223758	-0.487976	0.315428	0.679943	0.266364	0.0598812	0.406868	0.256154	-0.524726
EID3	0.0747703	0.328163	0.349354	0.820456	-0.220665	-1.12803	-0.0354628	-1.9829	-1.31741
EIF1B	0.784332	0.892698	0.932643	1.03945	0.937869	0.89173	0.873821	0.68088	0.760864
ELOVL2-AS1	-1.33567	-0.425099	-0.583843	0.304778	-2.45911	-2.56199	-0.661838	-1.9829	-1.97243
EMC2	0.719223	0.609662	0.915944	0.972225	0.67883	0.718807	0.605352	0.60986	0.671402
EPM2AIP1	-0.384154	0.0315468	-0.118609	0.410662	0.604998	0.643429	0.709428	0.400573	0.513129
EPS15	0.549016	0.502743	0.654108	0.77648	0.521605	0.38378	0.50664	0.517695	0.450451
ERCC3	0.52628	0.329532	0.624491	0.691407	0.258804	0.304784	0.49773	0.54889	0.451566
ERGIC3	0.998203	0.945895	1.08141	1.14907	0.928131	0.961493	0.831742	0.720576	0.965273
ERVK13-1	-1.23405	-0.507504	-0.264828	0.242466	0.143027	-0.5293	0.236867	-1.9829	-1.97243
ESCO2	0.746398	0.653391	1.05582	1.20809	-0.0516187	0.268174	0.506823	0.260685	0.42657
FAM105A	-0.286336	0.279328	0.447754	0.426248	-2.2953	-0.911522	-0.0865103	-1.9829	-0.334326
FAM135A	0.0576471	0.0929452	0.388898	0.534966	0.294419	0.186008	-0.154399	0.28947	0.341132
FAM204A	0.816039	0.80411	0.991012	0.999047	0.772274	0.767496	0.698344	0.737982	0.571902
FAM208A	0.471981	0.289531	0.642169	0.727307	0.514282	0.45837	0.540166	-0.109454	0.216959
FAM214A	0.544802	0.458106	0.588163	0.877024	0.447385	0.271458	0.366789	-0.234219	-0.15824
FAM217B	0.0593495	-0.0356289	0.293743	0.614052	0.406093	0.471348	0.304359	-0.134761	0.349359
FAM228A	-1.27247	0.626843	0.106409	0.667706	-0.877654	-0.660193	-2.31552	-1.9829	-1.97243
FAM228B	-0.339373	0.146637	0.277145	0.58387	0.500261	0.335988	0.189202	0.317906	-0.341387
FAM9C	0.177315	0.342799	0.679535	0.973761	-1.03017	-0.284142	-1.9641	-0.722398	-0.540679
FANCI	0.515492	0.291164	0.769176	0.73432	-0.209244	-0.33622	0.456588	0.226476	0.327817
FANCL	0.149935	0.0118356	0.361794	0.467356	0.12823	0.232314	0.551334	-0.44155	0.497753
FBXL20	0.60984	0.551524	0.506091	0.869552	0.572407	-0.00854173	0.186941	0.0763112	-0.0306529
FBXL5	0.752237	0.619082	0.848726	0.958041	0.634808	0.574345	0.541699	0.535729	0.462383
FBXO11	0.307214	0.0965145	0.453381	0.628951	0.609593	0.420696	0.600006	0.64965	0.307794
FBXO25	0.225027	0.631911	0.882134	0.962796	0.578512	0.688502	0.347217	0.659118	-0.256316
FBXO3	-0.123411	0.581544	0.594179	0.76612	0.501763	0.163469	0.0935593	0.646582	0.232538
FBXO38	0.0613974	-0.0348652	0.0548298	0.45026	0.321766	-0.0762874	0.137938	0.16547	0.0259438
FBXO4	-0.744871	-0.122109	0.271028	0.522218	0.127142	-0.0578892	0.167477	0.195846	-1.70813
FBXO43	-0.286787	-0.306866	0.166416	0.627294	-2.40464	-0.197864	0.301269	0.0584459	-1.19354
FBXO47	-1.81873	-1.02456	-0.296216	0.578348	-1.66435	-0.698691	-2.31552	-1.9829	-1.97243
FBXW7	0.38284	0.4303	0.557703	0.814051	0.425216	0.586083	0.300413	0.160609	0.362513
FCHO2	-0.113711	-0.0480099	-0.02606	0.450849	0.38647	0.233115	-0.0818031	0.458927	-0.016279
FH	0.629292	0.769543	0.929685	0.947107	0.576872	0.450696	0.620295	0.692164	0.86401
FKBP6	-0.907603	0.520459	0.621858	0.751714	-0.809618	-0.426531	-2.31552	-1.9829	-1.97243
FLYWCH2	0.48463	0.442908	0.769842	0.88384	0.589269	0.48509	0.586679	0.424306	0.64501
FMR1	0.602272	0.606059	0.842416	0.877769	0.484338	0.512343	0.354863	0.573038	-0.151924
FRA10AC1	0.80417	0.728331	0.883678	0.961221	0.694199	0.778033	0.672609	0.589764	0.640238
FSD1L	0.129756	0.193615	0.476642	0.553655	0.250807	-0.187565	0.259623	-0.547899	-0.368422
FTCD	-2.11749	0.746358	-0.0330625	0.514319	-0.491086	-2.49862	-1.0844	-1.9829	-1.3919
FXR2	0.103835	-0.14599	0.234821	0.495353	0.188722	0.0429242	-0.395747	0.38546	0.494682
FZD3	0.41405	0.36194	0.346209	0.635199	0.627178	0.448143	0.624723	0.131152	0.392259
GABPB2	-0.532344	-0.24133	0.00751425	0.51906	-0.42835	-0.114936	-2.31552	-0.679577	-0.239783
GABRB2	-1.16421	-0.714643	0.24951	0.407141	0.238525	-0.292203	0.466467	0.246459	-0.445804
GALNS	-1.08121	0.153458	-0.310108	0.232679	0.112211	-0.438483	0.212683	0.0456528	0.251208
GIGYF2	0.723691	0.684152	0.799727	0.967062	0.708477	0.706457	0.788242	0.692581	0.650986
GIT2	0.274115	0.375625	0.415648	0.655982	0.42776	0.202858	0.231918	0.602467	0.180501
GKAP1	0.606377	0.635406	0.544647	0.793217	0.530178	0.512325	0.291595	0.395695	0.200317
GLCCI1	-0.244018	0.474247	0.544476	0.781496	0.284163	-0.139812	0.344902	-0.32462	-0.79866
GLE1	0.0499134	0.499066	0.5618	0.659887	0.166762	-0.142746	-0.56158	0.0491318	0.0825252
GNPDA2	-0.311572	0.511258	0.376068	0.53453	0.377648	0.183736	0.209384	0.213812	-0.216915
GOLGA1	0.267395	0.535751	0.490778	0.715899	0.436765	0.499428	0.332381	0.114579	-0.0262216
GOLGA7	0.797918	0.680577	0.925185	0.982675	0.722442	0.635278	0.764249	0.704425	0.694195
GPAA1	0.554336	0.497804	0.703121	0.847562	0.511764	0.384897	0.667591	0.537777	0.889986
GPAT2	-0.266475	0.0855986	0.293697	0.563018	-0.062496	0.0362855	-0.106128	-0.383944	-1.97243
GPBP1	0.924917	0.866906	0.944489	1.08676	0.956103	0.903265	0.854179	0.768874	0.828197
GPR89A	0.320126	0.172332	0.369162	0.527414	0.325402	0.199717	0.106543	-0.148439	0.328424
GSAP	-1.72178	0.363208	-0.861986	0.383915	-0.0191297	0.123793	-0.484715	-1.9829	-1.59424
GSKIP	0.306194	0.451589	0.296285	0.593318	0.246552	0.0707673	0.188241	0.603458	0.662385
GTF2H1	0.437382	0.278789	0.560267	0.667961	0.596461	0.547395	0.472216	0.427	0.402032
GTF3C3	0.693668	0.633582	0.833335	0.95282	0.529328	0.554712	0.637844	0.586374	0.518762
HDAC2	1.01173	0.89071	1.05722	1.11141	0.95844	0.925455	0.916209	0.823662	1.01686
HDAC6	0.621854	-0.0245994	0.642348	0.791359	0.456636	0.505569	0.55979	0.0885381	0.491036
HDGFRP3	0.622962	0.330893	0.876937	0.821843	0.66471	0.621279	0.666936	0.742377	0.594273
HERC5	1.0911	0.933951	1.22811	1.27293	0.603113	0.677097	0.453782	-0.499544	0.577531
HESX1	-0.554503	-0.957875	-0.35219	0.643122	-1.21055	-0.52381	-0.0424951	-0.302587	-0.907437
HFM1	-0.0979212	0.296001	0.387146	0.858648	0.08957	-0.235489	-0.461156	-1.51929	-0.975846
HIGD1A	0.964475	0.737477	1.06079	1.13069	0.96169	0.875811	0.881278	0.735594	0.920486
HINFP	0.394665	-0.0277408	0.498196	0.717724	0.206848	0.141628	0.282617	0.438335	0.393545
HINT3	0.398359	0.247969	0.375479	0.809023	0.56162	0.353263	0.278722	0.374664	0.341052
HIPK1	0.159657	0.374832	0.467006	0.656067	0.714069	0.529171	0.50407	0.663595	-0.0366352
HIST1H2AA	0.199079	0.666498	0.603851	0.949151	-1.4015	-1.95438	-2.31552	-1.36072	-1.97243
HLTF	0.967299	0.622561	1.04991	1.14877	1.08674	1.04931	0.800882	0.47207	0.455394
HMOX2	0.875094	0.751239	0.980009	1.01438	0.595685	0.595314	0.568117	0.710073	0.760536
HORMAD2	-1.96236	-1.63225	-0.373858	0.681893	-1.39853	-2.5603	-2.31552	-1.9829	-1.97243
HOXC9	-1.33708	0.532418	0.570891	0.666069	0.212764	-0.533893	0.615428	-1.9829	-1.97243
HOXD1	-1.24943	0.411742	-0.629606	0.551106	-0.0997643	-0.39228	-0.413111	0.329313	0.489334
HOXD8	-1.29922	0.154377	-0.0711533	0.44377	0.626889	0.613738	0.429105	0.214759	-1.97243
HPRT1	0.737675	0.58625	0.985632	1.15582	0.742109	0.689537	0.544955	0.588651	0.551023
HSF2	0.461909	0.708723	0.949285	1.02636	0.573785	0.609358	0.490815	0.469514	0.473587
HSF2BP	-0.378761	0.567247	0.639368	0.880683	-0.182774	0.0232378	0.101136	-1.9829	-0.579388
HSPA4L	0.326147	0.578072	0.521717	0.825656	-0.0493617	-0.072092	-0.440097	-1.9829	-0.527196
HSPB11	0.685883	0.717832	0.877202	0.93267	0.840648	0.76361	0.806443	0.419129	0.791951
HYDIN	-0.653447	-0.224992	-0.0213959	0.460123	0.36365	0.398032	0.597694	-1.9829	-1.69416
HYLS1	0.241058	0.321962	0.419243	0.639846	-0.196631	0.101791	0.04751	0.308253	0.252015
IFT122	0.352451	0.0353999	0.588809	0.747788	0.268785	0.147407	0.406985	0.0861855	0.0634684
IFT57	0.541613	0.786363	0.938118	0.982934	0.868789	0.876272	0.839153	0.672784	0.464191
IFT81	0.461018	0.385607	0.833505	1.04963	0.721453	0.759513	0.696071	0.193165	0.109227
IFT88	0.338302	0.516166	0.656497	0.847864	0.451001	0.560284	0.352659	0.323001	0.214594
IL13RA1	-1.12431	0.264016	0.23363	0.341152	0.538869	0.632234	0.539881	0.584935	0.0179204
IL13RA2	-0.700075	-0.531731	-1.36325	0.685885	-0.271369	-0.793827	-2.31552	-1.9829	-0.331682
ILKAP	0.481719	0.373537	0.681331	0.7528	0.394071	0.13673	0.6475	0.501888	0.675139
IMPACT	0.606863	0.558138	0.858652	0.860818	0.483611	0.398899	0.301649	0.607323	0.417893
INCA1	-0.175868	0.435176	0.757754	1.08201	-0.149055	0.10883	-0.513022	0.330361	-0.0454846
INTS6	0.015322	0.549137	0.614141	0.727701	0.0591258	0.328418	0.400953	0.152642	0.344845
IQCB1	0.339238	0.531429	0.8031	1.10868	0.51883	0.467318	0.625193	-0.472971	0.260624
IQCG	0.209303	0.356903	0.455477	0.650027	0.755415	0.766944	0.745552	-0.100143	-7.28736e-05
IST1	0.870944	0.579908	0.882128	0.958972	0.868606	0.852022	0.827594	0.702298	0.635917
ITGB3BP	0.836569	0.448796	0.859296	0.971503	0.603308	0.570364	0.711776	0.734299	0.709996
ITSN2	0.696962	0.694119	0.711603	0.914666	0.558102	0.691592	0.55684	0.623365	0.544893
JADE3	-0.281575	0.160988	0.61804	0.762073	-0.305603	-0.350676	-0.541447	0.303627	-0.350437
JMJD1C	0.837616	0.695691	0.820187	0.992764	0.960139	0.941312	0.876758	0.875736	0.776974
KDM2A	0.496076	0.494053	0.330383	0.793745	0.550148	0.406919	0.546301	0.637269	0.38581
KDM5B	0.942607	0.750681	1.00315	1.11422	0.978818	1.04217	0.89007	0.880817	0.978345
KDM6A	0.504781	0.431013	0.444215	0.78827	0.573175	0.583784	0.592382	0.356618	0.361334
KHDC1	-0.1487	-0.258037	0.236844	0.629121	0.0835061	0.255264	0.361368	0.395523	-0.314631
KIAA1586	0.354857	0.180056	0.315004	0.657302	0.518862	0.54733	0.696463	0.67215	0.559618
KIAA1715	0.384005	0.497058	0.70508	0.771818	0.129798	0.498501	0.361193	0.157448	0.268246
KIF18A	0.342654	0.176247	0.605089	0.737857	-0.299037	-0.107583	0.178963	-0.0191444	0.352332
KIF1A	-0.63167	0.152919	-2.03705	0.728927	0.515027	0.350999	0.702987	-1.9829	-0.332184
KIF20B	0.789604	0.723896	0.866339	0.95919	0.346313	0.306663	0.718367	0.563693	0.779811
KIF21A	0.546178	-0.564708	-0.121587	0.848538	0.754756	0.83823	-0.00696928	0.374689	0.485882
KIF5B	0.988579	0.910902	0.833922	1.09623	1.06658	1.01592	0.97496	0.882162	1.11398
KIFAP3	0.676515	0.726555	0.878907	0.934171	0.668007	0.573091	0.525352	0.509335	0.349164
KLHL20	0.182638	0.390462	0.420582	0.688965	0.322187	0.465309	0.467792	0.312571	0.192043
KLHL8	0.0868601	0.313288	0.27904	0.64776	-0.0910149	0.327145	0.0822042	0.0587999	-0.109717
KMT2E	0.818887	0.879357	0.849309	0.970356	1.02338	1.03125	0.923482	0.83298	0.801184
KRBOX1	0.255043	0.675752	0.490893	0.785305	0.252926	0.288539	-0.173786	-1.13381	-1.97243
KRCC1	-0.0815124	0.0912183	0.673502	0.628878	0.520093	0.621578	0.591449	0.192802	0.532647
KRIT1	0.633803	0.539105	0.864054	0.917495	0.660281	0.796888	0.672865	0.677425	0.542205
LACC1	-1.59251	0.462355	0.283024	0.721986	-0.0273151	-0.0515104	-1.30393	-0.773779	-0.984031
LAMTOR3	0.803515	0.494471	0.755194	0.894837	0.799101	0.696121	0.732127	0.612573	0.511784
LCA5L	-0.100193	0.142471	0.00267561	0.832236	-0.5211	-1.9685	-0.274428	-1.04052	-1.17713
LCOR	0.52215	0.582917	0.589767	0.708278	0.388056	0.397908	0.545713	0.273343	0.372533
LDHC	-0.427859	0.197699	0.0226547	0.668862	-1.01832	-1.49234	-2.31552	-1.9829	-0.779352
LIN7B	0.376933	0.675124	0.857997	0.857951	0.141053	-0.00643284	0.138561	0.0653723	0.453511
LINC00933	-2.02082	-0.334748	-0.983077	0.208997	-1.83999	-2.29875	-2.31552	-1.9829	-1.97243
LINC01024	-0.425998	-0.583357	-0.79015	0.422661	-1.17058	-2.65836	-2.31552	-1.9829	-0.481147
LOC100129434	0.618708	0.727803	0.542989	0.819712	0.754262	0.646438	0.716632	0.659249	-1.97243
LOC100130987	-2.41274	-0.012648	-1.10112	0.0995382	-1.43985	-2.8804	-0.0851841	-1.9829	-1.97243
LOC100421746	-1.50396	-0.164506	0.203663	0.42812	-2.63717	-1.78877	-2.31552	-1.9829	-1.97243
LOC100505984	-1.09721	-2.31772	-0.283126	0.57911	-2.45474	-2.15228	-0.828237	-1.9829	-1.97243
LOC100506844	0.355209	0.576444	0.642201	0.985074	0.761751	0.620574	0.665729	-0.501992	-1.97243
LOC100507250	-0.541074	0.00347002	-0.477629	0.432915	-0.672829	-0.691736	-2.31552	-1.9829	-1.97243
LOC101927100	-0.457881	-0.776568	-0.0764013	0.374583	-1.98425	-1.12647	-1.5075	-1.9829	-1.97243
LOC101928222	-1.80415	-0.491058	-0.27368	0.204948	-0.24921	-1.99612	-0.00685831	-1.9829	-1.97243
LOC101928226	-2.10911	0.432831	0.138961	0.554839	-1.51936	-0.471656	-2.10994	-1.9829	-1.97243
LOC102724601	-1.77116	-0.844971	-0.890311	0.351017	-2.05532	-2.51217	-2.31552	-0.172743	-1.97243
LOC400684	-0.595404	-0.00367733	-0.564215	0.349054	-3.03912	-2.36078	-2.31552	-1.9829	-1.97243
LOC643201	-1.99128	-0.0870192	-0.596824	0.315985	0.795501	0.82864	0.604075	-1.9829	-1.97243
LOC81691	0.122555	0.593528	0.781411	1.09229	-0.307931	0.0678669	-0.0353376	0.0738502	-1.97243
LRCH2	-0.756351	-0.238161	0.206432	0.525821	0.272158	0.147738	0.120628	-0.513814	0.420753
LRPAP1	0.946275	0.976659	0.95492	1.09351	0.947084	0.86355	0.840218	0.792716	0.986058
LRRC34	-1.10212	0.0407393	0.110581	0.509091	-0.507913	-0.53279	0.303133	-1.19944	-0.540093
LRRC40	0.456367	0.686459	0.591953	0.765287	0.216931	0.270572	0.39726	0.478015	0.350049
LRRC41	0.198737	0.0309929	0.377294	0.500384	0.588107	0.30865	0.62362	0.52046	0.652195
LRRC49	-0.0477097	0.0456081	0.529341	0.673296	0.442659	0.526693	0.182761	-0.229947	0.117185
LRRFIP2	0.391649	0.591051	0.59094	0.714104	0.618582	0.600877	0.407213	0.462201	0.528705
LRRIQ3	-0.284545	-0.471971	0.112788	0.525062	-0.526722	-1.18038	-0.322362	-1.36072	-0.8415
LSS	-0.215376	0.110877	0.172037	0.417378	0.0170385	0.0123981	0.153997	-0.168952	0.0196994
LYPD4	-3.01292	-0.522329	-1.48752	0.160541	-3.11284	-2.8804	-2.31552	-1.9829	-1.97243
LYRM1	0.516087	0.372896	0.466992	0.753897	0.447971	0.464734	0.369865	0.536448	0.0646085
LYRM9	0.134906	0.560821	0.40215	0.753911	0.296739	0.129513	0.36874	0.441905	0.157734
LYST	-0.00401288	0.365009	0.47514	0.849382	-0.476005	0.167677	-0.25653	-0.0311423	0.302898
LZIC	0.535384	0.558907	0.730678	0.828215	0.502567	0.494184	0.219613	0.355312	0.547161
MACF1	0.73638	0.52855	0.672458	0.918288	0.867265	0.913673	0.810932	0.735484	0.683964
MAD2L1	0.707206	0.701594	1.01142	1.03673	0.379522	0.419571	0.751327	0.585323	0.813798
MAGEB3	-1.18483	-1.24617	-0.17804	0.501656	-2.59108	-1.92374	-2.31552	-1.9829	-1.97243
MALAT1	1.36697	1.45959	1.507	1.58169	1.62943	1.5473	1.4072	1.28387	1.36841
MAP3K2	0.4736	0.558122	0.631262	0.728793	0.52361	0.500268	0.575977	0.567084	0.115181
MBD1	0.160481	0.141918	0.145217	0.525007	0.398864	0.219098	0.403729	0.372439	0.267393
MBIP	0.39149	0.683924	0.51254	0.787467	0.634988	0.548802	0.671914	0.249733	0.577053
MBOAT2	-0.543609	-0.0703894	0.296005	0.402156	0.482028	0.516608	0.456618	0.388743	0.556052
MCMDC2	-0.56716	-0.3056	0.369857	0.639048	-0.600343	-0.612497	-2.31552	0.0473076	-1.97243
ME2	0.336022	0.330814	0.361235	0.635888	0.384719	0.36959	0.345327	0.057772	0.340859
MED14	0.153922	0.211856	-0.0438318	0.677846	-0.0127463	0.148895	0.0511871	-0.722398	0.0180247
MED31	-0.244822	-0.296622	0.134608	0.30339	0.376528	0.256456	0.148157	-1.9829	0.585288
MED7	0.591911	0.541929	0.651711	0.793258	0.505132	0.455328	0.338545	0.549454	0.503542
MEF2A	0.374821	0.517875	0.496227	0.703541	0.849888	0.761369	0.686503	0.720631	0.447492
MEI1	-0.726576	0.0737845	0.594863	0.750626	-1.98546	-1.85302	-2.01587	-1.9829	-1.97243
MEIKIN	-1.42595	0.543973	0.26722	0.896588	-1.29599	-0.884765	-2.31552	-1.9829	-1.97243
MEIOB	0.016232	-0.0764064	0.136005	0.902243	-1.45184	-0.688355	-1.91943	-1.9829	0.101044
METAP2	0.975896	0.877685	1.05113	1.10568	0.936615	0.862121	0.842508	0.742574	0.8765
MFN2	0.014029	0.404732	0.168863	0.57109	0.299525	0.280384	0.427596	0.393269	0.00481328
MLF1	0.74394	0.802186	1.0267	1.07765	0.63841	0.59912	0.399529	0.568427	0.642244
MORC1	-1.50978	0.0590617	0.298863	0.547459	-1.09758	-1.68458	-2.31552	-1.9829	-1.97243
MORN2	0.496971	0.758758	0.740543	0.973103	0.633426	0.629253	0.533786	0.550271	0.322975
MOV10L1	-0.368035	0.236791	0.535414	0.623393	-0.814847	-0.381224	-1.79389	-1.9829	-1.41078
MSL1	-0.1339	0.0103295	0.592779	0.760051	0.298281	0.359922	0.558398	0.357475	0.0105259
MSL3	0.578443	0.65559	0.627903	0.824872	0.341007	0.282208	0.179447	0.575939	0.202216
MTDH	0.584393	0.607595	0.753044	0.813655	0.870859	0.870202	0.842276	0.872934	0.904205
MTL5	-0.462901	0.361367	-1.32277	0.500284	-0.696402	-1.07883	-1.81803	-1.9829	0.434258
MTMR6	0.221911	0.425139	0.480664	0.659975	0.187829	0.206005	0.309087	0.496492	0.155474
MTX2	0.906301	0.654179	0.980723	1.0167	0.822478	0.712379	0.777677	0.698583	0.783477
MUM1	0.367672	0.411938	0.684979	0.797121	0.878418	0.707177	0.808054	0.379323	0.636355
MYCBPAP	-1.90128	-1.45792	-2.45689	0.177253	-0.851191	-2.15912	-2.31552	-1.9829	-1.97243
MYDGF	0.808548	0.847133	0.8732	0.969142	0.973144	0.868873	0.901276	0.870475	-1.97243
MYEF2	-0.503463	-0.215032	0.285996	0.301473	0.553113	0.360815	0.512102	0.0553262	-0.188716
N4BP2L2	0.82297	0.647358	0.736714	0.929757	0.896524	0.960923	0.840527	0.658813	0.820192
NAA20	0.383717	0.567548	0.622332	0.756266	0.750961	0.649001	0.758661	0.680725	0.677277
NBPF10	-0.360236	-0.0543312	0.0475146	0.334732	0.46692	0.204773	0.538987	-1.51929	0.606545
NCOA5	-0.0218284	-0.0168529	0.191721	0.495709	-0.051679	0.0321064	-0.0465312	0.302174	0.0620199
NDFIP2	0.415836	0.463099	0.597663	0.760438	0.386232	0.347443	0.347407	0.628346	0.39549
NDUFB6	1.10959	1.04644	1.21717	1.2142	1.05423	0.960922	0.967038	0.862641	0.929293
NECAB1	-0.109935	-0.318428	0.0916302	0.667721	0.608581	0.403831	0.324151	-1.9829	0.542954
NEK9	0.2202	0.109534	0.462895	0.647051	0.52446	0.348263	0.529461	0.566901	-0.0229059
NF1	0.273423	0.284933	0.412228	0.633111	0.529913	0.692199	0.574539	0.426558	0.447008
NFAT5	0.363707	0.299504	0.620528	0.785107	0.640753	0.638842	0.50583	0.853206	0.373418
NGLY1	0.614919	0.664108	0.8055	0.908575	0.464042	0.616691	0.536975	0.245757	0.446955
NIPBL	0.846744	0.92062	0.927876	1.13379	0.849908	0.811739	0.732668	0.805595	0.689775
NKAP	0.837981	0.827247	1.04958	1.03484	0.69225	0.877176	0.691628	0.580942	0.731915
NKIRAS1	0.411862	0.6237	0.497685	0.759535	0.371381	0.483011	0.443907	0.193363	0.197793
NOL8	0.799042	0.65955	0.832852	1.02713	0.661656	0.728257	0.686038	0.635982	0.507611
NOTCH2	-0.175543	0.315854	0.352442	0.608796	0.864245	0.853016	0.700114	0.113768	0.383533
NOTCH2NL	0.476163	0.742599	0.824168	1.01453	0.780353	0.848531	0.693395	0.494817	0.422975
NPC2	1.05099	0.902644	0.864688	1.12731	0.901936	0.885986	0.654558	0.692185	1.15388
NSRP1	0.804586	0.720055	0.822902	1.00136	0.731226	0.757887	0.811297	0.71795	0.716094
NSUN7	-0.555799	-0.122213	-0.237743	0.414696	-0.26477	0.131254	-0.137206	-1.9829	-0.0401629
NUDT21	0.89852	0.680981	0.835325	0.986895	0.673562	0.604178	0.656719	0.647021	0.863495
NUF2	0.504215	0.191633	0.727406	0.828098	-0.119318	0.365477	0.417042	0.464245	0.626944
NUFIP2	0.615895	0.473307	0.670583	0.786387	0.709894	0.672101	0.582774	0.497832	0.476645
NUP210L	-2.181	-0.705787	-0.207821	0.443659	-1.65942	-1.3695	-2.31552	-1.9829	-1.97243
ORC4	0.632154	0.644344	0.66147	0.852363	0.786021	0.804343	0.714398	0.673147	0.652177
ORMDL1	0.791789	0.776209	0.863265	0.991979	0.86162	0.834767	0.844757	0.731875	0.778276
OSBPL8	0.735339	1.06478	0.978611	1.03299	0.89861	0.8733	0.776945	0.740351	0.790422
OTUD6A	-0.155374	-0.681147	-1.08053	0.687712	-2.50091	-1.71371	-2.31552	-1.9829	-1.33099
OXCT1	0.319688	0.0558595	0.54572	0.644632	0.225748	0.435914	0.52451	-0.0695143	0.210624
OXR1	-0.0889344	0.550835	0.695828	0.831729	0.791751	0.704979	0.68568	0.594482	0.0359413
P4HA2	-0.331373	-0.0210785	0.475777	0.469463	0.572383	0.442726	0.387777	0.0511815	0.117301
PAGE2	-0.991977	0.727056	0.63012	0.958683	-0.468894	-0.787757	-2.31552	-0.971679	-1.97243
PAGE2B	-0.758774	0.828544	0.904825	1.12323	-0.049544	0.0641114	-2.31552	-1.51929	-1.97243
PAGE5	-0.384656	0.489855	0.528683	0.951276	-1.81071	-1.07514	-1.81235	-1.9829	-1.97243
PAK1	0.719007	0.620426	0.555131	0.81758	0.799234	0.505965	0.723508	0.67616	0.689182
PARD6B	0.164875	0.0313887	0.187183	0.519227	0.640884	0.397185	0.380629	0.147508	0.451709
PARP6	0.0383222	-0.199581	0.111305	0.621307	0.407093	0.358428	0.529124	0.195778	-0.183898
PCID2	0.505142	0.349965	0.567078	0.774139	0.476196	0.214692	0.70009	0.597993	0.566007
PCM1	0.95381	0.895291	1.07943	1.11323	0.88471	0.946378	0.869186	0.866863	0.786642
PDE6D	0.261879	0.101309	0.0939977	0.712062	0.479755	0.547264	0.653303	0.624033	0.47555
PDPK1	0.0298053	0.665628	0.430932	0.610407	0.527083	0.495175	0.561368	0.599475	0.35926
PEG3	0.262196	0.299148	0.739898	0.770328	0.994487	0.935705	0.848777	0.372563	-1.97243
PEX3	0.396107	0.0904379	0.234314	0.722611	0.158569	0.294291	0.409385	0.367479	0.362098
PFN4	-2.58318	-0.395441	-0.52445	0.238531	-0.821209	-1.41161	-2.05029	-1.9829	-1.45871
PGRMC1	-0.339474	-0.558307	0.398919	0.471535	0.729034	0.583233	0.808572	0.680019	0.941479
PHF7	0.170387	0.22915	0.187269	0.620316	-0.91119	-0.553833	-0.104796	-0.174569	0.0604733
PHF8	0.479345	0.58663	0.803557	0.971774	0.431032	0.486239	-0.140835	0.0833853	0.026471
PHIP	0.821772	0.593529	0.586112	0.969716	0.860987	0.884507	0.75864	0.857544	0.866073
PHLPP1	-0.202087	0.264226	0.446596	0.561475	0.116826	0.227426	0.022958	0.152885	-0.149019
PHTF1	-0.0361506	-0.0880666	0.416609	0.55484	-0.147128	-0.288022	0.202405	0.116099	0.478359
PIGP	0.792189	0.694284	1.02029	1.11544	0.348429	0.296314	0.47562	0.393135	0.57736
PIH1D2	-0.352374	0.0440356	0.39949	0.629797	-0.383039	0.14292	-0.0335397	-1.19944	-0.672285
PIK3R3	0.661635	0.764325	0.821824	0.915942	0.276324	-0.172613	0.24925	0.119772	0.45416
PIP5K1A	0.0466115	-0.0765643	0.11711	0.575493	0.351636	0.207412	0.326853	-0.011001	0.337011
PJA2	0.507644	0.681396	0.802335	0.971012	0.921369	0.948374	0.63666	0.709022	0.633407
PLEKHF2	0.0408484	0.307393	-0.020662	0.485968	-0.0602007	0.247856	0.220787	0.490591	-0.0421787
PNPLA4	0.6405	0.62952	0.804608	0.883323	0.684694	0.695758	0.704049	0.331275	-0.321219
PNRC1	0.401481	0.517671	0.449972	0.764707	0.870568	0.761394	0.747254	0.837806	0.819396
POLI	0.354189	0.213187	0.517847	0.951345	0.449133	0.47217	0.546834	0.337043	0.244936
POLK	0.308169	0.0705262	0.177192	0.627626	0.545845	0.574533	0.536673	0.699481	0.52072
POLN	-1.57577	-0.0182977	-0.1394	0.798404	-0.882697	-0.155438	0.110978	-1.9829	-1.19663
POMC	-0.404056	0.0923552	0.148741	0.446748	-0.0867289	0.134213	0.553502	0.114895	-0.463797
PON3	0.164944	0.321084	0.599566	0.72605	-0.636509	-1.86102	-1.06071	0.0909971	-1.97243
PPME1	0.572121	0.461472	0.736398	0.76051	0.677089	0.670553	0.584468	0.310781	0.498519
PPP1R16A	-0.212699	0.296815	-0.0994127	0.5095	0.551915	0.564906	0.652803	0.384827	0.35062
PPP1R2	0.564193	0.637095	0.5609	0.794856	0.430475	0.364769	0.42125	0.550239	0.753628
PPP2R3C	0.625444	0.870997	0.992297	0.978886	0.365219	0.732056	0.559555	0.701197	0.555345
PPP4R4	-1.0562	-0.125336	-0.607619	0.338085	0.136917	0.144367	0.145742	-1.29444	-0.654717
PRAME	0.905624	0.974802	1.14208	1.13722	-0.180949	-0.24508	-1.36216	-0.386431	-1.97243
PRDM9	-2.53831	-1.13656	-0.387943	0.671787	-1.44866	-2.27801	-2.31552	-1.9829	-1.97243
PRKACB	-0.396248	-0.594261	0.278188	0.685817	0.460164	0.345312	0.173984	-0.197482	0.412322
PRPF39	0.557358	0.476916	0.526273	0.794341	0.511501	0.542356	0.635025	0.411439	0.2849
PRPF40A	1.06289	0.911364	1.03068	1.14214	1.00546	0.979959	0.994289	0.841644	0.939626
PRSS21	-0.369123	-0.0597997	0.427391	0.476286	-2.19286	-1.95268	-2.31552	-1.19944	-1.97243
PRSS50	-0.806404	-0.0291748	0.314656	0.607013	-1.7767	-0.598079	-2.12847	-1.9829	-1.62266
PSMA8	-1.10128	0.326556	0.581923	0.972646	-0.470511	-0.127056	-0.0275604	-0.851654	-1.97243
PSMD10	0.833456	0.862888	1.05236	1.10601	0.675073	0.689413	0.636164	0.457062	0.612866
PTBP2	0.351564	0.660422	0.824851	0.905113	0.432973	0.526381	0.566836	0.629567	0.0445135
PTGER4P2-CDK2AP2P2	-1.58827	-0.763764	-0.444921	0.392093	-2.55865	-1.61271	-2.14334	-1.9829	-1.97243
PTK2	0.669188	0.617248	0.791571	0.91652	0.531355	0.521034	0.547053	0.457467	0.749091
PTPDC1	-0.275103	0.298815	0.256177	0.536371	-0.0999089	-0.219054	-0.237785	-1.13381	0.157506
PTPN4	0.215035	0.199266	0.205734	0.564068	0.573367	0.40898	0.304506	0.457882	0.350958
PVRL3	-0.242763	0.293837	0.316314	0.563133	0.296587	0.388344	0.271395	-1.9829	0.00629856
PXT1	-2.7463	-3.82043	-0.498929	0.209106	-1.84214	-2.10776	-2.31552	-1.10204	-1.97243
RAB28	0.462465	0.144132	0.718484	0.723599	0.26471	0.0941445	0.446577	0.503224	0.567761
RAD17	0.768609	0.601257	0.882855	0.900977	0.573929	0.652398	0.596512	0.572482	0.593687
RAD51C	0.757511	0.62547	0.888659	0.904308	0.450387	0.446815	0.540462	0.416763	0.485932
RAD9B	-0.751628	-0.152531	0.598337	0.887603	-0.771728	-1.33642	-2.31552	-1.19944	-1.53393
RAE1	0.831583	0.728637	0.853265	0.927368	0.662899	0.684579	0.724416	0.598754	0.592748
RASA1	0.36277	0.314763	0.645083	0.780935	0.506501	0.441795	0.53219	0.549513	0.214932
RB1	-0.106891	0.0363247	0.383301	0.55911	0.650916	0.670145	0.189848	0.588031	0.357724
RBBP8	0.683009	0.834631	0.828901	0.99544	0.679659	0.791642	0.48108	0.591739	0.337379
RBL2	0.278323	-0.148261	0.359125	0.667264	0.300139	0.327878	0.498065	0.24526	0.204692
RBM26-AS1	-0.246141	-0.719638	0.24514	0.436458	-0.275228	-0.937612	-0.0589168	-1.9829	-0.641811
RBM27	0.865854	0.836721	0.887324	1.00051	0.878144	0.934626	0.820848	0.776018	0.755515
RBM44	-1.50018	0.130579	0.501122	0.623798	-0.739029	-0.965608	-2.31552	-1.9829	-1.60136
RBM46	0.637629	0.970712	1.03873	1.00672	-0.232308	-0.792489	-0.421177	-0.509148	-1.48173
RC3H1	0.468837	0.533016	0.6143	0.735518	0.472167	0.493975	0.589311	0.243749	0.165739
RCN2	0.640268	0.527414	0.875257	0.984014	0.824271	0.558998	0.784587	0.80586	1.0156
REC114	-0.614796	0.639089	0.286229	0.633808	-3.00344	-0.965462	-2.31552	-1.9829	-1.97243
RGS22	-1.04014	0.00941439	-0.615035	0.430695	-1.54815	-1.23735	-1.0223	-1.9829	-1.97243
RHOXF1	-1.19041	0.204765	0.488845	0.579233	-0.0955211	-0.0178593	-2.11874	-1.9829	-1.00243
RIBC2	-0.662963	-0.217889	0.537812	0.735052	-1.61146	-0.39267	-1.62248	-1.9829	-0.598247
RNASEH2B	0.0929807	0.588262	0.806072	0.847081	0.343866	0.277806	0.577395	0.269191	0.221104
RNF103	-0.410674	0.182522	-0.105195	0.407771	0.203439	0.141047	0.485494	0.218942	-0.422148
RNF138	0.79585	0.703684	0.818674	0.967117	0.357863	0.21755	0.514783	0.00949006	0.34159
RNF157	-2.64074	-0.079089	0.215765	0.290283	-1.2892	-2.22974	-1.16896	0.455986	-0.379583
RNF167	0.795916	0.842521	0.773925	0.923714	0.687354	0.582861	0.658128	0.593689	0.848372
RNF19A	0.524686	0.466955	0.64541	0.802012	0.672904	0.707568	0.484206	0.630372	0.40611
RNF212	-0.704438	0.0586297	0.304424	0.339847	-0.895842	-1.0082	-1.29349	-1.19944	0.0783002
RNF212B	-0.560382	-0.961241	-0.457309	0.52086	-1.30144	-1.10216	-0.696974	-0.727349	-1.97243
RNF32	0.0047332	0.0596019	0.142343	0.747548	-0.76887	-0.396251	-2.31552	-0.549498	-0.994866
RNF6	0.40917	0.421206	0.604759	0.694588	0.145081	0.213578	-0.0193968	0.50419	0.566656
RNFT1	0.362799	0.18389	0.365792	0.643795	0.361415	0.390447	0.130478	-0.709084	0.158584
RORA-AS1	-0.733457	-0.0590201	-0.332733	0.305966	-0.71549	-1.12264	-0.198555	-1.9829	-1.97243
RPS6KA6	-0.0608899	0.00865701	0.407791	0.576339	-0.120889	-0.0605268	0.189949	0.147176	-0.60345
RSRP1	0.711925	0.588098	0.812456	0.949541	1.09802	1.07368	0.945133	0.820638	-1.97243
RTCA	0.412544	0.519089	0.557765	0.772059	0.181639	0.427908	0.372572	0.188314	0.601269
RWDD2B	-0.159788	-0.386587	0.249488	0.518717	0.17153	0.26752	0.57155	0.242325	-0.24744
S100PBP	0.668665	0.3601	0.867442	0.836084	0.324239	0.555366	0.333712	0.16904	0.379184
SAP30	-0.560044	-0.384397	0.134924	0.599397	0.0337513	-0.0445408	0.198989	0.345693	0.326761
SCEL	-2.92678	-0.057086	-0.164164	0.283271	-2.54056	-2.77624	-2.31552	-1.9829	-1.97243
SCML1	-1.21557	0.537211	0.24198	1.1506	0.560727	0.607077	0.201572	0.566138	-0.963763
SCML2	0.30861	0.466589	0.92048	0.919032	-0.263212	-0.0649866	-0.0411047	0.320531	0.240299
SEC11A	0.801326	0.570935	0.850624	0.926473	0.923312	0.865689	0.764961	0.737695	1.0633
SEC22C	0.434687	0.155409	0.559952	0.681623	0.525399	0.500755	0.518924	0.399965	0.553591
SEC24B	-0.237713	0.333869	0.121628	0.534479	0.457523	0.469734	0.556208	0.462174	0.0638544
SELT	0.452289	0.673626	0.498928	0.835439	0.806009	0.617096	0.676141	0.534651	0.859792
SENP1	0.253723	-0.125831	0.414317	0.707347	0.0196027	0.159065	-0.0413343	0.309629	0.041099
SENP6	0.677632	0.676131	0.632038	0.910982	0.797745	0.75925	0.661308	0.62408	0.649831
SESN1	0.505316	0.505798	0.27774	0.707607	0.443623	0.114219	0.284976	0.132047	0.475298
SETD2	0.727212	0.589044	0.670128	0.86761	0.777547	0.76926	0.668701	0.662913	0.640598
SETD9	0.0709756	-0.226067	0.134783	0.661946	-0.0819008	0.119019	0.0471128	0.524196	0.354297
SH3GLB1	0.716371	0.846154	0.892298	0.946747	0.765812	0.729623	0.610243	0.659174	0.668501
SHCBP1L	-1.86584	-0.905976	-0.641929	0.904097	-2.08043	-2.0755	-0.681706	-1.9829	-1.97243
SIMC1	-1.87446	-0.541849	-0.0717167	0.309353	0.555698	0.322612	0.446378	-1.9829	-0.0391954
SKAP1	-1.32291	-0.663404	-0.499726	0.326025	-1.33339	-1.59215	-2.31552	-1.9829	-1.97243
SLC25A31	-0.879953	0.430565	0.764857	0.968485	-0.40746	-0.105432	-0.477422	-1.51929	-1.97243
SLC39A6	0.389483	0.636397	0.53462	0.800397	0.7124	0.647558	0.670482	0.627833	0.348692
SLC4A1AP	0.799082	0.759527	0.903791	1.04208	0.579399	0.603541	0.656688	0.62192	0.561915
SLC6A10P	-1.87832	-1.47654	0.211321	0.555594	-1.57797	-2.24447	-2.31552	-1.1426	-1.97243
SLC9A6	0.318025	0.0864638	0.235533	0.568437	-0.0098212	-0.801225	-1.01181	0.597834	-0.0480411
SLCO6A1	-2.2172	-0.284719	-0.789208	0.187151	-2.59874	-2.8804	-2.31552	-1.9829	-1.34047
SMAD4	0.0527949	0.352888	0.548282	0.591162	0.663571	0.390376	0.332956	0.613568	0.221635
SMC3	1.17217	1.03699	1.27029	1.3144	0.994905	0.99598	0.943398	0.884368	0.922661
SMEK1	0.464791	0.361291	0.501064	0.688702	0.539793	0.426977	0.448168	0.589578	0.506024
SNAPC1	0.902193	0.724311	0.922524	1.07323	0.75078	0.776246	0.703247	0.635861	0.793412
SNAR-C3	0.110277	1.14991	1.0158	1.3944	0.0841918	-0.26495	-1.1698	-0.885602	-1.97243
SNAR-C4	-0.706249	0.608143	0.479328	0.837175	-0.989333	-0.475005	-2.31552	-1.9829	-1.97243
SNAR-E	-1.81351	0.267035	-0.24347	0.815801	-0.844901	-2.37427	-2.31552	-1.9829	-1.97243
SNAR-F	-1.40633	0.739037	-0.0732909	0.904795	-1.47504	-1.58695	-2.31552	-1.9829	-1.97243
SNAR-G1	-1.78302	-0.30863	-0.360745	0.684265	-1.7877	-0.903707	-2.31552	-1.9829	-1.97243
SOHLH1	-1.14501	0.705857	-0.367545	0.663322	-1.32671	-1.73097	-1.96235	-1.9829	-1.97243
SOS2	-1.22866	-0.188292	-0.243595	0.437639	0.0839674	0.370596	0.378014	0.172519	-0.772785
SPAG16	0.466662	0.569567	0.710676	0.806595	0.929758	0.824332	0.735691	0.535941	0.519146
SPAG5-AS1	-1.50418	-2.21622	-1.28348	-0.126749	-2.06335	-2.58753	-0.580063	-1.9829	-1.97243
SPAG6	-0.811228	0.328774	0.078937	0.536467	-1.30331	-2.0255	-2.31552	-1.9829	-1.53164
SPATA22	0.267905	0.0899865	0.738642	1.15959	0.0132089	0.0393699	-1.96784	-1.19944	-1.97243
SPCS1	0.888392	0.927613	1.11764	1.13572	0.935473	0.867507	0.858319	0.686593	0.998717
SPDL1	0.619229	0.736548	0.828956	0.925531	0.269528	0.0334237	0.663042	0.503273	0.715696
SPDYA	-1.21531	-0.131579	-0.123442	0.884702	-0.841832	-0.923362	-1.76263	-1.9829	-0.927847
SPESP1	0.533639	0.520272	0.596963	0.855606	-0.409437	-1.08825	-1.96235	-1.16078	-1.97243
SPG20	-0.18447	0.544339	0.0804457	0.618114	0.762022	0.725817	0.670578	0.334749	0.188606
SPO11	-1.865	-0.0453151	0.245098	1.10617	-0.244086	-0.286505	-2.31552	-1.9829	-1.97243
SPOPL	-0.303438	-0.0644925	-0.0994588	0.431107	0.188914	-0.638697	-0.326089	-0.23968	-0.213741
SRP9	0.81025	0.970332	0.935134	1.13664	1.11846	0.974148	1.01239	0.939026	1.0243
SRR	-0.790231	-1.04005	-0.412029	0.547811	-0.094854	0.0150128	-0.368309	-0.175969	0.227328
SRRM2-AS1	-1.45756	-0.442914	-0.852516	0.193851	-1.3395	-2.31164	-2.31552	-1.9829	-0.603215
SSFA2	0.0386734	0.245393	0.352474	0.578343	0.383626	0.275176	0.494892	0.793463	-0.310727
STK17B	-0.605917	0.269679	0.173005	0.42463	-0.364861	-0.060453	0.273569	0.240123	-0.503932
STK31	0.131951	1.00988	1.07154	1.13408	0.859694	0.762113	0.186017	-0.403069	-1.50021
STRADB	0.470063	0.503111	0.701469	0.733154	0.612581	0.577843	0.258176	0.158102	0.521401
STRIP2	0.200838	0.0193773	-0.0378633	0.752627	-1.85313	-0.500389	-0.198258	-1.9829	-1.00602
SUGP2	0.615517	0.545281	0.810029	0.952071	0.668565	0.67992	0.665584	0.42977	0.486685
SVIL-AS1	0.0483555	-0.189497	-0.0866246	0.416208	0.554149	0.502916	0.559065	0.140858	-1.97243
SYCE1	0.0412784	0.57853	0.91375	1.00589	-0.827199	-0.843116	-2.31552	-1.19944	-1.97243
SYCE2	-0.650395	-0.123339	0.594728	0.945367	-0.815091	-0.779593	-0.14224	-1.9829	-0.574491
SYCE3	-0.560696	0.161508	0.791837	1.05688	-0.620327	-0.149649	-1.16896	-1.9829	-0.755153
SYCP1	-1.23301	0.386632	-0.0583548	1.20648	-0.231269	0.0394632	-2.31552	-1.9829	-1.97243
SYCP2	0.340325	0.808378	0.932345	1.14078	-0.163453	0.131655	-0.467381	-0.727349	-0.531246
SYNGR4	-1.8553	-0.885796	0.479302	0.865321	-0.667344	-1.26985	-2.31552	-1.9829	-1.05764
SYPL1	0.680659	0.757741	0.828803	1.03515	0.899407	0.819388	0.590769	0.621045	0.921225
TAF12	0.818569	0.752256	0.787553	1.0203	0.533015	0.559615	0.55281	0.44651	0.768414
TAF4B	0.310424	0.447585	0.260478	0.591043	-0.768202	0.240375	-0.138526	-1.13381	-0.000972333
TANK	0.169384	0.330279	0.1085	0.568517	0.62374	0.503239	0.42498	0.446904	0.329308
TAOK1	0.65679	0.563256	0.540838	0.807092	0.816844	0.831623	0.509222	0.477088	0.574796
TAPT1	-0.273207	-0.0615113	-0.422783	0.292115	0.141872	0.100647	0.0896996	0.414332	-0.490708
TAZ	-0.787897	-0.458294	-0.489738	0.240841	-0.175408	-0.726074	-0.0489729	-1.9829	0.176832
TBC1D15	0.448138	0.550139	0.596935	0.735585	0.702	0.734855	0.455209	0.601954	0.384731
TBC1D28	-3.03375	-2.86738	-3.62389	-0.189135	-2.47372	-2.8804	-2.31552	-1.9829	-1.97243
TC2N	-1.05438	0.0442679	-0.386827	0.306158	0.195344	-0.689	-0.55184	-1.9829	-0.230738
TCF12	0.467603	0.118517	0.57559	0.671469	0.719986	0.645054	0.669808	0.724123	0.322382
TCP11	-0.929371	0.406643	0.357617	0.633442	-1.42483	-1.07925	-2.31552	-1.9829	-1.97243
TCTN1	0.146129	0.0836819	0.513207	0.722919	0.328354	0.232971	0.313819	0.253337	0.198099
TDRD5	-0.427249	0.35048	-0.0607395	0.548511	-2.69581	-1.26889	-2.31552	-1.51929	-1.97243
TDRD6	-0.506656	0.62471	0.564219	0.795647	-1.10222	-0.00178479	-2.31552	-1.29444	-1.97243
TERF2IP	0.753627	0.548118	0.923167	0.929063	0.806979	0.779814	0.810779	0.60707	0.772811
TEX101	-1.17065	-0.444735	-0.132529	0.768906	-0.639751	-0.840785	-0.942705	-0.662884	-1.97243
TEX11	-0.354942	0.0861183	0.588931	0.777863	-1.0465	-1.26245	-2.10994	-1.9829	-1.97243
TEX12	-1.08587	-0.104728	-0.168851	0.92111	-0.676807	-0.913599	-2.31552	-1.9829	-1.97243
TEX14	-0.283415	0.0990905	0.411285	0.482825	-0.627447	-1.69164	-2.31552	-1.9829	-1.26755
TEX15	-0.605568	0.660009	0.801107	0.988984	-0.0135046	-0.111556	-0.678654	-0.92237	-1.4302
TEX19	-2.12914	-1.19178	-0.510692	0.730442	-2.69246	-0.42542	-2.31552	-1.9829	-1.06861
TEX264	0.55781	0.556006	0.744315	0.856853	0.570524	0.537507	0.649172	0.369473	0.730462
TEX30	0.959776	1.01148	1.20627	1.34654	0.5119	0.573827	0.68803	0.537141	0.675405
THAP7	0.635257	0.479745	0.634384	0.822419	0.392798	0.405953	0.51457	-0.0864766	0.591207
TIPARP	-0.607085	0.298777	0.0942025	0.538859	0.236917	0.29192	0.500111	-1.9829	0.242917
TM2D3	0.65908	0.713105	0.628512	0.862707	0.68558	0.634414	0.546435	0.536041	0.722462
TMED2	0.916228	0.869502	0.897172	1.03041	0.885101	0.786048	0.800782	0.719822	0.975712
TMEM107	0.48557	0.640136	0.812251	0.950251	0.442706	0.618982	0.368028	0.159626	0.531628
TMEM108	-0.0992185	0.410594	-0.337093	0.528502	0.38757	0.220777	0.297843	-1.9829	-0.147888
TMEM116	0.217891	0.147444	0.341616	0.63786	-0.0551795	-0.182965	-0.179947	-0.773779	-0.053917
TMEM263	0.146685	0.319415	0.312708	0.555114	0.629514	0.629271	0.655181	0.311528	-1.97243
TMEM57	0.28285	0.317765	0.379165	0.605513	0.000608083	0.275243	0.0156576	0.528791	0.526242
TMEM70	0.712885	0.603228	0.810485	0.904314	0.570643	0.359717	0.343357	0.482127	0.688339
TMEM98	0.271555	0.208263	0.744955	0.729943	0.8361	0.724873	0.870923	0.637233	0.79922
TMF1	0.681758	0.551098	0.624906	0.845017	0.695405	0.755643	0.71095	0.554024	0.531175
TNFAIP8L3	-1.72407	-1.64332	-1.56604	0.479335	-1.10373	-1.93605	-2.08211	0.303737	-1.40478
TNKS2-AS1	-0.853228	-0.355689	-0.265535	0.684999	-0.963694	-2.01631	-0.839705	-1.1426	-0.993534
TOPAZ1	-1.66056	0.149935	0.157091	0.607952	-1.26346	-2.20139	-2.31552	-1.9829	-1.97243
TP53TG3D	-0.705134	-0.0064578	0.0729951	0.407752	-0.497132	-0.748801	-2.08211	-1.19944	-1.97243
TPTE	0.413642	0.421122	0.712674	0.937237	-0.768543	-1.47085	-2.31552	-0.885602	-1.97243
TRAF3IP1	-0.243135	0.146356	0.149141	0.539535	0.170306	0.0745774	0.567159	0.269864	0.225607
TRAFD1	0.409417	-0.0723718	0.680576	0.803592	0.416531	0.237039	0.5089	0.420638	0.360478
TRAPPC6B	0.362844	0.565226	0.596961	0.680452	0.405826	0.400416	0.41442	-0.00371246	0.388224
TRAPPC8	0.629241	0.388667	0.577209	0.796443	0.088014	0.118883	0.232285	0.497455	0.176586
TRIM23	0.300052	0.258119	0.447596	0.564397	0.44436	0.352587	-0.259579	0.0455841	-0.0744697
TRIM4	-0.62341	-0.258308	0.216228	0.307728	0.43164	0.453339	0.361767	-1.9829	-0.56285
TRIP13	0.529355	0.106157	0.761388	0.91236	-0.559711	-0.59487	0.148987	0.0765215	0.483437
TRMT1L	0.547781	0.269577	0.753705	0.828887	0.313404	0.408447	0.419881	0.309836	0.258646
TRMU	0.133432	0.249031	0.35552	0.518644	0.459248	-0.156759	0.201944	0.263392	0.433673
TSPYL6	-1.04507	-0.222777	0.0726153	0.402685	-2.9868	-2.23866	-1.61177	-1.9829	-1.97243
TTC28-AS1	0.362518	0.272343	0.652542	0.774147	0.12991	0.481192	0.335303	-0.851654	-1.97243
TUBA3C	-1.26442	-0.515864	0.0149716	0.759878	-2.60408	-1.90301	-2.31552	-1.9829	-1.97243
TUBA3E	-1.01671	-0.219316	0.00263462	0.606242	-1.40009	-1.52816	-2.31552	-1.9829	-1.97243
TUBGCP3	0.274185	0.372876	0.502139	0.626832	0.132907	0.394964	0.121344	-0.093749	0.177645
TXLNA	0.324225	0.4115	0.482986	0.62722	0.538128	0.468778	0.704865	0.400934	0.286079
UAP1	0.428498	0.361357	0.592157	0.704929	0.100625	0.242219	0.122293	0.324385	0.527923
UBA6	0.23736	0.441287	0.36827	0.67363	0.804598	0.791424	0.821565	0.632195	0.539301
UBE2B	0.920094	0.680526	1.04689	1.05093	0.763516	0.810056	0.761564	0.803082	0.890119
UBE2D4	-0.00985729	0.298951	0.0150775	0.446328	0.328368	-0.0560413	0.00140051	0.27887	0.126135
UBE2E3	0.652691	0.740677	0.877788	0.922721	0.78665	0.694427	0.812737	0.775996	0.843824
UBE2F	0.675216	0.719842	0.593654	0.903124	0.477288	0.484019	0.452108	0.587075	0.701344
UBE2Q1	0.292015	0.302536	0.39829	0.643983	0.377926	0.379924	0.277816	0.392986	0.342275
UBE2Q2P1	-0.158628	0.202211	-0.348587	0.57959	0.555361	0.425465	0.43507	0.288657	-1.97243
UBE2W	0.420115	0.465129	0.24452	0.66663	0.443085	0.561233	0.432258	0.442084	0.496596
UBE3A	0.6296	0.665297	0.711101	0.821028	0.741365	0.754539	0.741006	0.760638	0.743306
UBLCP1	0.224797	0.439248	0.696681	0.671348	0.446179	0.472887	0.421393	0.385538	0.568839
UFD1L	0.837287	0.672929	0.853936	0.981636	0.554606	0.647438	0.715359	0.676633	0.878522
UFL1	0.565259	0.614801	0.676243	0.835459	0.696246	0.645909	0.736966	0.642248	0.641614
UGDH-AS1	0.899952	0.931311	0.836064	1.02559	0.964321	0.949072	0.903	0.821881	-0.88097
UIMC1	0.588507	0.375206	0.761407	0.922805	0.633978	0.56073	0.463299	0.110286	0.174174
ULK2	0.173009	0.258094	0.606755	0.610309	0.27584	0.180388	0.0292185	-0.0389078	0.00346067
UNC50	0.605334	0.244513	0.589089	0.797099	0.73101	0.497886	0.652608	0.485646	0.62678
UPB1	-1.76826	0.616397	-0.198895	0.596886	-1.25236	-1.95484	-2.31552	-0.111032	-1.0326
URI1	0.350628	0.416536	0.559896	0.667226	0.516896	0.613676	0.588	0.511602	0.457005
USP37	0.45747	0.56605	0.697052	0.8873	0.469855	0.455783	0.306563	-0.704418	0.227101
USP42	-0.00777797	-0.0655845	0.240439	0.482493	0.254567	0.324005	0.486949	-0.949681	0.18511
USP47	0.558742	0.591415	0.560229	0.83675	0.801904	0.696608	0.71538	0.760194	0.595934
USP6	0.0445443	-0.0196845	0.0516674	0.598103	-0.199506	-0.863227	-0.360887	-0.383976	-0.32525
USP9X	0.886526	0.90421	1.00917	1.11177	0.766546	0.800276	0.666776	0.6001	0.543702
VAPA	0.90631	0.806034	1.01855	1.07703	1.02107	0.961357	0.895364	0.765522	0.914989
VCX	-2.10824	0.734428	0.122172	1.10153	-0.58149	-0.189904	-1.02337	-1.9829	-1.48502
VCX2	-2.76284	-0.142757	-1.50907	0.670806	-1.21318	-0.455301	-2.31552	-1.9829	-1.45303
VCX3A	-1.95219	0.311348	-0.589734	0.750326	-1.94776	-0.496776	-0.995502	-1.9829	-1.97243
VCX3B	-2.14753	-0.135256	-1.6785	0.743853	-1.05262	-0.226505	-1.25747	-1.9829	-1.56459
VEZF1	0.417286	0.530722	0.437306	0.694372	0.815727	0.729202	0.642786	0.639778	0.274345
VPS26A	0.641544	0.844709	0.974122	1.01531	0.773604	0.737163	0.715206	0.625802	0.661027
VPS29	1.0302	0.864323	0.95133	1.11727	0.965369	0.866419	0.888332	0.759599	0.890816
VPS35	0.927193	0.73332	0.96247	1.06459	0.950136	0.960798	0.871079	0.789924	0.949718
VRK1	0.817615	0.842482	1.01968	1.07846	0.469502	0.0844022	0.702589	0.686862	0.749137
WASF1	0.254591	0.621119	0.633723	0.870269	0.577167	0.559397	0.604304	0.729463	0.267293
WBSCR22	1.08638	1.00479	1.19761	1.29281	0.836669	0.834395	0.779786	0.66906	0.831705
WDR31	-0.401935	-0.490967	0.218269	0.504899	-0.436169	-0.628125	-2.31552	-1.9829	-0.821122
WNK1	0.649992	0.325269	0.636205	0.893604	0.616943	0.63024	0.698268	0.802299	0.650151
XK	-1.84217	-0.3132	-0.391331	0.357521	-1.27232	-2.38552	-2.31552	-1.9829	-1.51564
XKR9	-0.649468	-0.269894	0.0619788	0.361603	-1.55611	-0.732297	-1.51225	-1.9829	-1.57479
YEATS4	0.61476	0.411453	0.809006	0.944525	0.315704	0.371464	0.673396	0.0171915	0.795244
YTHDC2	0.387515	0.320574	0.547664	0.723428	0.530423	0.498483	0.616484	0.38439	0.493278
YTHDF2	0.999897	0.857252	0.924808	1.0697	0.781979	0.767366	0.843533	0.845668	0.935469
YY2	-0.508896	0.218569	0.506911	0.516482	-0.261172	-1.8973	-2.31552	0.209962	-1.30612
ZC3H11A	0.626291	0.559269	0.747174	0.847249	0.772068	0.757647	0.697252	0.684897	0.577717
ZCCHC17	0.883382	0.835521	1.08301	1.13949	0.834763	0.91605	0.783737	0.527102	0.879165
ZCCHC7	0.647917	0.458408	0.7167	0.788337	0.509561	0.447976	0.403505	0.228815	0.497003
ZCCHC9	-0.0683021	0.465596	0.497604	0.828599	0.448766	0.517226	0.512735	0.695928	0.568032
ZCWPW1	0.712656	0.787522	1.16438	1.22051	0.383856	0.641119	-0.0945256	0.011051	-0.306772
ZDHHC4	0.174706	0.628623	0.661406	0.737968	0.68829	0.713907	0.57463	0.466987	0.675706
ZFAND5	0.675832	0.60371	0.6919	0.825698	0.889	0.832168	0.794889	0.719032	0.780935
ZFC3H1	0.494764	0.234781	0.437789	0.708441	0.69705	0.696857	0.500696	0.168849	0.499872
ZFR	0.963391	0.792357	0.935764	1.04555	0.950102	0.942566	0.945704	0.819861	0.778244
ZFYVE16	0.470887	0.277998	0.573631	0.738614	0.634552	0.751167	0.605277	0.488995	0.4673
ZMAT1	0.517907	0.0653225	0.656147	0.816833	0.534305	0.554748	0.367958	0.301042	-0.884041
ZMYM2	0.604478	0.522205	0.797881	0.785598	0.77517	0.694864	0.718774	0.671683	0.673149
ZMYM5	0.682306	0.457023	0.734439	0.902637	0.723409	0.656546	0.60388	0.538836	0.452451
ZNF131	0.771568	0.65226	0.762875	0.919243	0.572235	0.567356	0.448967	0.491123	0.688737
ZNF185	-0.310318	-0.0124324	0.31056	0.522932	-0.228877	0.0971941	0.0797313	-1.13381	-0.281701
ZNF280B	0.3858	0.824768	0.945195	1.039	0.399203	0.117253	0.441033	-0.885602	-0.481486
ZNF280C	0.198118	0.422469	0.780451	0.846715	-0.136383	-0.412997	0.183195	-1.51929	0.171457
ZNF318	0.556491	0.438874	0.622254	0.848251	0.0840577	0.145643	0.14905	0.45321	0.384541
ZNF346	-0.0271397	0.150227	0.0294773	0.55541	0.529521	0.36558	0.4603	0.197531	0.229025
ZNF410	0.435773	0.577821	0.70105	0.722929	0.721412	0.629876	0.584804	0.506122	-0.781807
ZNF473	0.199811	0.188358	0.521195	0.591732	0.104484	-0.867998	-0.111334	-0.247707	0.108486
ZNF541	-1.80842	-0.633865	-0.217532	0.396476	-1.35898	-2.07559	-0.91279	-1.9829	-1.97243
ZNF606	-0.0341811	-0.331084	0.0856175	0.474356	0.344335	0.334336	0.400332	0.359787	0.0935149
ZNF622	0.550387	0.465734	0.616019	0.744625	0.32205	0.394381	0.544687	0.433387	0.57604
ZNF652	0.391989	0.476094	0.467261	0.720059	0.732419	0.50897	0.814294	0.698299	0.15162
ZNF655	0.45132	0.306525	0.549223	0.69399	0.614982	0.641605	0.539573	0.116667	0.262163
ZNF711	0.177827	-0.108778	0.670425	0.908115	0.650042	0.467109	0.532843	0.203335	0.285905
ZNF800	-0.322425	0.306525	0.488363	0.627553	0.261811	0.452081	0.119378	0.452288	-0.0593255
ZNF92	0.350056	0.235023	0.429667	0.610607	-0.10037	-0.108683	0.0405136	0.259542	0.30092
ZPBP2	-2.75955	-0.469559	0.164049	0.813262	-1.44106	-0.773781	-2.31552	-1.9829	-1.97243
ZRANB2	0.898616	0.663892	0.927445	1.01621	1.00757	1.06806	0.901771	0.703529	0.81928
ZWINT	0.814768	0.620145	0.890404	0.956713	-0.0245618	0.222639	0.729258	0.608641	0.840719
ABCC1	-0.00252241	0.479853	-0.406172	-0.16994	0.407455	-0.00280861	0.328068	-0.00603776	0.090343
ABCD3	0.162022	0.392301	0.316577	0.322551	-0.0542222	0.270091	0.158543	0.0826992	0.304432
ABHD12B	0.127549	0.577149	-0.590331	-0.339487	-0.99628	-0.985329	-1.66084	-1.36072	-0.0166996
ABHD2	0.186788	0.561414	-0.0740545	-0.540973	0.322749	0.013591	0.306966	0.624846	-0.000709867
ABLIM2	-1.06191	0.0701591	-3.11235	-1.47294	-1.47859	-0.48886	-0.65733	-1.9829	-0.380591
ACAT1	0.693578	0.986475	0.675207	0.325123	0.880433	0.825499	0.716719	0.026526	0.65779
ACE2	-1.93821	0.231432	-0.873809	-1.04171	-3.11284	-2.8804	-2.31552	-1.9829	-1.97243
ACO1	0.0884212	0.673651	0.468659	0.179448	0.431724	0.287065	0.413458	0.491055	0.583613
ACOT2	-0.496138	0.000570785	-0.451646	-0.434963	0.33617	0.22739	0.553553	0.219204	-0.895247
ACOT4	-0.191132	0.414073	0.283538	-0.31959	-0.119346	-0.0502447	-0.78368	-1.9829	-1.0883
ACTL8	-1.29455	0.532246	0.130191	-0.796989	-0.978852	-0.634965	-1.005	-1.9829	-1.97243
ADAD1	-0.987219	0.478092	0.107739	0.577504	-2.46039	-2.41153	-2.31552	-0.806075	-1.97243
ADAMTS17	-0.936272	0.371642	-1.20806	-1.04785	-1.38719	-0.803797	-0.342459	-1.9829	-1.97243
ADARB2	-2.26427	-0.206119	-3.62389	-1.51896	-3.11284	-2.7068	-2.31552	-1.01966	-1.46786
ADCY5	-2.50927	0.167906	-0.986631	-1.22634	-2.20859	-0.132443	-2.10897	-1.9829	-1.60296
ADCY9	-1.34473	0.357976	-0.826324	-0.944965	-1.09811	-1.19312	-1.35228	-1.9829	-0.998073
ADGRG6	-1.46668	0.481185	-0.112553	0.420175	-0.890611	-0.689587	-1.60804	0.383075	-1.97243
ADI1	0.678485	0.776047	0.415834	0.0986473	0.676641	0.581508	0.898523	0.653366	0.937171
ADSS	0.282902	0.567205	0.49448	0.646385	0.485083	0.463496	0.445513	0.27149	0.842761
AFAP1-AS1	-2.2258	-0.0166482	-1.96357	-1.63769	-1.37466	-2.8804	-2.11874	-1.9829	-1.97243
AFF1	0.632931	0.882323	0.356354	0.448347	0.684523	0.656552	-0.100078	0.656397	0.209536
AGGF1	0.646097	0.757958	0.772415	0.688482	0.647526	0.700161	0.628784	0.576392	0.506202
AGTRAP	0.719571	0.713601	0.67142	0.36982	0.476075	0.330202	0.421715	0.456379	0.772838
AKR1B1	1.05238	1.01988	1.0562	0.920537	1.02666	0.986516	0.969076	0.725925	1.0491
AMBP	-2.57151	0.183118	-1.79282	-1.26024	-3.11284	-2.8804	-2.31552	-1.9829	-1.5445
ANK3	-0.291959	0.594384	-1.19001	-0.344936	0.657148	0.774973	0.386984	-1.36072	0.240233
ANKRD46	-0.0908127	0.351998	0.374933	0.186793	0.371433	0.346441	0.297735	0.094967	0.516918
ANKS4B	-2.91194	0.0655489	-3.04854	-1.65302	-0.817602	-1.12044	-2.31552	-1.9829	-0.602439
ANO10	0.337605	0.784631	0.390514	0.322553	0.270828	0.209598	0.15543	0.37842	0.458141
ANXA7	0.798351	0.944764	0.725061	0.346345	0.632048	0.654211	0.569615	0.675914	0.769371
ARAP2	-2.88035	0.141438	-1.74253	-0.0954227	0.353581	0.353019	0.123881	-0.581721	-1.17658
ARFIP2	0.18978	0.432215	0.191608	0.42459	0.47727	0.284086	0.403096	0.497604	0.566501
ARG2	0.356668	0.606838	0.110985	-0.100306	-0.145928	-0.43213	0.124556	-0.00198127	0.547238
ARHGAP15	-2.76092	0.667374	-3.35122	-1.80465	-2.84687	-1.51544	-2.31552	-1.9829	-1.97243
ARHGAP18	0.658297	0.97727	0.470074	-0.113345	0.665364	0.64448	0.459581	0.778705	0.174258
ARHGEF33	-0.188344	0.708273	0.195703	0.438652	-1.09627	-1.0786	-1.03254	-1.9829	-1.97243
ARL6IP4	0.624269	0.753968	0.912753	0.662142	0.839202	0.809671	0.871379	0.785707	1.02696
ARMC1	0.648789	0.626153	0.423475	0.315587	0.471108	0.455543	0.615542	0.348803	0.590443
ARMC2	-0.289367	0.719483	-0.296628	-0.123015	-0.617581	-1.34593	-1.5225	0.520253	-0.0819715
ASGR2	-1.68102	0.359637	-1.13621	-3.33837	-3.03912	-2.8804	-2.31552	-1.9829	-1.23936
ASPH	0.341073	0.513414	0.444401	0.295058	0.764859	0.791498	0.654219	0.631623	0.388611
ATAD3C	-1.66653	0.416472	-2.66644	-1.72394	-0.783282	-1.75497	-2.31552	-1.9829	-0.432407
ATG7	0.41894	0.916431	0.170581	0.512388	-0.57343	-0.537249	-0.0583604	0.191616	0.0165101
ATP2C2	-2.62673	0.530186	-2.19185	-1.55962	-1.17689	-2.5534	-0.693357	-1.9829	-1.17859
ATP6AP1L	-0.195336	0.501848	0.0286575	-0.114711	-0.333075	-0.0592324	-0.218214	-1.9829	0.206921
ATP6V1C1	0.691866	0.717882	0.681042	0.306768	0.529582	0.631166	0.431139	0.412026	0.494264
ATP9A	-0.639521	0.26471	0.15014	-0.286494	0.387664	0.423666	0.185682	0.64045	-0.352107
AURKC	-0.789294	0.42386	0.255044	0.384329	-0.540799	-0.764646	-1.98109	-1.06995	-0.540096
AVEN	-0.0944885	0.751658	-0.0846672	-0.537148	-0.759538	-0.550509	0.109291	-0.631097	0.227159
B3GALNT1	-0.325776	0.523453	0.611765	0.407785	0.336751	0.332637	0.527716	-0.378214	-0.971632
B3GNT2	0.411069	0.535714	-0.557072	-0.214727	0.28274	-0.021984	0.573971	0.386444	0.750362
B3GNT4	-0.245035	0.171781	-1.58035	-1.6046	-2.70553	-1.86375	-2.31552	-1.9829	-0.1655
BAALC	-2.06187	0.661057	-3.0414	-2.73985	-1.15653	-2.8804	-2.31552	0.464354	-0.725142
BAIAP2	-0.0182706	0.550492	0.124031	0.36168	0.165888	0.210583	0.359799	0.431653	0.195698
BAIAP2L1	0.184357	0.845266	0.492698	0.587599	-0.0813821	-0.0398066	-0.141767	-1.1426	0.33375
BAZ1A	-0.500344	0.833496	0.771641	0.804656	0.192477	0.368164	0.261344	0.716034	0.578031
BCAR4	-2.86132	-0.00449462	-3.62389	-2.66218	-3.11284	-2.8804	-2.31552	-1.9829	-1.97243
BCAS2	0.867134	0.857811	0.745877	0.84038	0.770201	0.681331	0.792116	0.730476	0.819175
BLOC1S6	0.128154	0.579069	0.521894	0.567493	0.915141	0.964463	0.781961	0.452202	0.469563
BPGM	0.469953	0.650456	0.567227	0.477324	0.223833	0.118434	0.210572	0.405893	0.455813
BRDT	0.887801	1.03443	0.390087	0.849264	-0.731335	-1.36428	-1.05525	-1.18632	-0.183016
BRI3	0.318491	0.532909	0.560835	0.465431	0.456508	0.548503	0.477572	0.605082	0.808521
BRMS1	0.652161	0.706753	0.631333	0.578824	0.388796	0.215309	0.547965	0.657219	0.735079
BTG4	-2.78215	0.367498	-3.05606	-0.916486	-2.96819	-2.8804	-2.31552	-1.9829	-1.97243
C16orf74	-0.377906	0.456907	0.137253	-1.13205	-0.650762	-1.85936	0.103004	-1.9829	-0.167117
C17orf85	0.536506	0.621962	0.559641	0.621594	0.728051	0.732989	0.797459	0.614469	0.687035
C1S	-2.21414	0.446357	-0.187246	-0.00648578	0.480535	0.754526	0.307787	0.3047	-0.499342
C20orf196	0.313838	0.535872	0.354711	0.268911	0.288631	0.372684	0.273336	0.33271	0.0152943
C20orf96	-0.545981	0.288056	-0.0306953	-0.352836	0.308738	0.395211	0.233954	0.46186	-0.227898
C2orf61	-2.66334	0.0507511	-3.24073	-2.69412	-3.11284	-2.8804	-2.31552	-1.9829	-1.97243
C3orf33	-0.147383	0.381056	-0.265299	-0.193953	0.234033	-0.2472	0.0570624	-0.8785	-0.165501
C6orf165	-0.07898	0.564747	0.113231	0.13038	-1.0994	-2.51507	-2.31552	-0.014822	-1.59511
C6orf52	0.255529	0.901252	0.573846	0.363273	-0.338352	-0.551432	-0.216984	-0.428041	-0.323218
C8orf37-AS1	-0.698674	-0.0677443	-1.05462	-1.13364	-1.36718	-1.71485	-2.31552	-1.9829	-1.97243
CABLES1	-0.110005	0.301614	-0.42386	-0.953213	-0.92645	-2.10159	0.163317	0.429947	0.277801
CABYR	0.645697	0.89949	0.484207	0.568464	-0.0475683	-0.362376	-0.948556	-0.648776	0.509243
CACNA2D1	-0.889542	0.513663	-1.47054	-1.04493	0.363127	-0.0440457	0.136862	-1.9829	-0.692231
CADM1	-0.321019	0.717146	0.357076	0.31672	1.13541	1.06731	0.923181	0.399387	-0.0344524
CADPS2	-0.891321	0.29414	-0.523599	-0.15828	-0.0077709	0.244797	-0.166335	0.356117	-1.70051
CALN1	-0.471604	0.0853148	-0.525139	-0.0049475	-0.828554	-0.204005	-0.334413	-1.9829	-1.56723
CAND2	-0.31533	0.482066	-0.188345	-0.279727	0.134941	-0.386158	0.41001	-1.51929	-0.438588
CAPN12	-0.568294	0.498443	-2.14545	-0.544961	0.573408	0.637987	-2.31552	-1.9829	0.233915
CAPRIN2	0.493034	0.876478	0.803734	0.835582	0.585866	0.651216	0.65438	0.347026	0.358853
CAPZA2	0.537412	0.776072	0.725226	0.73782	0.900399	0.799223	0.729749	0.662138	0.768459
CAST	-0.238083	0.815977	0.149146	0.433648	0.781235	0.817768	0.637602	0.820231	0.184895
CATSPERD	-2.50965	0.33391	-2.04397	-2.08312	-3.11284	-2.8804	-2.31552	-1.9829	-1.97243
CBFA2T3	-0.876186	0.138811	-1.23698	-0.207552	-0.587098	-1.20186	-0.0791125	-1.9829	-0.337287
CBR1	0.0392654	0.500054	0.279304	0.386344	0.823521	0.752852	0.822933	-0.116006	0.698315
CCBE1	-1.89239	0.412748	-2.29172	-1.52461	0.651655	0.268351	0.534252	-1.9829	-1.29457
CCDC110	-1.12092	0.37573	-0.0206319	0.414002	-0.0568093	-0.649463	-2.31552	-1.51929	-1.97243
CCDC50	0.558119	0.656291	0.362056	0.692054	0.845398	0.739332	0.627903	0.555623	0.867276
CCDC6	0.475371	0.663608	0.392519	0.183368	0.639166	0.643618	0.407546	0.28988	0.324718
CCDC88C	-0.960101	0.638715	0.0804183	0.212847	-0.0351894	-0.2015	0.0349277	0.514366	0.0946416
CCM2L	-0.907957	0.217099	-3.48507	-0.709688	-3.11284	-2.8804	-0.646399	0.315862	-0.522919
CCNH	0.605961	0.695153	0.557356	0.621835	0.47007	0.455147	0.529765	0.46471	0.576563
CCNI	0.977174	1.06927	1.04278	0.925347	0.941198	0.968011	0.825272	0.865381	1.11781
CCNI2	-0.456094	0.208704	-0.181926	-0.25062	-1.66496	-2.42369	-2.10897	-1.9829	-1.16662
CCZ1	-0.0316159	0.308877	-0.191936	0.135122	0.251817	0.225771	-0.160475	-0.753066	0.890867
CD59	0.68207	0.828275	0.821385	0.822697	1.01361	0.947155	0.841869	0.67004	0.851108
CD82	1.23731	1.30855	1.13585	1.38912	0.747813	0.603062	0.467755	0.158293	-1.32874
CDC42	0.831807	0.842891	0.783934	0.834988	0.911409	0.904046	0.84827	0.783802	1.04548
CDH1	-0.272855	0.183574	-1.38808	-0.57518	0.644316	0.463849	0.137653	-0.859963	0.237493
CDIP1	0.00968093	0.430637	0.25442	0.429819	0.44933	0.406509	0.552134	-0.488919	0.485553
CDKN1B	-0.0241206	0.421061	0.105923	0.266238	0.580176	0.474828	0.242393	0.576849	0.275575
CFAP58	-0.744145	0.512493	-0.460442	-0.439387	-1.26131	-0.9751	-2.31552	-1.9829	-1.97243
CFD	-0.0209471	0.670901	0.166527	-0.33468	-0.383079	-0.440909	-0.16518	-1.9829	0.375477
CHD7	0.562566	0.76379	0.622572	0.721665	0.680419	0.632853	0.672437	0.735549	0.745544
CHORDC1	0.644129	0.764633	0.699868	0.829936	0.668718	0.720714	0.64959	0.654508	0.675024
CHRNA3	0.0431624	0.655394	0.14111	-0.269191	-0.805404	-0.825781	0.0162125	-0.288687	-0.134418
CHRNA7	-0.2607	0.43928	-0.456558	-0.0384704	-0.955602	-1.96116	0.52205	-0.220663	-0.400142
CKAP4	0.023866	0.505304	0.508935	0.385043	0.605957	0.615424	0.698093	0.0562293	0.586441
CLEC16A	-0.312185	0.314969	-0.208398	-0.0481599	-0.126881	0.270801	-0.185735	0.400067	-0.259391
CLIP4	-0.99558	0.408053	-0.330329	0.261027	0.587423	0.411983	0.522804	-1.51929	-0.692113
CLOCK	0.64897	0.767415	0.806616	0.785393	0.299422	0.441459	0.299628	0.435764	0.168596
CLUH	0.203584	0.338984	-0.28303	0.0664993	-0.0683328	-0.70942	0.0876576	-0.0964486	0.118666
CMC4	0.478453	0.642122	0.461379	0.490849	0.696617	0.732304	0.634518	-0.659028	-0.830337
CMPK1	0.369243	0.51707	0.428527	0.30115	0.0813922	0.266236	0.3323	-0.504374	0.583762
CNN3	0.707942	0.691862	0.672129	0.282845	1.00475	0.822026	0.9281	0.949996	0.952267
CNOT11	0.0102881	0.531484	0.296586	0.423484	0.0665669	0.0646059	0.305809	0.351054	0.547133
CNRIP1	-0.1663	0.732271	-1.00651	0.475415	-0.100778	0.0753129	0.460888	0.385713	-1.97243
CNTN4	-0.698768	0.232104	-0.586928	-0.879139	0.16601	0.342135	0.316605	-1.9829	0.108458
CNTNAP2	-0.540253	0.659718	-0.308406	-0.897671	0.122505	0.173961	0.318008	-1.9829	0.549995
COCH	-0.656743	0.621308	-0.257839	-0.0826931	-0.903393	-2.6621	-2.31552	-1.9829	0.249547
COMMD2	0.53579	0.650752	0.514162	0.642957	0.648189	0.451053	0.720703	0.673268	0.637752
COMMD7	0.235903	0.477445	0.0427677	0.0986854	0.694111	0.64265	0.720741	0.696112	0.532229
COX4I2	-1.37146	0.677263	-1.92858	-2.3115	-1.13396	-2.38355	-2.31552	-1.9829	-1.97243
COX7A2L	1.02973	1.00665	1.04992	0.960505	0.805275	0.780568	0.741149	0.616144	1.05567
CRISPLD1	-0.105768	0.272733	-0.32414	0.322835	-0.027238	0.105404	0.17596	0.3664	-0.10618
CRYZ	0.472534	0.728411	0.347745	0.198226	0.627939	0.576827	0.463133	0.260124	0.162857
CSF1R	-2.2335	0.696332	-1.62936	-2.01968	-1.21157	-0.0390657	-1.42071	-1.9829	-1.51759
CSNK2B	0.877704	0.930928	0.998667	0.975422	0.923078	0.955992	0.902425	0.823256	0.970214
CTAGE5	0.671212	0.69574	0.589979	0.683396	0.481073	0.454363	0.423273	0.50995	-0.29743
CTB-178M22.2	-1.94537	0.430443	-3.25911	-2.27331	-0.901129	-0.139381	0.202666	-1.9829	-1.07732
CTD-2201I18.1	-2.76947	-0.105702	-2.51013	-1.79606	-1.14957	-2.8804	-2.31552	-1.9829	-1.97243
CTRB2	-1.60777	0.963236	-2.22358	-0.300994	-0.878176	-2.71096	-2.31552	-1.9829	-1.97243
CTSB	0.66042	0.786689	0.582293	0.453447	0.754401	0.793764	0.69673	0.687131	0.683371
CTSF	-0.579708	0.365507	0.321118	0.464629	0.567646	0.447819	0.576538	0.325475	-0.528688
CTSH	0.131436	0.820756	0.586868	0.423922	0.405126	0.34983	0.4061	-0.329822	0.252973
CTSW	-2.50936	0.307179	-3.12868	-1.36393	-3.11284	-2.15067	-2.31552	-1.9829	-1.97243
CUL5	0.564445	0.826565	0.762529	0.686244	0.880614	0.836853	0.796665	0.785071	0.568341
CUX1	0.0289756	0.368625	-0.134861	-0.436127	0.593859	0.72221	0.539269	0.573784	0.483643
CYSTM1	0.717102	0.782676	0.461892	0.893316	1.17595	1.13819	0.885612	0.618485	0.677164
DAAM1	0.455726	0.76294	0.51763	0.54544	0.644768	0.529996	0.678477	0.638906	0.618975
DCDC2	-1.07865	0.537629	-0.495206	-0.436143	0.491186	0.294204	-1.22258	0.556124	-1.36994
DCT	-2.92533	0.10808	-1.26213	-0.92378	0.424343	0.357021	-0.0825708	-1.9829	-1.97243
DDX59	0.183969	0.518838	0.319438	0.450087	0.0869483	0.294823	0.198605	-1.19944	-0.0161111
DEDD	0.174185	0.583032	0.362425	0.36034	0.328669	0.34228	0.507774	0.415219	0.177136
DEGS2	-0.361942	0.509172	-1.08977	-2.55022	-0.610357	-0.479812	-2.31552	-1.9829	-0.918319
DFNA5	-0.213752	0.480715	0.341849	-0.764258	0.00448499	-0.0539881	0.262342	0.0400046	-0.325319
DGKB	-2.43165	0.394581	-3.19011	-0.89922	-0.264843	-0.132831	0.037392	-1.9829	-1.97243
DGUOK-AS1	-2.60887	-0.0385479	-3.07938	-2.97309	-3.11284	-2.57079	-2.31552	-1.9829	-1.97243
DIP2C	-0.183823	0.689737	-0.00811437	0.414779	0.292085	0.203303	0.301896	0.718537	-0.283376
DNAH10	-0.223352	0.790948	-0.300003	-0.564994	-0.471956	-1.34346	-1.678	-0.476245	-1.97243
DNAH11	-0.928787	0.525809	-1.05184	-1.46435	-0.324265	0.448442	-1.51175	-1.9829	-0.342446
DNAH12	-1.82614	0.590226	0.116575	0.547527	-0.971893	-0.673303	-2.31552	-0.537646	-1.97243
DNAH3	-0.924601	0.562332	-0.16974	0.221732	-1.99726	-2.24856	-2.31552	-1.9829	-1.97243
DNAH9	-1.6192	0.339396	-1.50873	-1.30783	-0.887976	-2.25399	-0.42384	-1.9829	-0.743942
DNAJB13	-1.53856	0.477633	-2.13511	-2.32617	-2.10914	-2.8804	0.135297	-1.9829	-1.25816
DNAJC10	0.665758	0.7309	0.566061	0.806194	0.636799	0.594223	0.620898	0.555253	0.544625
DPP6	-0.994856	0.399356	-1.75168	-1.31764	-0.674664	-0.392564	0.161175	-1.9829	-0.84421
DPPA3	0.835347	0.911933	0.00434282	-0.916709	-0.9168	-1.55494	-1.40776	-0.309064	-0.788794
DUSP22	0.475959	0.758317	0.711148	0.674571	-0.0214203	-0.897904	0.223188	0.312578	0.448004
DUSP23	0.47008	0.809961	0.616327	0.031778	0.834507	0.953116	0.814127	0.719309	0.684804
DYSF	-0.0977695	0.601837	-0.554335	-0.642989	-1.41603	-2.13138	-1.75418	0.825183	-0.0731285
EAF1	0.116556	0.363377	-0.319735	0.126023	-0.216545	-0.132672	0.0124258	0.114572	0.0767731
EEF2K	-0.23355	0.311721	-0.753495	-0.99459	-0.410927	-0.157537	-0.769301	-1.36072	-0.3829
EFCAB10	-1.88117	0.0654808	-3.30936	-2.00939	-1.62067	-1.73532	-1.63918	-1.9829	-0.856921
EHMT2	-0.204288	0.428527	0.326296	0.281443	0.567154	0.576051	0.668316	0.683929	0.505894
EI24	0.71592	0.759265	0.73506	0.599947	0.642686	0.761877	0.464359	0.764807	0.927219
EIF4ENIF1	0.356788	0.608015	0.236453	0.268828	0.350482	0.415381	0.225406	0.51418	0.432726
ELAVL2	0.657819	0.768007	0.834117	0.492521	0.0492345	0.325041	-0.629084	0.266982	-0.143914
ELOF1	0.861568	0.828238	0.699793	0.67466	0.688779	0.674527	0.74967	0.517236	0.812304
EMB	-0.310668	0.584137	-0.516985	0.111856	-1.52278	-0.359007	-2.31552	-1.9829	0.946097
EML6	-0.0838803	0.560328	-0.699722	-0.729213	-0.671148	-0.56979	-2.31552	-1.19944	-1.03244
ENAH	0.764032	0.83148	0.513758	0.579807	0.736845	0.687841	0.696717	0.598993	0.895397
EPB41L3	-1.466	0.519098	0.24545	-0.28783	-2.36937	-0.495973	-0.45525	0.553681	-0.354408
EPHX1	-1.23775	-0.372402	-2.022	-2.73475	0.0547294	-0.922613	-0.117532	-1.51929	0.778163
EPN1	-0.419734	0.19281	-0.292488	0.0432291	0.180903	-0.282823	0.422866	0.0869105	0.806903
EPS8	-1.51563	0.301973	-0.245227	0.220668	0.502428	0.235569	0.412017	-0.0566054	-1.11913
EPSTI1	-1.0148	0.651791	-0.516052	-0.511426	0.175593	0.192207	0.68852	-0.861053	0.183501
ERBB4	-2.91242	0.206731	-2.80258	-1.0654	0.522991	0.411834	-0.0789056	-1.9829	-1.97243
ERICH5	-0.203355	0.361797	-1.0686	0.0553911	-0.0082198	-0.496557	-0.474033	-1.9829	-1.97243
ERO1LB	-0.276905	0.51176	0.0884747	0.223443	0.178397	0.202745	-0.294075	-0.0778764	-0.32895
ESRP1	0.728734	0.673008	-0.688345	0.381569	-2.26874	-0.757519	0.0768123	-0.937729	0.762133
ETFA	0.432448	0.754414	0.679049	0.701311	0.813081	0.697857	0.770924	0.687556	0.670414
EXOC3	-0.302604	0.390256	0.218266	0.304219	0.145287	0.149893	0.144033	-0.261832	0.213758
EYA2	-1.72376	0.258437	-1.72139	-2.52471	0.235466	0.276574	0.175482	-1.9829	-1.53647
EZR	0.966164	1.08706	0.942476	1.07868	1.1136	1.02268	0.955389	0.77265	1.06415
F2	-2.14079	0.625485	0.146312	-0.814927	-0.927433	-2.47724	-1.35373	-1.51929	-1.59505
FAM13A	-0.373305	0.601631	-0.326652	-0.504298	0.804952	0.730641	0.705536	0.480712	0.4552
FAM149A	-1.87181	0.204696	-0.671598	-0.440371	-1.90491	-2.64171	-2.31552	-1.9829	-1.11529
FAM167A-AS1	-2.00134	0.887212	-2.68847	-1.42411	-3.11284	-2.8804	-2.31552	-1.9829	-1.97243
FAM178B	-0.975407	-0.0496254	-0.647439	-0.619619	-2.94753	-2.8804	-2.08211	-1.9829	-0.742963
FAM195B	0.80841	0.906659	0.98207	0.845474	0.791849	0.775427	0.604041	0.757017	-0.315596
FAM227A	-0.172261	0.680961	0.244327	0.463144	0.355622	-0.0109111	0.223491	-1.32399	-0.349841
FAM227B	-0.807931	0.286476	0.298558	0.162137	-0.147796	-0.00438897	-0.332153	-1.36072	-0.0375489
FAM35A	-0.252582	0.336877	0.205613	0.269541	0.208649	0.00812293	0.326329	-1.9829	0.0569903
FAM71E1	0.374719	0.690691	0.738113	0.620821	0.13594	0.302971	-0.430179	-0.835835	0.346337
FARP1	0.0195257	0.501262	0.218127	-0.0213159	0.72148	0.696267	0.671535	0.642563	0.685915
FBLN7	-2.84681	0.236235	-3.24834	-1.85502	-3.11284	-0.793762	-0.644897	-1.9829	-1.97243
FBXO16	-0.203546	0.389389	-0.448421	-0.16133	0.121469	-0.269394	-1.37785	-1.9829	-0.0402747
FBXO32	-0.37506	0.136905	-0.913568	-0.924606	0.15833	0.236304	0.102342	0.0323897	-0.344608
FBXW12	-2.69344	0.525408	-3.30844	-1.57253	-1.27876	-2.8804	-2.31552	-1.9829	-1.97243
FDXR	0.327429	0.462022	-0.581354	-0.0830456	0.832685	0.755749	0.778368	-1.29444	0.411952
FER1L4	-2.68782	0.528441	-2.01384	-2.14359	-0.866265	-0.0287056	-2.31552	-1.9829	-1.97243
FGFR1OP2	0.326032	0.619227	0.559386	0.626705	0.665916	0.545833	0.551243	0.57858	0.543977
FHOD3	-1.32366	0.197516	-0.686675	-0.116287	0.394337	0.387893	-0.0283136	0.117516	-1.11841
FIGLA	-1.38405	0.94635	-1.0243	0.645723	-0.879953	-2.50196	-2.31552	-1.9829	-1.97243
FKBP2	0.78411	1.01611	1.08282	1.13077	0.989219	0.972878	0.861136	0.735667	0.920884
FLYWCH1	-0.258248	0.384616	-0.737466	-0.828663	0.0694693	0.116202	-0.802298	0.281761	0.0892939
FMN1	-0.116946	0.391163	-0.128256	0.153914	-0.754735	-0.991239	-2.31552	-1.9829	-0.525843
FOLR1	-0.56041	0.762176	-0.620854	-1.60804	-3.11284	-2.8804	-2.08211	0.302395	0.777796
FOXO3	0.258549	0.485948	0.306329	0.415159	0.818392	0.839946	0.734005	0.452563	0.649728
FOXR1	0.325264	0.775018	0.730085	0.553693	-2.63157	-0.744013	-1.48121	-1.9829	-1.97243
FRMD3	-0.434751	0.727182	-2.31902	-0.679814	0.0970247	0.194764	-0.646734	0.0603087	-1.50306
FSTL4	-1.20041	0.174384	-3.62389	-2.24891	-3.11284	-2.6301	-2.31552	-1.9829	-0.612991
FUCA2	0.135871	0.448869	0.240714	0.250036	0.67099	0.258772	0.633532	0.282661	0.462654
G3BP2	0.736624	0.830653	0.865154	0.759766	0.82816	0.878498	0.779953	0.677027	0.811423
GABARAPL2	0.932692	1.03214	1.05971	1.0509	0.948037	0.889467	0.851958	0.772484	0.938057
GABBR2	-1.57139	0.361978	-2.30746	-2.02529	-2.56628	-2.5603	-0.15621	-1.9829	-1.97243
GADD45A	-0.870121	0.326447	0.328635	0.3762	0.498549	0.42741	0.223737	0.451221	0.0269473
GALNT13	-0.987881	0.321178	-0.955938	-1.29853	-0.812092	-0.368714	-0.765853	-1.9829	-0.407863
GCNT3	-2.32931	0.633847	-2.8533	-1.29687	-3.11284	-2.8804	-2.31552	-1.9829	-0.704822
GDAP1	-0.0683872	0.564373	-0.10254	-0.0227747	0.139608	-0.193162	0.234276	-1.18632	-0.218586
GDF9	-1.4936	0.967495	-1.5016	0.0812699	-1.42995	-2.74872	-2.31552	-1.9829	-1.97243
GGT6	-2.73282	0.206078	-1.48833	-1.51997	0.143714	-0.0710543	-0.0818093	-1.9829	-1.52726
GIPC2	-1.63088	0.191331	-1.29247	0.125354	0.764292	0.609281	0.450104	-1.9829	-0.800011
GLB1L2	-1.27786	-0.204883	-1.00929	-0.945877	-0.431125	-1.63222	-0.674517	-1.9829	-1.97243
GLO1	0.480667	0.648932	0.499642	0.245486	0.923275	0.910988	0.799351	0.6333	0.976971
GLRX	0.652457	1.09937	0.424845	-0.424355	0.332038	0.353208	0.365887	0.602975	0.648103
GLUL	0.630576	0.791065	0.622389	0.716029	0.95481	0.965731	0.893233	0.754692	0.680534
GNAS	0.405916	1.01852	0.809756	0.924893	1.02964	1.00826	0.968466	0.992899	0.887976
GNB4	0.169635	0.386912	0.21055	-0.110535	0.404122	0.566989	0.320562	0.665716	0.548869
GNG12	0.5943	0.787464	0.606472	0.444755	0.772113	0.846562	0.650477	0.745331	0.272734
GNG4	-1.23578	0.428891	-0.520973	-0.4971	-1.27169	-2.03802	-1.89582	-0.0395903	0.696813
GNG5	0.951312	0.945204	0.955531	0.921548	1.10019	1.01295	1.01754	0.943184	1.0362
GOLGA2P5	-2.14974	0.557738	-0.328004	-0.0821024	-0.46271	-0.358843	-0.777237	0.267504	-1.97243
GPLD1	-0.99065	0.126799	-0.435888	-0.791389	-1.08275	-2.39829	-0.761684	-1.9829	-0.372945
GPX1	1.1023	1.1077	1.04304	0.763126	0.88848	0.927624	0.711636	0.862127	1.14842
GPX3	0.288185	0.521294	0.443877	-0.0277725	0.116471	-0.140969	-0.374168	-0.930804	0.548026
GRIK2	-2.44775	0.120622	-2.48907	-0.728383	-0.198867	0.361006	-2.08855	-1.9829	-1.97243
GSTK1	0.0119813	0.506502	0.41258	0.15213	0.635326	0.737496	0.754505	0.625736	0.621792
GSTM3	0.640243	0.884362	0.60749	0.690485	0.817347	0.851652	0.828989	0.781315	0.774991
GYG1	0.798094	0.877027	0.874722	0.803486	0.499162	0.439041	0.346731	0.0958859	0.722472
HABP2	-2.85213	0.103767	-3.62389	-3.80728	-1.74701	-2.8804	-2.31552	-1.9829	-1.97243
HAP1	-1.10173	0.159211	-1.61234	-1.25027	-3.11284	-2.8804	-2.31552	-1.9829	-0.792525
HERC6	-0.483164	0.453637	-1.2929	-1.00927	-0.0750402	0.310217	0.265146	-1.9829	0.0557323
HERPUD1	0.152921	0.753429	0.0610804	0.630739	0.910582	0.738233	0.773814	0.833491	0.678961
HEY2	-0.479492	0.578672	-0.556183	0.115744	-0.167854	-0.701258	-0.263698	0.0125028	0.273182
HID1	-2.01024	0.187043	-1.42076	-0.975443	0.332356	0.371694	-2.31552	0.526914	0.163604
HIP1R	-0.0695739	0.26312	0.135799	0.163908	-0.245678	-0.0779033	-0.19807	-1.32399	0.309601
HIPK4	-2.79274	0.406673	-3.52655	-3.02204	-2.89919	-2.8804	-2.31552	-1.9829	-1.6031
HMHA1	-0.923672	0.448078	-0.708875	0.376317	-2.51714	-1.07673	-2.31552	-0.138836	-0.14016
HNRNPA1L2	-0.110685	0.390013	0.0645804	-0.018778	0.270059	0.268353	0.608522	-0.591165	0.664293
HOMER2	-0.431405	0.102991	-0.593848	-1.04723	-1.26071	-0.74309	-2.10994	-1.9829	0.587223
HOOK1	0.118592	0.629394	0.475182	0.714528	0.53456	0.692852	0.547666	0.2481	0.325624
HPS4	0.343127	0.50761	0.263284	0.48101	0.124934	-0.779029	0.241296	0.05398	0.341505
HRAT56	-2.67516	0.554399	-3.62389	-0.946953	-1.28994	-2.8804	-2.31552	-1.9829	-1.97243
HSPA2	-0.175193	0.624358	-0.128822	0.558813	0.0718481	-0.170323	-0.620896	0.347117	0.15157
IAH1	0.403593	0.76041	0.662492	0.537682	0.692954	0.55869	0.616554	0.432858	0.445544
ID2	-0.0246022	0.873202	0.790691	1.06107	0.923809	1.0069	0.927142	0.750831	0.787797
IFI27L1	0.493759	0.726449	0.689103	0.568462	0.931035	0.880057	0.725144	0.486455	0.681357
IGF2BP3	0.29831	0.805871	0.549482	0.600614	0.707625	0.792996	0.659413	0.279641	0.772977
IMPDH1	-0.108543	0.588934	0.459957	0.317152	-0.148332	-0.206584	0.28536	0.109465	0.111921
INPP4B	-2.40398	-0.0878867	-3.26809	-2.64622	-0.341989	-0.13411	0.234467	0.554375	-1.97243
INSC	-2.71282	0.207464	-3.41326	-2.24911	-3.11284	-1.52892	-2.31552	-1.9829	-1.97243
IQSEC1	-0.354001	0.316231	-1.239	-0.19312	0.318758	0.105888	0.18383	0.563046	0.0755489
IQUB	-0.359252	0.566639	0.130047	0.528977	0.0439892	0.113656	-2.31552	-1.19944	-0.805467
ISPD	-0.625538	0.272757	-0.465157	-0.580467	-0.830889	-2.11162	-1.61177	-0.79675	0.349338
ITGB5	-0.759291	0.288046	0.239843	0.244402	-0.436101	-0.905415	-0.162811	0.335594	0.28997
ITGBL1	-1.37776	0.281096	-1.93861	-0.964079	-3.11284	-2.8804	-2.31552	-1.9829	-1.97243
ITIH2	-2.83076	0.48101	-2.2191	-1.03551	-1.43373	-2.8804	-2.31552	-1.9829	-1.97243
ITPR1	-0.300956	0.483921	-0.0966538	-0.542021	0.112107	-0.0557126	0.267373	-0.6176	0.11569
JAG1	-0.703722	0.658244	-0.967362	-1.37246	-1.63525	-0.182427	-2.09829	0.299221	-0.13133
JARID2	0.742211	0.952676	0.525289	0.511961	0.330124	0.399839	0.520344	0.412279	0.609767
JAZF1	-0.169788	0.885388	0.122543	0.196535	0.411992	0.495073	0.282441	-1.9829	0.00781811
JPH2	-2.57678	0.52427	-3.47469	-1.36475	-2.39067	-2.8804	-2.31552	-1.9829	-1.4129
KCCAT333	-2.9936	0.491911	-3.62389	-1.36295	-2.8576	-2.8804	-2.31552	-1.9829	-1.97243
KCNK9	-2.39071	0.243441	-3.42906	-2.47146	-3.11284	-2.8804	-2.31552	-1.9829	-0.907169
KDM1B	-0.00941012	0.376889	0.550757	-0.305565	-0.128046	-0.678292	-1.66598	-1.9829	-0.446574
KIAA0430	0.374644	0.497133	0.160672	0.311494	0.502666	0.52659	0.538566	0.600062	0.100763
KIAA0930	-0.546158	0.425642	0.0299333	-0.976831	0.119008	-0.405718	0.0589021	-1.19944	0.0478589
KIAA1024	-2.0235	-0.23287	-1.7887	-2.49307	-1.66368	-1.13248	-0.866217	-1.9829	-1.97243
KIAA1147	-1.11798	0.298099	-0.68163	-0.290612	0.0815809	-0.625283	-0.481595	0.263353	-1.38408
KIAA1549L	-1.97426	0.370281	-3.25948	-2.00251	-0.349325	-0.407979	-2.31552	-1.9829	-1.46699
KIF13B	-0.11007	0.494245	0.266263	0.118212	0.240906	0.344282	-0.394978	0.48952	-0.913339
KLF5	0.450495	0.685553	0.407754	0.429123	0.184882	0.21668	-0.402005	-1.36072	-0.0270195
KLHL7	0.581924	0.734668	0.106545	0.642731	0.689812	0.473163	0.549901	0.423046	0.494606
KPNA7	-1.74188	0.970501	-2.17282	-1.22818	-2.49787	-2.8804	-2.31552	-1.9829	-1.97243
KRT19	-0.55649	0.72487	-0.0239222	0.321843	0.830122	0.912833	0.606911	0.66449	0.972241
LAD1	-0.630288	0.69151	-3.37973	-1.0074	-1.39541	-2.8804	-2.31552	-1.9829	0.76857
LCMT1	0.784282	0.825941	0.823327	0.730352	0.682417	0.630943	0.72877	0.610369	0.837787
LDHAL6A	-0.619699	0.946929	-0.0347857	0.502159	-0.842511	-2.15649	-2.14334	-1.9829	-1.97243
LGALS3	-0.252382	0.425424	-0.389411	-0.149525	0.950797	0.927705	0.100488	-1.9829	0.697592
LHB	-1.42166	0.345716	-1.43387	-0.00829283	-3.03827	-2.62789	-2.31552	-1.9829	-1.60952
LHX8	-2.71109	0.616948	-0.651628	0.511201	-1.66843	-2.8804	-2.31552	-1.9829	-1.97243
LIMS2	-1.70562	0.272265	-2.44711	-1.06692	0.209587	0.321255	-1.47058	-0.00241346	-0.421539
LINC00491	-0.897542	0.28897	-0.869604	-0.194479	-2.97842	-0.761398	-2.31552	-1.9829	-0.387232
LINC00707	-2.82525	0.294463	-3.62389	-3.97066	-2.52449	-2.48622	-2.31552	-1.9829	-0.929932
LINC00937	-0.704782	0.0942538	-1.22105	-0.980691	-1.17137	-1.96579	-2.31552	-1.9829	0.594063
LINC01030	-3.10563	0.339608	-0.516751	0.0865931	-2.63757	-1.85071	-2.31552	-1.9829	-1.01425
LINC01057	-0.983713	-0.141665	-1.16868	-1.73435	-0.698266	-1.62203	-1.74739	-0.680891	-0.931654
LINC01118	-2.70724	0.595055	-3.02869	-3.97066	-3.11284	-2.8804	-2.31552	-1.9829	-1.97243
LINC01128	0.126295	0.401717	0.320481	0.288221	0.182675	0.22645	0.294384	0.406569	-1.97243
LINC01257	-2.34327	0.075586	-2.2302	-2.01177	-3.11284	-2.8804	-2.31552	-1.9829	-1.97243
LINC01291	-3.05708	0.453827	-3.4795	-1.1828	-3.11284	-2.71096	-0.735937	-1.9829	-1.97243
LINC01511	-2.14128	0.479424	-1.57615	0.00529212	-1.08277	-2.6621	-2.31552	-1.9829	-1.97243
LINC01554	-2.07919	0.401716	-1.00245	0.0956238	-2.72889	-2.77427	-0.384107	-1.36072	-1.97243
LMO3	-1.53449	0.533703	-1.04292	-0.744119	0.0339273	0.105106	-2.31552	0.0254017	-1.97243
LMO7	-0.203039	0.803498	0.411218	0.647515	0.703624	0.306776	0.489799	0.376562	-0.626078
LMOD3	-1.9162	0.703467	-3.62389	-2.06481	-3.11284	-2.8804	-2.31552	-1.9829	-1.52828
LOC100505915	-1.72819	-0.145866	-2.0749	-1.35706	-0.974636	-1.22634	-1.70258	-0.525551	-1.97243
LOC100506746	-0.923622	-0.153362	-2.08196	-1.64849	-0.144701	-0.555538	-2.31552	-1.9829	-1.97243
LOC100506990	-0.667182	0.008479	-1.24022	-0.67771	0.526797	0.335742	0.401255	-1.9829	-1.97243
LOC101927701	-3.03069	0.24843	-3.62389	-2.47746	-3.11284	-2.8804	-2.31552	-1.9829	-1.97243
LOC101927845	-2.70205	0.20309	-3.62389	-3.72638	-0.96736	-2.8804	-2.31552	-1.9829	-1.97243
LOC101928823	-2.27136	0.273926	-3.34968	-3.27501	-3.11284	-2.8804	-2.31552	-1.9829	-1.97243
LOC101929128	-0.14985	0.762711	0.636063	0.536468	-1.27558	-0.564652	-2.31552	-1.9829	-1.97243
LOC101929524	-1.88893	0.877698	-1.61574	-1.2208	-1.40149	-2.63941	-0.905066	-1.9829	-1.97243
LOC105377348	-0.18433	0.369497	-0.747413	0.0436837	-0.0367523	-0.195149	-0.0554805	-1.9829	-1.97243
LOC283683	0.0385755	0.535869	0.405348	0.480998	-0.464126	-0.816373	-0.967046	0.111383	-1.97243
LOC284294	-3.10563	0.11923	-3.62389	-2.43808	-3.11284	-2.8804	-2.31552	-1.9829	-1.97243
LOC339166	-1.48915	-0.252985	-1.26324	-0.858163	-3.11284	-2.8804	-2.31552	-1.9829	-1.97243
LOC339874	-1.18523	0.0815637	-1.83487	-1.04642	-3.11284	-2.7161	-1.005	-1.9829	-1.97243
LOC643623	-2.7794	0.172966	-3.62389	-3.2154	-3.03084	-2.8804	-2.14334	-1.9829	-1.97243
LOC652276	0.270687	0.733583	0.422078	0.235872	0.541887	0.725628	0.616368	0.510659	-1.97243
LOC654342	0.248769	0.539166	0.285397	0.573608	0.511474	0.527711	0.611988	0.0594153	-1.97243
LONP1	0.72962	0.719489	0.508739	0.194617	0.575479	0.795484	0.425364	0.466162	0.500316
LPPR1	-2.02063	0.0871417	-0.997963	-1.88703	-3.08329	-0.822014	-0.442224	0.0870094	-1.97243
LRRC17	-1.5805	0.517145	-0.595285	-0.582384	0.754438	0.75256	0.893552	0.0439131	-1.97243
LRRK1	-1.18222	0.248883	-0.518928	-0.53631	-1.73648	-2.59278	-2.31552	-1.9829	-1.97243
LRWD1	0.344272	0.428954	0.0487793	-0.206177	-0.165	-0.746291	-0.0679331	0.0475003	0.576809
LSM10	0.673203	0.792789	0.487589	0.228291	0.685649	0.5918	0.613028	0.424547	0.777982
LYRM5	-0.265677	0.130942	-0.282369	-0.125635	-0.336328	-0.480163	-0.359881	-0.229955	0.391754
MAEL	0.682466	0.908962	0.970979	1.02403	0.0322945	-0.231551	-1.56956	-0.752619	-1.97243
MAL2	-1.12625	0.478887	-0.264274	0.245725	-0.427338	-0.241829	-2.31552	0.272817	-0.109887
MAP1B	0.62161	0.827848	0.0680655	-0.141283	0.850581	0.817801	0.770104	0.875686	1.01909
MAP1LC3A	0.565622	0.683056	0.234017	0.339333	0.886022	0.585457	0.724462	0.418855	0.815508
MAP7	-0.315133	0.519805	0.139427	0.489174	-0.226073	-0.305268	-2.31552	-1.36072	0.396846
MAPK13	-1.49882	0.0737063	-1.08731	-1.08589	0.236322	0.344196	0.60069	-0.251982	0.215833
MAPT	-1.62269	0.224977	-1.01471	-1.19233	-0.465534	-0.841198	-2.31552	-1.9829	0.00697509
MAST4	0.103899	0.389458	-0.0847533	0.073641	-0.0436313	0.0347558	0.508462	0.808095	0.0987212
MAT2B	0.770716	0.998615	0.764316	0.681321	0.800041	0.752133	0.862129	0.640479	0.540825
MB21D2	-0.227689	0.265818	-0.897107	-0.197929	0.6836	0.618639	0.484752	-1.9829	0.498729
MCTP1	-1.26533	0.64976	-0.804537	-1.19631	-0.81006	-0.810427	-0.714529	-1.9829	-1.97243
MCTP2	-2.59765	0.0245287	-2.86905	-2.19084	-0.564176	-0.603618	0.462105	-1.9829	-1.59616
MED16	0.395985	0.908165	0.505946	0.392072	0.557074	0.445931	0.653486	0.571253	0.328498
MED8	0.544824	0.659139	0.610583	0.662333	0.309855	0.445058	0.528189	0.584331	0.446065
MEGF11	-1.92088	0.205241	-2.30848	-1.74667	-0.220028	-0.106455	-2.31552	-1.9829	-0.788023
MFAP3L	-0.389569	0.243411	-0.493062	-0.214531	-2.45999	-2.25312	-1.21948	-1.32399	-0.430142
MFN1	-0.179898	0.422946	0.0876583	0.499287	0.460153	0.399174	-0.244579	-0.398832	0.200626
MGC72080	-0.622102	0.330822	-0.0996047	-0.0994984	-0.282482	0.0230192	0.2949	-1.9829	-1.97243
MICAL2	-0.539999	0.309797	-2.06895	-1.94085	0.464038	0.164288	0.413418	-0.0853844	-1.97243
MIER1	0.702313	0.805275	0.798357	0.670269	0.853659	0.828468	0.777026	0.726036	0.750763
MKKS	0.975243	0.957534	0.899982	0.973533	0.711795	0.657784	0.618527	0.500004	0.824955
MKNK2	0.0226043	0.536421	0.543851	0.488875	0.470759	0.464987	0.317289	0.518336	0.460469
MLK7-AS1	-0.658172	0.0880476	0.132218	-0.355547	-0.0409111	-0.219098	0.112672	-1.9829	-1.97243
MLLT3	-0.0889247	0.426341	0.388481	0.33463	0.63768	0.686791	0.147541	0.377347	-0.387447
MOV10	0.63317	0.68535	-0.149527	0.278552	0.551214	0.582333	0.705384	0.441512	0.668274
MPP7	-1.47814	0.0909577	-0.618888	-0.166395	0.0977302	-0.34565	-0.0116968	0.236062	-1.13296
MRVI1-AS1	-1.32313	0.858696	-0.286581	0.057425	-1.6529	-1.70393	-2.31552	0.316954	-0.340259
MTUS1	0.321094	0.583903	0.12558	0.489121	1.03205	1.00639	0.728503	0.899648	-1.37101
MUC20	-1.8709	0.649825	-1.66487	-0.969915	-0.820021	-0.607655	-0.642978	-1.9829	-1.52967
MVP	0.393531	0.787508	-0.647217	-0.646689	0.531809	0.581553	0.266373	-1.9829	-0.54608
MYCBP2	0.49478	0.703407	0.663973	0.669665	0.61778	0.764408	0.370653	0.683809	0.482649
MYH15	-1.17551	0.581202	-1.4823	-0.568488	-0.702621	-0.198291	0.279029	-1.9829	-1.97243
MYO1E	0.197172	0.383484	-0.114359	-0.273185	0.26436	0.39112	-2.10994	0.035729	0.446152
MYO5B	-0.496737	0.613205	-0.505205	0.211208	-0.472889	-0.21261	0.19951	-1.9829	-1.30901
MYO7B	-2.06963	0.557618	-2.60222	-0.411769	-2.84931	-2.8804	-2.31552	-1.9829	-1.97243
NAALAD2	-0.36963	0.388368	-0.456581	-0.0210706	0.0896443	-0.10984	0.102373	-1.51929	-0.237836
NAPA	0.606358	0.662004	0.677408	0.603641	0.63751	0.529801	0.727086	0.573477	0.68119
NAV2	-1.23055	0.116391	-1.85088	-1.11854	0.503534	0.769585	0.359712	-0.172443	0.247626
NCK2	0.0935066	0.436393	0.0273691	-0.186182	0.279484	0.38099	0.31635	0.285286	0.325501
NCOA7	0.586606	0.697945	0.650016	0.520908	0.547663	0.711023	0.40113	0.713176	0.304224
NDE1	-0.443543	0.187894	-1.23538	-0.721937	-1.408	-0.564826	-1.41233	-1.32399	0.19578
NDRG4	-1.11845	0.105612	-0.4012	-0.879172	-0.938794	-0.153006	0.0588511	0.528191	0.116759
NEDD4L	-0.130547	0.466081	-0.0228773	0.202823	0.350092	0.503734	0.318298	0.148994	0.0311377
NEK1	0.675717	0.748836	0.694818	0.746805	0.171916	0.420448	0.480453	0.510236	0.443673
NFIA-AS1	-3.07532	0.240978	-2.62971	-1.24204	-2.33528	-0.42279	-1.14275	-1.9829	-1.97243
NFKB2	-0.0409661	0.254492	-1.43472	-2.55447	-0.534713	-0.322234	-0.81902	0.158152	0.363128
NID2	-0.239156	0.363956	-1.01117	-0.665539	-2.0155	-1.74946	-0.235998	0.541202	0.141503
NIN	-0.803032	0.362408	-0.49163	-0.963142	-0.0108301	0.351487	0.563531	0.478659	0.0599144
NLRP11	-2.21235	0.281616	-3.50303	-1.96162	-1.4259	-2.8804	-2.31552	-1.9829	-1.97243
NLRP14	-1.08181	0.350854	-0.269039	-0.261275	-1.40908	-2.40189	-2.31552	-1.9829	-1.97243
NLRP2	0.72864	0.845897	0.517698	0.200599	-0.0869885	-0.118111	0.0889156	-1.9829	0.490475
NLRP5	-1.18987	1.05809	-1.45316	-0.181383	-0.547107	-2.59132	-2.31552	-1.51929	-1.97243
NLRP7	0.846393	0.886009	0.771134	0.115959	-1.27503	-1.05538	-1.37108	-0.27698	-0.152735
NOBOX	-2.7418	0.619242	-2.52488	-0.109496	-1.57348	-2.8804	-2.31552	-1.9829	-1.97243
NPL	-0.928642	0.445211	-0.0831339	0.304882	-2.12508	-1.14797	-2.31552	-0.92237	-0.738562
NPM2	-0.593676	0.473772	-1.54985	-0.771646	-0.921676	-2.8804	-0.231412	-0.773779	-1.1203
NR1D2	0.322255	0.538154	0.433897	0.519342	0.241069	0.226184	0.440845	0.487551	-0.0369565
NR2E3	-1.23154	0.160246	-3.23042	-1.18505	-1.5765	-2.21126	-2.31552	-1.9829	-1.97243
NR3C2	-1.42089	-0.175801	-0.765375	-0.876382	-0.847048	-0.457807	-2.31552	0.357566	-1.97243
NRG4	-1.2805	0.353807	-1.13183	-0.97546	0.0991235	-0.053597	-2.31552	-1.9829	-1.26968
NRXN1	-1.73626	0.214851	-1.68089	-0.201734	-0.202091	-0.902996	0.18662	-1.9829	-0.665831
NRXN3	-1.02432	0.205168	-1.67603	-1.18711	-0.465669	0.0624848	0.680928	-1.9829	-1.5569
NSUN5	0.55004	0.730449	0.70558	0.638225	0.440539	0.531665	0.42682	-0.629769	0.663424
ODF2L	0.471625	0.803335	0.624658	0.695341	0.626923	0.566629	0.564798	0.731678	0.570323
OFD1	0.829395	0.924532	0.894662	0.980067	0.849362	0.85655	0.765199	0.688464	0.541901
OOSP2	-2.57814	0.733184	-2.30221	-2.78718	-2.83667	-2.8804	-2.31552	-1.9829	-1.97243
OSBPL10	-1.77927	0.61532	-0.5486	-1.02466	-0.143617	-0.467933	-0.0627302	0.573848	-0.0518446
OSTF1	0.0400931	0.33658	0.356923	-0.0163306	0.124439	0.0355879	0.0346257	0.258958	0.302278
P2RX4	-0.176444	0.449714	-0.89858	-0.889119	0.581257	0.409371	0.451141	0.423443	-0.062718
PADI6	-0.995557	1.06503	-1.1874	-3.06048	-0.764342	-2.8804	-2.31552	-1.28951	-1.97243
PAIP1	0.794427	0.884635	0.669521	0.934208	0.704659	0.649953	0.796606	0.621807	0.90934
PALLD	-0.180983	0.458214	0.264254	0.319245	0.64954	0.482106	0.720425	-0.289802	0.2088
PAPD7	-0.000173458	0.371253	0.128831	0.234896	0.0603772	0.0864087	0.316318	0.266841	-0.383819
PCDH15	-2.78311	0.332436	-3.23705	-2.34863	-0.280895	-0.727288	0.0938416	-1.9829	-1.23178
PCGF3	0.454165	0.759378	0.546542	0.640145	0.671234	0.613516	0.768685	0.686422	0.509889
PCGF5	-0.387222	0.574298	0.363425	0.43755	0.239485	0.234049	0.0366332	-1.9829	-0.499445
PCMT1	0.989938	0.960186	0.89262	0.909374	0.773423	0.685921	0.787089	0.735441	1.04509
PDCD5	1.18014	1.2813	1.26212	1.24464	0.978748	0.977685	0.937828	0.789714	0.921761
PDE4D	-0.689886	0.130485	-0.591814	-0.3357	-0.0170681	-0.319	0.0674651	0.367059	-0.793173
PDE8B	-0.963215	0.737315	-0.207838	-0.208299	0.835775	0.750258	-0.0250253	-1.9829	-1.97243
PDGFRL	-0.151703	0.468593	-2.70294	-0.620951	0.0266599	-0.0896022	0.215444	-1.1426	-0.341787
PDHA1	0.646805	0.905512	0.845756	1.06803	0.69154	0.693427	0.684223	0.764198	0.857999
PDXDC2P	-0.00312857	0.239996	-0.660364	0.173538	0.13072	0.0383745	-0.165433	0.396423	-1.97243
PECAM1	-1.10325	0.52417	-0.565631	-0.85693	-2.60229	-1.57499	-1.73457	0.87383	-1.97243
PFKP	-0.0966277	0.82157	-1.83713	-1.44553	0.632666	0.822085	0.100458	0.16608	0.709396
PFN2	0.266307	0.805701	0.386677	0.745168	0.800128	0.75466	0.860235	0.725839	0.872027
PHACTR3	-2.07269	0.345596	-0.984943	-0.835293	-1.16042	-0.160699	0.129987	-1.9829	-1.97243
PHEX	-1.36286	0.53496	-1.56653	-0.878347	-1.36354	-2.8804	-2.31552	-1.9829	-1.03889
PHYKPL	-0.607114	0.0851456	-0.51316	-0.109325	0.360632	0.431392	0.145532	-0.194557	0.0405786
PINX1	0.608474	0.603331	0.257472	0.281716	0.00127006	0.205491	-0.0521574	0.187239	0.554782
PITRM1	0.239993	0.76127	0.639167	0.518732	0.374175	0.032907	0.24146	0.487953	0.0166341
PKD1L3	-3.10563	0.030778	-3.06763	-2.55329	-1.98021	-0.648134	-1.31809	-1.9829	-1.97243
PKP4	0.0666865	0.446489	0.0764688	0.250503	0.558405	0.326203	0.291808	0.635151	0.249287
PLEK2	-1.99069	0.807311	-2.18413	-1.00883	-0.902881	-1.91858	-2.31552	-1.9829	-1.15366
PLEKHM2	-0.201383	0.308794	-0.239166	0.0393614	0.351138	0.226173	0.228385	0.554892	0.0330961
PLS1	-0.506934	0.402028	-0.29212	0.344667	-0.0267844	-1.14863	-0.907114	0.161859	-0.337708
PNLDC1	0.435021	0.727542	0.409742	0.606671	-1.39858	-1.64374	-1.71087	-0.698804	-0.445009
POLR2E	1.01034	1.0064	1.03446	0.862526	0.959772	0.93261	0.929502	0.812875	0.98598
POLR2J	0.94128	0.959967	0.93434	0.824837	0.827174	0.723819	0.767701	0.778738	0.952929
POLR2J4	-0.31322	0.163035	-0.619855	-0.416719	-0.596374	-1.07634	-0.503121	-0.0658349	-1.97243
POMZP3	-0.804502	0.314698	-0.548205	-0.522546	-0.582511	-2.8804	-1.10467	-1.9829	-0.441403
PON1	-2.92444	0.400954	-2.08786	-0.654283	-2.8576	-2.8804	-2.31552	-1.32399	-1.46786
PON2	0.443717	0.781883	0.464281	0.314747	0.757261	0.717679	0.676411	0.665985	0.785246
POPDC3	0.0811343	0.433212	0.0552367	0.385917	-0.431222	-2.29112	-1.87498	-1.9829	-0.643248
POR	0.429261	0.625578	0.579594	0.101494	0.570895	0.516678	0.59098	0.477416	0.618422
PPIC	0.42767	0.724694	0.554681	0.689202	-0.304465	-0.846386	0.232718	0.442281	0.647087
PPM1F	-0.155883	0.508863	0.100454	0.433431	-0.15907	0.0602884	-0.482938	0.787366	0.0811407
PRKD2	0.416043	0.515139	0.243461	-0.0103397	0.100436	0.407925	0.348599	0.73182	0.314754
PSD3	0.241852	0.70985	0.309311	-0.0633571	0.587801	0.709028	0.421478	-0.512002	-0.291495
PSEN2	-0.214438	0.288342	-0.286737	-0.246909	0.481752	0.275141	-0.00268244	0.245798	0.663851
PSMG4	0.522916	0.931667	0.949873	0.837185	0.342893	0.495073	0.484757	0.44293	0.396347
PSTPIP1	-1.06662	0.784821	-0.951332	-0.4667	-2.11595	-2.8804	-2.31552	-1.9829	-1.45985
PTPMT1	0.236691	0.616335	0.538202	0.759783	0.706594	0.55195	0.675596	0.477348	0.659927
PTPN21	-0.510198	0.313826	-0.180715	-0.373269	0.0840612	-0.153284	-0.205987	-1.29444	-0.335274
PTPRK	-0.910845	0.347411	-0.932359	-0.494801	0.246574	0.0685913	0.441925	0.498017	0.0348977
PXK	0.250077	0.52971	0.558655	0.551315	0.434223	0.508541	0.144351	0.514104	-0.00262426
QKI	0.45528	0.671114	0.715029	0.70655	0.970151	0.829692	0.670198	0.833951	0.413751
RAB27A	-0.14101	0.670022	-0.616343	-0.190647	-0.0150542	-0.245904	-0.129643	-1.9829	0.18621
RAB40B	-0.739907	0.398308	0.488181	0.15429	-0.715298	-1.74813	0.047857	-0.187117	0.38103
RAD54L2	0.0643024	0.43814	0.174425	0.400034	0.177318	0.30236	0.407003	-1.9829	0.510735
RALB	0.391189	0.718359	0.347547	0.260656	0.345924	-0.0465025	0.517052	0.789605	0.627298
RALY	0.690226	0.778279	0.793965	0.798909	0.666921	0.71198	0.814966	0.727449	0.96721
RARRES2	-0.160395	0.847638	-0.431402	-0.817722	0.810005	0.64617	0.74477	0.560624	0.928131
RASGRF1	-2.43709	0.36619	-2.55163	-0.556872	-0.522572	-1.15631	-2.31552	-1.9829	-1.23699
RASL10A	-0.191075	0.335994	-1.06208	-1.10163	-3.02493	-2.7161	-1.98109	-1.9829	-0.0502578
RBMS2	-0.310166	0.397767	-1.24647	-1.05203	0.195152	0.0491353	0.038528	0.518167	-0.347625
RBMX2	0.724396	0.919583	0.863891	0.635857	0.583929	0.47523	0.58789	0.00736026	0.605265
RCN3	-0.979626	0.650829	0.075392	-0.648682	-0.25287	-0.469375	0.440001	-1.9829	-0.114738
RELN	-1.35663	0.308136	-0.462039	-0.210489	0.717142	0.692294	0.0506463	-1.29444	-0.751188
REXO2	0.896639	1.0757	1.0323	0.950683	1.03978	0.940016	0.89734	0.723482	0.803485
RFTN1	-2.11062	0.403187	-1.05048	-1.99728	-0.714985	-0.802615	-0.328513	0.331894	-0.762957
RGS2	0.512329	0.844878	0.417163	0.598256	0.712225	0.521005	0.746096	0.814258	0.197657
RIIAD1	-0.415531	0.498288	-0.216441	-0.369078	-1.31849	-2.47044	-1.40015	-1.9829	-1.97243
RNF111	0.3084	0.541822	0.177861	0.443841	0.662629	0.653164	0.501549	0.556369	0.252924
RNF168	0.987699	0.964508	0.929516	0.688094	0.476599	0.571714	0.616436	-0.103667	0.731725
RNF20	0.238258	0.546546	0.303793	0.199612	0.607289	0.696822	0.597192	0.414357	0.51179
RNF38	0.166644	0.464027	0.145823	0.299956	0.271586	0.156185	0.136299	0.460194	0.305492
RNU6-2	-0.414375	1.11292	-0.523727	0.682642	-0.310676	-0.166815	-0.947881	-0.147359	-1.97243
RPA1	0.855546	0.788893	0.63365	0.422964	0.556483	0.504016	0.647814	0.587369	0.846988
RRAGB	0.413982	0.701128	0.686855	0.738617	0.42876	0.333772	0.428543	0.189807	0.380134
RTFDC1	0.690044	0.717007	0.711126	0.587986	0.849646	0.791157	0.787642	0.813537	0.834662
RUFY1	0.420956	0.663065	0.22419	0.249656	0.460306	0.500834	0.578813	0.563167	0.678749
RUFY3	0.428643	0.708832	0.536569	0.546438	0.827016	0.77486	0.651088	0.658026	0.429925
RUNX1T1	-0.834815	0.657282	0.133922	0.312943	0.830615	0.856736	0.749656	0.568474	-0.674555
RYR3	-1.16148	0.0701391	-1.51809	-0.388308	-1.06977	-2.8804	-0.519073	0.394604	-1.97243
SAMD12	-0.462536	0.527073	-0.415421	-0.842505	-0.196373	-0.101803	-1.0223	-1.9829	-0.650607
SAMD4A	-2.88179	0.191921	-1.89271	-1.59482	-0.0918026	-0.665975	-0.040491	0.362185	-1.09185
SARDH	-2.02301	0.242381	-2.73903	-1.6173	-1.13205	-0.309857	-0.10273	-1.9829	-1.04366
SASS6	0.483181	0.709334	0.593841	0.705054	-0.160865	0.337619	0.163198	0.51055	0.565401
SATB1	-0.847991	0.343802	-0.0511416	0.435682	0.552032	0.275381	0.565853	0.611546	-0.298039
SCARB1	-0.663157	0.624489	-0.82277	-0.271686	0.579272	0.212665	0.255456	0.352378	0.152008
SDHAF3	0.44871	0.549818	0.443228	0.342833	0.718449	0.502836	0.592348	0.621632	-1.97243
SEPW1	0.975877	1.05593	1.05562	0.903614	1.0717	1.06346	0.924321	0.926597	1.07368
SERPINF1	0.114228	1.01755	0.0606195	-0.526839	0.786906	0.957061	0.796393	-0.890652	-0.292046
SETX	0.695421	0.75867	0.411598	0.69072	0.842885	0.807067	0.584535	0.611024	0.573516
SGMS2	-1.365	0.401888	-0.734244	-0.610128	-0.170352	0.055517	-0.0515673	-1.9829	-1.97243
SH2D4A	-0.659253	0.782946	-0.123192	-0.0210717	0.795363	0.849676	0.514606	-1.29444	-0.0701774
SH3GL2	-0.655335	0.458812	0.25274	0.185638	-0.484911	-1.35888	-2.05625	-1.19944	-1.97243
SH3GL3	-0.621531	0.679044	-0.250827	-0.416243	-0.801257	-1.42422	-0.0438097	-1.9829	0.452375
SH3KBP1	0.0385424	0.653878	0.382496	0.416438	0.364167	-0.00347621	0.46644	0.697067	0.271377
SHD	0.833074	0.809762	-0.212504	-1.15668	-1.08631	-1.5732	-1.58089	-1.9829	0.239405
SHTN1	0.858912	0.895309	0.839942	0.768037	0.755442	0.781777	0.751474	-0.196427	-1.97243
SIGLEC10	-2.22204	0.265768	-3.21302	-3.11095	-2.5563	-1.0315	-2.31552	-1.9829	-1.97243
SIL1	0.464384	0.662784	0.408116	0.47854	0.703543	0.489691	0.447926	0.446313	0.430846
SLC29A4	-1.21559	0.360357	-1.1803	-0.994657	-0.148779	-0.560923	-0.144203	-0.0779074	-0.478216
SLC35G1	-1.23795	-0.116745	-1.92502	-0.788222	-1.26565	-0.706341	-0.667404	-0.208348	0.185264
SLC37A1	-0.0669115	0.326408	-0.75835	-0.201544	-2.00991	-2.0343	-1.70258	0.272887	0.278056
SLC38A8	-1.8679	0.514343	-3.62389	-3.1466	-1.61804	-2.8804	-2.31552	-1.9829	-1.97243
SLC39A4	0.0784741	0.543188	0.264203	0.21172	0.352925	0.434782	0.532225	-0.217043	0.181896
SLC6A20	-1.37339	0.411417	-3.32699	-1.56385	-0.205769	-2.64576	-2.31552	-1.9829	-1.03701
SLC7A11	-1.20637	0.147095	-0.579421	-0.91134	-2.18239	-2.50513	-2.31552	-1.32399	-0.310055
SLC8A1	-1.87101	0.398597	-1.53005	-1.14628	0.674053	0.645511	0.143568	0.463838	-1.97243
SLCO1B3	-1.59675	0.273318	-1.12627	-0.15893	-3.11284	-2.8804	-2.31552	-1.9829	-1.97243
SLCO3A1	-0.389213	0.0415687	-0.69624	-0.309514	0.749392	0.776818	0.571067	-0.92237	-0.57009
SLCO4A1	-2.76721	0.419305	-2.20183	-1.35086	-2.57858	-2.8804	-2.31552	-1.9829	-0.562731
SLK	0.820472	0.878915	0.820546	0.896796	0.958304	0.803839	0.88864	0.740509	0.153514
SMAP1	0.793362	0.808243	0.786931	0.765341	0.669285	0.72786	0.713971	0.641516	0.731018
SMARCA2	0.643922	1.02742	0.562572	0.478644	0.871331	0.851601	0.580598	0.0670399	-0.082481
SMDT1	0.394215	0.636941	0.413916	0.67044	0.762736	0.638842	0.796091	0.601351	0.882197
SMS	0.787021	1.10085	1.1011	0.823222	0.916689	0.86248	0.829325	0.72686	1.06902
SNX11	-0.0158079	0.640545	-0.114036	0.116937	-0.286544	-0.440328	-0.210248	0.157166	0.0532324
SNX30	-0.0778222	0.479646	0.400619	0.311086	0.282623	-0.389938	0.105392	-0.730855	-0.560239
SPATA5	0.396935	0.618643	0.379568	0.245971	0.136393	0.443981	0.268726	0.257181	-0.169985
SPATA6L	-0.569837	0.688671	-0.388469	0.183601	-0.940024	-0.987697	-0.547002	-1.9829	-0.450832
SPINK2	0.727092	0.853072	0.951754	0.850135	-0.0629373	0.156718	-0.0255694	-0.756823	0.584381
SPOCK3	-2.33207	0.260928	0.389619	-0.573288	-0.584729	-1.25674	-2.09212	0.0486025	-1.97243
SPTAN1	0.651988	0.677256	0.615198	0.493847	0.805465	0.656943	0.624936	0.698026	0.610199
SPTBN5	-2.3042	-0.0416665	-1.79294	-1.40256	-1.0153	-2.73287	-0.321231	-1.9829	-1.29893
SQLE	0.896835	0.986459	1.04804	0.982517	0.922789	0.906148	0.890807	0.792594	0.807798
SQRDL	-1.30181	0.658012	-1.6451	-0.644191	-0.260202	-0.059014	-0.261002	-0.116964	-1.97243
SQSTM1	0.570566	0.707315	0.708562	0.528234	0.865946	0.923019	0.630277	0.661699	0.723231
SSR4	0.910503	0.988814	1.05303	1.05234	1.01976	1.02871	0.963077	0.890929	1.05733
SSTR5-AS1	-2.85572	0.263628	-3.62389	-3.59467	-3.11284	-2.8804	-2.31552	-1.9829	-1.97243
STAG3	-0.0661603	1.04224	0.809449	0.829449	-0.452729	-1.35762	-2.31552	-0.821173	-0.44816
STAT1	-0.376812	0.458737	0.349795	0.00754791	0.587949	0.67479	0.741432	0.378635	0.0481956
STAU1	0.836498	0.932691	0.767112	0.971702	0.790892	0.877555	0.806744	0.698357	0.885128
STX8	0.479461	0.883626	0.614574	0.307559	0.667055	0.613833	0.624296	0.614944	0.777062
SUDS3	0.877103	0.9489	0.812109	0.608112	0.799335	0.804029	0.692397	0.51255	0.941516
SVIP	0.880329	1.0317	1.02839	0.949494	0.967662	0.809611	0.704073	0.858697	0.422062
SYCP2L	0.159047	0.616098	0.225184	-0.471321	-0.0691907	0.0716252	0.26241	0.0473076	-0.26924
TAX1BP1	1.03864	1.03518	1.04541	0.987093	1.07678	1.01252	0.909309	0.873189	0.911124
TBC1D17	0.029589	0.426954	-0.363128	-0.264155	0.0939251	0.305393	0.240336	0.225879	0.442814
TBCD	0.695137	0.760416	0.313483	0.214396	0.382598	0.0560144	0.653543	0.592678	0.56522
TBL1XR1	0.697127	0.816683	0.781706	0.783501	0.882412	0.869449	0.797602	0.779494	0.547744
TBPL2	0.120807	0.724821	-0.0263152	-0.175351	-1.42432	-2.58805	-2.31552	-0.94392	-0.907197
TBX3	-0.24337	0.469471	0.0866914	-0.559134	0.283866	0.369168	0.379062	0.461422	-0.0450481
TCF4	0.129577	0.570681	0.0907118	0.510843	1.01221	0.967067	0.909522	0.931012	0.420692
TDRD1	0.111917	1.02475	0.930509	0.821394	-0.935725	-0.609272	-2.31552	-1.28951	-1.97243
TDRD9	0.0841177	0.593081	0.569044	0.674455	-0.936602	-1.94091	-0.318064	-1.9829	-1.97243
TEKT5	-2.30012	-0.170762	-1.74403	-2.16895	-0.978989	-2.8804	-2.31552	-1.9829	-1.97243
TESC	-1.14305	0.489238	-0.366965	-0.158949	0.1593	-0.0274915	0.437984	-1.9829	-1.1992
TGFA	-2.95605	0.134753	-3.62389	-2.70301	-0.489026	-1.58471	-2.31552	-1.9829	-1.97243
TGM7	-1.85119	0.610607	-2.26151	-2.14657	-2.86589	-2.8804	-2.31552	-1.9829	-1.97243
THRB	-2.99039	0.287612	-3.62389	-2.27139	-1.21701	-2.8804	-2.31552	-1.9829	-1.55238
THRSP	-2.22675	0.176163	-3.36969	-2.41995	-2.98764	-2.62062	-0.503807	-1.9829	-1.97243
THTPA	-0.401507	0.228603	-0.00657701	0.108866	0.102794	-0.327182	0.479759	0.0157809	-1.40169
TLE6	0.0283566	0.810238	-0.150959	-0.76534	-1.82527	-0.630648	-1.84103	0.541426	-0.306093
TMEM106C	0.451868	0.607578	0.486883	0.428685	0.651516	0.43963	0.54613	0.589087	0.562551
TMEM163	-1.775	0.654441	-2.76121	-2.04875	-0.565	-1.53733	-0.494267	-1.9829	-0.918276
TMEM2	-1.79522	-0.21394	-1.43088	-1.44304	0.46084	0.122537	0.352059	-1.9829	-1.04739
TMEM200A	-2.97327	0.0682094	-1.16964	-0.936668	-0.106082	-0.842559	-0.628324	-1.13381	-0.776579
TMEM230	0.865782	0.881627	0.888861	0.866	0.941696	0.864394	0.875177	0.794182	0.841663
TMEM232	-1.26081	0.47284	-0.434298	-0.312529	-0.166045	-1.22017	-2.31552	-1.32399	-1.07891
TMEM243	0.104713	0.608281	-0.155463	0.199378	0.175197	-0.112205	0.248388	0.0125988	0.560508
TMEM255B	-1.86749	0.190431	-1.23438	-0.988596	-3.11284	-1.42623	-2.31552	0.490878	-0.349771
TMEM56	-0.152821	0.231171	-0.321861	0.0412675	0.8639	0.57181	-0.156339	-0.50309	-0.628274
TOB1	0.293824	0.71524	0.576269	0.615122	0.641521	0.283258	0.526425	0.0796532	0.220861
TP53INP1	0.11545	0.530161	0.614901	0.52063	0.412937	0.32969	0.35471	-0.431693	-0.110315
TP63	-2.45411	0.430285	-2.37143	-0.781816	-1.36783	-2.8804	-2.31552	-1.9829	-1.97243
TPO	-1.3025	0.496273	-3.38864	-3.88423	-1.56042	-2.8804	-0.460671	-1.9829	-1.97243
TRAF2	0.239956	0.680269	0.30079	0.293896	-0.171856	0.120367	-0.000266614	0.375049	0.479305
TRAF5	-0.546164	0.394107	-0.39262	-0.0656655	0.220215	0.400355	0.484633	0.0725339	-1.18108
TRAPPC1	0.575676	0.643602	0.700413	0.574644	0.753365	0.565329	0.729651	0.521656	1.06647
TRIM50	-1.6145	0.257067	-0.272014	-0.0195017	-0.711094	-0.387448	-0.228038	-1.9829	-1.48502
TRIM77	-2.93595	0.208235	-3.62389	-3.74714	-3.11284	-2.8804	-2.31552	-1.9829	-1.97243
TRIP12	0.692012	0.837962	0.841782	0.907088	0.814602	0.735537	0.672972	0.778475	0.6526
TRMT44	-0.623742	0.64539	-1.21291	-0.403267	-0.152672	-0.484844	-0.474455	-1.9829	0.384687
TRPM5	-1.54188	0.160736	-3.54944	-1.53627	-2.80553	-2.8804	-2.31552	-1.9829	-1.52726
TSC22D1	0.632567	0.87819	0.725804	0.880391	0.937627	0.792813	0.911164	0.864855	0.898428
TSPYL5	-0.00844586	0.476297	0.463041	0.571148	0.396186	0.416502	0.394776	-0.0175406	-1.43167
TSSC1	0.175378	0.421651	0.245163	0.105824	0.301411	-0.121846	0.487331	0.497281	0.71527
TSTD1	0.817508	0.930426	1.04278	0.760817	0.96414	0.95394	0.740099	0.795648	0.980184
TTC39A	0.054576	0.41084	-0.186945	0.196692	-0.518752	-0.296844	-0.600993	-0.0840434	-0.660818
TUBA4A	-1.7883	0.608597	-0.610075	-0.656769	-0.747709	-2.68803	-2.31552	0.250821	-1.52828
TUBA4B	-1.89578	0.696137	-3.01619	-2.61539	-1.08216	-2.8804	-2.31552	-1.9829	-1.97243
TUBB8	0.188464	0.918037	0.0460411	0.000551712	-2.53745	-1.95766	-0.849252	-1.51929	-1.97243
TXN2	0.931709	0.937448	0.805846	0.68734	0.904174	0.958254	0.886372	0.8263	0.870526
TXNDC16	0.0901939	0.530491	0.546537	0.483939	0.23456	0.502699	0.327939	-0.60086	-0.0303569
UBA5	0.367119	0.824025	0.299824	0.711603	0.452774	0.235674	0.391392	0.389323	0.620581
UBE2D3	1.07731	1.08406	1.09463	1.08704	1.01087	0.992316	0.934326	0.894731	1.04421
UBE2E1	0.143208	0.412011	0.249636	0.2898	0.30756	0.220694	0.222202	0.562629	0.706671
UBE2E2	0.741782	0.859711	0.787233	0.886779	0.664436	0.514814	0.645775	0.722733	0.798687
UBE2Q2	0.541456	0.598652	0.23541	0.523765	0.190479	0.291962	0.295565	0.0100639	0.579709
UBXN11	0.220073	0.707923	0.278681	-0.112208	0.256696	-0.299315	0.464675	0.0588753	0.213632
UGGT2	-0.0189607	0.496703	0.446384	0.46738	0.270737	0.401195	0.491839	0.237928	0.32461
UHRF1	-0.298478	0.220423	-0.153947	-0.97066	-1.09464	-1.17794	0.463855	0.300727	-1.97243
ULK4	0.0645036	0.668814	0.0257327	-0.0338079	-0.280813	-0.307185	0.321736	-0.1409	-0.201877
UNC13C	-2.22378	0.711422	-2.59602	-2.97888	-2.59716	-2.8804	-1.49152	-1.9829	-0.652572
UPK3B	-1.40282	-0.429588	-1.18355	-1.93405	0.254351	-0.509569	0.0447027	-0.537057	-1.33532
USP18	-1.21629	0.0897761	-1.27885	-0.120032	0.36367	0.443814	0.534299	-0.0140457	-0.3531
USP2	-0.736355	0.574195	0.215974	-0.0353798	-0.0658649	-0.561788	-0.442448	-1.9829	-0.760935
USP30	-0.202009	0.308462	-0.0574385	0.283421	0.396256	0.20759	0.138342	0.0266412	-0.230209
VGLL4	-0.079428	0.60869	0.416566	0.338096	0.813375	0.858398	0.766952	0.693164	0.747436
VLDLR	-1.34417	0.313403	-0.56367	-0.479269	0.74589	0.420736	0.193638	-0.116973	-0.617364
VPS13B	0.103913	0.477166	0.450259	0.395629	0.484807	0.583436	0.314406	0.580855	-0.128763
WDR76	-0.0769035	0.396598	0.24183	-0.0158379	-1.28483	-0.1385	0.194502	-0.139141	-0.0282365
WDSUB1	0.481418	0.692568	0.555352	0.786918	0.311451	0.318872	-0.178149	0.294824	0.0426457
WEE2	-2.53585	0.497083	-2.09497	-0.839623	-2.13283	-2.8804	-2.31552	-1.9829	-1.97243
WFS1	0.191115	0.626721	0.165548	0.192447	0.786172	0.624194	0.586057	0.607751	0.223132
WWOX	0.327365	0.531695	0.563834	0.130887	0.594104	0.340971	0.499588	0.486681	0.00241826
YBX2	-1.01218	0.262015	-0.144641	0.0582572	-1.04981	-1.88502	-2.31552	-1.9829	-0.105337
YPEL5	0.674697	0.881908	0.90384	0.889123	0.841328	0.794384	0.747536	0.647269	0.824391
YWHAH	0.34681	0.514685	0.133357	0.422057	0.451582	0.133313	0.515551	0.696428	1.04703
ZAR1	-2.64756	0.303238	-2.315	-1.48981	-3.11284	-2.8804	-2.31552	-1.9829	-1.97243
ZBTB18	-1.16198	0.296062	0.146307	0.311753	0.0885811	-0.230503	-0.69805	-0.646786	-0.580635
ZBTB33	-0.568826	0.426157	0.290437	0.362305	0.455496	0.395278	0.391723	0.633938	0.19527
ZFAND2A	0.665337	1.08192	0.807141	0.690685	0.537031	0.377764	0.354025	0.671726	0.200117
ZFHX3	-0.283954	0.283376	0.227391	0.0943946	0.497967	0.592	0.515442	0.724146	-0.323154
ZFP64	-0.0645126	0.446441	-0.286722	-0.594058	0.125957	0.113701	0.342024	0.351227	0.416732
ZFR2	-0.152184	0.487918	0.413212	0.288581	0.175251	0.258089	0.197529	-1.9829	0.491507
ZHX3	-0.00420671	0.596479	0.202625	0.0789431	0.0840725	-1.45771	0.0345571	0.0275696	-0.534417
ZNF215	-0.0701835	0.508664	0.0379681	0.278941	-2.2971	-1.91621	-0.699522	0.174917	0.0346843
ZNF330	0.347408	0.557975	0.237756	0.346793	0.402155	0.513565	0.566902	0.454466	0.458089
ZNF503	-1.96867	0.414325	0.115333	-0.850704	0.341355	0.118276	0.578286	0.509954	-0.810929
ZNF815P	-0.99819	0.252501	-1.56426	-0.688389	-0.521964	-1.74631	-1.96235	-1.9829	-1.97243
ZNF883	0.353653	0.621216	-0.251332	0.181723	0.313262	0.456604	0.0602155	-0.200649	-0.110256
ZP2	-2.46751	0.51972	-3.17553	-2.01771	-1.35184	-2.8804	-2.31552	0.160513	-0.627666
ZP3	-0.54387	1.23683	-1.14989	-0.654919	-0.0187063	-0.558575	-2.31552	-1.9829	-0.799161
A2M	0.215613	-1.05471	0.0370985	-0.655995	-0.579799	-0.520826	-0.688968	0.717979	-1.32498
ABCG1	-2.47814	-4.10852	-2.94845	-3.89215	-0.351763	0.150877	-2.31552	0.660137	-0.10518
ACP2	-0.549324	-0.457204	-0.212054	-0.239277	0.322752	0.231875	0.254552	0.666076	0.577764
ADAM15	-0.342457	-0.168418	-0.180449	-0.820118	-0.417237	-0.269106	0.148175	0.54196	-0.106176
ADAMTS7	-1.75359	-1.14465	-0.560624	-0.944861	-0.352475	-0.279894	0.353196	0.594402	-0.119969
ADAMTS9	-2.93114	-0.709417	-1.56813	-2.66567	-2.91171	0.152121	-0.823442	0.645132	-1.11792
ADD3	0.741613	0.619107	0.588291	0.660842	0.929618	0.901436	0.818624	0.915662	0.655442
ADM	-0.0592648	-0.609406	0.0978219	0.0411181	0.297053	0.540255	-0.149754	0.84648	0.808519
ADRBK1	-0.129371	-0.0561213	-0.163341	0.280277	-0.228704	-0.0913364	0.32747	0.633107	-0.144862
AGAP6	0.344287	-0.00177934	0.0350328	0.443093	0.256034	-0.342231	0.315459	0.612187	-0.267444
AGO4	-0.781987	-1.79006	-1.14506	-0.315989	-0.421222	-0.688015	-0.148798	0.513786	-0.935981
AIF1	-1.73859	-3.20625	-0.76974	-1.70021	-1.06515	0.731358	0.173653	0.519073	-1.06397
AMOTL1	-0.876053	-0.402179	-0.267853	-0.183984	0.115773	0.203104	0.274859	0.748384	-0.37324
ANGPT1	-0.264457	-0.892227	-1.1974	-1.22234	-2.1667	-0.484629	0.357949	0.654682	-1.97243
ANGPTL4	0.0991457	-4.10852	-0.471078	-2.35677	-2.8944	0.0640231	0.0958547	0.650867	1.07002
ANKRD6	-0.830562	-0.505792	-0.616597	-0.128703	-0.38982	0.0851923	-2.11874	0.477764	-0.118586
ANXA11	0.162883	0.552699	0.475588	0.317182	0.219275	0.00523692	0.41633	0.685991	0.74695
ANXA2	0.909802	0.683432	1.01065	0.895879	0.811607	0.764917	0.698824	1.04659	1.14663
APP	0.406742	0.0723415	-0.0717932	-0.0917706	0.260107	0.151931	0.308576	0.743039	1.10386
ARHGAP28	0.315195	-1.3425	-0.304511	-0.974047	-0.123607	0.0488717	0.224377	0.734676	0.399148
ARHGAP29	0.71737	0.37987	0.697953	0.476356	0.518488	0.595652	0.969098	0.934354	0.738586
ARHGEF2	0.129749	-1.7356	-0.472842	-0.735031	-0.315157	0.0651982	0.207908	0.634679	0.339728
ARHGEF3	-0.219939	-0.052525	-0.284013	-0.533933	0.390009	0.3893	0.597689	0.747732	-0.0549892
ARHGEF7	0.593567	0.462576	0.700472	0.620997	0.470336	0.47247	0.376184	0.796439	0.248179
ARMCX2	0.241715	-0.432681	-0.0854808	0.0435369	0.302229	0.507017	0.0952708	0.697436	0.795094
ARRB1	0.3195	-2.72345	-1.40549	-2.4895	-0.298731	-0.205477	0.109884	0.586385	0.544433
ASAP1	0.410557	0.427256	0.710407	0.682139	0.269365	0.516696	0.695869	0.781748	0.473661
ASAP2	0.319067	0.26582	0.347205	0.314232	0.132777	0.26308	-0.0856052	0.756979	0.129402
ASB7	0.265957	0.0201935	-0.229562	0.00021902	0.0392261	-0.0314712	-0.159684	0.505071	-0.0650206
ATP8A1	0.167066	0.23181	0.263161	-0.547217	0.432709	-0.109619	-1.16812	0.676415	0.551608
B4GALT6	-0.317596	0.223641	0.148027	0.214209	-0.179587	-1.71154	-1.30676	0.399369	-0.59502
BCAP29	0.754279	0.806991	0.910885	0.994145	0.609858	0.52419	0.289523	0.742852	0.669745
BCHE	-2.57894	-4.10852	-3.46692	-2.31025	-1.03774	-1.25045	0.0359437	0.719648	-1.97243
BIK	-0.186536	0.0898828	-0.510803	-2.16585	-1.73993	-0.77105	0.296727	0.651756	0.265349
BIN3	0.0529499	0.577592	0.30027	0.293975	0.262819	0.423234	0.631557	0.740122	0.359971
BIRC5	0.818025	0.353078	0.69891	0.659388	-0.268649	0.175883	0.718974	0.683754	0.896385
BRD9	0.339511	0.425429	0.627962	0.594678	0.342791	0.263233	0.371363	0.682877	0.587866
BUB1	0.750214	0.426746	0.826909	0.910449	0.194381	0.252891	0.353035	0.605608	0.569115
BZW2	0.0532142	-0.551829	-0.228476	-0.847859	0.382985	0.304718	0.659092	0.770558	0.690224
C1orf21	-2.1594	-3.27876	-0.0239923	-0.77212	0.592181	0.530364	0.65667	0.808192	-0.491236
C1QTNF3	-1.37877	-4.10852	-2.54732	-1.15499	-0.531942	-1.25737	0.40853	0.739207	-1.4128
CALCRL	-2.22567	-0.920354	-0.598374	-0.74378	0.621131	0.518637	0.0169674	0.807681	-1.97243
CALM1	1.20238	1.15025	1.22001	0.975276	1.15906	1.08085	0.975655	1.08451	1.18575
CALML4	-0.0817854	0.0937631	-0.692548	-0.479559	-0.738497	0.0292217	0.173776	0.579516	-0.928284
CAPG	0.832101	-0.747585	0.345833	-0.270069	0.248607	0.147803	0.511983	0.633347	0.990778
CARD8	-0.39292	-2.24216	-0.267314	-1.10317	0.213033	-0.0945286	0.15735	0.727228	0.2618
CCDC167	0.838861	0.735992	0.848228	0.717094	0.560758	0.580753	0.709374	0.790827	0.921404
CCDC85A	-2.18047	-1.35065	-1.74829	-2.74566	-0.121572	-0.22864	-0.878215	0.502173	-0.858435
CCDC85B	0.301089	-1.17789	-0.990779	-0.842061	-0.907825	-0.0685373	0.0385002	0.692274	1.04452
CCPG1	0.611548	-0.293818	0.177096	-0.836684	-0.427904	0.053138	-0.374105	0.659273	0.833933
CD109	-0.864873	-1.76663	-1.2526	-0.652695	-0.408739	-0.533037	-0.570992	0.514288	-0.161816
CD200	-1.24148	-4.10852	-0.253737	-0.556963	0.756946	0.585485	0.668308	0.911904	0.144783
CD24	-0.185617	-2.39107	0.1965	-2.10658	-1.37131	-1.58584	-0.808703	0.699347	-1.97243
CDC34	0.320739	0.0750138	0.344827	0.10669	0.0806956	-0.168657	0.198207	0.53701	0.752863
CDC37	0.802543	0.475373	0.648325	0.456367	0.846646	0.819215	0.733107	0.873527	0.9125
CDC42EP1	0.145305	-3.1496	-2.10957	-1.75204	0.284283	0.0508474	0.334134	0.64531	0.741066
CDCA5	0.792115	0.108165	0.579219	0.443822	-0.651702	-0.104638	0.0176734	0.577927	0.600367
CDCA7	0.934001	-0.404209	0.622471	0.0620061	-0.0795142	-0.344429	0.435178	0.574652	0.8683
CDCA8	0.721766	0.435031	0.722881	0.603681	-0.646062	0.142196	0.359098	0.561138	0.60297
CDYL	0.537042	0.0758587	0.363511	-0.00816707	0.2074	-0.355738	0.465266	0.640674	0.336446
CHEK2	0.831791	0.0045627	0.634166	0.288729	-0.432931	-0.261597	0.197228	0.417739	0.50158
CHPF2	-0.975241	-1.08872	-1.65345	-0.358391	-0.474838	-0.850214	-0.10694	0.448812	0.206828
CHST12	0.307324	-0.0696373	-0.446914	0.0407536	0.235633	0.00923075	0.394888	0.675708	0.858943
CHST15	0.026471	-0.136361	-0.507669	-0.220627	0.211052	0.0449765	-0.338216	0.603498	-0.449477
CKS1B	1.1349	0.803285	0.975436	0.655979	0.6966	0.643773	0.88808	0.857949	1.11263
CLIC1	0.823721	-0.433578	0.347351	0.202865	0.982375	0.859357	0.872465	0.946674	1.06586
CMTM7	0.0304053	0.256028	0.601951	-0.0919543	0.104789	0.224877	0.399577	0.824891	0.422013
CNOT1	0.640758	0.611173	0.786837	0.605009	0.365629	0.523252	0.364801	0.713371	0.4714
COL5A2	-0.812124	-0.566207	-0.337034	0.152028	0.371018	-0.0501547	0.56883	0.701689	-1.31718
COL6A2	-0.439281	-0.492688	-0.0458226	-0.0771014	0.405637	0.261196	0.570843	0.777817	0.698031
COTL1	0.121687	0.0600127	0.42723	-0.63602	0.422498	0.598034	0.623604	0.947997	0.741848
CPNE2	-0.83527	-1.97255	-0.448743	-0.962604	-0.495249	-0.740443	-1.2074	0.516422	0.223889
CREB5	-0.722978	-0.0865391	-2.20433	-1.56989	0.260171	-0.976291	-0.136515	0.696556	-0.344478
CROCCP2	-0.0924935	-0.376836	0.0214004	0.0206564	-0.217792	-0.321853	0.458476	0.619754	0.165313
[truncated: 544 more rows]

## Sheet: Differential_PGCLCvsFGC1
	FGC1	FGC4	FGC2	FGC3	Soma4	Soma3	Soma2	Soma1	PGCLC	FC_PGCLCvsFGC1	up in PGCLC	down in PGCLC	gene
ABCA1	1.78122	1.48373	0.43757	0.454364	1.8943	1.25188	1.93515	0.929551	1.05747	-0.723744	FALSE	TRUE	ABCA1		all values were natural log (CPM+1) transformed
ABCF3	2.2913	1.71036	1.2157	1.6226	1.64742	1.17667	1.59401	1.48413	1.273	-1.0183	FALSE	TRUE	ABCF3
ABHD14B	1.69289	0.530103	0.443974	0.309525	1.19229	1.39454	0.595628	1.91519	0.739088	-0.953802	FALSE	TRUE	ABHD14B		FC_PGCLCvsFGC1 = PGCLC-FGC1
ABRACL	2.31193	0.543324	1.02252	0.963745	3.02588	2.89105	2.68559	2.46587	2.87291	0.560978	FALSE	FALSE	ABRACL
ACADS	1.54735	0.635663	0.53318	0.207624	0.637248	0.458701	0.523941	0	0.525692	-1.02166	FALSE	TRUE	ACADS
ACP5	1.52041	0.188699	0.181211	0.0038128	0.012389	0.0339603	0.0538688	1.28781	0.0971344	-1.42328	FALSE	TRUE	ACP5
ACSL4	2.08804	0.846608	1.34638	0.951058	1.43437	1.70281	0.507694	0.877845	0.916754	-1.17128	FALSE	TRUE	ACSL4
ACTB	4.77543	4.15426	3.87699	3.39921	5.02087	4.83746	5.1401	5.91107	6.58526	1.80983	TRUE	FALSE	ACTB
ACTG2	4.03696	3.23402	0.184111	0.0230413	0.345614	0.0983955	0.209379	0.375193	4.65603	0.619076	FALSE	FALSE	ACTG2
ACTN1	2.92858	2.44266	0.989867	1.40408	1.40568	2.17015	1.9027	2.07571	3.21242	0.283838	FALSE	FALSE	ACTN1
ACTR1A	2.29417	1.7768	1.28235	1.22627	2.16862	1.74813	2.25044	2.49612	2.50181	0.207635	FALSE	FALSE	ACTR1A
ADD2	1.99488	1.18415	0.517434	0.721328	0.558818	0.0993695	0.00452437	0	0.617439	-1.37744	FALSE	TRUE	ADD2
ADIPOR1	1.8968	1.58121	0.705435	0.894484	2.07993	1.72039	1.73457	2.01076	1.86045	-0.0363522	FALSE	FALSE	ADIPOR1
AEN	2.63605	2.01565	1.41142	1.60077	0.29427	0.304271	0.233932	0.393348	1.79913	-0.836922	FALSE	TRUE	AEN
AGPAT6	2.39145	1.44921	1.2375	1.51819	1.18015	1.19742	1.48392	1.24224	1.51066	-0.880785	FALSE	TRUE	AGPAT6
AK4	3.09379	2.59894	2.444	1.54912	2.31122	3.10691	1.08924	1.33343	2.36175	-0.732037	FALSE	TRUE	AK4
AKAP1	2.45183	2.04379	0.813745	0.858324	0.832971	0.584101	1.10946	0.0723878	1.84819	-0.603637	FALSE	FALSE	AKAP1
AKAP12	3.72442	1.72831	2.52449	1.88054	1.14487	1.6999	2.72236	4.10996	4.81552	1.0911	TRUE	FALSE	AKAP12
AKR1A1	2.87912	2.01386	1.93368	1.20763	2.52519	2.56927	3.14057	2.60675	2.81453	-0.0645937	FALSE	FALSE	AKR1A1
ALDH4A1	1.52816	0.934848	0.505147	0.497462	0.576165	0.0995506	0.219769	0.0260459	0.856084	-0.672077	FALSE	FALSE	ALDH4A1
ALDH7A1	2.44204	0.611483	1.13191	0.648747	2.27413	2.05014	2.46598	1.73549	2.69473	0.252689	FALSE	FALSE	ALDH7A1
ALDOA	4.50834	3.54236	3.90871	2.43298	4.41299	4.60187	4.00758	4.0392	4.77062	0.262277	FALSE	FALSE	ALDOA
ALDOC	2.33774	0.792759	1.12721	0.359034	2.05802	2.42601	0.96672	0.929009	1.79445	-0.54329	FALSE	FALSE	ALDOC
ALPL	3.1367	0.623406	1.81446	0.672107	0.0854772	0.122219	0.445605	0.226824	2.59425	-0.542454	FALSE	FALSE	ALPL
ALPPL2	2.48622	0.58441	0.0939878	0.0373696	0.00423678	0.0273828	0.0134097	0.0402583	0	-2.48622	FALSE	TRUE	ALPPL2
ANP32A	2.63582	1.7422	1.39009	1.42366	2.73977	2.3982	3.24378	3.11158	2.85172	0.215904	FALSE	FALSE	ANP32A
ANP32E	2.95214	0.911511	2.47678	1.04794	2.03291	2.04285	2.72304	3.078	2.86233	-0.0898116	FALSE	FALSE	ANP32E
ANXA3	2.3653	1.20629	0.15457	0.384351	1.69064	0.916262	0.497495	2.13771	3.46612	1.10082	TRUE	FALSE	ANXA3
ANXA6	2.20291	1.90675	0.793369	0.36996	2.2679	1.85617	2.94694	1.72678	2.55682	0.353902	FALSE	FALSE	ANXA6
AP2M1	4.08872	3.43206	3.67648	2.65484	3.48857	3.36613	3.27084	3.50249	4.37995	0.291231	FALSE	FALSE	AP2M1
APEX1	3.68586	2.19531	2.34504	1.60113	3.23925	2.60001	3.56134	3.00988	3.00201	-0.683852	FALSE	FALSE	APEX1
APOC1	3.99839	2.08102	3.07444	1.45496	1.41764	1.35401	1.87917	1.0718	2.67383	-1.32457	FALSE	TRUE	APOC1
APOC1P1	1.46963	0.477143	0.161584	0.0021352	0.0437299	0.0236968	0.022638	0.0260459	0	-1.46963	FALSE	TRUE	APOC1P1
APOE	3.59949	0.322743	1.2163	0.553928	1.92103	1.06449	2.02822	0.859132	5.44245	1.84296	TRUE	FALSE	APOE
APRT	3.80266	2.40355	2.95607	1.49426	3.11939	2.95948	3.05855	3.12258	3.76162	-0.0410345	FALSE	FALSE	APRT
AQP3	1.68842	0.392196	0.465932	0.176906	0.845371	1.12368	1.18527	0.0260459	2.07841	0.389988	FALSE	FALSE	AQP3
ARHGAP1	1.69867	1.13167	0.877098	0.392337	1.00937	1.10203	0.620414	1.94099	1.1727	-0.525973	FALSE	FALSE	ARHGAP1
ARID5B	2.44029	0.550051	1.74592	0.568649	3.19842	2.81275	3.3739	2.41923	3.00285	0.562567	FALSE	FALSE	ARID5B
ARPC1B	2.7914	2.25583	1.17122	0.314256	1.21678	1.31369	1.1668	2.46407	3.31867	0.527265	FALSE	FALSE	ARPC1B
ASH2L	3.13028	2.05354	2.24043	2.54474	2.68156	1.91913	2.46226	1.8564	1.67122	-1.45907	FALSE	TRUE	ASH2L
ASRGL1	3.66137	2.92582	2.39646	2.53397	1.09219	0.868917	1.27731	0.567433	3.55982	-0.101545	FALSE	FALSE	ASRGL1
ATIC	2.86067	1.80297	2.30964	1.33228	1.76294	2.20709	1.87861	0.734291	2.14908	-0.711588	FALSE	TRUE	ATIC
ATP5G1	3.80841	3.22169	3.20874	1.97566	2.98319	3.0819	3.29879	3.24897	3.1054	-0.703004	FALSE	TRUE	ATP5G1
ATP6V1B1	1.56663	0.0205206	0.153701	0.0785144	0.544633	0.0433699	0.0142709	0.0260459	0	-1.56663	FALSE	TRUE	ATP6V1B1
BCL7A	2.05216	0.621268	1.54143	1.13015	1.97518	2.39195	1.88604	1.5697	1.25086	-0.801304	FALSE	TRUE	BCL7A
BFAR	2.8763	1.53276	1.75491	1.66629	1.90053	1.67975	1.38758	2.63074	2.45412	-0.422172	FALSE	FALSE	BFAR
BIN1	2.25031	0.0487969	1.15718	0.278992	1.48025	0.535913	1.4632	1.68135	1.77643	-0.473885	FALSE	FALSE	BIN1
BLCAP	2.5563	1.94113	1.41467	1.78516	1.52486	0.863297	1.61467	2.73961	1.75777	-0.798535	FALSE	TRUE	BLCAP
BNIP3	4.13285	3.19199	3.55936	2.43858	4.04693	4.74059	3.56178	3.19875	2.88758	-1.24527	FALSE	TRUE	BNIP3
BPHL	1.92492	1.13626	1.19872	0.680961	1.80048	1.76677	1.72638	1.64444	1.58995	-0.334978	FALSE	FALSE	BPHL
BTF3	4.26573	3.85133	3.57214	3.23681	4.29741	4.63683	4.38704	4.28319	4.89673	0.630993	FALSE	FALSE	BTF3
BTF3L4	3.61741	2.84174	2.87376	2.85595	2.74347	2.36193	3.14887	2.21595	3.12956	-0.487849	FALSE	FALSE	BTF3L4
BYSL	2.21528	1.35471	1.60565	1.14951	1.00966	1.06901	1.64654	1.67067	1.26535	-0.949935	FALSE	TRUE	BYSL
C1QBP	3.05944	2.43292	2.40063	1.70057	1.6903	0.96079	1.70937	1.46198	3.3356	0.276157	FALSE	FALSE	C1QBP
C5orf15	2.2052	0.993307	1.32595	1.38263	2.95395	2.5514	2.97078	1.59925	2.0017	-0.203502	FALSE	FALSE	C5orf15
C6orf48	3.05112	1.54419	2.14337	1.78422	3.52631	3.74876	3.44983	2.71666	2.38946	-0.661658	FALSE	FALSE	C6orf48
CA2	1.88679	0.187595	0.0278848	0.208649	0.0140025	0.0342858	0.265422	1.33752	2.48155	0.594751	FALSE	FALSE	CA2
CALD1	2.30281	0.378642	0.761174	1.64655	4.33785	4.30242	4.23566	3.83571	3.50211	1.1993	TRUE	FALSE	CALD1
CARHSP1	3.02779	2.49854	2.29651	1.18991	2.08744	1.64614	2.51416	2.24587	4.44845	1.42066	TRUE	FALSE	CARHSP1
CCDC144CP	2.67816	1.08997	1.63433	1.49292	0.175258	0.611559	0.53041	0.0402583	0	-2.67816	FALSE	TRUE	CCDC144CP
CD47	2.96007	2.00564	2.04809	2.25666	3.18339	3.02221	2.68883	3.02938	1.08789	-1.87218	FALSE	TRUE	CD47
CD63	3.84407	1.15145	2.85068	2.32886	4.06635	4.19572	4.18133	4.36476	4.45417	0.610107	FALSE	FALSE	CD63
CD81	2.92823	1.70248	2.15712	1.56569	2.95197	2.9154	2.52891	3.30194	2.09064	-0.837597	FALSE	TRUE	CD81
CD9	3.94986	2.85619	2.42839	2.30102	3.89407	3.53291	1.55227	2.78244	3.89014	-0.0597227	FALSE	FALSE	CD9
CDC42EP4	2.01271	0.140181	0.241045	0.33491	1.717	1.89835	1.8646	1.5961	1.84637	-0.16634	FALSE	FALSE	CDC42EP4
CDK4	2.86305	1.24448	2.19366	1.71347	2.56297	2.49278	3.04108	2.9113	2.73413	-0.128915	FALSE	FALSE	CDK4
CDO1	1.81396	0.0035672	0.401078	0.743768	2.51834	1.50498	1.71103	0.0159978	1.03709	-0.776871	FALSE	TRUE	CDO1
CENPA	2.21548	0.273993	0.603086	0.35885	0.292802	0.143414	0.531294	0.201158	2.08287	-0.132617	FALSE	FALSE	CENPA
CERS5	1.99951	0.588128	0.99885	0.906221	2.00946	1.89249	1.84065	2.15051	1.42835	-0.571157	FALSE	FALSE	CERS5
CFLAR	3.57896	2.32401	1.96272	2.39493	3.03913	3.09687	2.72176	2.74488	1.13664	-2.44232	FALSE	TRUE	CFLAR
CHMP4A	1.74557	0.41987	0.441045	0.448028	1.77296	1.92462	2.21507	2.41772	2.19178	0.446208	FALSE	FALSE	CHMP4A
CHP1	2.55859	1.05044	1.53811	0.63565	1.43355	0.799878	1.48889	1.55146	2.01242	-0.546171	FALSE	FALSE	CHP1
CLDN6	0.948586	0.0964137	0.0163769	0.0483618	0	0	0	0.368418	4.34946	3.40087	TRUE	FALSE	CLDN6
CLDN7	1.60772	0.146216	0.782888	0.0520483	0.00328216	0.0389335	0.00366964	1.54665	2.89013	1.2824	TRUE	FALSE	CLDN7
CNN2	2.26055	0.208236	1.52178	0.333982	1.13754	1.37554	2.15093	2.55277	3.11429	0.853741	TRUE	FALSE	CNN2
CNNM3	2.49344	1.05547	2.02276	1.04766	1.72989	1.19512	1.64985	0.478589	0.164167	-2.32927	FALSE	TRUE	CNNM3
COA4	2.52299	1.4897	1.79002	1.11567	2.22094	2.22741	1.81208	1.62469	2.21613	-0.306867	FALSE	FALSE	COA4
COA7	2.16599	1.17728	1.2122	0.797792	1.13796	1.06171	0.896762	1.83481	1.12129	-1.0447	FALSE	TRUE	COA7
COL4A1	2.32105	0.124177	0.390477	0.800044	3.30742	3.58517	2.25413	3.62319	1.53087	-0.790177	FALSE	TRUE	COL4A1
COL4A2	1.9488	0.643778	0.756641	0.837254	2.98225	2.87923	2.26885	2.76645	1.82782	-0.120981	FALSE	FALSE	COL4A2
CORO1B	1.41729	0.656672	0.392542	0.266258	1.50481	1.19397	1.47462	1.85149	2.71405	1.29676	TRUE	FALSE	CORO1B
COX8A	3.6764	2.76218	3.03227	2.08229	3.65499	3.8389	3.89926	3.24128	3.55916	-0.117248	FALSE	FALSE	COX8A
CRIP1	3.50136	0.279036	1.86997	0.502637	1.83361	2.42437	1.51787	2.09011	0.966858	-2.5345	FALSE	TRUE	CRIP1
CRIP2	2.77487	0.652082	1.70705	1.64553	2.07801	2.55226	2.28623	4.05971	2.54973	-0.225134	FALSE	FALSE	CRIP2
CRTAP	2.41979	0.576706	1.77229	0.555799	1.83142	1.46263	2.2319	2.52453	1.79977	-0.620028	FALSE	FALSE	CRTAP
CSTB	3.10453	2.77467	2.20934	1.4349	3.65467	3.49005	2.91208	3.25345	3.76555	0.661021	FALSE	FALSE	CSTB
CTPS1	2.56109	1.28939	2.13221	1.42831	0.725437	0.606701	1.81939	1.45629	1.46829	-1.09279	FALSE	TRUE	CTPS1
CTSA	1.35978	0.840742	0.379881	0.330689	1.0257	1.50758	0.704106	1.55167	1.9705	0.61072	FALSE	FALSE	CTSA
CXXC5	2.1076	1.12502	0.874639	0.760407	2.233	1.61323	1.4216	1.88723	2.31431	0.20671	FALSE	FALSE	CXXC5
CYCS	4.20039	3.07407	3.41527	3.16765	3.07769	2.50629	2.83847	2.79513	3.15869	-1.0417	FALSE	TRUE	CYCS
CYP2S1	2.11245	0.133639	0.410309	0.136688	0.23878	0.572512	0.0745769	0.0865981	2.28374	0.171297	FALSE	FALSE	CYP2S1
DCAF4	2.00832	1.0658	1.28186	0.851618	0.445029	0.436265	0.601408	0.0597341	0.69479	-1.31353	FALSE	TRUE	DCAF4
DCXR	3.1005	2.19466	2.29123	1.01706	2.39396	2.01095	3.12017	1.61361	2.45017	-0.650334	FALSE	FALSE	DCXR
DDIT4	4.07406	2.06467	1.99096	1.77543	3.51096	4.12204	4.01155	4.11737	3.5619	-0.512162	FALSE	FALSE	DDIT4
DDIT4L	2.23119	0.428143	0.608612	0.366387	0.982995	0.53352	0.305651	0.384932	1.75782	-0.473362	FALSE	FALSE	DDIT4L
DDX47	2.28871	1.47702	1.25248	1.43778	2.43699	1.33926	2.75146	2.03735	0.0883735	-2.20034	FALSE	TRUE	DDX47
DFFA	2.59475	1.59717	1.38672	1.4394	2.17199	2.20419	2.22151	2.04133	2.5835	-0.0112461	FALSE	FALSE	DFFA
DHTKD1	2.27997	0.706523	0.870526	0.902558	1.39615	1.2631	1.08066	2.19126	1.78038	-0.499589	FALSE	FALSE	DHTKD1
DHX33	2.0408	0.81451	1.19016	1.02975	1.14516	1.04269	0.974797	1.12079	0.847366	-1.19343	FALSE	TRUE	DHX33
DLGAP1-AS2	1.46276	0.0359116	0.0171242	0.0251119	0.16741	0.0869144	0.38993	0.757966	0.477943	-0.984817	FALSE	TRUE	DLGAP1-AS2
DMD	4.09886	3.51309	2.45861	1.97539	3.68076	3.70745	2.77532	0.387218	2.13561	-1.96325	FALSE	TRUE	DMD
DOCK11	1.9736	0.635433	1.12367	1.0273	1.42927	1.79522	1.05304	0.0929149	1.46835	-0.505251	FALSE	FALSE	DOCK11
DPPA4	3.37378	0.3181	1.92192	0.762199	0.0276486	0.411154	1.06501	1.74508	2.5911	-0.782677	FALSE	TRUE	DPPA4
DPPA5	3.79813	3.89742	0.557633	1.78442	0.217331	0.0934436	0.157516	0.138004	0.010528	-3.7876	FALSE	TRUE	DPPA5
DPYSL2	2.77593	1.28244	1.75247	0.884457	2.39672	1.97163	2.93101	3.14824	1.97757	-0.798364	FALSE	TRUE	DPYSL2
DSP	2.29797	1.20785	0.599012	0.882093	1.76169	2.07362	2.43634	1.75591	2.49476	0.196795	FALSE	FALSE	DSP
EEF1A1	6.42448	4.95674	5.23083	4.28492	6.29753	6.12324	5.95806	6.39347	6.37836	-0.0461135	FALSE	FALSE	EEF1A1
EEF1G	5.37345	3.94808	4.63176	3.67316	5.1059	5.62177	4.51816	4.74396	0.631316	-4.74213	FALSE	TRUE	EEF1G
EEF2	4.62781	3.73347	3.36661	2.70626	3.66264	3.3731	3.75062	3.96025	5.12349	0.495683	FALSE	FALSE	EEF2
EFEMP1	2.52642	0.407916	1.07391	0.484201	1.92131	0.291904	1.61662	0.656916	2.07325	-0.453172	FALSE	FALSE	EFEMP1
EIF1AX	4.31399	3.95932	3.62802	2.92832	3.20312	3.36275	3.49855	3.33545	2.73958	-1.57441	FALSE	TRUE	EIF1AX
EIF2S3	3.32999	2.37787	2.7254	2.44457	2.85448	3.17828	3.24121	2.9119	2.88627	-0.44372	FALSE	FALSE	EIF2S3
EIF3F	3.73304	2.55139	2.98206	2.6247	3.0131	3.11775	3.17073	3.47633	4.07116	0.338122	FALSE	FALSE	EIF3F
EIF3I	3.51354	2.60842	3.05595	2.22869	3.33379	3.49964	3.3032	3.0854	3.34576	-0.167781	FALSE	FALSE	EIF3I
EIF3K	4.56065	3.50735	3.99785	3.28771	3.00657	3.42358	3.35963	3.61217	4.36804	-0.192617	FALSE	FALSE	EIF3K
EIF3L	4.20639	3.05243	3.47007	3.42546	3.16794	3.41719	3.24896	3.79173	4.20159	-0.00480486	FALSE	FALSE	EIF3L
EIF3M	2.45482	1.69673	1.68575	1.55457	2.51138	2.10473	2.79121	2.21353	2.91341	0.458595	FALSE	FALSE	EIF3M
EIF4B	2.96334	2.49386	2.06809	1.82828	2.92459	3.10584	2.91939	3.31789	3.17326	0.209915	FALSE	FALSE	EIF4B
EIF6	3.40131	2.50627	2.79465	2.42068	3.04884	3.2749	2.97011	2.8107	3.01675	-0.384561	FALSE	FALSE	EIF6
ELF3	1.66805	0.214379	0.334244	0.0912861	0.179341	0.751619	0.301742	0.0490064	1.35653	-0.311525	FALSE	FALSE	ELF3
ELK3	1.9185	1.54922	0.886853	0.478538	0.59511	0.876768	1.17345	4.26003	0.774564	-1.14394	FALSE	TRUE	ELK3
ELOVL3	1.7141	0.702517	0.54987	0.262344	0	0.0342161	0.0164372	0	1.46861	-0.24549	FALSE	FALSE	ELOVL3
ELOVL6	3.39024	1.1265	2.21199	0.558071	1.12874	1.59833	1.43546	0.815488	3.18989	-0.200348	FALSE	FALSE	ELOVL6
EMG1	3.45226	2.0005	2.81828	1.96607	2.41759	2.54891	2.33754	2.17008	2.27072	-1.18154	FALSE	TRUE	EMG1
ENC1	2.17631	0.152711	0.770376	0.567123	2.62674	3.13629	2.45798	1.61345	2.05871	-0.117601	FALSE	FALSE	ENC1
ENO1	4.76905	3.54525	3.98538	3.07599	4.9381	5.54333	4.53248	4.72425	5.12378	0.354729	FALSE	FALSE	ENO1
ENO2	1.71501	0.24656	0.847888	0.447286	1.59697	2.38997	0.150947	0.59984	2.91467	1.19965	TRUE	FALSE	ENO2
ERBB3	1.88189	0.289056	0.66964	0.461895	0.24424	0.0961734	0.346838	0	1.33444	-0.547459	FALSE	FALSE	ERBB3
ESAM	1.62669	0.0388975	0.0987121	0.254034	0.00645776	0.0192035	0.096612	4.07375	0.0859044	-1.54079	FALSE	TRUE	ESAM
ETFB	3.32218	2.40365	2.86939	1.94749	1.8915	2.20269	2.98083	2.47801	3.23742	-0.0847519	FALSE	FALSE	ETFB
ETV1	1.57783	0.00584262	0.317983	0.0919843	1.00346	1.59746	2.23598	1.50709	0.686448	-0.891383	FALSE	TRUE	ETV1
ETV4	2.59925	0.0310584	0.0892419	0.0772465	0.0614092	0.0946759	0.0744832	0.677784	2.8589	0.259641	FALSE	FALSE	ETV4
ETV5	3.37108	0.394986	0.916282	1.26717	2.45348	2.38719	1.56371	1.12397	2.69075	-0.680326	FALSE	FALSE	ETV5
EXOSC5	3.11336	2.06787	2.16058	1.78504	1.38555	1.43606	1.72403	1.57292	1.77318	-1.34018	FALSE	TRUE	EXOSC5
FAM122C	2.68794	1.15057	1.4181	1.62993	1.83975	2.18022	1.12815	1.31549	1.8078	-0.880139	FALSE	TRUE	FAM122C
FAM124B	1.41512	0.32424	0.0907377	0	0	0.00250794	0.00483483	1.2395	0.660962	-0.754153	FALSE	TRUE	FAM124B
FAM162B	3.10206	0.163175	1.39669	1.5736	0.0179635	0.119362	0.0664535	0.917602	0.964995	-2.13707	FALSE	TRUE	FAM162B
FAM46B	2.54517	1.81484	0.464487	0.668614	0.01172	0.0392062	0.0631084	0.0260459	1.96932	-0.575845	FALSE	FALSE	FAM46B
FAM63B	2.87657	2.28234	1.95029	2.13069	1.57467	1.44506	1.37511	2.0694	1.92716	-0.949407	FALSE	TRUE	FAM63B
FBL	3.72858	2.21503	3.28579	2.24558	2.65094	3.1292	2.80234	2.61255	3.37879	-0.349789	FALSE	FALSE	FBL
FBLN1	2.82997	1.3656	1.8825	1.14148	0.294197	0.632066	2.81165	1.7675	3.07998	0.250004	FALSE	FALSE	FBLN1
FGD4	1.97291	1.09184	1.17812	0.817854	1.97496	1.56109	1.85572	1.94643	1.07339	-0.899515	FALSE	TRUE	FGD4
FKBP11	2.20738	0.0405898	0.635821	0.440421	1.08679	0.457372	1.19215	0.617389	0.869493	-1.33789	FALSE	TRUE	FKBP11
FLNA	3.2552	0.606492	1.44947	0.821937	2.80364	2.25495	2.40199	3.07468	2.67099	-0.58421	FALSE	FALSE	FLNA
FLNB	2.54862	1.71625	1.32904	0.729858	2.34349	1.6192	2.25857	2.33789	1.96929	-0.57933	FALSE	FALSE	FLNB
FNDC5	2.16755	0.490207	0.580515	0.22875	0.0168215	0.0491524	0.995588	1.50119	1.01566	-1.15189	FALSE	TRUE	FNDC5
FOXN3	1.90059	1.22444	1.14051	0.656644	2.1867	2.14389	1.8453	1.91209	1.84162	-0.0589621	FALSE	FALSE	FOXN3
FRAT2	1.63892	0.444535	0.154547	0.373545	0.0932014	0.451355	0.392732	0.0475362	1.68996	0.0510364	FALSE	FALSE	FRAT2
FRMD6	1.85786	0.623347	1.02321	1.1248	0.483335	0.723414	0.392005	0.550252	1.9064	0.0485382	FALSE	FALSE	FRMD6
FSTL1	2.52836	0.116155	2.07252	0.780136	1.78792	1.73681	2.68309	3.20279	2.55857	0.0302033	FALSE	FALSE	FSTL1
FXYD6	2.3263	0.08049	0.742076	1.19377	3.35273	3.23587	3.18005	3.55297	2.78635	0.46005	FALSE	FALSE	FXYD6
GABARAPL1	2.18493	0.755448	0.65159	0.67211	1.30989	1.23891	1.57556	1.57026	1.85758	-0.327351	FALSE	FALSE	GABARAPL1
GAS5	3.90251	2.35495	2.33591	2.76502	3.0914	3.73258	3.3595	3.49039	0	-3.90251	FALSE	TRUE	GAS5
GATSL2	2.06354	0.734933	0.853289	0.550984	1.00646	0.322935	0.853248	0.917533	0.0839606	-1.97958	FALSE	TRUE	GATSL2
GCNT1	1.95524	0.261967	0.645119	0.533752	1.96214	1.46216	1.09985	0.930611	1.61842	-0.33682	FALSE	FALSE	GCNT1
GDPD2	2.04643	0.0498162	0.6302	0.0102079	0.0142904	0.048486	0.0240659	0	0.112127	-1.9343	FALSE	TRUE	GDPD2
GIP	2.90701	0.793713	1.27055	0.232883	0.0200164	0.112686	0.056609	0.0768266	0.185642	-2.72137	FALSE	TRUE	GIP
GLDC	2.36991	0.28828	0.745226	1.01161	0.0167511	0.0199484	0.0405802	0.0288804	1.52344	-0.846469	FALSE	TRUE	GLDC
GLIPR2	3.72724	0.806389	1.15353	0.345317	1.33545	0.957656	1.90066	1.82563	3.72563	-0.00160998	FALSE	FALSE	GLIPR2
GLTSCR2	2.4686	1.43024	1.57447	1.01015	2.04977	1.79643	2.15221	2.4462	3.69371	1.22511	TRUE	FALSE	GLTSCR2
GLUD1	2.1935	1.13443	1.08922	1.07941	1.59327	1.14425	0.72415	1.44252	2.52383	0.330324	FALSE	FALSE	GLUD1
GNB2L1	5.28066	3.90426	4.26067	3.16393	4.57892	5.09993	4.62742	4.7701	5.64992	0.369263	FALSE	FALSE	GNB2L1
GNL3	3.45956	2.31064	2.51182	2.20554	2.35476	2.49328	2.74799	1.9256	2.37968	-1.07987	FALSE	TRUE	GNL3
GPATCH2	2.5601	2.04239	1.74483	1.39808	2.41623	2.51781	2.8371	2.9908	1.48817	-1.07193	FALSE	TRUE	GPATCH2
GPHA2	3.48423	1.263	0.777687	1.0248	0.321169	0.345307	0.0561645	0.144974	0.578832	-2.90539	FALSE	TRUE	GPHA2
GPRC5C	1.7853	0.337947	0.668568	0.466306	0.568341	0.904417	0.801229	0.252747	1.87595	0.0906494	FALSE	FALSE	GPRC5C
GRWD1	2.19166	0.801312	1.57301	0.996833	1.47083	1.05526	1.46256	2.04643	1.49569	-0.695972	FALSE	TRUE	GRWD1
GSN	2.47833	0.594036	1.48433	1.0197	1.94677	1.55685	1.09512	2.19318	3.98953	1.51121	TRUE	FALSE	GSN
GSTM4	1.98714	0.892161	0.810083	0.360056	1.98139	1.79353	1.75525	0.338727	1.47465	-0.512488	FALSE	FALSE	GSTM4
GSTP1	4.48786	2.00916	3.95382	2.34603	4.34076	4.24053	4.68146	4.66932	6.49495	2.00709	TRUE	FALSE	GSTP1
GTF2IRD2	1.50593	0.762465	0.479059	0.549779	1.23252	0.692876	1.30753	0.522702	0.078485	-1.42745	FALSE	TRUE	GTF2IRD2
HIAT1	2.27003	2.05114	1.01914	1.20682	2.14912	1.7842	2.12384	2.12459	1.60444	-0.665591	FALSE	FALSE	HIAT1
HK1	2.05936	0.322849	1.25232	0.993915	2.28286	2.72098	1.4348	2.62767	2.57409	0.51473	FALSE	FALSE	HK1
HMGN1	3.58919	2.68748	2.67685	2.82446	4.48055	4.26976	4.85745	4.19777	4.30062	0.711428	TRUE	FALSE	HMGN1
HNRNPA1	4.09992	3.006	3.004	2.09569	3.92836	4.27042	4.11494	3.67503	5.32079	1.22088	TRUE	FALSE	HNRNPA1
HNRNPF	3.95545	3.23778	2.983	2.78784	2.8721	2.57877	2.97363	2.84298	3.5871	-0.36835	FALSE	FALSE	HNRNPF
HRSP12	2.25252	0.822564	1.40604	0.683895	1.66764	1.41753	1.53297	1.14154	1.19496	-1.05756	FALSE	TRUE	HRSP12
HUS1	2.39686	0.967391	1.08837	0.945777	1.29135	1.3735	1.42002	1.33582	1.61944	-0.777421	FALSE	TRUE	HUS1
IFITM3	2.90371	0.145928	1.9397	2.62235	4.44378	5.73443	4.86895	4.81326	3.66353	0.75982	TRUE	FALSE	IFITM3
IGFBP6	2.4722	1.36824	1.09654	0.844684	0.770114	0.421696	0.0368054	0	0.36999	-2.10221	FALSE	TRUE	IGFBP6
IL4R	1.38303	1.04911	0.223161	0.00258638	0.00545613	0.147381	0.00366964	0.77986	1.24713	-0.135904	FALSE	FALSE	IL4R
IL6R	1.94659	0.0786328	0.876459	0.126648	1.09387	0.255511	0.781675	0.0909407	1.64885	-0.297743	FALSE	FALSE	IL6R
IMP3	3.09713	2.14715	2.14579	1.5502	2.33377	2.89236	1.37303	2.40842	2.72721	-0.36992	FALSE	FALSE	IMP3
IMP4	2.66387	1.63291	2.03019	1.1759	1.13528	1.6825	1.99641	1.43236	2.35852	-0.305356	FALSE	FALSE	IMP4
ITFG3	2.90039	2.21146	2.18175	1.99429	2.58576	2.19072	2.26699	1.58071	1.66302	-1.23738	FALSE	TRUE	ITFG3
ITM2C	3.39945	1.31887	1.18614	1.27191	3.15072	2.4066	3.19516	2.9816	3.77473	0.375284	FALSE	FALSE	ITM2C
JADE2	1.47357	0.0202044	0.417012	0.0998709	1.13125	1.02071	0.134745	0.0313219	0.61268	-0.860888	FALSE	TRUE	JADE2
KHDC3L	3.60503	1.65337	0.448844	0.250785	0.0238411	0.181932	0.0794029	0.210656	0	-3.60503	FALSE	TRUE	KHDC3L
KIAA0226	2.21313	1.26728	1.13969	1.32009	0.880357	0.641312	0.668276	0.597753	0.300048	-1.91308	FALSE	TRUE	KIAA0226
KLF4	2.08913	1.66101	0.50843	0.591573	1.28224	0.428722	0.557611	2.27351	2.99474	0.905605	TRUE	FALSE	KLF4
KLRG2	1.40258	0.0140066	0.0712434	0.072952	0.00286573	0.0166974	0	0	1.54601	0.143424	FALSE	FALSE	KLRG2
L1TD1	4.32772	2.00156	2.64434	0.467601	1.76663	1.3971	1.55206	0.293036	4.29811	-0.0296069	FALSE	FALSE	L1TD1
LAPTM4A	4.67952	3.7896	3.82947	3.77149	5.13083	4.67496	4.9834	4.22353	5.12536	0.445839	FALSE	FALSE	LAPTM4A
LAPTM4B	3.24288	2.64617	2.78864	1.79834	3.8601	3.70242	3.8089	2.8695	3.28291	0.0400246	FALSE	FALSE	LAPTM4B
LASP1	1.77744	0.546784	0.762978	0.333179	1.89102	1.46952	1.20546	2.15926	1.57475	-0.202685	FALSE	FALSE	LASP1
LCP1	1.48703	0.0496236	0.125459	0.0616706	0.356457	0.79769	0.188278	0.0465037	2.1341	0.647069	FALSE	FALSE	LCP1
LDHB	4.82904	2.84756	3.91422	3.32751	4.49321	4.68146	4.75983	4.60859	4.32384	-0.505197	FALSE	FALSE	LDHB
LDLRAP1	2.14258	1.55722	1.23661	0.691904	0.610838	0.771987	0.833912	1.11325	2.05692	-0.0856586	FALSE	FALSE	LDLRAP1
LDOC1	2.52503	1.78703	1.3909	1.01046	2.63265	2.70403	3.17834	1.50445	1.7512	-0.773831	FALSE	TRUE	LDOC1
LGALS1	3.71663	3.09166	1.78453	1.54914	3.618	3.9779	3.49237	3.69849	4.23217	0.515546	FALSE	FALSE	LGALS1
LIN28A	2.15378	0.422425	0.49823	0.33599	0.0412393	0.0322817	0.0210441	0.0465037	2.37786	0.224084	FALSE	FALSE	LIN28A
LITAF	2.20924	1.05941	0.940922	0.68287	1.70987	2.32987	1.49379	1.11127	2.58286	0.373615	FALSE	FALSE	LITAF
LOC101928103	1.62031	0.0741995	0.304658	0.441837	1.2847	0.600271	0.208376	0	0	-1.62031	FALSE	TRUE	LOC101928103
LPAR2	1.37243	0.0550444	0.81878	0.105437	0.954937	0.957563	1.36027	0.0744072	1.01448	-0.35795	FALSE	FALSE	LPAR2
LPIN1	2.6255	1.2924	1.12881	1.23532	1.24508	2.16789	2.03377	1.3433	1.3444	-1.2811	FALSE	TRUE	LPIN1
LY6E	3.58932	1.72414	2.50374	1.92071	4.79201	4.16625	4.54061	2.257	3.62731	0.0379954	FALSE	FALSE	LY6E
MAGED1	2.90691	1.04542	1.47944	1.33821	3.16015	3.16658	3.9045	3.59063	2.1251	-0.781807	FALSE	TRUE	MAGED1
MARCKSL1	2.90713	1.72857	2.25171	1.59819	3.98035	3.39593	3.97543	4.32227	4.66592	1.75879	TRUE	FALSE	MARCKSL1
MCTS1	3.33787	2.77515	2.35999	2.15358	2.25509	2.52468	2.5773	2.80975	2.29669	-1.04118	FALSE	TRUE	MCTS1
MDH1	4.10999	3.31209	3.43765	2.83848	3.40582	3.23761	3.73566	3.27794	3.10383	-1.00616	FALSE	TRUE	MDH1
MEG3	4.91499	1.36159	2.48697	2.45503	2.76477	2.92858	4.52092	2.45184	0.199558	-4.71543	FALSE	TRUE	MEG3
MGAT5	1.93632	1.19969	0.977825	0.373795	1.59211	1.20051	0.441658	1.3725	0.77187	-1.16445	FALSE	TRUE	MGAT5
MGST3	4.303	2.49962	2.31893	1.85648	4.01761	3.52228	4.51049	3.3659	3.74239	-0.560618	FALSE	FALSE	MGST3
MKRN1	3.76745	1.85255	1.81036	1.60047	2.13435	1.88728	2.13219	1.51139	3.84888	0.0814249	FALSE	FALSE	MKRN1
MLEC	3.92735	2.11067	2.68293	2.22742	2.71941	2.62966	2.43795	2.1423	3.58708	-0.340273	FALSE	FALSE	MLEC
MMP2	2.78568	0.180988	0.600827	0.179139	1.9783	1.98647	3.09195	2.56852	3.4078	0.622119	FALSE	FALSE	MMP2
MRPL11	2.65827	1.15397	1.82695	2.01805	2.29521	2.11926	2.121	2.79115	2.84097	0.182702	FALSE	FALSE	MRPL11
MRPL15	3.35093	2.755	2.69715	1.93587	1.60517	1.98756	2.4185	2.4022	3.00499	-0.345937	FALSE	FALSE	MRPL15
MRPL17	2.91237	1.83607	1.71122	1.73692	2.08233	2.04183	2.62683	1.96433	2.3008	-0.611568	FALSE	FALSE	MRPL17
MRPL34	2.93573	2.04571	2.49066	1.44945	2.43121	2.44202	2.45835	2.97156	2.46704	-0.468698	FALSE	FALSE	MRPL34
MRPL49	1.64517	0.670534	0.970787	0.437849	1.75083	1.19439	1.90859	1.90702	1.69254	0.0473694	FALSE	FALSE	MRPL49
MRPL57	3.59688	2.84212	2.85658	2.15651	3.30531	3.28524	3.29269	3.333	0	-3.59688	FALSE	TRUE	MRPL57
MRPL9	2.70032	1.71408	2.03792	1.88467	2.44867	2.32297	2.74356	2.47435	2.25213	-0.448194	FALSE	FALSE	MRPL9
MRPS18B	3.316	2.36243	2.54121	2.04348	2.36497	2.82282	2.98013	2.45127	2.54338	-0.772624	FALSE	TRUE	MRPS18B
MRPS2	1.9623	1.48946	1.28002	0.786012	1.87844	2.32625	1.94922	2.64386	2.19966	0.237355	FALSE	FALSE	MRPS2
MRPS7	3.02311	2.52029	2.37909	1.84172	2.18816	1.74938	2.40244	2.4351	2.89141	-0.131702	FALSE	FALSE	MRPS7
MRS2	2.51287	1.58647	1.69621	1.31456	1.5878	1.39123	1.66696	1.32721	1.8494	-0.66347	FALSE	FALSE	MRS2
MTHFD1	2.61245	1.37386	1.60821	0.674568	1.48093	1.29074	2.12202	0.988678	2.11893	-0.493514	FALSE	FALSE	MTHFD1
MYADM	1.75156	0.811404	0.9378	0.40134	1.74373	1.94081	2.23971	1.41336	1.94364	0.192086	FALSE	FALSE	MYADM
MYBL2	3.11425	2.19871	2.51409	1.72346	0.0768074	0.577833	1.00797	1.12388	3.33071	0.216465	FALSE	FALSE	MYBL2
MYCN	1.60935	0.0472433	0.485457	0.0744972	0.588699	0.759848	1.00722	0.0642448	0.542067	-1.06728	FALSE	TRUE	MYCN
MYL6	5.07909	3.47585	4.10845	2.99492	5.71864	5.48082	5.30739	6.1191	5.97163	0.892543	TRUE	FALSE	MYL6
NAGA	1.7772	0.523845	0.698231	0.966695	1.08489	0.868853	1.35717	1.04157	1.44697	-0.330227	FALSE	FALSE	NAGA
NANOG	3.27643	0.251997	0.280852	0.0682307	0.0371028	0.334473	0.211621	0.378682	3.50751	0.231071	FALSE	FALSE	NANOG
NANOS3	4.16905	0.383669	1.06043	0.12752	0.235552	0.407402	0.498371	0.66347	5.1941	1.02505	TRUE	FALSE	NANOS3
NBAS	2.80104	1.9847	1.92056	1.47252	2.06297	2.07627	1.58207	1.44635	1.14316	-1.65788	FALSE	TRUE	NBAS
NCBP2-AS2	2.55169	1.74185	1.20922	1.4393	2.036	1.85176	2.12674	2.10461	3.18342	0.631728	FALSE	FALSE	NCBP2-AS2
NDUFA9	2.98489	2.75618	1.76124	1.99341	2.32713	2.17144	2.73731	2.34354	2.38014	-0.604753	FALSE	FALSE	NDUFA9
NDUFAB1	5.39703	3.73364	4.25301	3.90096	3.46368	3.52819	3.87802	3.7853	4.44158	-0.955452	FALSE	TRUE	NDUFAB1
NDUFS5	4.09261	2.82798	3.72509	2.31845	4.3981	4.11887	4.33013	3.95871	4.1525	0.0598979	FALSE	FALSE	NDUFS5
NFE2L3	1.8389	1.30672	0.563106	0.430537	0.362372	0.545492	0.02493	0.362311	3.06663	1.22772	TRUE	FALSE	NFE2L3
NHP2	4.05717	3.25712	3.73062	2.1898	3.46904	3.6737	3.81293	3.4661	3.40188	-0.65529	FALSE	FALSE	NHP2
NIP7	2.70131	1.86377	2.02785	1.78267	1.64101	1.6884	1.23372	0.912557	1.57798	-1.12333	FALSE	TRUE	NIP7
NKAIN4	1.99179	0.0122581	0.330504	0.103639	0.00340894	0.0514517	2.17011	1.61649	0.64648	-1.34531	FALSE	TRUE	NKAIN4
NMRAL1	2.28609	1.52087	1.85003	0.940498	1.66292	1.90886	1.85266	2.15639	1.62482	-0.661274	FALSE	FALSE	NMRAL1
NOP10	3.88363	3.33789	2.07722	2.21706	3.56871	3.25889	3.8397	3.76271	3.44055	-0.443085	FALSE	FALSE	NOP10
NOP16	2.87885	1.81775	2.03057	1.64095	1.82764	1.59481	2.21135	2.17552	2.2058	-0.673051	FALSE	FALSE	NOP16
NPM1	5.059	4.1021	4.33321	4.3199	4.53995	4.86456	4.79975	4.47361	5.24237	0.183375	FALSE	FALSE	NPM1
NR2C2AP	1.595	1.04455	0.413277	0.148137	0.65899	0.989788	0.716947	0.0738219	1.12766	-0.467335	FALSE	FALSE	NR2C2AP
NSMAF	2.22749	0.218674	0.965479	0.841971	1.41518	0.727846	0.809789	0.295975	1.20405	-1.02344	FALSE	TRUE	NSMAF
NT5C3B	2.32734	0.94352	0.806979	1.74755	1.81912	1.39303	2.10306	1.92056	3.38109	1.05375	TRUE	FALSE	NT5C3B
OCLN	1.7842	0.439265	0.641222	0.677332	2.31414	1.67985	0.759272	0.981743	1.27843	-0.50577	FALSE	FALSE	OCLN
OGT	2.49077	1.67624	1.2215	1.29253	2.03934	2.52644	2.06261	2.61318	1.03019	-1.46059	FALSE	TRUE	OGT
OR7E156P	1.73761	0.127784	0.365866	0.349839	0.011251	0.0653752	0.0212435	0.127763	0	-1.73761	FALSE	TRUE	OR7E156P
OSBPL3	2.12062	1.02249	1.34858	0.676325	0.243535	0.189068	0.0463467	0.900202	0.92638	-1.19424	FALSE	TRUE	OSBPL3
PAICS	3.15691	1.70844	2.41202	2.34542	2.3243	2.54173	2.62068	2.06863	2.92805	-0.228863	FALSE	FALSE	PAICS
PCBD2	1.95145	0.74354	1.12353	0.375808	0.615229	0.904024	1.39662	0.0260459	0.644743	-1.30671	FALSE	TRUE	PCBD2
PCED1B	1.39152	0.0311765	0.271619	0.276712	2.16956	1.94369	1.12116	0	1.01247	-0.379056	FALSE	FALSE	PCED1B
PCMTD2	3.00421	1.74367	2.14796	2.0036	2.36068	2.12701	3.04772	2.60184	1.41488	-1.58933	FALSE	TRUE	PCMTD2
PCSK1N	3.8575	2.50347	2.44975	2.26821	0.476538	0.575008	1.28972	0.52725	5.37091	1.51341	TRUE	FALSE	PCSK1N
PCYOX1	3.24457	1.4106	2.76476	2.0543	1.62165	1.65386	2.12977	1.58971	1.77007	-1.4745	FALSE	TRUE	PCYOX1
PDCD6	3.52345	2.66623	2.83769	2.49781	3.38338	3.13432	3.37289	2.79219	2.73628	-0.787172	FALSE	TRUE	PDCD6
PDLIM1	3.27368	2.77402	2.34903	1.83436	1.29114	1.67034	0.0974005	0.186955	2.11867	-1.15502	FALSE	TRUE	PDLIM1
PDPN	4.52281	2.14147	1.56241	0.461946	1.94179	2.13693	1.62919	1.52353	5.32658	0.803771	TRUE	FALSE	PDPN
PFKL	2.33665	1.32415	1.65671	0.953087	2.54995	2.52309	2.32406	2.75852	2.45391	0.117256	FALSE	FALSE	PFKL
PGAM1	4.32876	2.61678	3.47315	2.39618	3.24291	3.53668	3.21551	3.26212	4.40582	0.0770579	FALSE	FALSE	PGAM1
PGD	3.00213	1.96932	2.54592	2.00544	1.72567	2.41475	2.45338	1.19388	2.68943	-0.312701	FALSE	FALSE	PGD
PGM1	2.06734	0.830378	1.55068	0.68325	2.8236	2.56486	2.50584	1.46809	2.44661	0.379273	FALSE	FALSE	PGM1
PGM2	2.07534	0.859938	1.50108	0.623129	0.832964	1.26726	1.75572	1.3408	1.08237	-0.992979	FALSE	TRUE	PGM2
PHB	3.80017	3.18742	3.13517	2.46941	3.11885	3.00354	3.67087	3.63328	3.50238	-0.297797	FALSE	FALSE	PHB
PHB2	3.0881	1.99273	2.55324	2.19918	2.75157	2.72769	3.04398	2.68958	2.86713	-0.220965	FALSE	FALSE	PHB2
PHLDA3	2.01728	0.455205	0.466178	0.151133	0.397609	0.41033	0.171389	0.0444262	4.3392	2.32191	TRUE	FALSE	PHLDA3
PIM2	3.74657	0.970385	1.34272	0.882855	0.780033	0.737148	0.602689	0.428588	4.05854	0.311966	FALSE	FALSE	PIM2
PIN4	3.77567	2.7901	3.13299	2.35401	2.78041	2.63915	2.8142	2.68668	3.19534	-0.580336	FALSE	FALSE	PIN4
PKM	3.80443	2.73293	2.94517	2.48589	3.91306	4.31327	3.66806	3.45026	4.96453	1.1601	TRUE	FALSE	PKM
PLAU	1.75713	0.0805849	0.223568	0.0482719	0.525958	0.812449	0.431226	0.25246	0.50358	-1.25355	FALSE	TRUE	PLAU
PLBD1	3.12726	1.06412	0.957953	1.03534	1.64876	1.47605	0.57643	0.457239	3.61469	0.487427	FALSE	FALSE	PLBD1
PLD3	2.47999	2.02253	1.57001	1.50815	2.7819	2.64541	3.40091	2.9872	3.084	0.604016	FALSE	FALSE	PLD3
PLOD1	2.42791	0.645846	1.04358	0.51494	2.60789	2.72291	2.07516	1.878	2.47736	0.049454	FALSE	FALSE	PLOD1
PLTP	1.84944	0.199084	0.436671	0.229012	0.450881	0.367417	1.45587	1.22779	2.16345	0.314013	FALSE	FALSE	PLTP
PNP	1.86741	1.28659	0.344029	0.359749	0.569715	0.277377	0.978899	2.39785	2.49571	0.628292	FALSE	FALSE	PNP
PNPT1	2.52486	1.38272	1.79793	1.34518	1.3591	1.18763	1.36456	1.30657	1.19271	-1.33215	FALSE	TRUE	PNPT1
POLR1C	3.15092	2.2982	2.57496	2.22042	1.7773	1.73716	2.18473	2.59322	1.43889	-1.71203	FALSE	TRUE	POLR1C
POLR2D	2.60157	1.64654	1.66799	2.02954	1.71824	1.44822	1.36113	1.61547	1.56559	-1.03598	FALSE	TRUE	POLR2D
POLR3K	2.65045	0.728308	2.30524	0.774497	1.97583	2.12026	2.29653	1.18677	2.51766	-0.132795	FALSE	FALSE	POLR3K
POP5	2.61261	2.08814	1.9431	1.14569	2.15255	1.96263	2.37183	1.88135	2.0077	-0.604911	FALSE	FALSE	POP5
POP7	2.61743	2.22636	2.03571	1.14709	1.81713	1.34289	1.54561	2.05523	2.60984	-0.00758357	FALSE	FALSE	POP7
POU5F1	4.31118	1.28752	0.960853	0.349441	0.0841855	0.336685	0.205077	0.428348	6.11311	1.80193	TRUE	FALSE	POU5F1
POU5F1B	0.775658	0.0971563	0.0716675	0.0160213	0.0982324	0.00743043	0.0400865	0	2.13436	1.3587	TRUE	FALSE	POU5F1B
PPAPDC1B	1.96414	0.403501	1.06452	0.549059	2.56729	2.18024	2.35122	1.67426	1.6393	-0.32484	FALSE	FALSE	PPAPDC1B
PPM1H	1.46718	0.8492	0.195854	0.0437653	0.130912	0.0436167	0.328007	0.746016	0.73297	-0.734211	FALSE	TRUE	PPM1H
PPM1N	3.31642	0.721273	0.827151	0.279889	0.00316013	0.263746	0.0701298	0.121934	3.68232	0.365895	FALSE	FALSE	PPM1N
PPP1CA	1.90217	1.31408	1.26877	0.758861	1.44196	0.784026	1.6067	1.88908	3.96129	2.05912	TRUE	FALSE	PPP1CA
PPP1R14C	1.51948	0.21182	0.53567	0.000565745	0	0.0151362	0.544316	0.0260459	0.235656	-1.28383	FALSE	TRUE	PPP1R14C
PPP1R15A	2.53237	1.7466	0.953638	1.3272	3.12614	3.03278	2.49504	3.34668	1.51538	-1.01698	FALSE	TRUE	PPP1R15A
PPP1R3B	2.18847	1.05736	0.742649	1.07879	1.12537	1.55983	1.20032	0.739125	1.61616	-0.572315	FALSE	FALSE	PPP1R3B
PQLC3	3.72535	2.51461	1.78737	1.35904	1.48343	1.47709	0.640909	1.05203	1.58813	-2.13721	FALSE	TRUE	PQLC3
PRDM1	1.82871	0.241062	0.8278	1.04161	0.14737	0.517158	0.00685638	0.774333	2.42987	0.601162	FALSE	FALSE	PRDM1
PRDX3	3.15571	2.52882	1.74572	1.5331	3.61356	3.05628	3.76457	3.12779	3.05561	-0.100095	FALSE	FALSE	PRDX3
PRELP	1.65024	0.177778	0.112202	0.221164	0.5868	0.390221	0.12119	0.104183	0.242072	-1.40817	FALSE	TRUE	PRELP
PRODH	1.9801	0.841718	0.672756	0.333368	0.00429566	0.0197769	0.0695623	0.185515	3.50002	1.51992	TRUE	FALSE	PRODH
PROM1	2.0113	0.876236	0.381815	0.231982	0.608798	0.220952	1.06742	1.23154	1.20891	-0.802391	FALSE	TRUE	PROM1
PSAP	4.7264	3.97491	3.99557	3.53117	4.4228	3.80227	3.94183	3.69854	3.23212	-1.49427	FALSE	TRUE	PSAP
PSMB6	4.24003	3.45432	3.60897	3.14932	3.96008	3.55839	3.91164	3.82521	4.16506	-0.0749718	FALSE	FALSE	PSMB6
PSME2	2.41028	1.26566	1.4395	1.3441	2.65974	2.71894	3.00804	2.48697	2.22611	-0.184177	FALSE	FALSE	PSME2
PSORS1C2	1.98502	0.0765204	0.290008	0.0539061	0.00278052	0.0965334	0.014058	0	0.730164	-1.25485	FALSE	TRUE	PSORS1C2
PTBP1	2.80089	1.85727	1.77791	1.34058	2.70334	2.71729	2.48111	2.94494	2.35672	-0.444165	FALSE	FALSE	PTBP1
PTBP3	2.49329	1.25978	1.59739	1.36448	1.51009	1.12471	1.29505	2.32305	1.55347	-0.939822	FALSE	TRUE	PTBP3
PTN	2.04388	0.696342	0.394613	0.493775	3.32253	3.1317	3.54319	0.295329	1.0396	-1.00428	FALSE	TRUE	PTN
PTPN11	2.20487	0.834147	0.872763	1.42784	2.2156	1.94527	2.48329	2.64653	1.40129	-0.803583	FALSE	TRUE	PTPN11
PTPN2	2.86467	2.13792	2.20371	1.8827	2.33853	2.56818	2.35341	2.27496	1.9063	-0.958371	FALSE	TRUE	PTPN2
PYY	2.79635	0.308885	1.65096	0.585347	0.217695	0.237085	0.103368	0.174382	0.0735719	-2.72277	FALSE	TRUE	PYY
RAB11FIP4	1.80992	0.609369	0.979085	0.190767	0.922744	0.889772	1.15277	0.0468301	0.455999	-1.35392	FALSE	TRUE	RAB11FIP4
RAB15	1.9759	0.641942	0.107397	0.364749	1.0194	1.47039	0.0874279	0.749802	2.25693	0.281031	FALSE	FALSE	RAB15
RAD21	3.20873	2.4737	2.16412	2.27891	3.36304	3.05864	2.97455	2.98025	2.37155	-0.83718	FALSE	TRUE	RAD21
RASD1	2.709	0.75796	0.860561	0.213839	1.06648	0.280876	0.0650133	0.0260459	2.63607	-0.0729379	FALSE	FALSE	RASD1
RBM3	4.16543	2.07264	3.81338	2.20906	2.38432	2.0253	2.81014	2.8886	3.60287	-0.562562	FALSE	FALSE	RBM3
RCC2	2.9917	2.19089	1.98905	1.39941	1.78994	1.09638	1.84257	2.42644	1.82643	-1.16526	FALSE	TRUE	RCC2
RGS10	1.77953	0.0597405	0.61775	0.199052	1.29098	1.23068	1.35586	0.0402583	1.71675	-0.0627786	FALSE	FALSE	RGS10
RHOC	3.6039	3.31658	2.64765	2.40943	3.68726	3.13711	3.2039	4.1224	3.88629	0.282391	FALSE	FALSE	RHOC
RMND1	3.11511	1.65815	1.23184	0.725463	2.16747	1.93766	2.11208	1.59505	1.97666	-1.13845	FALSE	TRUE	RMND1
RND2	1.75854	0.834128	0.764744	0.378616	0.932887	0.82029	0.290333	0	1.86328	0.104743	FALSE	FALSE	RND2
RNF125	1.65205	1.37248	0.595813	0.0952133	0.197989	0.032058	0.0950974	0.395926	1.49361	-0.158445	FALSE	FALSE	RNF125
RNF181	3.61921	2.91734	2.92516	1.89992	3.28971	3.62269	3.36232	3.20805	3.40925	-0.209956	FALSE	FALSE	RNF181
RNF44	2.01483	0.64747	1.15913	0.74205	1.53619	1.7018	1.85457	2.41337	1.28825	-0.726585	FALSE	TRUE	RNF44
RNPEP	2.7622	0.824741	1.73589	0.936281	1.77386	1.53599	1.56058	1.53894	2.6353	-0.126908	FALSE	FALSE	RNPEP
RPARP-AS1	1.52536	0.296879	0.526508	0.329943	1.08753	1.1912	0.710835	0.0761867	0	-1.52536	FALSE	TRUE	RPARP-AS1
RPL10A	5.1375	4.00644	4.13758	3.61329	4.42408	4.7431	4.70734	4.7857	5.83646	0.698964	TRUE	FALSE	RPL10A
RPL11	5.55947	4.19987	4.36355	3.49469	4.72667	5.27822	4.76778	5.04843	5.99112	0.431641	FALSE	FALSE	RPL11
RPL13	5.67447	4.71471	5.20385	4.3464	5.46589	6.0435	5.32065	5.65811	6.1952	0.520729	FALSE	FALSE	RPL13
RPL13A	4.10983	1.50774	2.37505	1.20879	2.40276	2.86733	2.96129	3.29414	6.54182	2.43198	TRUE	FALSE	RPL13A
RPL14	4.39162	3.5837	4.02428	3.10087	3.67562	4.33944	3.62128	3.93432	5.25196	0.860338	TRUE	FALSE	RPL14
RPL15	5.97609	4.98694	5.57712	4.65422	5.23394	5.6936	5.12313	5.48063	6.4578	0.481705	FALSE	FALSE	RPL15
RPL17	2.45324	1.65053	1.70233	1.35553	1.68193	2.16316	1.95088	2.22214	2.79838	0.345144	FALSE	FALSE	RPL17
RPL18	5.41203	4.13517	4.74505	3.90582	4.78077	5.3962	4.52722	4.65394	5.67275	0.260721	FALSE	FALSE	RPL18
RPL18A	5.88062	4.35724	5.30813	3.91367	5.47149	5.80883	5.36907	5.63266	6.08896	0.208343	FALSE	FALSE	RPL18A
RPL22	4.42624	2.99237	3.57114	2.97266	3.85455	4.34727	3.80775	4.09746	4.96651	0.540269	FALSE	FALSE	RPL22
RPL23	4.70533	3.06275	3.66491	2.81301	4.18451	4.73143	4.08552	4.3941	4.86471	0.159382	FALSE	FALSE	RPL23
RPL23A	5.78539	4.34297	5.17284	4.25206	5.16839	5.13291	5.11807	5.12477	5.52348	-0.261912	FALSE	FALSE	RPL23A
RPL24	4.69541	3.90038	3.94818	3.69858	4.25612	4.68319	4.39892	4.52197	4.93543	0.240026	FALSE	FALSE	RPL24
RPL27	5.20382	3.76621	4.44302	3.16913	4.39937	4.51474	4.31706	4.55622	4.83009	-0.373725	FALSE	FALSE	RPL27
RPL27A	5.22977	3.74468	4.64593	3.95958	5.15678	5.81679	5.07363	5.3793	5.84907	0.619303	FALSE	FALSE	RPL27A
RPL28	4.8322	3.4566	4.45469	3.35094	4.14159	4.41545	3.83675	4.15702	5.54442	0.712216	TRUE	FALSE	RPL28
RPL3	5.66874	4.63981	4.76637	4.42644	5.38705	5.79864	5.28738	5.52557	6.66287	0.994133	TRUE	FALSE	RPL3
RPL32	5.54239	4.4958	5.15032	4.04578	4.78875	5.50219	4.91515	5.19766	6.00692	0.464537	FALSE	FALSE	RPL32
RPL34	5.59898	3.92506	4.89662	3.62378	5.45038	6.14205	5.37262	5.52989	5.839	0.240018	FALSE	FALSE	RPL34
RPL35	4.86704	4.06276	4.42308	3.66014	4.23204	4.4832	4.64829	4.31041	5.39847	0.531426	FALSE	FALSE	RPL35
RPL35A	5.10435	3.83354	4.19602	3.71101	4.5777	5.21428	4.85821	4.86469	5.62602	0.521673	FALSE	FALSE	RPL35A
RPL36A	2.2358	1.2141	1.3796	0.850917	1.2498	1.95188	1.53348	1.6823	2.99096	0.755151	TRUE	FALSE	RPL36A
RPL37	5.68945	3.77461	4.94154	3.52909	4.91266	5.51104	4.77834	5.30759	4.95227	-0.737173	FALSE	TRUE	RPL37
RPL38	4.90754	3.95101	4.36777	3.45	4.2819	4.34698	4.23867	4.47388	4.15895	-0.748583	FALSE	TRUE	RPL38
RPL39	4.69757	3.05713	3.46571	2.48957	4.35695	4.62353	4.40009	4.3504	5.42404	0.726474	TRUE	FALSE	RPL39
RPL4	5.34669	4.1005	4.53341	4.03728	4.48777	4.47644	4.45297	4.85695	5.20965	-0.137041	FALSE	FALSE	RPL4
RPL41	5.64634	4.21716	4.85341	3.86628	5.23113	5.82126	5.1331	5.39217	6.33288	0.68654	FALSE	FALSE	RPL41
RPL7	6.27843	5.52452	5.38252	5.23845	6.03257	6.14752	5.97033	5.93427	6.22912	-0.0493139	FALSE	FALSE	RPL7
RPL7A	5.32191	4.36686	4.93933	3.92621	4.46956	4.99955	4.56998	4.47959	5.68159	0.359679	FALSE	FALSE	RPL7A
RPL7L1	2.87455	1.99737	1.84424	2.14588	2.80897	3.06074	3.08201	2.44502	2.60605	-0.268506	FALSE	FALSE	RPL7L1
RPL8	5.8566	4.56252	5.15526	4.36816	5.00939	5.75302	4.91877	5.26566	6.52675	0.670153	FALSE	FALSE	RPL8
RPL9	5.42475	4.5611	4.76954	4.29379	4.94927	5.35791	4.76388	5.04956	5.58439	0.159638	FALSE	FALSE	RPL9
RPLP0	5.84966	4.71685	5.38502	4.57084	4.85672	5.07231	4.78049	5.12227	5.7219	-0.127765	FALSE	FALSE	RPLP0
RPS10	2.46134	1.58204	1.97123	1.14813	1.48746	1.86011	1.37194	1.57144	4.21283	1.75149	TRUE	FALSE	RPS10
RPS13	5.25804	4.16992	4.74576	3.72874	4.63313	5.31521	4.65109	4.93779	5.45775	0.199712	FALSE	FALSE	RPS13
RPS15A	4.74146	3.11338	3.42143	3.07827	3.89155	4.66485	4.14726	4.36633	5.666	0.924542	TRUE	FALSE	RPS15A
RPS16	5.00903	3.47396	4.66352	3.64167	4.27621	4.94243	4.27714	4.32535	5.44558	0.436548	FALSE	FALSE	RPS16
RPS18	6.15703	4.57534	5.01697	4.1818	5.25893	5.92529	5.34406	5.50366	6.66277	0.505739	FALSE	FALSE	RPS18
RPS2	5.46929	3.77582	4.23614	3.15257	4.61089	4.82241	4.88267	4.985	6.97991	1.51063	TRUE	FALSE	RPS2
RPS24	5.68513	4.51223	5.03766	3.94326	4.7042	5.35285	4.7338	5.13564	5.19596	-0.48917	FALSE	FALSE	RPS24
RPS25	4.83681	3.82761	4.49387	3.6086	4.28098	4.41022	3.96049	4.15021	5.11098	0.274172	FALSE	FALSE	RPS25
RPS29	5.13154	4.00752	4.67761	3.83714	4.4433	4.58333	4.45115	4.65726	5.08496	-0.046576	FALSE	FALSE	RPS29
RPS3	6.0355	3.92104	4.92078	4.08274	5.17188	5.58328	5.1181	5.38756	6.26343	0.227932	FALSE	FALSE	RPS3
RPS3A	5.96984	4.84702	5.14393	4.41592	5.33815	5.78444	5.1414	5.50567	6.09955	0.129705	FALSE	FALSE	RPS3A
RPS4X	6.00086	4.52353	4.39854	3.91462	4.97203	5.53953	4.95868	5.02162	6.50648	0.505621	FALSE	FALSE	RPS4X
RPS6	6.30036	5.30952	5.62912	4.86263	5.27818	5.48114	5.32122	5.44567	6.16431	-0.136056	FALSE	FALSE	RPS6
RPS7	5.58901	4.40924	4.56913	4.285	4.31629	4.8758	4.76416	4.8806	5.89408	0.305062	FALSE	FALSE	RPS7
RPSA	5.56163	4.39989	4.88878	3.89981	4.04035	4.42373	3.78767	4.5303	5.42746	-0.134172	FALSE	FALSE	RPSA
RPSAP9	2.10451	1.13732	1.65808	1.03487	0.847827	1.50197	0.747879	1.18592	0	-2.10451	FALSE	TRUE	RPSAP9
RPUSD3	3.60973	2.27657	2.7542	1.95381	1.42283	1.46922	1.86726	2.21192	3.13477	-0.474957	FALSE	FALSE	RPUSD3
RRP9	2.85859	1.4727	1.76437	1.05786	1.28505	1.35446	1.09442	1.24085	2.9146	0.0560087	FALSE	FALSE	RRP9
RSU1	3.17592	2.42196	2.35639	1.3264	2.11031	2.20513	2.18792	2.85736	2.24928	-0.926643	FALSE	TRUE	RSU1
RTN2	1.02344	0.108738	0.145796	0.0980766	0.159655	0.0295155	0.0510343	0.0159978	1.88899	0.865555	TRUE	FALSE	RTN2
S100A13	3.01751	0.631794	1.23647	1.24935	1.72595	1.6916	2.42838	3.05735	2.85885	-0.158662	FALSE	FALSE	S100A13
SALL4	2.30336	1.66322	0.933864	0.598753	0.00941941	0.0225427	0.38404	0.267205	1.48487	-0.818493	FALSE	TRUE	SALL4
SASH1	1.85885	0.59659	0.525579	0.59017	1.4267	1.25696	1.09593	2.82088	0.458024	-1.40083	FALSE	TRUE	SASH1
SAT1	4.7975	0.967587	2.14606	1.93978	4.67436	4.24786	2.98232	4.1759	5.85083	1.05333	TRUE	FALSE	SAT1
SCP2	2.78621	1.96622	1.94943	1.59173	3.02532	2.07405	2.76143	2.23065	2.06531	-0.720892	FALSE	TRUE	SCP2
SDC2	2.42161	1.06626	1.84003	0.853901	3.01233	1.92284	2.22938	1.61742	4.05336	1.63176	TRUE	FALSE	SDC2
SDCBP	3.85799	2.21317	2.56359	2.23397	3.11666	3.11949	3.16771	3.59423	2.93612	-0.921868	FALSE	TRUE	SDCBP
SERINC5	1.84353	1.15239	0.69293	0.805474	3.84482	3.23129	3.7703	1.42127	0.393544	-1.44999	FALSE	TRUE	SERINC5
SERPING1	2.84048	0.815388	2.53607	1.20309	2.42564	3.4306	3.45772	3.57927	2.1522	-0.688279	FALSE	FALSE	SERPING1
SERPINH1	3.09557	0.469582	1.11314	1.90318	3.62228	3.12212	3.33982	4.03432	3.33681	0.241236	FALSE	FALSE	SERPINH1
SF3B3	2.74605	1.62316	2.06265	1.97663	2.31732	2.55325	2.2499	2.24011	1.66305	-1.08299	FALSE	TRUE	SF3B3
SFRP2	2.40662	0.0493394	0.394796	0.0121053	1.98416	1.03181	1.26922	0.291466	4.05238	1.64576	TRUE	FALSE	SFRP2
SHISA5	3.38127	1.58322	3.20872	1.61205	2.51585	2.31943	2.05155	2.66535	2.26168	-1.11959	FALSE	TRUE	SHISA5
SHPK	1.30627	0.0639046	0.138835	0.218306	0.935995	0.0439065	0.40147	0.331818	0.0957788	-1.21049	FALSE	TRUE	SHPK
SLC25A11	2.62688	1.4996	2.1096	1.59449	1.9959	2.18949	2.23692	2.12432	2.74137	0.114484	FALSE	FALSE	SLC25A11
SLC25A16	2.08989	0.514196	0.365234	0.218716	0.0551892	0.495288	0.0207775	0.791261	1.64601	-0.443877	FALSE	FALSE	SLC25A16
SLC29A1	2.65266	2.43648	1.71149	0.355068	1.0875	0.827714	1.8558	1.81825	1.87443	-0.77823	FALSE	TRUE	SLC29A1
SLC2A1	1.81148	0.229993	0.770587	0.574606	2.58792	3.20028	3.21689	2.6879	1.87329	0.0618076	FALSE	FALSE	SLC2A1
SLC35A5	2.07527	1.1307	0.997071	0.79515	1.54352	0.980667	0.85252	1.60543	1.25576	-0.819512	FALSE	TRUE	SLC35A5
SLC37A3	1.60062	1.01366	0.279438	0.439879	1.56349	0.799357	1.23048	0.475405	1.24237	-0.35824	FALSE	FALSE	SLC37A3
SLC3A2	3.47242	1.50309	1.56564	1.4055	3.2698	2.60485	3.06046	3.23976	4.01769	0.545269	FALSE	FALSE	SLC3A2
SLC43A1	2.70678	0.101273	0.346825	0.231858	0.00839403	0.0699765	0.0224654	0.138004	2.41342	-0.293365	FALSE	FALSE	SLC43A1
SLC44A2	1.72725	1.67277	0.506834	0.319166	1.8495	1.32351	1.39474	2.5022	1.60219	-0.125059	FALSE	FALSE	SLC44A2
SLC47A1	1.46438	0.812459	0.132326	0.079307	0.17574	0.00891227	0.0165675	0.0713807	0.301029	-1.16335	FALSE	TRUE	SLC47A1
SLC4A11	1.62821	0.239914	0.79824	0.155535	0.147307	0.0246703	0.071462	0.778219	0.371345	-1.25687	FALSE	TRUE	SLC4A11
SLC7A3	2.30621	0.220259	2.03599	0.0493495	0.0147505	0.0881353	0.698978	0	0.749069	-1.55714	FALSE	TRUE	SLC7A3
SLC7A8	3.10949	2.28951	1.07454	1.02591	2.44351	1.31067	2.65659	1.0582	2.32959	-0.779907	FALSE	TRUE	SLC7A8
SNAP23	2.08405	1.89928	0.702663	1.07027	1.77603	1.39138	1.95393	1.8238	2.20673	0.122681	FALSE	FALSE	SNAP23
SNAPC3	2.08794	0.875106	1.26776	1.18988	1.72501	1.48678	1.74545	1.41056	2.03769	-0.0502444	FALSE	FALSE	SNAPC3
SNHG16	3.58992	2.15357	2.62875	2.12027	2.60532	2.73114	2.6892	2.74469	0	-3.58992	FALSE	TRUE	SNHG16
SNHG5	2.88849	1.83508	2.23225	1.8687	2.50708	3.1149	2.51985	3.2739	0	-2.88849	FALSE	TRUE	SNHG5
SNRPE	4.56909	3.54319	4.05951	3.55153	3.80343	4.12363	4.48245	4.10894	4.08295	-0.48614	FALSE	FALSE	SNRPE
SNX10	2.33387	0.748728	1.47257	1.09683	0.724788	1.25172	0.0158738	1.12153	3.00903	0.675157	FALSE	FALSE	SNX10
SOX15	3.31484	0.468304	1.65631	0.542183	1.89412	0.868328	0.936566	0.100651	2.89483	-0.420012	FALSE	FALSE	SOX15
SOX17	2.04512	0.825703	0.778885	0.939576	0.00810337	0.0239295	0.0475297	1.28251	4.20853	2.1634	TRUE	FALSE	SOX17
SOX4	4.27115	3.54803	3.28479	3.14093	4.94377	4.80457	5.77066	5.29822	3.9956	-0.275549	FALSE	FALSE	SOX4
SPANXA2-OT1	1.91403	0.603578	0.502571	0.866297	0.236882	0.0391129	0.00786354	0	0	-1.91403	FALSE	TRUE	SPANXA2-OT1
SPTSSA	2.60616	1.17578	1.03424	0.390865	1.72198	1.15071	1.94	0.959197	2.99622	0.390065	FALSE	FALSE	SPTSSA
ST6GALNAC1	1.92324	0	0.0525634	0.109031	2.10497	1.05632	2.18729	0.0738219	0.0831252	-1.84011	FALSE	TRUE	ST6GALNAC1
ST6GALNAC3	1.71406	0.0525436	1.12603	0.277533	0.648989	0.424231	0.906791	1.32684	1.17726	-0.536802	FALSE	FALSE	ST6GALNAC3
STAT3	2.36212	1.39511	1.51563	1.53059	2.82155	3.33432	2.00164	2.54949	1.24541	-1.11671	FALSE	TRUE	STAT3
STOM	3.27359	0.856868	1.52377	1.50624	1.88402	1.51835	1.09358	1.43019	2.79618	-0.477414	FALSE	FALSE	STOM
STRA6	1.38188	0.0128317	0.482964	0.041933	0.357514	0.39461	2.91166	0.611805	1.12117	-0.260706	FALSE	FALSE	STRA6
SUCLA2	3.11785	1.97468	2.12945	1.99422	2.10549	2.05535	2.39635	0.408715	3.18681	0.0689615	FALSE	FALSE	SUCLA2
SUMF1	1.90344	0.463459	0.634166	0.460603	0.750653	0.256945	0.364594	1.20729	1.03404	-0.8694	FALSE	TRUE	SUMF1
SURF6	2.92825	2.15311	1.92747	1.94152	2.51768	2.27175	2.6729	2.89786	1.36332	-1.56492	FALSE	TRUE	SURF6
SUSD2	2.29851	0.262261	0.195269	0.0758496	0.125222	0.0783061	0.229782	0.12703	0.324376	-1.97414	FALSE	TRUE	SUSD2
SYTL4	1.99899	0.655166	0.737826	0.489765	1.27334	0.56605	0.392658	1.03481	0.0951767	-1.90381	FALSE	TRUE	SYTL4
TAGLN3	1.67401	0.00388527	0.665669	0.0664569	0.626163	0.829071	1.47697	0	0.825017	-0.848996	FALSE	TRUE	TAGLN3
TCL1A	4.49467	3.6346	2.15906	1.6432	0.433673	0.274149	0.402884	0.538897	0.54372	-3.95095	FALSE	TRUE	TCL1A
TCL1B	3.59027	3.54262	1.29649	0.590832	0.21648	0.155018	0.329334	0.307554	2.70431	-0.885962	FALSE	TRUE	TCL1B
TEAD4	2.3223	0.313673	0.712136	0.402937	0.322955	0.727822	0.214809	1.27031	2.35462	0.0323268	FALSE	FALSE	TEAD4
TFAP2C	2.20616	0.670903	0.717644	0.0390601	0.00848796	0.0515886	0.0211323	0.0616924	3.77645	1.57029	TRUE	FALSE	TFAP2C
TFCP2L1	2.86809	1.19053	1.01332	0.732371	0.0544625	0.170415	0.075957	0.119675	0.911762	-1.95633	FALSE	TRUE	TFCP2L1
THAP9-AS1	2.12879	0.985959	1.30166	1.36436	1.91306	1.6664	1.51271	1.66825	0.854575	-1.27422	FALSE	TRUE	THAP9-AS1
THOC6	2.09951	1.57637	1.23374	0.961134	1.52108	1.66806	2.06113	1.3252	1.93997	-0.159549	FALSE	FALSE	THOC6
TIMM8A	2.71604	1.94529	2.01962	1.27871	0.871627	1.34846	0.705677	0.808225	1.66963	-1.04641	FALSE	TRUE	TIMM8A
TKT	2.97045	2.00873	2.32246	1.34087	1.82022	1.95743	2.30944	1.9706	3.79252	0.822074	TRUE	FALSE	TKT
TMED9	3.57903	2.80162	2.51939	2.78798	2.86023	2.4118	3.00931	2.40939	3.93315	0.354124	FALSE	FALSE	TMED9
TMEM11	3.21864	2.94571	2.21306	2.18072	2.486	2.33921	2.36535	2.58736	2.38365	-0.834998	FALSE	TRUE	TMEM11
TMEM123	3.98578	2.02867	2.89171	2.44255	3.41943	2.98903	2.87707	3.69862	3.99143	0.00564571	FALSE	FALSE	TMEM123
TMEM160	2.29201	1.65369	1.60525	0.470973	1.587	0.845332	2.41574	2.44411	3.37811	1.0861	TRUE	FALSE	TMEM160
TMEM170A	2.95954	1.49665	2.13716	2.02046	1.91301	1.99678	1.63727	1.47396	2.45666	-0.502885	FALSE	FALSE	TMEM170A
TMEM205	2.70202	1.53373	1.42938	1.00136	2.95416	2.7532	2.61848	2.73433	2.20816	-0.493863	FALSE	FALSE	TMEM205
TMSB10	4.31795	3.14306	3.4212	2.99322	5.84986	5.79909	5.82894	6.23105	5.21906	0.901118	TRUE	FALSE	TMSB10
TOMM5	4.0696	3.00602	3.03875	2.53557	3.43721	3.38705	4.13228	3.66067	1.62954	-2.44006	FALSE	TRUE	TOMM5
TOMM7	4.17643	2.9751	3.68626	3.10358	3.61626	3.88523	3.32633	3.33977	4.02207	-0.154355	FALSE	FALSE	TOMM7
TOR3A	2.80477	2.99163	1.36224	0.721695	1.08615	0.595811	1.54973	1.09854	1.19271	-1.61206	FALSE	TRUE	TOR3A
TPM1	3.46297	2.44266	2.27537	2.51846	3.31448	2.93242	3.49177	3.1188	4.43919	0.976221	TRUE	FALSE	TPM1
TPM2	3.67641	1.89738	3.15182	2.10362	1.61657	1.67592	3.3791	2.53242	3.50647	-0.169942	FALSE	FALSE	TPM2
TPM3	4.2095	3.22324	3.4615	2.54936	3.89197	3.7542	3.63303	4.27649	3.50932	-0.700182	FALSE	TRUE	TPM3
TPM4	3.67992	0.320715	1.08838	1.08615	3.77194	3.66491	3.06585	3.87564	4.26624	0.586322	FALSE	FALSE	TPM4
TPP1	1.84279	0.453235	1.03106	0.375369	1.76785	2.28203	1.49692	0.810295	1.11971	-0.723081	FALSE	TRUE	TPP1
TRAF4	1.32677	0.513864	0.509587	0.402692	0.761887	0.422642	0.877172	1.49298	2.3302	1.00344	TRUE	FALSE	TRAF4
TRANK1	1.74413	0.367829	0.10992	0.555076	1.79222	1.97103	1.64112	0.120966	0.410649	-1.33348	FALSE	TRUE	TRANK1
TRAPPC4	3.46768	2.31737	2.64908	2.0079	2.3228	2.12306	2.32682	2.18142	2.83646	-0.631223	FALSE	FALSE	TRAPPC4
TRAPPC5	3.12127	2.37582	2.38808	1.39551	3.33572	3.28103	3.14156	2.55082	0.210345	-2.91093	FALSE	TRUE	TRAPPC5
TRIAP1	2.52017	2.1811	0.899594	1.62257	1.84598	2.1417	1.97194	1.5871	2.12801	-0.392166	FALSE	FALSE	TRIAP1
TRIM2	2.05172	0.424141	0.557752	0.609558	1.34124	0.78461	1.38134	0.868646	2.16004	0.108323	FALSE	FALSE	TRIM2
TRIML2	1.63752	1.62708	0.187276	0.617701	0.00833526	0.00518506	0.0153266	0.0627969	2.2015	0.563986	FALSE	FALSE	TRIML2
TUBA1A	3.53222	0.779969	3.25545	1.4895	4.37658	3.63237	4.22226	3.98095	5.38655	1.85433	TRUE	FALSE	TUBA1A
TUBA1C	4.0994	3.941	3.07534	2.41941	1.11672	1.58994	2.1076	2.63913	3.78038	-0.319012	FALSE	FALSE	TUBA1C
TUBB	4.92183	3.18056	4.41304	3.3439	4.52613	4.28534	4.81945	4.75738	5.69422	0.77239	TRUE	FALSE	TUBB
TUBB3	2.62806	0.694278	0.662316	0.645921	2.15549	1.82857	1.90779	2.16345	0	-2.62806	FALSE	TRUE	TUBB3
TUBB4A	1.14934	0.141313	0.0789856	0.0924054	0.885713	0.88841	0.464145	0	0.421054	-0.728283	FALSE	TRUE	TUBB4A
TUFT1	1.88653	0.773155	1.0535	0.384391	0.817635	0.208334	0.912501	0.247944	0.915194	-0.97134	FALSE	TRUE	TUFT1
TXN	4.60745	3.21813	2.71507	1.54441	3.93354	3.71164	4.24855	4.21753	4.35135	-0.256102	FALSE	FALSE	TXN
TXNDC12	3.54161	1.98079	1.54863	1.65037	2.87795	2.5159	3.20479	2.39833	3.66535	0.123735	FALSE	FALSE	TXNDC12
UGCG	2.14406	1.43509	1.18217	0.883058	2.268	1.87835	1.67647	2.58984	1.39202	-0.75204	FALSE	TRUE	UGCG
UNC119	2.26582	0.853932	1.00841	0.665625	1.51271	1.13026	1.81247	0.974707	2.84278	0.576957	FALSE	FALSE	UNC119
UPP1	3.07885	1.44452	1.49723	0.618945	0.161347	0.154354	0.449707	1.19212	2.60998	-0.468875	FALSE	FALSE	UPP1
UQCRH	4.69702	3.78388	4.23004	3.65228	3.50004	3.83473	3.60562	3.66641	4.74899	0.0519711	FALSE	FALSE	UQCRH
UROD	3.16033	2.64976	2.29844	1.84445	2.9523	2.79011	3.01106	2.72471	2.6153	-0.545039	FALSE	FALSE	UROD
USMG5	3.72136	3.21386	3.0904	2.64802	3.72326	3.35333	3.62881	3.86326	3.18975	-0.531603	FALSE	FALSE	USMG5
USP28	2.4818	0.980524	0.960063	1.12469	1.16835	1.78544	0.900063	1.05963	2.15303	-0.328771	FALSE	FALSE	USP28
UTF1	1.39611	0.0187996	0.365429	0.00825663	0.0996024	0.307571	0.264507	0.0402583	3.41041	2.0143	TRUE	FALSE	UTF1
VAMP8	3.25628	2.65464	1.40272	0.905044	1.43572	1.4888	1.80619	2.08388	3.3252	0.0689192	FALSE	FALSE	VAMP8
VARS	1.99436	0.421548	1.23425	0.913973	1.00065	0.816224	1.04237	0.73849	1.34236	-0.651995	FALSE	FALSE	VARS
VAT1	2.77321	1.42104	2.43782	0.890888	3.01871	2.57897	1.77382	2.41437	2.53563	-0.23758	FALSE	FALSE	VAT1
VENTX	0.954308	0.0281315	0.0471884	0.0107059	0.00140732	0.0183184	0.792548	0.106965	0.509311	-0.444996	FALSE	FALSE	VENTX
VIM	2.38067	1.30151	1.37057	1.44843	3.9983	4.05232	4.226	4.98635	5.08508	2.70441	TRUE	FALSE	VIM
VSIG10	1.78307	0.842814	0.40875	0.406677	0.438452	0.590044	0.22372	0.654883	1.22548	-0.557588	FALSE	FALSE	VSIG10
WDR1	3.37361	2.8419	2.4257	2.56535	2.40075	2.00795	1.56234	3.009	3.6225	0.248894	FALSE	FALSE	WDR1
WDR46	2.59091	1.8665	1.81077	1.78447	1.245	1.53574	2.56213	1.95822	2.04126	-0.549648	FALSE	FALSE	WDR46
WDR54	2.98426	1.3088	2.38939	1.71288	2.83588	3.36667	2.5023	2.61271	2.62404	-0.360215	FALSE	FALSE	WDR54
WNT2B	1.76545	0.282207	0.517467	0.43786	1.87639	2.03545	1.45372	0.0490064	1.05794	-0.707503	FALSE	TRUE	WNT2B
YPEL2	2.60648	2.06251	1.64895	1.50151	2.9986	2.93416	1.86525	1.44836	1.26752	-1.33896	FALSE	TRUE	YPEL2
YWHAB	4.39335	3.70732	3.98739	2.84045	3.87125	4.22802	3.88439	3.93023	3.69296	-0.700388	FALSE	TRUE	YWHAB
ZAN	1.45295	0.0830273	0.0193029	0.0770751	0.00854667	0.0027283	0.00429409	0	0	-1.45295	FALSE	TRUE	ZAN
ZFP42	2.40393	0.381935	0.45319	0.306956	0.381585	0.253897	0.649301	0.160948	2.5649	0.160969	FALSE	FALSE	ZFP42
ZNF138	2.3951	1.3712	1.53888	1.59078	1.54349	1.65682	0.978478	1.41835	0.952897	-1.44221	FALSE	TRUE	ZNF138
ZNF208	2.05293	1.46802	1.19249	0.768677	1.04094	1.0052	0.0313569	0.0313219	0	-2.05293	FALSE	TRUE	ZNF208
ZNF296	1.8287	1.15846	0.744247	0.1914	0.184474	0.293365	0	0.650165	1.07594	-0.752765	FALSE	TRUE	ZNF296
ZNF428	2.4831	1.41236	1.45534	0.696579	1.46389	1.00477	2.22133	1.50844	3.17654	0.693439	TRUE	FALSE	ZNF428
ZNF486	1.80956	0.392939	0.554348	0.341229	1.03321	1.24878	0.140973	0.05695	1.32568	-0.483877	FALSE	FALSE	ZNF486
ZNF589	1.42455	0.610196	0.237806	0.213605	0.230536	0.531353	0.176267	0.0288804	0.908701	-0.515847	FALSE	FALSE	ZNF589
ZNF729	2.5258	0.729872	1.5842	1.42663	0.00197961	0.162322	0.0104989	0.0260459	0	-2.5258	FALSE	TRUE	ZNF729
ZNF766	2.76547	1.49968	2.22364	1.69313	1.32571	1.35147	0.982397	0.462137	1.60929	-1.15618	FALSE	TRUE	ZNF766
ZYX	2.17983	0.803509	0.958988	0.70225	1.90429	2.13056	2.04632	2.56476	2.71512	0.535292	FALSE	FALSE	ZYX
AAMDC	2.13353	1.89787	4.23381	2.9876	2.82302	2.7993	2.75677	2.53887	1.82941	-0.304123	FALSE	FALSE	AAMDC
ABHD14A	1.60391	2.47369	2.72706	2.21104	1.82724	1.46493	1.07779	1.65676	0.962543	-0.641371	FALSE	FALSE	ABHD14A
ADA	0.240576	2.04143	1.84152	0.734939	0.497058	0.818845	0.557173	1.15262	0.623853	0.383278	FALSE	FALSE	ADA
AKAP11	2.05947	3.10672	3.25032	3.01492	2.15829	2.24215	1.85182	1.79162	0.752935	-1.30654	FALSE	TRUE	AKAP11
ANHX	1.11612	0.249958	3.90501	1.48618	0.226244	0.21539	0.0184511	0.205425	0	-1.11612	FALSE	TRUE	ANHX
ANP32B	3.28648	3.36784	4.16167	3.67528	2.90793	3.52689	3.55445	3.43708	2.89012	-0.396364	FALSE	FALSE	ANP32B
ASB9	0.10721	0.253629	2.32776	0.0299462	0.10983	0.0823307	0.0050019	0.876015	0	-0.10721	FALSE	FALSE	ASB9
ATOX1	2.76176	3.36209	3.78163	2.31641	2.76402	2.92245	2.9507	3.6403	2.90695	0.145196	FALSE	FALSE	ATOX1
ATP6V1D	2.5651	3.7092	4.01657	3.03454	3.04432	3.14027	2.3313	2.30289	1.97188	-0.593224	FALSE	FALSE	ATP6V1D
B2M	1.64134	4.19406	4.54544	4.62227	6.06569	6.17448	4.96528	4.79996	2.32452	0.683187	FALSE	FALSE	B2M
BID	0.825524	0.223266	1.80645	0.603686	1.71632	1.85346	1.84384	2.8867	0.837249	0.0117256	FALSE	FALSE	BID
BLOC1S1	1.74997	2.11377	2.68082	1.22581	2.39053	2.26886	2.15757	1.91411	2.40589	0.655916	FALSE	FALSE	BLOC1S1
BLVRA	1.27603	1.3379	2.62679	2.20095	2.9246	2.65833	3.08935	0.675024	1.44631	0.170274	FALSE	FALSE	BLVRA
CALCOCO2	1.91596	2.1777	3.67814	2.67313	1.74094	1.84244	1.8098	2.15255	1.30022	-0.615735	FALSE	FALSE	CALCOCO2
CCND1	0.957344	1.0823	2.44937	1.15412	2.48073	2.75581	2.66729	3.78397	2.24005	1.2827	TRUE	FALSE	CCND1
CCNO	1.01431	2.33179	2.74319	2.40633	0.309023	0.0869243	0.0353716	0.111526	0.876219	-0.138091	FALSE	FALSE	CCNO
CD74	0.279284	0.765453	2.08152	1.44646	3.75597	4.12487	1.82726	1.70972	0.966382	0.687098	FALSE	FALSE	CD74
CDK2AP1	2.46996	1.5029	3.28433	1.9397	1.92776	1.92557	2.26244	2.87737	0.976171	-1.49379	FALSE	TRUE	CDK2AP1
CDKN2D	0.601757	1.34968	3.34131	2.28021	0.705087	0.445375	0.933425	0.350012	0.85361	0.251853	FALSE	FALSE	CDKN2D
CDKN3	2.3671	1.8788	3.45002	1.50925	1.44316	2.09605	2.74583	1.22642	1.94057	-0.426521	FALSE	FALSE	CDKN3
CFAP97	2.04159	2.08154	2.99826	2.19972	2.54561	2.88129	2.19076	1.9918	0	-2.04159	FALSE	TRUE	CFAP97
CHMP2A	2.69951	3.08162	3.74068	2.4404	3.08888	3.0923	2.78256	2.9257	3.13707	0.437563	FALSE	FALSE	CHMP2A
COX7A1	0.643851	1.18911	1.81828	0.272001	0.573614	0.236777	2.22641	1.19179	0	-0.643851	FALSE	FALSE	COX7A1
CPE	0.0238699	0.767095	1.54718	1.03318	1.94257	0.973086	2.8465	0.0774255	0.24895	0.22508	FALSE	FALSE	CPE
CST3	2.61152	2.7277	3.77645	2.97393	3.34547	3.26569	3.06815	2.75212	2.33004	-0.281481	FALSE	FALSE	CST3
CTRL	0.0610196	0.0819286	1.65874	0.277766	0.309582	0.0275329	0.251933	0	0.0148081	-0.0462115	FALSE	FALSE	CTRL
CXorf67	1.04359	2.46961	2.4624	2.38465	0.297075	0.0623436	0.00429409	0.0514305	0	-1.04359	FALSE	TRUE	CXorf67
CYP26A1	0.095106	0.119682	2.68885	0.645092	0	0.0401126	0.00527696	0.0789584	0.025537	-0.0695691	FALSE	FALSE	CYP26A1
DAZL	2.25062	2.56933	3.5947	3.46714	0.0659881	0.344043	0.0202551	0.237606	0	-2.25062	FALSE	TRUE	DAZL
DCTN3	1.91708	2.44119	3.16196	2.67365	2.68189	2.44282	2.83435	2.47599	1.99286	0.0757802	FALSE	FALSE	DCTN3
DCTN4	1.45952	1.70915	2.66112	2.17631	1.47429	1.54149	1.78736	0.529051	0.679924	-0.779596	FALSE	TRUE	DCTN4
DDX24	3.47874	3.78667	4.64445	4.49398	4.1188	4.21365	3.69279	2.72295	2.59515	-0.883597	FALSE	TRUE	DDX24
DERL3	0.517182	2.37312	3.11233	2.51396	0.2406	0.784332	0.333979	0.0703626	0.403366	-0.113816	FALSE	FALSE	DERL3
DGUOK	2.83764	2.61773	3.77849	3.41802	2.9546	2.80839	3.26401	2.78906	3.05482	0.217179	FALSE	FALSE	DGUOK
DKC1	2.91672	2.99772	3.86193	3.23779	2.06158	2.32047	2.43003	1.16671	2.20872	-0.708008	FALSE	TRUE	DKC1
DLK1	0.366541	0.877317	1.82933	0.617717	0.018375	0.388036	4.14509	1.43829	3.53003	3.16349	TRUE	FALSE	DLK1
DNAJC4	1.16606	1.59094	2.2247	1.53783	1.93746	1.60212	1.51043	1.60737	2.15123	0.98517	TRUE	FALSE	DNAJC4
DNM1L	2.27145	2.82923	3.42798	2.93119	2.09368	2.05584	2.52783	2.26271	1.59526	-0.676192	FALSE	FALSE	DNM1L
DPCD	2.39012	2.99448	3.46183	3.06813	2.48903	2.81697	2.73565	1.71244	2.10262	-0.287501	FALSE	FALSE	DPCD
DTD1	1.2829	2.26733	2.71097	2.48612	1.92638	1.78745	2.04238	1.6615	1.97246	0.689556	FALSE	FALSE	DTD1
DUSP9	0.0759522	0.203322	1.67363	0.108262	0.183675	0.385384	1.10949	0.0159978	0.39202	0.316067	FALSE	FALSE	DUSP9
ECI2	2.63355	2.23043	3.78492	2.6379	3.48109	3.18182	3.44824	2.6014	1.95997	-0.67358	FALSE	FALSE	ECI2
EPB41L5	2.26651	2.16726	3.26345	2.28779	2.07137	1.90054	1.52148	1.13089	1.65581	-0.610699	FALSE	FALSE	EPB41L5
ESX1	0.0690802	0.439851	1.91302	0.555778	0.0166507	0.0458189	0.00527696	0.0465037	0.725913	0.656833	FALSE	FALSE	ESX1
FAM114A1	0.558122	0.684373	1.773	0.778664	1.6496	1.63374	1.90663	1.7835	0.769094	0.210972	FALSE	FALSE	FAM114A1
FAM133A	0.87401	2.46133	3.27242	2.79818	1.31507	1.14391	0.0535782	0.0652892	0.0373347	-0.836675	FALSE	TRUE	FAM133A
FAM213A	2.96511	2.87071	3.66222	2.3348	4.92208	4.79561	4.44612	3.4819	2.47913	-0.485979	FALSE	FALSE	FAM213A
FAM216A	2.05058	1.75832	3.06941	2.88824	1.42235	2.09297	1.94088	1.169	0.858849	-1.19174	FALSE	TRUE	FAM216A
FBXO15	1.20483	1.63441	2.56622	2.71612	0.0210821	0.175229	0.106644	0	0.0586645	-1.14617	FALSE	TRUE	FBXO15
FBXO9	1.41972	1.73152	2.57855	2.29842	1.67564	1.87806	1.68931	0.990692	1.70582	0.286095	FALSE	FALSE	FBXO9
FDFT1	3.19517	3.29498	4.09097	2.9356	2.56866	2.59932	2.9823	2.14335	3.07952	-0.115647	FALSE	FALSE	FDFT1
GPATCH11	2.38335	2.80844	3.72998	3.37921	1.55522	1.63628	1.65401	2.61519	0.495537	-1.88781	FALSE	TRUE	GPATCH11
GPX4	2.60658	1.88262	3.93711	1.84655	3.2606	3.52267	3.30694	3.73186	3.99524	1.38866	TRUE	FALSE	GPX4
HAGH	1.59314	2.61386	2.74543	2.30967	1.85308	1.20516	1.64701	1.69872	2.39243	0.799288	TRUE	FALSE	HAGH
HBQ1	0.718803	1.48992	2.1987	1.66501	0.758844	0.49168	0.105684	0.0313219	0.366916	-0.351887	FALSE	FALSE	HBQ1
HINT2	2.29094	2.88003	3.38955	2.343	2.2627	1.66631	2.2936	1.9256	2.4463	0.155355	FALSE	FALSE	HINT2
HMGB1	4.75405	5.10291	5.73019	5.24236	5.00762	5.17252	5.58022	5.35084	4.37286	-0.381196	FALSE	FALSE	HMGB1
HOXA3	0.184811	0.794065	1.30965	0.994123	0.0180051	0.0477078	0.381566	1.43882	0	-0.184811	FALSE	FALSE	HOXA3
HOXB5	0.803954	0.267368	2.55858	1.17112	0.357161	0.0576877	0.219188	2.20293	0.0512773	-0.752677	FALSE	TRUE	HOXB5
HOXB7	1.10705	1.69803	2.2962	1.80898	0.0633814	0.0707551	0.152718	2.36841	0.0619474	-1.0451	FALSE	TRUE	HOXB7
HTATSF1	2.85109	3.15346	3.82017	3.33526	2.65594	2.77861	2.73435	2.05867	2.04015	-0.810935	FALSE	TRUE	HTATSF1
IDH3A	1.64553	2.16158	2.68085	2.45088	1.28063	1.47085	1.28251	0.864462	0.992818	-0.652711	FALSE	FALSE	IDH3A
IKZF5	1.4332	1.74676	2.58496	1.97472	1.73471	1.37289	1.65278	0.679964	0.286235	-1.14697	FALSE	TRUE	IKZF5
IL17RD	0.37759	0.650562	1.68303	1.27636	0.826097	0.399112	0.707728	0.997324	1.57163	1.19404	TRUE	FALSE	IL17RD
JAK1	2.50678	2.91045	3.60152	2.80885	2.78192	3.13527	2.08777	3.67304	1.49579	-1.01099	FALSE	TRUE	JAK1
KLC1	1.57947	2.5436	2.93623	2.87185	1.81191	1.52806	2.19215	1.98935	1.50251	-0.076959	FALSE	FALSE	KLC1
KLHL35	1.46936	2.19183	3.32418	1.67977	0.162899	0.402679	0.120814	0.0416355	0.276323	-1.19303	FALSE	TRUE	KLHL35
KRT17P5	0.343865	0.73447	2.00895	1.16958	0.0176797	0.0479975	0.00404379	0.0402583	0	-0.343865	FALSE	FALSE	KRT17P5
LBR	2.22737	1.35793	2.94736	1.89758	1.12342	1.51876	1.52139	3.07667	1.64466	-0.582707	FALSE	FALSE	LBR
LOC441601	0.850933	2.06102	2.32631	1.92518	0.197308	0.341984	0	0.0159978	0	-0.850933	FALSE	TRUE	LOC441601
LUZP4	2.48066	1.94471	3.53668	2.40562	0.0316028	0.330034	0.0145278	0.261281	0.0176652	-2.46299	FALSE	TRUE	LUZP4
LY6G5C	0.173025	1.60712	2.14299	1.73704	0.180582	0.817412	0	0.234054	0.135883	-0.0371421	FALSE	FALSE	LY6G5C
MAP1LC3B	3.09706	3.54556	4.07851	3.7815	2.70465	2.48897	2.47935	2.96633	2.71636	-0.380707	FALSE	FALSE	MAP1LC3B
MAP7D3	2.35888	3.10598	3.6357	3.00561	1.65929	1.84162	1.75876	2.22573	1.19797	-1.16091	FALSE	TRUE	MAP7D3
MEIS1	0.227232	0.670405	2.24798	1.14003	1.23547	1.13919	3.06123	0.964874	0.0333528	-0.193879	FALSE	FALSE	MEIS1
MEIS2	0.417518	0.441585	2.52951	1.71432	1.56113	1.51324	2.21234	2.63351	0.0722711	-0.345247	FALSE	FALSE	MEIS2
MGMT	1.99914	2.60694	2.93829	1.77609	2.31925	2.62673	1.85099	0.841252	2.20588	0.206742	FALSE	FALSE	MGMT
NDUFV3	2.78589	3.66121	4.0265	3.74181	2.32631	2.60925	1.7934	2.08248	2.3901	-0.395795	FALSE	FALSE	NDUFV3
NGRN	2.87283	3.32355	3.91799	3.14186	3.39731	3.16624	3.25939	2.77249	0.240345	-2.63248	FALSE	TRUE	NGRN
NMU	1.60909	1.04176	3.53087	2.61976	0.778223	0.694496	1.70592	0.0317436	3.21885	1.60975	TRUE	FALSE	NMU
NOL12	1.95685	3.24021	3.05099	2.47477	1.69697	2.02098	2.41882	2.26963	1.3431	-0.613755	FALSE	FALSE	NOL12
NT5DC2	0.844695	2.19569	2.29502	2.2053	0.547809	0.492905	1.61598	1.75442	1.89269	1.04799	TRUE	FALSE	NT5DC2
OBSL1	1.42792	1.78064	2.64562	1.38549	3.16568	2.94719	2.64893	1.14902	1.35393	-0.0739834	FALSE	FALSE	OBSL1
OLMALINC	0.136615	0.833556	1.07829	0.394385	0.787004	0.988068	1.22877	1.71678	0	-0.136615	FALSE	FALSE	OLMALINC
PABPC4	2.36039	3.02016	3.33796	2.83398	2.20484	1.85136	2.33793	2.33103	1.30425	-1.05614	FALSE	TRUE	PABPC4
PAM	0.372789	0.852387	1.46292	1.12939	1.55217	1.5301	1.37764	2.21865	1.11664	0.743848	TRUE	FALSE	PAM
PAX6	0.204319	0.673067	2.8481	2.34683	0.198688	0.542828	0.21567	0.0652892	0	-0.204319	FALSE	FALSE	PAX6
PCDH11X	0.0924036	0.821627	1.73021	0.830363	1.30373	1.05584	1.25727	0	0.626868	0.534464	FALSE	FALSE	PCDH11X
PDS5B	2.22549	2.23758	3.02921	2.34437	2.67862	2.17353	2.7399	2.82359	1.25559	-0.9699	FALSE	TRUE	PDS5B
PEMT	1.01882	0.707412	2.4082	1.57642	2.48745	2.40874	1.57944	1.7149	3.21197	2.19315	TRUE	FALSE	PEMT
PER3	0.578382	2.26345	2.20938	1.96826	0.84206	0.660404	0.314697	0.172583	0.039032	-0.53935	FALSE	FALSE	PER3
PIGT	1.39104	1.86908	2.52419	1.53382	2.03787	1.56548	2.08587	1.91049	1.67714	0.286094	FALSE	FALSE	PIGT
PPID	2.35407	2.21024	3.08928	1.96772	1.7681	2.0981	1.66305	1.55566	1.61002	-0.744051	FALSE	TRUE	PPID
PRADC1	0.985869	2.48584	2.32962	1.99325	0.352853	0.248619	1.83371	1.43427	1.12574	0.139868	FALSE	FALSE	PRADC1
PRDX5	3.63811	4.3513	4.58806	3.954	3.83324	3.65044	3.78733	3.35597	3.97016	0.332059	FALSE	FALSE	PRDX5
PRTG	0.55564	1.58562	2.0957	1.69479	0.888993	0.54123	0.811525	1.47696	1.64596	1.09032	TRUE	FALSE	PRTG
PSME1	1.91052	1.39052	3.16247	1.6395	3.62507	3.70394	3.4883	2.80525	1.61834	-0.292178	FALSE	FALSE	PSME1
PTOV1	1.89642	2.21742	2.73753	1.75034	2.47303	2.2751	2.51426	2.90262	2.57124	0.674823	FALSE	FALSE	PTOV1
PTPRU	0.82626	1.55741	1.80274	0.566863	0.672491	0.229065	0.0223235	0.0909407	0.394532	-0.431728	FALSE	FALSE	PTPRU
RBP1	0.962064	1.99222	2.99849	1.77811	4.77287	4.71295	4.25338	4.86657	1.87429	0.912221	TRUE	FALSE	RBP1
RBP4	0.059299	0.935424	2.28638	2.07351	0.0686178	0.351256	0.0686403	0.085961	0.0328249	-0.0264741	FALSE	FALSE	RBP4
REC8	1.8864	0.186884	3.69965	0.792727	2.04417	1.44776	2.08371	0.740106	1.08725	-0.799158	FALSE	TRUE	REC8
RFX6	0.0414162	0.474906	1.9125	0.44662	0	0.0304714	0	0	0	-0.0414162	FALSE	FALSE	RFX6
RNMT	2.64598	3.26118	3.79892	3.6039	2.68026	3.27874	2.83494	2.60971	1.89268	-0.753298	FALSE	TRUE	RNMT
RRAGD	0.296588	1.62031	2.20205	1.77714	0.241044	0.428164	0.693386	0	0.0419721	-0.254616	FALSE	FALSE	RRAGD
SAP25	1.38661	1.26346	2.46594	0.885311	0.734086	0.613639	0.278497	0.0713807	0	-1.38661	FALSE	TRUE	SAP25
SCCPDH	0.855084	3.33093	3.43029	3.19539	2.70396	2.4866	2.45088	2.37141	0.313901	-0.541183	FALSE	FALSE	SCCPDH
SDF2L1	2.31202	3.03566	3.57528	2.85203	1.98223	2.48807	2.20428	1.59882	2.90467	0.592645	FALSE	FALSE	SDF2L1
SEL1L	1.01248	2.25094	2.29386	2.22941	2.33907	1.55944	1.43832	2.1267	0.774235	-0.238248	FALSE	FALSE	SEL1L
SELM	1.56402	1.41058	2.35668	1.51837	1.71091	1.44473	1.29336	0.863808	1.88702	0.323003	FALSE	FALSE	SELM
SERPINE2	0.52032	1.82514	2.41671	1.75343	2.84424	2.30681	3.16039	0.420751	5.22849	4.70817	TRUE	FALSE	SERPINE2
SESN3	0.532084	1.53501	1.95115	1.52263	2.51356	2.4247	2.78838	1.61891	0.750883	0.218799	FALSE	FALSE	SESN3
SIGIRR	2.36421	1.93478	3.2634	1.79386	1.31386	2.02917	0.838624	1.93906	2.54618	0.181969	FALSE	FALSE	SIGIRR
SIGMAR1	1.93453	2.30336	3.08514	2.23404	1.91562	1.9875	2.55728	1.35997	1.50119	-0.433341	FALSE	FALSE	SIGMAR1
SIX1	0.0913542	1.7166	2.0039	1.79381	0.0633001	0.0357721	0.00429409	0	0.0142593	-0.077095	FALSE	FALSE	SIX1
SLC12A2	0.57045	1.9425	1.93928	1.86778	2.27976	2.67654	1.59023	2.055	0.574176	0.0037256	FALSE	FALSE	SLC12A2
SLC25A1	1.37616	1.74157	2.59549	1.0548	1.53001	1.76189	2.06273	1.56504	1.91877	0.542603	FALSE	FALSE	SLC25A1
SLC25A14	1.06744	2.13219	2.5965	2.58563	1.07761	0.824611	1.11005	0.442586	1.2525	0.18507	FALSE	FALSE	SLC25A14
SMC1B	1.60071	3.41386	5.09705	5.49351	1.07401	1.39943	0.701304	0.400609	0.0251472	-1.57556	FALSE	TRUE	SMC1B
STK24	1.72338	2.34147	2.64499	1.64218	2.17943	2.29522	1.36294	1.74747	0.917989	-0.805392	FALSE	TRUE	STK24
STRA8	0.169178	0.464859	3.26841	0.363028	0.0308789	0.111841	0	0.085961	0	-0.169178	FALSE	FALSE	STRA8
TCEAL4	2.80291	3.66401	4.30684	3.52891	4.20928	4.25801	3.404	3.48996	2.39124	-0.411668	FALSE	FALSE	TCEAL4
THRA1/BTR	0.0794606	0.0802999	3.17941	0.229994	0.00197961	0.212985	0.00898758	0.616134	0	-0.0794606	FALSE	FALSE	THRA1/BTR
TMEM52	0.166972	0.856004	1.79132	1.28477	0.418428	0.460106	0.156686	0	0.349512	0.18254	FALSE	FALSE	TMEM52
TMEM97	2.46203	2.74901	3.4623	3.14094	3.0128	3.13206	2.84062	1.10729	2.58927	0.127234	FALSE	FALSE	TMEM97
TMSB15A	1.545	1.57367	2.73076	1.6438	0.996165	1.38054	3.12798	1.76584	1.38457	-0.160432	FALSE	FALSE	TMSB15A
TOP1MT	1.08192	2.19126	2.3607	1.96859	0.705431	0.806086	1.09839	0.0475362	1.21868	0.136764	FALSE	FALSE	TOP1MT
TSPYL2	1.87278	2.97278	4.01587	3.97016	2.40462	2.33837	1.78077	1.21903	0.93976	-0.933022	FALSE	TRUE	TSPYL2
TUBA3D	2.06078	2.33701	3.89093	3.67765	0.245789	0.532386	0.209573	0.153368	0.0229567	-2.03782	FALSE	TRUE	TUBA3D
TXLNB	0.357148	0.181778	2.71704	0.0855917	0.00393067	0.111483	0.0665195	0.0159978	0	-0.357148	FALSE	FALSE	TXLNB
UBE2T	3.29186	2.79314	4.1875	2.94357	0.985296	1.25194	2.45848	1.33784	2.47577	-0.816097	FALSE	TRUE	UBE2T
UBL5	4.241	5.06919	5.24416	4.89308	4.14533	4.30203	4.1566	4.20471	3.94554	-0.295459	FALSE	FALSE	UBL5
USP11	2.29267	2.34157	3.56861	3.40859	3.15285	3.29586	2.97207	2.7832	2.16976	-0.122908	FALSE	FALSE	USP11
WASF3	0.60163	1.44705	2.14985	1.64852	1.69689	1.66604	1.8036	0.670727	0.352804	-0.248826	FALSE	FALSE	WASF3
YPEL1	0.501021	1.34805	1.88148	0.591146	0.969886	1.29368	1.49007	0	0.959952	0.458932	FALSE	FALSE	YPEL1
ABCA17P	0.36938	1.6583	2.27648	3.30926	0.28654	0.435073	0	0	0	-0.36938	FALSE	FALSE	ABCA17P
ABCA5	1.37144	2.76575	2.07353	3.14715	1.7419	2.34108	0.945934	0.915311	0.310595	-1.06085	FALSE	TRUE	ABCA5
ACBD3	1.97498	2.65142	2.16221	3.02678	2.15716	1.91703	1.98687	1.91735	1.65594	-0.319036	FALSE	FALSE	ACBD3
ACER3	0.790899	0.729773	1.61722	2.07207	1.25937	1.35192	0.495464	1.91819	0.838821	0.0479211	FALSE	FALSE	ACER3
ACRC	0.274079	2.66204	1.90893	2.88244	0.854666	0.749041	0.335484	0	0.0449805	-0.229099	FALSE	FALSE	ACRC
ACSS2	0.449292	1.18159	1.22416	1.98819	0.978782	1.13228	0.830579	0.226174	0.520967	0.0716753	FALSE	FALSE	ACSS2
ACTR3	1.71083	2.64255	1.98242	2.78621	2.41342	1.98605	2.50679	2.87683	2.9036	1.19277	TRUE	FALSE	ACTR3
ADAL	2.09122	2.72769	2.93773	3.18355	1.25685	1.32436	1.2824	0.209775	0.762833	-1.32839	FALSE	TRUE	ADAL
ADD1	1.7725	2.26736	2.20955	2.80287	2.95739	2.73318	3.08706	2.37171	1.84485	0.0723517	FALSE	FALSE	ADD1
ADNP2	1.29225	1.93205	1.65437	2.41451	1.28486	0.752575	0.689316	1.13971	0.887911	-0.404343	FALSE	FALSE	ADNP2
AFTPH	1.37513	2.04234	1.78309	2.56684	1.54032	1.84791	0.975477	1.07888	0.647469	-0.727662	FALSE	TRUE	AFTPH
AGBL4	0.309042	0.482117	0.439715	1.20018	0.104681	0.21795	0	0	0	-0.309042	FALSE	FALSE	AGBL4
AGBL4-IT1	0.0193116	0	0.0703194	0.926267	0.0385996	0.00443877	0.00509958	0	0	-0.0193116	FALSE	FALSE	AGBL4-IT1
AK7	0.227306	0.193374	1.12605	1.70217	0.135013	0.368273	0	0.0514305	0.0668251	-0.160481	FALSE	FALSE	AK7
AK9	0.455587	1.65576	2.35385	3.10151	1.56854	1.74726	1.05642	0.715216	0.0612972	-0.39429	FALSE	FALSE	AK9
ALDH1A2	0.199925	2.46246	0.849427	2.37555	3.10231	2.45713	2.61638	0.0465037	0.0136078	-0.186317	FALSE	FALSE	ALDH1A2
ALG13	1.80259	3.37952	2.25664	3.71664	1.76542	1.60417	1.43757	0.476465	1.39885	-0.403744	FALSE	FALSE	ALG13
ANKIB1	1.34571	2.01893	1.9566	2.54976	2.10637	1.96611	2.00102	2.41599	0.927981	-0.417727	FALSE	FALSE	ANKIB1
ANKRD12	3.35827	3.50543	3.5082	4.16652	3.32166	3.01708	2.78223	3.39166	1.65884	-1.69943	FALSE	TRUE	ANKRD12
ANKRD30BP2	0.00652742	0.067337	0.0934411	1.26402	0.067641	0.0874816	0.0119871	0	0	-0.00652742	FALSE	FALSE	ANKRD30BP2
ANKRD31	0.588378	1.47756	2.1953	3.22444	0.483056	0.686511	0.491564	0	0.0285822	-0.559796	FALSE	FALSE	ANKRD31
ANKRD32	2.48425	2.90527	3.39104	3.56373	1.50243	1.73305	2.40984	1.2307	1.14869	-1.33555	FALSE	TRUE	ANKRD32
ANKRD50	0.429734	1.59436	1.0076	2.4737	2.75122	2.94037	1.99847	2.14717	0.301471	-0.128263	FALSE	FALSE	ANKRD50
ANKRD62	0.710976	0.924694	1.32555	3.0204	0.0312374	0.329297	0.0209273	0.279776	0	-0.710976	FALSE	TRUE	ANKRD62
ANKRD7	0.605977	1.94533	1.49069	3.03414	0.0634898	0.213131	0	1.27623	0	-0.605977	FALSE	FALSE	ANKRD7
APIP	0.808937	1.8395	1.44864	2.20576	1.93858	1.63483	1.5044	1.32302	1.00078	0.191839	FALSE	FALSE	APIP
ARFGAP3	2.10798	2.19052	2.94866	3.45448	2.19283	2.37853	2.54915	1.64492	1.44622	-0.661762	FALSE	FALSE	ARFGAP3
ARHGAP20	0.23213	0.401871	0.414114	1.55513	1.72671	1.8363	1.3423	0	0	-0.23213	FALSE	FALSE	ARHGAP20
ARHGAP5	2.25786	3.11002	2.52951	4.02998	3.18837	3.21274	2.40613	2.63015	1.09044	-1.16742	FALSE	TRUE	ARHGAP5
ARHGAP9	0.0853253	0.0542026	0.490886	1.63288	0.049013	0.0802865	0	0	0.012393	-0.0729322	FALSE	FALSE	ARHGAP9
ARID2	1.20469	2.11963	1.41122	2.33267	1.20563	1.58119	2.06313	2.09766	0.890673	-0.314014	FALSE	FALSE	ARID2
ARID4B	2.40313	3.26188	2.78761	3.64221	3.10632	3.01566	3.31604	3.34059	2.17851	-0.224622	FALSE	FALSE	ARID4B
ARIH2	2.37963	2.8649	3.12228	3.50445	2.00941	2.05887	1.53121	1.5464	1.89693	-0.482694	FALSE	FALSE	ARIH2
ARL1	2.18099	2.77183	2.71802	3.33155	2.21289	2.29718	2.3172	1.52262	1.95839	-0.222603	FALSE	FALSE	ARL1
ARL6	0.377028	0.835616	0.537257	1.84638	0.511513	0.470116	0.290619	1.38522	0.326217	-0.0508113	FALSE	FALSE	ARL6
ARMC8	2.13416	3.26142	2.44642	3.2138	1.9021	1.93393	2.45227	1.72955	1.10778	-1.02638	FALSE	TRUE	ARMC8
ARPC5	3.03495	3.30709	3.15883	3.84356	3.37644	3.06	3.15662	2.7247	3.51403	0.479074	FALSE	FALSE	ARPC5
ART3	0.083405	1.05951	0.496482	2.34578	0.235397	0.25397	0	0	0	-0.083405	FALSE	FALSE	ART3
ASF1B	1.1166	1.69307	2.36451	2.63288	0.180277	1.2122	1.52473	1.21648	1.51583	0.399233	FALSE	FALSE	ASF1B
ASZ1	0.19472	1.47042	1.7935	2.69225	0.346818	0.118083	0	0	0	-0.19472	FALSE	FALSE	ASZ1
ATL1	0.150166	0.726266	0.959033	1.66496	1.04359	0.858713	0.639065	0.746285	0.0310317	-0.119135	FALSE	FALSE	ATL1
ATP6AP1	1.81899	3.42685	2.28232	3.94635	2.94158	2.90685	2.59104	2.0897	2.1277	0.308711	FALSE	FALSE	ATP6AP1
BBIP1	0.852967	1.21845	1.40462	1.84396	1.32676	1.41449	1.25956	1.72626	0.854518	0.00155077	FALSE	FALSE	BBIP1
BBS4	2.23361	2.49418	2.38123	3.04792	1.71308	1.59421	1.68459	0.796933	0.880856	-1.35276	FALSE	TRUE	BBS4
BCAP31	3.32294	3.94383	4.26294	4.79456	3.2564	3.27176	3.62196	3.04366	3.42521	0.10227	FALSE	FALSE	BCAP31
BEND2	0.0255409	0.303605	0.487153	2.86474	0.0924017	0.231732	0	0	0	-0.0255409	FALSE	FALSE	BEND2
BOLL	0.0747175	0.674466	0.343071	1.92629	0.0157785	0.0518559	0.00452437	0	0	-0.0747175	FALSE	FALSE	BOLL
BRD2	2.6449	3.00259	2.61363	3.65311	2.90581	2.48064	2.66067	2.63102	1.7748	-0.870104	FALSE	TRUE	BRD2
BRD8	2.85235	2.62685	2.89802	3.99448	2.87915	3.13997	3.1143	2.5598	1.37149	-1.48086	FALSE	TRUE	BRD8
BRWD1	2.58537	3.65146	3.40287	3.78398	2.75791	2.69511	2.73877	2.53817	1.57609	-1.00928	FALSE	TRUE	BRWD1
BTAF1	2.29514	2.29389	1.98821	3.27084	2.41833	2.73924	2.49064	1.39051	0.582778	-1.71236	FALSE	TRUE	BTAF1
BTBD10	1.86494	2.44114	2.52466	3.09354	1.48688	1.59811	1.33994	1.8725	1.33797	-0.526963	FALSE	FALSE	BTBD10
BTBD18	0.161637	0.71726	0.782043	1.53724	0.0944028	0.00557924	0.204056	0.0402583	0	-0.161637	FALSE	FALSE	BTBD18
BTG3	2.91632	2.54211	3.74235	4.23033	1.78126	2.02491	2.11442	2.22184	1.6759	-1.24042	FALSE	TRUE	BTG3
C10orf88	0.674047	1.97038	1.5581	2.36479	0.974822	0.976363	1.03698	0.133487	0.460692	-0.213355	FALSE	FALSE	C10orf88
C11orf24	0.953053	1.87492	1.45031	2.3286	1.10956	0.720616	0.863879	0.0556296	0.966946	0.0138925	FALSE	FALSE	C11orf24
C11orf65	0.993256	1.92977	1.99941	2.5287	0.137433	0.061869	0.280613	0	0.166747	-0.826509	FALSE	TRUE	C11orf65
C11orf70	0.684165	0.565559	1.21404	3.00159	0.419591	0.284113	0.831284	0	0.0988192	-0.585346	FALSE	FALSE	C11orf70
C11orf85	0.700119	1.17214	1.19117	3.41369	0.171015	0.0472965	0.00329323	0	0.0136548	-0.686464	FALSE	FALSE	C11orf85
C14orf39	0.473961	2.45556	1.63354	3.65753	0.553033	0.511797	0.134649	0	0.067781	-0.40618	FALSE	FALSE	C14orf39
C15orf43	0.571566	0.134729	0.17171	2.48977	0.0125231	0.0102436	0	0	0	-0.571566	FALSE	FALSE	C15orf43
C15orf48	0.21518	2.69397	1.1951	2.88194	2.16563	1.30642	0.97363	0	0	-0.21518	FALSE	FALSE	C15orf48
C16orf95	0.392881	1.74495	1.35125	2.67668	0.176413	1.15053	0.82097	0.0909407	0.0727734	-0.320107	FALSE	FALSE	C16orf95
C17orf104	0.366424	1.40514	2.01989	3.04424	0.131357	0.576879	0	0	0.150326	-0.216098	FALSE	FALSE	C17orf104
C17orf75	1.75344	2.35159	2.97799	3.55081	1.4929	2.05125	1.74772	1.32518	1.14926	-0.604186	FALSE	FALSE	C17orf75
C18orf63	0.00995239	0.559912	0.586137	3.18366	0.293664	0.046222	0	0	0	-0.00995239	FALSE	FALSE	C18orf63
C19orf38	0.0657742	2.19047	0.987354	2.37628	0	0.22913	0	0	0	-0.0657742	FALSE	FALSE	C19orf38
C1D	1.74583	2.55405	2.00932	2.74969	2.14964	2.42054	2.15199	1.84855	1.75216	0.00633321	FALSE	FALSE	C1D
C1orf105	0.0341377	0.032433	0.337359	1.72044	0.00966169	0.00189432	0	0	0.192702	0.158565	FALSE	FALSE	C1orf105
C1orf146	0.308209	1.96878	1.40271	3.17558	0.143961	0.327519	0	0.0402583	0	-0.308209	FALSE	FALSE	C1orf146
C5orf42	1.19267	1.52086	2.24186	2.69519	1.66371	1.70755	1.59314	2.7881	0.509441	-0.683224	FALSE	FALSE	C5orf42
C5orf47	0.582658	3.25328	2.94145	4.06873	0.427052	0.403929	0	0.0402583	0	-0.582658	FALSE	FALSE	C5orf47
C5orf58	1.56285	2.4107	2.25897	3.82962	0.218432	0.36116	0.0692661	0	0.0125342	-1.55032	FALSE	TRUE	C5orf58
C6orf203	1.96861	2.14331	2.25059	3.00392	1.25202	1.31162	1.35917	0.627813	1.08467	-0.883948	FALSE	TRUE	C6orf203
C9orf43	0.395099	0.80978	0.909776	2.31833	0.0318664	0.163887	0	0.513862	0	-0.395099	FALSE	FALSE	C9orf43
C9orf84	0.181665	0.776949	1.49302	2.85438	0.99823	0.827017	0.962049	0.256976	0	-0.181665	FALSE	FALSE	C9orf84
CAMSAP1	1.09401	1.76605	1.58677	2.23849	1.16409	0.832811	1.4328	1.16371	0.660136	-0.433874	FALSE	FALSE	CAMSAP1
CAND1	1.82981	2.12077	2.09476	2.81936	2.09845	1.92887	1.89159	0.973597	1.54565	-0.284155	FALSE	FALSE	CAND1
CASC5	2.23521	2.46254	3.58532	3.91163	0.781004	1.39402	0.597399	1.59053	1.04308	-1.19214	FALSE	TRUE	CASC5
CCDC122	0.501321	1.39195	1.50861	2.21141	0.871255	1.20514	1.36499	0.565878	0.255577	-0.245744	FALSE	FALSE	CCDC122
CCDC155	0.497556	0.991409	0.813214	2.39015	0.0361535	0.0295882	0	0	0.0534458	-0.44411	FALSE	FALSE	CCDC155
CCDC172	0.700328	1.07018	0.632332	2.89335	0.214456	0.0269867	0	0	0	-0.700328	FALSE	TRUE	CCDC172
CCDC173	0.443272	1.29512	1.66145	2.26348	0.319354	0.570849	0.340822	0	0.0290951	-0.414177	FALSE	FALSE	CCDC173
CCDC18	2.17258	1.82049	2.62691	3.15043	1.04686	1.09676	1.64297	1.17121	1.32549	-0.847092	FALSE	TRUE	CCDC18
CCDC181	1.83696	2.41013	2.32912	3.24974	1.29079	1.46254	1.42282	1.51575	0.45477	-1.38219	FALSE	TRUE	CCDC181
CCDC28A	1.47182	1.89731	2.28119	2.5586	2.07365	1.87112	2.13973	1.04879	0.935914	-0.535905	FALSE	FALSE	CCDC28A
CCDC36	0.205808	0.333249	0.639895	1.9595	0.20908	0.0101974	0	0	0	-0.205808	FALSE	FALSE	CCDC36
CCDC66	1.86934	1.59782	2.21155	2.93996	2.17586	2.03261	2.26144	2.03435	1.12013	-0.749212	FALSE	TRUE	CCDC66
CCDC7	0.439002	0.966169	1.27855	2.2975	1.15261	0.693651	0.403149	0.0288804	0.0621781	-0.376824	FALSE	FALSE	CCDC7
CCDC73	0.613728	3.06779	2.6189	4.38192	0.884742	0.988254	1.21408	0	0	-0.613728	FALSE	FALSE	CCDC73
CCDC79	0.132341	1.74691	1.71764	2.68082	0.216203	0.427102	0	0.085961	0	-0.132341	FALSE	FALSE	CCDC79
CCDC88A	2.34989	3.23554	3.28451	4.11017	2.61473	2.4662	2.85199	2.18208	1.17776	-1.17212	FALSE	TRUE	CCDC88A
CCDC92	0.191582	0.6767	1.11553	1.77667	1.25405	1.51512	1.08957	1.09506	0.737387	0.545805	FALSE	FALSE	CCDC92
CCDC93	1.9153	2.98347	2.21116	3.34963	2.04521	2.07748	2.10035	2.40033	1.0933	-0.822	FALSE	TRUE	CCDC93
CCNB1IP1	2.33429	2.96896	3.03576	3.77217	1.47082	1.5837	1.25644	1.71124	2.11956	-0.214731	FALSE	FALSE	CCNB1IP1
CCNB3	0.244924	1.20199	1.10305	2.75297	0.307049	0.0755393	0	0	0	-0.244924	FALSE	FALSE	CCNB3
CCNE2	0.419746	0.596834	0.989042	2.22069	0.0529393	0.0297337	0.533239	0.924355	0.16037	-0.259376	FALSE	FALSE	CCNE2
CCT6B	0.448645	1.48017	2.23363	2.88653	0.473518	0.607077	0.57164	0.501331	0.0647479	-0.383897	FALSE	FALSE	CCT6B
CD46	1.44425	2.49756	2.62979	3.07887	2.98815	3.05729	2.5587	2.59974	1.41475	-0.0295023	FALSE	FALSE	CD46
CD55	1.73575	2.08726	2.28205	3.02463	2.31748	2.83815	1.09562	1.50386	0.791089	-0.944664	FALSE	TRUE	CD55
CDC42SE2	2.09106	2.41471	2.51257	3.07634	1.73541	1.25601	1.41923	2.07645	1.02957	-1.06149	FALSE	TRUE	CDC42SE2
CDC45	1.63106	1.18563	2.29305	2.97747	0.327171	0.728388	0.60594	0.679186	1.08823	-0.542835	FALSE	FALSE	CDC45
CDK12	2.49569	2.94546	2.50455	3.35339	2.57514	2.53786	2.76375	2.51228	1.68028	-0.815414	FALSE	TRUE	CDK12
CDK13	1.18068	1.37253	1.57089	2.34656	1.75094	1.85866	1.45019	0.570138	1.08217	-0.0985136	FALSE	FALSE	CDK13
CDKL2	0.264452	1.19379	1.68981	2.51441	1.30202	1.3522	1.22413	1.2338	0.0125903	-0.251862	FALSE	FALSE	CDKL2
CENPU	2.40306	3.05996	3.68983	4.32314	0.940623	1.58461	2.20854	1.99994	2.10194	-0.301119	FALSE	FALSE	CENPU
CEP120	0.94159	1.00525	1.389	2.08416	0.817749	1.03433	0.268575	0.165444	0.525226	-0.416364	FALSE	FALSE	CEP120
CEP350	2.40386	3.14124	2.55156	3.84359	2.48706	2.21652	2.6726	2.53241	1.26541	-1.13845	FALSE	TRUE	CEP350
CEP63	2.41268	2.88581	3.11235	3.34651	1.86697	1.74895	2.46429	1.88928	0.894197	-1.51848	FALSE	TRUE	CEP63
CFAP70	0.714104	1.07366	1.86283	2.57467	1.09111	0.475779	0.516585	0.0680147	0	-0.714104	FALSE	TRUE	CFAP70
CFL2	1.16769	3.14095	2.45038	2.96941	2.08249	1.6252	1.77387	2.01352	0.846839	-0.320846	FALSE	FALSE	CFL2
CHAF1A	1.47392	2.37264	1.99974	2.8474	0.43726	0.824366	1.41064	0.995641	2.07066	0.596741	FALSE	FALSE	CHAF1A
CHIC2	1.37451	3.07434	2.07917	3.87854	1.90719	1.78617	1.77762	1.46328	1.0569	-0.317609	FALSE	FALSE	CHIC2
CHMP2B	2.22483	3.1484	1.99625	3.23522	2.62329	2.69099	2.302	3.16514	1.76809	-0.456738	FALSE	FALSE	CHMP2B
CIAPIN1	2.52791	2.93567	2.61899	3.51489	2.25058	2.32127	2.37195	2.69523	2.4198	-0.108107	FALSE	FALSE	CIAPIN1
CIPC	0.408348	0.783032	0.94969	1.79947	1.10167	0.755362	0.538477	1.06957	0.204542	-0.203806	FALSE	FALSE	CIPC
CISD2	2.05879	2.97789	2.27353	3.33864	2.61797	2.57017	2.64841	2.26081	2.41789	0.359095	FALSE	FALSE	CISD2
CKLF	1.11188	1.23688	1.88676	2.14442	1.02864	1.14196	1.08206	1.26398	1.21091	0.0990268	FALSE	FALSE	CKLF
CLGN	0.0026755	0.317894	0.979323	2.07791	0.576376	0.771079	0.121421	0	0	-0.0026755	FALSE	FALSE	CLGN
CLNS1A	1.68901	2.62369	2.68052	3.44322	2.43883	2.45596	2.74309	2.596	2.75536	1.06635	TRUE	FALSE	CLNS1A
CLUAP1	2.2026	2.49418	2.67366	3.12254	2.59678	2.65616	2.80083	0.450418	0.841593	-1.36101	FALSE	TRUE	CLUAP1
CNTD1	0.0345698	0.584758	1.06502	2.12983	0.00778404	0.071055	0.0050019	0	0.00694767	-0.0276221	FALSE	FALSE	CNTD1
CNTLN	2.51435	2.07803	2.24801	3.2228	2.66181	3.51341	2.89663	1.49383	1.80247	-0.71188	FALSE	TRUE	CNTLN
CNTRL	1.33196	2.30735	2.50467	3.65545	1.48015	1.4693	2.061	2.26407	0.900418	-0.43154	FALSE	FALSE	CNTRL
COA5	1.45468	2.35765	1.7029	2.5937	2.08425	1.74816	1.53464	2.13426	1.37197	-0.0827087	FALSE	FALSE	COA5
COG4	1.98303	2.03539	2.07653	2.84488	1.78077	1.8639	1.55991	1.99473	1.39801	-0.585014	FALSE	FALSE	COG4
COG6	1.32333	2.01047	2.3684	2.51991	1.0152	1.00035	1.30803	0.651236	0.629555	-0.693775	FALSE	TRUE	COG6
COX8C	1.03522	4.04209	3.32736	3.85494	0.602003	0.461653	0	0.145067	0	-1.03522	FALSE	TRUE	COX8C
CRNDE	1.51987	2.43884	1.84673	3.06025	3.01696	3.01886	2.30645	1.06056	0.279213	-1.24066	FALSE	TRUE	CRNDE
CRYBG3	0.335154	1.62867	1.16763	2.20647	1.03114	1.51389	1.14973	1.67168	0.35209	0.016936	FALSE	FALSE	CRYBG3
CSMD3	0.29626	0.61231	0.708851	1.71407	1.36879	1.11262	1.43074	0	0.0735634	-0.222697	FALSE	FALSE	CSMD3
CSPP1	2.27976	2.18716	2.14402	3.19722	2.38309	2.18277	2.5456	1.81168	0.897941	-1.38182	FALSE	TRUE	CSPP1
CSTF3	1.81753	1.7816	2.47265	2.97902	2.47505	2.33427	2.21624	0.693384	1.56744	-0.250089	FALSE	FALSE	CSTF3
CTCFL	0.085871	1.45976	1.97622	2.53467	0.392626	0.0395663	0	0.0973069	0	-0.085871	FALSE	FALSE	CTCFL
CTNNB1	1.45708	1.60887	1.81008	2.50828	3.04595	2.17016	2.3605	2.21083	1.85572	0.398645	FALSE	FALSE	CTNNB1
CUL4B	1.05832	2.70044	2.01564	2.62679	2.20161	2.67778	2.24504	1.97566	0.832028	-0.226296	FALSE	FALSE	CUL4B
CUTC	1.4563	2.47311	1.40219	2.74385	1.36637	1.00762	0.622993	1.68328	1.17491	-0.281394	FALSE	FALSE	CUTC
CXorf58	0.164368	0.148617	0.771507	2.07161	0.00433697	0.0399022	0	0	0.0183882	-0.14598	FALSE	FALSE	CXorf58
DCAF4L1	2.13157	3.16314	2.87952	3.28217	0.091953	0.136811	0.0291769	0.115713	0	-2.13157	FALSE	TRUE	DCAF4L1
DDAH1	0.0323293	1.10645	0.637177	1.56321	0.744887	0.458975	1.11237	1.28452	0.0690175	0.0366882	FALSE	FALSE	DDAH1
DDHD2	0.920777	1.99442	1.5229	2.43635	1.76275	1.57135	1.32388	0.393773	0.630188	-0.290589	FALSE	FALSE	DDHD2
DDX4	1.54462	3.4944	3.57825	3.99736	0.10471	0.194295	0.025444	0.172313	0	-1.54462	FALSE	TRUE	DDX4
DECR1	1.55175	2.84154	2.51673	3.06146	2.10432	1.99772	2.72749	2.9584	1.29094	-0.260805	FALSE	FALSE	DECR1
DENND1B	0.0750466	1.2656	1.1298	2.18562	1.85192	2.0086	0.636592	2.0277	0.0848104	0.00976376	FALSE	FALSE	DENND1B
DEPDC1	1.3006	1.42794	1.94911	2.89286	0.26974	1.05584	0.714575	0.767385	0.878089	-0.422512	FALSE	FALSE	DEPDC1
DGAT2	1.15964	2.08252	1.5451	2.46177	0.270437	0.295155	0.45146	0.0260459	0.74295	-0.416695	FALSE	FALSE	DGAT2
DGKE	0.708929	1.41705	1.54654	1.95817	0.475295	0.816944	0.529897	0.461233	0.113254	-0.595675	FALSE	FALSE	DGKE
DHX29	3.11307	3.81911	3.74774	4.05398	2.78581	2.74135	2.90098	2.31254	2.05786	-1.05521	FALSE	TRUE	DHX29
DHX40	1.78774	2.03234	2.50592	2.84534	1.81342	2.41895	1.45507	1.29971	1.05061	-0.737124	FALSE	TRUE	DHX40
DLX5	0.0759265	1.42783	1.54336	2.23749	0.003957	0.0336825	0	0	0.0870004	0.011074	FALSE	FALSE	DLX5
DLX6	0.104361	1.52966	1.03934	1.86024	0.0148749	0.0378981	0	0	0.072805	-0.0315561	FALSE	FALSE	DLX6
DMC1	0.872574	1.1689	1.16383	2.70144	0.218523	0.364642	0.141614	0.0472454	0.117411	-0.755164	FALSE	TRUE	DMC1
DMRTB1	0.151804	1.17206	1.96557	2.82097	0.0437578	0.0809406	0.00898758	0	0	-0.151804	FALSE	FALSE	DMRTB1
DMRTC2	0.0983341	2.20934	1.68261	3.27669	0.492455	0.124445	0.0050019	0	0	-0.0983341	FALSE	FALSE	DMRTC2
DMXL2	1.45582	2.67822	2.31407	2.88573	1.6023	1.86215	0.887828	0.91541	0.309056	-1.14677	FALSE	TRUE	DMXL2
DNAJA4	0.878245	2.09132	1.82987	2.65257	0.976276	0.456357	0.124277	0.474322	0	-0.878245	FALSE	TRUE	DNAJA4
DNAJB11	1.81037	2.81713	2.36494	2.98667	2.08947	1.8255	2.38582	1.45353	2.6295	0.819129	TRUE	FALSE	DNAJB11
DNAJB9	1.83452	2.56381	2.25264	3.43367	2.426	1.70364	2.20512	2.17042	1.6319	-0.202627	FALSE	FALSE	DNAJB9
DNAJC1	2.38397	2.71018	2.92828	3.35226	1.89869	2.23445	0.95994	2.57145	1.61104	-0.77293	FALSE	TRUE	DNAJC1
DNAL1	1.56169	1.52058	1.75402	2.4727	1.2794	1.50993	0.870231	1.34894	0.327517	-1.23418	FALSE	TRUE	DNAL1
DPEP3	0.853072	2.24219	2.81018	3.17258	0.146577	0.268386	0	0.0313219	0.0358633	-0.817208	FALSE	TRUE	DPEP3
DR1	1.18648	1.35341	1.10312	2.11837	1.22267	0.954449	1.08753	0.81563	2.12618	0.939696	TRUE	FALSE	DR1
DUT	3.03176	3.20381	3.15569	4.05988	2.92941	2.7434	3.33979	2.90507	2.32559	-0.706166	FALSE	TRUE	DUT
DYDC1	0.0546858	0.459976	0.92447	2.37693	0.121509	0.202221	0	0	0	-0.0546858	FALSE	FALSE	DYDC1
DZIP3	2.67328	3.21551	2.55465	4.44228	2.11723	2.33255	2.05332	1.1842	1.34016	-1.33312	FALSE	TRUE	DZIP3
EAF2	1.05679	1.0488	1.49144	2.53929	0.387829	0.445629	0.401792	0.0490064	0.176345	-0.880443	FALSE	TRUE	EAF2
EBAG9	1.28276	1.93568	1.84108	2.59883	1.81655	1.12606	1.70573	2.29768	0.916021	-0.366735	FALSE	FALSE	EBAG9
EFCAB13	0.984817	1.70211	1.62969	2.95984	0.320085	0.781222	1.07321	0.495744	0.0468727	-0.937945	FALSE	TRUE	EFCAB13
EFCAB7	1.09911	0.716185	1.486	2.53948	1.22888	0.855044	1.39147	0.999207	0.155884	-0.943228	FALSE	TRUE	EFCAB7
EID3	0.888388	1.89793	1.55194	3.00412	0.608546	0.132708	0.617781	0	0.0256369	-0.862751	FALSE	TRUE	EID3
EIF1B	2.4407	3.71175	3.26871	3.90273	3.21814	3.04531	3.26169	2.41167	1.99917	-0.441535	FALSE	FALSE	EIF1B
ELOVL2-AS1	0.112221	0.772289	0.46691	1.62051	0.0154046	0.00620923	0.191333	0	0	-0.112221	FALSE	FALSE	ELOVL2-AS1
EMC2	2.22511	2.65232	3.19984	3.60155	2.22104	2.34036	1.99949	2.08195	1.67903	-0.54608	FALSE	FALSE	EMC2
EPM2AIP1	0.459444	1.33306	0.851583	1.83975	1.99806	2.08641	2.41745	1.34906	1.23245	0.77301	TRUE	FALSE	EPM2AIP1
EPS15	1.74693	2.33586	2.29102	2.85026	1.77289	1.40391	1.66978	1.72007	1.09019	-0.656738	FALSE	FALSE	EPS15
ERCC3	1.69134	1.90103	2.206	2.57454	1.2156	1.24423	1.64283	1.83494	1.09258	-0.598761	FALSE	FALSE	ERCC3
ERGIC3	3.30631	3.95362	3.9513	4.44861	3.17361	3.38637	3.02105	2.61811	2.97709	-0.329221	FALSE	FALSE	ERGIC3
ERVK13-1	0.131111	0.699593	0.705432	1.50384	1.02905	0.343907	1.01929	0	0	-0.131111	FALSE	FALSE	ERVK13-1
ESCO2	2.31269	2.79374	3.8245	4.77343	0.777186	1.17648	1.67034	1.00868	1.04038	-1.27231	FALSE	TRUE	ESCO2
FAM105A	0.529095	1.79078	1.76007	1.87442	0.0220902	0.188191	0.562213	0	0.230011	-0.299084	FALSE	FALSE	FAM105A
FAM135A	0.866893	1.43429	1.63247	2.13503	1.27946	1.03744	0.495857	1.07093	0.879935	0.0130429	FALSE	FALSE	FAM135A
FAM204A	2.5531	3.34128	3.52126	3.71883	2.53908	2.52053	2.36908	2.7141	1.38252	-1.17058	FALSE	TRUE	FAM204A
FAM208A	1.56557	1.81266	2.25636	2.68749	1.75436	1.57329	1.7752	0.465069	0.689412	-0.876161	FALSE	TRUE	FAM208A
FAM214A	1.73649	2.21514	2.10598	3.21427	1.59381	1.1824	1.29311	0.357358	0.327752	-1.40874	FALSE	TRUE	FAM214A
FAM217B	0.869006	1.23041	1.44533	2.34698	1.50209	1.60477	1.15347	0.440928	0.894255	0.0252487	FALSE	FALSE	FAM217B
FAM228A	0.123648	2.70701	1.13692	2.50258	0.23235	0.280173	0	0	0	-0.123648	FALSE	FALSE	FAM228A
FAM228B	0.490137	1.52905	1.41494	2.26373	1.71943	1.30503	0.933963	1.13617	0.226746	-0.263391	FALSE	FALSE	FAM228B
FAM9C	1.0286	1.93127	2.36662	3.60816	0.184974	0.503331	0.00892732	0.124327	0.150828	-0.877773	FALSE	TRUE	FAM9C
FANCI	1.66557	1.81618	2.65349	2.71013	0.618704	0.464339	1.52386	0.939332	0.857241	-0.808332	FALSE	TRUE	FANCI
FANCL	0.989152	1.30209	1.57684	1.96901	1.00736	1.11366	1.81177	0.229622	1.19594	0.206784	FALSE	FALSE	FANCL
FBXL20	1.90476	2.47528	1.89634	3.18569	1.90686	0.769761	0.930097	0.686657	0.422614	-1.48215	FALSE	TRUE	FBXL20
FBXL5	2.33195	2.68217	2.93694	3.54102	2.08527	1.87784	1.78018	1.78558	1.11596	-1.21599	FALSE	TRUE	FBXL5
FBXO11	1.23806	1.44041	1.77278	2.3892	2.01126	1.48534	1.98009	2.26072	0.824197	-0.413863	FALSE	FALSE	FBXO11
FBXO25	1.1011	2.72336	3.0648	3.5612	1.92362	2.23476	1.24762	2.30547	0.269229	-0.831875	FALSE	TRUE	FBXO25
FBXO3	0.668792	2.56517	2.12223	2.81517	1.72314	1.00223	0.78349	2.24641	0.710874	0.0420819	FALSE	FALSE	FBXO3
FBXO38	0.871556	1.23153	1.06412	1.92911	1.33074	0.693608	0.850069	0.827176	0.472822	-0.398733	FALSE	FALSE	FBXO38
FBXO4	0.271854	1.10973	1.4039	2.1027	1.00578	0.713522	0.897454	0.881258	0.0066989	-0.265155	FALSE	FALSE	FBXO4
FBXO43	0.528751	0.889792	1.22783	2.38447	0.0174566	0.57511	1.14696	0.661474	0.0353181	-0.493433	FALSE	FALSE	FBXO43
FBXO47	0.0517217	0.374795	0.677446	2.24882	0.0689182	0.263713	0	0	0	-0.0517217	FALSE	FALSE	FBXO47
FBXW7	1.37895	2.1431	2.02561	2.98121	1.5439	1.91175	1.14517	0.818832	0.917629	-0.46132	FALSE	FALSE	FBXW7
FCHO2	0.678169	1.21236	0.959157	1.93047	1.46036	1.11503	0.567124	1.52273	0.434848	-0.243321	FALSE	FALSE	FCHO2
FH	1.95817	3.20694	3.25641	3.49506	1.9191	1.55497	2.05476	2.46865	2.44429	0.486121	FALSE	FALSE	FH
FKBP6	0.213909	2.38556	2.19859	2.76709	0.257044	0.403612	0	0	0	-0.213909	FALSE	FALSE	FKBP6
FLYWCH2	1.59401	2.17547	2.65575	3.24056	1.95351	1.63878	1.93251	1.41718	1.59472	0.000712077	FALSE	FALSE	FLYWCH2
FMR1	1.88437	2.64099	2.9134	3.21713	1.6806	1.70837	1.2652	1.92908	0.331916	-1.55246	FALSE	TRUE	FMR1
FRA10AC1	2.51044	3.05379	3.07084	3.5545	2.27048	2.5613	2.26048	1.99708	1.57993	-0.930501	FALSE	TRUE	FRA10AC1
FSD1L	0.96104	1.61705	1.82629	2.18333	1.2017	0.584322	1.06271	0.182461	0.214648	-0.746392	FALSE	TRUE	FSD1L
FTCD	0.0304514	3.11986	0.950568	2.08291	0.410608	0.00784471	0.0834825	0	0.0208416	-0.00960984	FALSE	FALSE	FTCD
FXR2	0.926086	1.07852	1.3403	2.03614	1.09902	0.833076	0.316382	1.30738	1.18877	0.262687	FALSE	FALSE	FXR2
FZD3	1.44163	1.97575	1.54571	2.40713	2.06259	1.54892	2.07142	0.770014	0.972737	-0.468894	FALSE	FALSE	FZD3
GABPB2	0.370682	0.962364	1.00142	2.09476	0.449976	0.653544	0	0.13672	0.278331	-0.0923507	FALSE	FALSE	GABPB2
GABRB2	0.145761	0.545309	1.36575	1.832	1.18066	0.497093	1.55162	0.979245	0.183331	0.0375698	FALSE	FALSE	GABRB2
GALNS	0.165161	1.54153	0.665412	1.48629	0.984377	0.39618	0.975076	0.644002	0.737465	0.572304	FALSE	FALSE	GALNS
GIGYF2	2.23928	2.8977	2.75897	3.5794	2.31739	2.29674	2.79088	2.47078	1.61344	-0.625845	FALSE	FALSE	GIGYF2
GIT2	1.18098	2.00818	1.68928	2.46772	1.54954	1.06456	1.01009	2.05032	0.641649	-0.539333	FALSE	FALSE	GIT2
GKAP1	1.89541	2.73469	1.99211	2.90787	1.79482	1.70833	1.12682	1.33546	0.66719	-1.22821	FALSE	TRUE	GKAP1
GLCCI1	0.562344	2.25805	1.99167	2.8674	1.26074	0.628971	1.24234	0.294916	0.0874973	-0.474847	FALSE	FALSE	GLCCI1
GLE1	0.857354	2.32567	2.03624	2.47928	1.06483	0.626134	0.231528	0.648708	0.528842	-0.328511	FALSE	FALSE	GLE1
GNPDA2	0.510193	2.35961	1.60589	2.13392	1.44197	1.03384	0.969193	0.914876	0.291411	-0.218782	FALSE	FALSE	GNPDA2
GOLGA1	1.16972	2.42932	1.85959	2.65108	1.5697	1.67504	1.2142	0.743823	0.426349	-0.743367	FALSE	TRUE	GOLGA1
GOLGA7	2.48825	2.88542	3.23777	3.6468	2.36421	2.06065	2.67149	2.53208	1.7554	-0.732849	FALSE	TRUE	GOLGA7
GPAA1	1.7602	2.32218	2.43896	3.10305	1.74804	1.4063	2.23989	1.79317	2.57115	0.810946	TRUE	FALSE	GPAA1
GPAT2	0.544452	1.42179	1.44524	2.20794	0.765068	0.824629	0.542191	0.259826	0	-0.544452	FALSE	FALSE	GPAT2
GPBP1	2.97979	3.59986	3.31846	4.1296	3.30318	3.09925	3.14707	2.89316	2.27955	-0.700238	FALSE	TRUE	GPBP1
GPR89A	1.26106	1.57658	1.59177	2.11582	1.33772	1.05945	0.802416	0.428394	0.858263	-0.402798	FALSE	FALSE	GPR89A
GSAP	0.0607922	1.97873	0.324866	1.78173	0.814518	0.94311	0.2677	0	0.0108283	-0.0499639	FALSE	FALSE	GSAP
GSKIP	1.23626	2.19804	1.45004	2.28947	1.19437	0.869447	0.932318	2.05453	1.64974	0.413478	FALSE	FALSE	GSKIP
GTF2H1	1.49033	1.78963	2.03226	2.50334	1.97376	1.80221	1.56801	1.42513	0.991548	-0.498782	FALSE	FALSE	GTF2H1
GTF3C3	2.14577	2.72877	2.87984	3.519	1.79263	1.82244	2.1216	1.98311	1.24611	-0.899668	FALSE	TRUE	GTF3C3
HDAC2	3.37034	3.70301	3.83134	4.25298	3.31424	3.20569	3.52342	3.24018	3.2915	-0.0788461	FALSE	FALSE	HDAC2
HDAC6	1.93757	1.24671	2.25688	2.90142	1.61511	1.69081	1.83996	0.704434	1.18032	-0.757247	FALSE	TRUE	HDAC6
HDGFRP3	1.94063	1.90411	3.04455	3.00911	2.17656	2.01714	2.23722	2.73888	1.44429	-0.496338	FALSE	FALSE	HDGFRP3
HERC5	3.77195	3.89798	4.76343	5.15764	1.99267	2.19626	1.51607	0.202628	1.39781	-2.37414	FALSE	TRUE	HERC5
HESX1	0.358937	0.406397	0.630228	2.43005	0.140748	0.346866	0.609817	0.309081	0.0689476	-0.289989	FALSE	FALSE	HESX1
HFM1	0.693709	1.82667	1.62881	3.14444	0.952781	0.54265	0.279836	0.0159978	0.0591352	-0.634574	FALSE	FALSE	HFM1
HIGD1A	3.15182	3.08713	3.8488	4.35204	3.32969	2.97242	3.30629	2.70072	2.72849	-0.423337	FALSE	FALSE	HIGD1A
HINFP	1.40237	1.24204	1.8773	2.65687	1.12807	0.969247	1.10844	1.45905	0.975192	-0.427182	FALSE	FALSE	HINFP
HINT3	1.40977	1.72517	1.60468	2.96334	1.87759	1.33995	1.10056	1.27839	0.879798	-0.529972	FALSE	FALSE	HINT3
HIPK1	1.00298	2.00628	1.80393	2.46798	2.33603	1.7528	1.66196	2.32693	0.417622	-0.585363	FALSE	FALSE	HIPK1
HIST1H2AA	1.06107	2.83757	2.14861	3.50361	0.10481	0.0307431	0	0.0260459	0	-1.06107	FALSE	TRUE	HIST1H2AA
HLTF	3.16448	2.69328	3.79583	4.44703	3.98174	3.87034	2.8559	1.56481	1.10079	-2.06369	FALSE	TRUE	HLTF
HMOX2	2.77637	3.13799	3.4722	3.78755	1.97156	1.93885	1.86814	2.56184	1.99789	-0.778475	FALSE	TRUE	HMOX2
HORMAD2	0.0403754	0.17744	0.612833	2.54541	0.105298	0.00625099	0	0	0	-0.0403754	FALSE	FALSE	HORMAD2
HOXC9	0.111977	2.41971	2.06003	2.49768	1.13771	0.34145	2.03659	0	0	-0.111977	FALSE	FALSE	HOXC9
HOXD1	0.128075	2.09632	0.439957	2.17668	0.724948	0.425669	0.306253	1.16343	1.1764	1.04832	TRUE	FALSE	HOXD1
HOXD8	0.118686	1.54322	0.905162	1.91417	2.06174	1.99408	1.44921	0.916684	0	-0.118686	FALSE	FALSE	HOXD8
HPRT1	2.28421	2.57956	3.49719	4.48465	2.43175	2.23829	1.79079	1.99249	1.32724	-0.956969	FALSE	TRUE	HPRT1
HSF2	1.54329	2.9835	3.33881	3.84215	1.91063	1.98081	1.62221	1.55654	1.1407	-0.402587	FALSE	FALSE	HSF2
HSF2BP	0.463038	2.52196	2.24831	3.22836	0.642892	0.808272	0.794481	0	0.139192	-0.323845	FALSE	FALSE	HSF2BP
HSPA4L	1.27193	2.55462	1.93458	3.02285	0.779723	0.698101	0.291132	0	0.155091	-1.11684	FALSE	TRUE	HSPA4L
HSPB11	2.12217	3.01595	3.04558	3.43529	2.80018	2.50566	2.88498	1.40203	2.12408	0.00190942	FALSE	FALSE	HSPB11
HYDIN	0.310758	0.981351	0.964921	1.95203	1.41327	1.43481	1.97175	0	0.00715777	-0.303601	FALSE	FALSE	HYDIN
HYLS1	1.12658	1.88398	1.69707	2.42055	0.630116	0.911824	0.719847	1.1136	0.738635	-0.387948	FALSE	FALSE	HYLS1
IFT122	1.32052	1.3392	2.10772	2.75413	1.23317	0.97787	1.39177	0.700979	0.509284	-0.811233	FALSE	TRUE	IFT122
IFT57	1.72863	3.27162	3.29161	3.64792	2.91526	2.9745	3.06211	2.3716	1.11992	-0.608718	FALSE	FALSE	IFT57
IFT81	1.54133	2.03216	2.88047	3.95049	2.36086	2.49007	2.35929	0.876349	0.557493	-0.983838	FALSE	TRUE	IFT81
IFT88	1.29416	2.37342	2.29802	3.10417	1.6021	1.83799	1.26011	1.14827	0.68621	-0.607948	FALSE	FALSE	IFT88
IL13RA1	0.154802	1.75844	1.33825	1.69272	1.81733	2.05111	1.77428	1.97721	0.465365	0.310563	FALSE	FALSE	IL13RA1
IL13RA2	0.290288	0.679534	0.16706	2.5576	0.565396	0.22693	0	0	0.231246	-0.0590426	FALSE	FALSE	IL13RA2
ILKAP	1.58742	2.0032	2.37205	2.77068	1.47638	0.961999	2.1593	1.66462	1.69132	0.103899	FALSE	FALSE	ILKAP
IMPACT	1.89671	2.49481	2.97437	3.15261	1.67885	1.43671	1.14776	2.07105	1.02285	-0.873866	FALSE	TRUE	IMPACT
INCA1	0.620256	2.15556	2.6151	4.10624	0.675057	0.921719	0.253788	1.16597	0.410342	-0.209913	FALSE	FALSE	INCA1
INTS6	0.815942	2.46827	2.17703	2.68876	0.911872	1.29002	1.3765	0.805334	0.886371	0.0704289	FALSE	FALSE	INTS6
IQCB1	1.29588	2.41687	2.77087	4.23914	1.76585	1.59493	2.0732	0.214597	0.751244	-0.54464	FALSE	FALSE	IQCB1
IQCG	1.07667	1.96395	1.77754	2.45021	2.47853	2.51841	2.58199	0.474273	0.449057	-0.627611	FALSE	FALSE	IQCG
IST1	2.76006	2.56019	3.06477	3.54496	2.91449	2.86671	2.99831	2.52096	1.56666	-1.1934	FALSE	TRUE	IST1
ITGB3BP	2.62861	2.19075	2.97681	3.59844	1.99322	1.86647	2.42782	2.6935	1.81036	-0.818254	FALSE	TRUE	ITGB3BP
ITSN2	2.15584	2.93221	2.46551	3.36217	1.86815	2.24531	1.83007	2.14099	1.31143	-0.844411	FALSE	TRUE	ITSN2
JADE3	0.532737	1.55542	2.1879	2.80158	0.537977	0.454051	0.24052	1.10293	0.222625	-0.310112	FALSE	FALSE	JADE3
JMJD1C	2.63252	2.93768	2.83194	3.69102	3.32231	3.28397	3.27919	3.60838	2.06296	-0.569565	FALSE	FALSE	JMJD1C
KDM2A	1.62019	2.31185	1.51472	2.9097	1.84696	1.45442	1.7952	2.20352	0.960518	-0.65967	FALSE	FALSE	KDM2A
KDM5B	3.05554	3.13592	3.57618	4.26729	3.41228	3.82853	3.35965	3.64647	3.05381	-0.00172865	FALSE	FALSE	KDM5B
KDM6A	1.64038	2.14491	1.75213	2.89072	1.90896	1.90506	1.95273	1.23136	0.915509	-0.724874	FALSE	TRUE	KDM6A
KHDC1	0.644944	0.943326	1.34377	2.38968	0.94449	1.15347	1.28035	1.33499	0.23936	-0.405585	FALSE	FALSE	KHDC1
KIAA1586	1.32505	1.59115	1.4852	2.47162	1.76593	1.80204	2.36098	2.36849	1.34972	0.0246709	FALSE	FALSE	KIAA1586
KIAA1715	1.38124	2.32012	2.44507	2.83441	1.00963	1.67267	1.27994	0.81345	0.762586	-0.618653	FALSE	FALSE	KIAA1715
KIF18A	1.30221	1.58395	2.15201	2.72161	0.543133	0.660986	0.916577	0.562249	0.899484	-0.402725	FALSE	FALSE	KIF18A
KIF1A	0.320791	1.54054	0.0651812	2.6927	1.75624	1.33532	2.38923	0	0.23101	-0.0897809	FALSE	FALSE	KIF1A
KIF20B	2.45904	3.03775	3.00367	3.54589	1.37851	1.24782	2.45717	1.89209	2.0744	-0.384645	FALSE	FALSE	KIF20B
KIF21A	1.73989	0.653139	0.848327	3.10668	2.47619	2.80715	0.651112	1.27846	1.16848	-0.571414	FALSE	FALSE	KIF21A
KIF5B	3.26147	3.79281	2.882	4.1766	3.86859	3.67867	3.92116	3.65662	3.97606	0.714589	TRUE	FALSE	KIF5B
KIFAP3	2.0941	3.04736	3.05221	3.44146	2.18686	1.87425	1.72783	1.69052	0.893913	-1.20019	FALSE	TRUE	KIFAP3
KLHL20	1.03645	2.04393	1.69997	2.56703	1.33155	1.59004	1.55538	1.12364	0.656407	-0.380042	FALSE	FALSE	KLHL20
KLHL8	0.903881	1.86463	1.41838	2.44357	0.734176	1.28751	0.767298	0.661964	0.361093	-0.542788	FALSE	FALSE	KLHL8
KMT2E	2.56345	3.65345	2.93913	3.59351	3.63685	3.76545	3.57038	3.30319	2.16265	-0.400796	FALSE	FALSE	KMT2E
KRBOX1	1.14929	2.86893	1.85986	2.88049	1.20537	1.21371	0.478361	0.0475362	0	-1.14929	FALSE	TRUE	KRBOX1
KRCC1	0.710231	1.43134	2.34846	2.38899	1.76905	2.01806	1.9494	0.875686	1.2804	0.570172	FALSE	FALSE	KRCC1
KRIT1	1.97076	2.43902	2.99493	3.37355	2.16279	2.6359	2.26154	2.39449	1.30455	-0.66621	FALSE	FALSE	KRIT1
LACC1	0.0749943	2.22635	1.42563	2.67045	0.804949	0.720557	0.0527523	0.110831	0.058046	-0.0169483	FALSE	FALSE	LACC1
LAMTOR3	2.5081	2.313	2.60657	3.28343	2.63851	2.26085	2.51958	2.09368	1.22922	-1.27888	FALSE	TRUE	LAMTOR3
LCA5L	0.691452	1.52148	0.995216	3.04672	0.392983	0.0298798	0.396804	0.0597341	0.0367849	-0.654667	FALSE	FALSE	LCA5L
LCOR	1.68143	2.56936	2.1103	2.62702	1.46369	1.43454	1.79327	1.0356	0.935838	-0.745587	FALSE	TRUE	LCOR
LDHC	0.431305	1.62494	1.02107	2.50604	0.188297	0.0721185	0	0	0.0912188	-0.340086	FALSE	FALSE	LDHC
LIN7B	1.36739	2.8668	2.97188	3.14183	1.02613	0.772259	0.851044	0.671128	1.09674	-0.270649	FALSE	FALSE	LIN7B
LINC00933	0.0363777	0.860583	0.277089	1.44466	0.0514304	0.0141647	0	0	0	-0.0363777	FALSE	FALSE	LINC00933
LINC01024	0.432468	0.638663	0.356888	1.86638	0.149591	0.00400466	0	0	0.170519	-0.261949	FALSE	FALSE	LINC01024
LOC100129434	1.92893	3.05188	1.98789	3.00145	2.47444	2.096	2.4494	2.30609	0	-1.92893	FALSE	TRUE	LOC100129434
LOC100130987	0.0166431	1.26461	0.237083	1.2668	0.098699	0	0.563592	0	0	-0.0166431	FALSE	FALSE	LOC100130987
LOC100421746	0.086333	1.05492	1.28786	1.87863	0.00970714	0.0423793	0	0	0	-0.086333	FALSE	FALSE	LOC100421746
LOC100505984	0.161243	0.0732743	0.688982	2.25087	0.0155635	0.020177	0.138837	0	0	-0.161243	FALSE	FALSE	LOC100505984
LOC100506844	1.32572	2.54968	2.25646	3.65726	2.50111	2.01497	2.2323	0.201558	0	-1.32572	FALSE	TRUE	LOC100506844
LOC100507250	0.36601	1.28916	0.535857	1.88945	0.31457	0.266616	0	0	0	-0.36601	FALSE	FALSE	LOC100507250
LOC101927100	0.41296	0.506064	0.899076	1.76192	0.0400071	0.133045	0.0333629	0	0	-0.41296	FALSE	FALSE	LOC101927100
LOC101928222	0.0530075	0.713541	0.697425	1.43766	0.583871	0.0282431	0.651245	0	0	-0.0530075	FALSE	FALSE	LOC101928222
LOC101928226	0.030934	2.14956	1.18537	2.18643	0.0870462	0.376246	0.00452437	0	0	-0.030934	FALSE	FALSE	LOC101928226
LOC102724601	0.0560171	0.465929	0.313023	1.71286	0.0351866	0.00748164	0	0.406977	0	-0.0560171	FALSE	FALSE	LOC102724601
LOC400684	0.3382	1.27822	0.478961	1.70883	0.00110861	0.0119946	0	0	0	-0.3382	FALSE	FALSE	LOC400684
LOC643201	0.0383568	1.15721	0.459105	1.64242	2.62494	2.76647	1.99484	0	0	-0.0383568	FALSE	FALSE	LOC643201
LOC81691	0.951201	2.60196	2.69525	4.15696	0.536162	0.865587	0.617924	0.683133	0	-0.951201	FALSE	TRUE	LOC81691
LRCH2	0.267315	0.966019	1.29243	2.11178	1.23916	0.978365	0.82346	0.196467	1.02859	0.76128	TRUE	FALSE	LRCH2
LRPAP1	3.07148	4.1006	3.36289	4.16305	3.26084	2.91746	3.06806	3.03937	3.1	0.0285237	FALSE	FALSE	LRPAP1
LRRC34	0.160058	1.34775	1.14301	2.06991	0.400634	0.342038	1.15088	0.0402583	0.151011	-0.0090469	FALSE	FALSE	LRRC34
LRRC40	1.53116	2.90565	2.11621	2.81236	1.14455	1.1808	1.36723	1.58422	0.895465	-0.635695	FALSE	FALSE	LRRC40
LRRC41	1.06055	1.33218	1.60841	2.04844	1.95026	1.25161	2.06726	1.72995	1.61725	0.556701	FALSE	FALSE	LRRC41
LRRC49	0.745499	1.3556	1.95352	2.51937	1.58304	1.74619	0.922988	0.360608	0.566322	-0.179177	FALSE	FALSE	LRRC49
LRRFIP2	1.39636	2.59432	2.11347	2.64539	2.03734	1.95537	1.39235	1.5331	1.27057	-0.12579	FALSE	FALSE	LRRFIP2
LRRIQ3	0.530462	0.730072	1.14625	2.10987	0.389765	0.121813	0.362898	0.0260459	0.0797216	-0.45074	FALSE	FALSE	LRRIQ3
LSS	0.586005	1.46527	1.23671	1.85461	0.858165	0.794927	0.875515	0.410248	0.467008	-0.118997	FALSE	FALSE	LSS
LYPD4	0.00140109	0.68725	0.141184	1.36305	0	0	0	0	0	-0.00140109	FALSE	FALSE	LYPD4
LYRM1	1.66698	2.00167	1.8039	2.77432	1.59515	1.58865	1.30041	1.78824	0.510434	-1.15655	FALSE	TRUE	LYRM1
LYRM9	0.968139	2.50278	1.66037	2.77437	1.28373	0.951416	1.29773	1.46989	0.613493	-0.354647	FALSE	FALSE	LYRM9
LYST	0.793662	1.98298	1.82279	3.10981	0.419752	1.00872	0.410241	0.548273	0.816311	0.0226484	FALSE	FALSE	LYST
LZIC	1.71338	2.49709	2.52628	3.03211	1.72513	1.66168	0.987548	1.22802	1.31726	-0.396127	FALSE	FALSE	LZIC
MACF1	2.28001	2.40861	2.34533	3.37675	2.90891	3.14872	2.90867	2.70011	1.7207	-0.559309	FALSE	FALSE	MACF1
MAD2L1	2.18745	2.95835	3.61407	3.89004	1.44586	1.48279	2.60931	1.9788	2.21647	0.0290275	FALSE	FALSE	MAD2L1
MAGEB3	0.141283	0.286018	0.788886	2.05157	0.0110461	0.0326815	0	0	0	-0.141283	FALSE	FALSE	MAGEB3
MALAT1	5.57673	7.27022	6.79477	7.45557	8.64556	8.24923	8.60662	8.38073	6.52012	0.943389	TRUE	FALSE	MALAT1
MAP3K2	1.56918	2.49477	2.22515	2.69227	1.77799	1.67718	1.89513	1.90543	0.564086	-1.0051	FALSE	TRUE	MAP3K2
MBD1	1.00417	1.52048	1.19492	2.10973	1.48658	1.09136	1.3835	1.2725	0.761308	-0.242857	FALSE	FALSE	MBD1
MBIP	1.39604	2.89692	1.91203	2.88795	2.08581	1.80609	2.25762	0.985942	1.3965	0.000459559	FALSE	FALSE	MBIP
MBOAT2	0.364665	1.18041	1.44952	1.8211	1.67504	1.71953	1.52395	1.31632	1.34035	0.975684	TRUE	FALSE	MBOAT2
MCMDC2	0.352391	0.891141	1.59319	2.41824	0.349919	0.301946	0	0.646236	0	-0.352391	FALSE	FALSE	MCMDC2
ME2	1.28996	1.90393	1.57571	2.40911	1.45669	1.3738	1.24331	0.660542	0.879465	-0.410493	FALSE	FALSE	ME2
MED14	0.994801	1.65256	0.937507	2.53312	0.822059	0.980102	0.724736	0.124327	0.465461	-0.52934	FALSE	FALSE	MED14
MED31	0.561694	0.900768	1.17878	1.61781	1.43966	1.15558	0.866175	0	1.41916	0.857463	TRUE	FALSE	MED31
MED7	1.85682	2.44722	2.28402	2.90801	1.73149	1.566	1.22797	1.83709	1.20956	-0.647258	FALSE	FALSE	MED7
MEF2A	1.36329	2.37825	1.87258	2.61218	2.83746	2.49712	2.31848	2.61841	1.08389	-0.279392	FALSE	FALSE	MEF2A
MEI1	0.279242	1.40191	2.12409	2.76349	0.0399212	0.0375151	0.00722932	0	0	-0.279242	FALSE	FALSE	MEI1
MEIKIN	0.0975708	2.45317	1.39707	3.29031	0.123454	0.1964	0	0	0	-0.0975708	FALSE	FALSE	MEIKIN
MEIOB	0.817006	1.17196	1.18089	3.31262	0.0968558	0.268038	0.0105262	0	0.548554	-0.268451	FALSE	FALSE	MEIOB
METAP2	3.20331	3.6462	3.80171	4.22401	3.21237	2.91112	3.08088	2.74	2.50449	-0.698828	FALSE	TRUE	METAP2
MFN2	0.814433	2.07892	1.23169	2.22937	1.28888	1.19866	1.44521	1.32875	0.453429	-0.361004	FALSE	FALSE	MFN2
MLF1	2.30463	3.33366	3.68518	4.08492	2.09606	1.95013	1.37292	1.91074	1.58613	-0.718492	FALSE	TRUE	MLF1
MORC1	0.0855432	1.37752	1.45483	2.1672	0.167101	0.0513472	0	0	0	-0.0855432	FALSE	FALSE	MORC1
MORN2	1.62225	3.16614	2.55828	3.60533	2.08115	2.04181	1.75464	1.8402	0.849133	-0.773122	FALSE	TRUE	MORN2
MOV10L1	0.470268	1.70236	1.96874	2.37336	0.25506	0.433037	0.0157808	0	0.0197323	-0.450536	FALSE	FALSE	MOV10L1
MSL1	0.658797	1.29975	2.11844	2.79481	1.28658	1.35365	1.83529	1.23355	0.458594	-0.200204	FALSE	FALSE	MSL1
MSL3	1.82159	2.80105	2.21563	3.02002	1.36805	1.20201	0.917391	1.94071	0.66969	-1.1519	FALSE	TRUE	MSL3
MTDH	1.83707	2.64581	2.59942	2.97979	2.92391	2.94715	3.07958	3.58754	2.64334	0.806269	TRUE	FALSE	MTDH
MTL5	0.409967	1.9744	0.176411	2.0482	0.303839	0.143767	0.0146755	0	1.05617	0.646199	FALSE	FALSE	MTL5
MTMR6	1.09622	2.12998	1.8357	2.47954	1.09761	1.0697	1.1635	1.6461	0.610764	-0.485454	FALSE	FALSE	MTMR6
MTX2	2.9021	2.79636	3.47537	3.7981	2.7283	2.31756	2.73767	2.50165	2.08928	-0.812825	FALSE	TRUE	MTX2
MUM1	1.34947	2.09681	2.38313	2.92147	2.95571	2.29926	2.89346	1.29082	1.568	0.218533	FALSE	FALSE	MUM1
MYCBPAP	0.0449207	0.220394	0.034087	1.39067	0.241671	0.0198656	0	0	0	-0.0449207	FALSE	FALSE	MYCBPAP
MYDGF	2.52609	3.51636	3.03007	3.5883	3.38469	2.94119	3.42891	3.56936	0	-2.52609	FALSE	TRUE	MYDGF
MYEF2	0.386553	0.993106	1.43106	1.6141	1.85483	1.3555	1.68652	0.657171	0.308361	-0.0781924	FALSE	FALSE	MYEF2
N4BP2L2	2.57835	2.77379	2.54581	3.42335	3.03329	3.38344	3.06978	2.30401	2.24427	-0.334079	FALSE	FALSE	N4BP2L2
NAA20	1.38067	2.52287	2.19993	2.78219	2.46277	2.1042	2.64442	2.4109	1.69839	0.317721	FALSE	FALSE	NAA20
NBPF10	0.475595	1.20325	1.05418	1.67975	1.63912	1.06769	1.77139	0.0159978	1.47933	1.00373	TRUE	FALSE	NBPF10
NCOA5	0.773666	1.25828	1.2683	2.03701	0.777118	0.819355	0.605291	1.09961	0.507827	-0.265839	FALSE	FALSE	NCOA5
NDFIP2	1.4453	2.22832	2.13169	2.79611	1.45986	1.32808	1.24805	2.16319	0.978917	-0.466385	FALSE	FALSE	NDFIP2
NDUFB6	3.87212	4.45454	4.69754	4.80839	3.80088	3.38343	3.86501	3.51204	2.77568	-1.09644	FALSE	TRUE	NDUFB6
NECAB1	0.681854	0.877563	1.11557	2.50263	2.00835	1.44757	1.19604	0	1.30647	0.624613	FALSE	FALSE	NECAB1
NEK9	1.09354	1.46293	1.79447	2.4415	1.78016	1.32975	1.74084	1.90471	0.429165	-0.664379	FALSE	FALSE	NEK9
NF1	1.17982	1.80276	1.68191	2.40112	1.79414	2.24739	1.89016	1.42382	1.08287	-0.0969491	FALSE	FALSE	NF1
NFAT5	1.34187	1.8343	2.19486	2.87981	2.10311	2.07187	1.66731	3.44422	0.937463	-0.404405	FALSE	FALSE	NFAT5
NGLY1	1.91856	2.82953	2.77937	3.33778	1.63237	2.00308	1.76489	0.977814	1.08276	-0.835807	FALSE	TRUE	NGLY1
NIPBL	2.66686	3.83681	3.2489	4.36818	2.83754	2.69619	2.52206	3.12139	1.74032	-0.926532	FALSE	TRUE	NIPBL
NKAP	2.63389	3.43433	3.79421	3.88128	2.26415	2.9786	2.34025	1.96092	1.88944	-0.744452	FALSE	TRUE	NKAP
NKIRAS1	1.43715	2.69692	1.87607	2.79309	1.42905	1.63359	1.48895	0.876711	0.663882	-0.773263	FALSE	TRUE	NKIRAS1
NOL8	2.49222	2.81425	2.87807	3.84571	2.16705	2.3743	2.31652	2.19766	1.21922	-1.273	FALSE	TRUE	NOL8
NOTCH2	0.620545	1.87034	1.55808	2.33227	2.89636	2.87105	2.37674	0.742563	0.956241	0.335696	FALSE	FALSE	NOTCH2
NOTCH2NL	1.57492	3.10597	2.84636	3.78826	2.56863	2.85152	2.3478	1.64039	1.03308	-0.541839	FALSE	FALSE	NOTCH2NL
NPC2	3.56338	3.75582	2.99735	4.33454	3.05687	3.0188	2.18728	2.46875	4.2969	0.733525	TRUE	FALSE	NPC2
NSRP1	2.51192	3.02392	2.84177	3.72912	2.39414	2.48391	2.9106	2.60393	1.83202	-0.679898	FALSE	FALSE	NSRP1
NSUN7	0.358261	1.10959	0.730495	1.84866	0.570837	0.953959	0.511896	0	0.414705	0.0564439	FALSE	FALSE	NSUN7
NUDT21	2.87023	2.88681	2.88716	3.66523	2.20434	1.96523	2.19592	2.24845	2.44184	-0.428391	FALSE	FALSE	NUDT21
NUF2	1.63906	1.61324	2.51575	3.03169	0.704735	1.36519	1.4176	1.53962	1.53945	-0.099608	FALSE	FALSE	NUF2
NUFIP2	1.92123	2.25553	2.33973	2.88422	2.3221	2.1796	1.91878	1.65068	1.14755	-0.773678	FALSE	TRUE	NUFIP2
NUP210L	0.0269763	0.55116	0.759205	1.91392	0.0694749	0.0889389	0	0	0	-0.0269763	FALSE	FALSE	NUP210L
ORC4	1.96615	2.76388	2.31266	3.12091	2.58955	2.666	2.43945	2.37339	1.61719	-0.348955	FALSE	FALSE	ORC4
ORMDL1	2.46668	3.23242	2.99192	3.68756	2.8855	2.79239	3.09353	2.68003	2.0682	-0.398482	FALSE	FALSE	ORMDL1
OSBPL8	2.27664	4.5525	3.46602	3.87272	3.04236	2.96108	2.73401	2.72743	2.11776	-0.158885	FALSE	FALSE	OSBPL8
OTUD6A	0.638791	0.567767	0.243636	2.56319	0.0139344	0.0486955	0	0	0.0247104	-0.614081	FALSE	FALSE	OTUD6A
OXCT1	1.26027	1.37227	1.99484	2.43444	1.15916	1.52026	1.72518	0.505826	0.680868	-0.579405	FALSE	FALSE	OXCT1
OXR1	0.70271	2.47326	2.41636	3.04488	2.61089	2.29157	2.31501	2.01669	0.482279	-0.220432	FALSE	FALSE	OXR1
P4HA2	0.495828	1.25195	1.82427	1.97399	1.90679	1.53616	1.34372	0.651496	0.566452	0.0706248	FALSE	FALSE	P4HA2
PAGE2	0.188722	3.04917	2.22191	3.54374	0.424133	0.229122	0	0.0703626	0	-0.188722	FALSE	FALSE	PAGE2
PAGE2B	0.266366	3.43962	3.15479	4.31345	0.779518	0.860613	0	0.0159978	0	-0.266366	FALSE	FALSE	PAGE2B
PAGE5	0.45911	2.30034	1.95188	3.51252	0.0540504	0.144629	0.0149313	0	0	-0.45911	FALSE	FALSE	PAGE5
PAK1	2.22443	2.68646	2.01897	2.99381	2.63901	1.69183	2.4803	2.38823	1.73831	-0.486117	FALSE	FALSE	PAK1
PARD6B	1.01049	1.33281	1.26095	2.09518	2.10351	1.43295	1.32627	0.796754	1.09288	0.0823941	FALSE	FALSE	PARD6B
PARP6	0.843251	1.01162	1.14408	2.36745	1.50425	1.35056	1.73977	0.881134	0.31135	-0.531901	FALSE	FALSE	PARP6
PCID2	1.64123	1.9478	2.05002	2.84229	1.66108	1.08402	2.37664	2.03141	1.36668	-0.274545	FALSE	FALSE	PCID2
PCM1	3.10449	3.72319	3.94133	4.26226	2.98244	3.30939	3.23428	3.54281	2.10221	-1.00228	FALSE	TRUE	PCM1
PDE6D	1.16055	1.44866	1.11896	2.63894	1.66959	1.80185	2.18228	2.14396	1.14509	-0.0154556	FALSE	FALSE	PDE6D
PDPK1	0.833035	2.83464	1.72262	2.33677	1.78687	1.6642	1.84526	2.03766	0.911792	0.0787574	FALSE	FALSE	PDPK1
PEG3	1.16107	1.83352	2.55618	2.82937	3.48961	3.25607	3.11626	1.27283	0	-1.16107	FALSE	TRUE	PEG3
PEX3	1.40526	1.43001	1.33943	2.67244	1.05234	1.22443	1.39789	1.25946	0.916882	-0.488375	FALSE	FALSE	PEX3
PFN4	0.0109363	0.800237	0.504314	1.49676	0.252666	0.0828176	0.00618552	0	0.0170926	0.00615628	FALSE	FALSE	PFN4
PGRMC1	0.490066	0.658183	1.65352	1.97889	2.38664	1.90346	2.89619	2.40738	2.84233	2.35226	TRUE	FALSE	PGRMC1
PHF7	1.01847	1.68694	1.26109	2.36464	0.221031	0.330978	0.543527	0.405411	0.506275	-0.512199	FALSE	FALSE	PHF7
PHF8	1.58207	2.58072	2.77249	3.59961	1.55684	1.64166	0.508469	0.696888	0.473316	-1.10875	FALSE	TRUE	PHF8
PHIP	2.57397	2.60196	2.10047	3.59077	2.88289	3.01202	2.64432	3.47524	2.45413	-0.119837	FALSE	FALSE	PHIP
PHLPP1	0.597313	1.75888	1.75747	2.20386	0.990943	1.10536	0.688028	0.805742	0.333848	-0.263465	FALSE	FALSE	PHLPP1
PHTF1	0.757952	1.15576	1.69136	2.18643	0.676942	0.500319	0.956864	0.746187	1.1514	0.393453	FALSE	FALSE	PHTF1
PIGP	2.46809	2.93278	3.65515	4.2735	1.38271	1.22822	1.57779	1.32838	1.39734	-1.07074	FALSE	TRUE	PIGP
PIH1D2	0.481024	1.35306	1.65473	2.39162	0.480682	0.971168	0.619977	0.0402583	0.114587	-0.366437	FALSE	FALSE	PIH1D2
PIK3R3	2.05029	3.18713	2.83786	3.3673	1.24661	0.597957	1.04269	0.751933	1.09814	-0.952147	FALSE	TRUE	PIK3R3
PIP5K1A	0.853313	1.17174	1.15262	2.24115	1.3891	1.07201	1.20197	0.571934	0.87285	0.0195372	FALSE	FALSE	PIP5K1A
PJA2	1.64708	2.88823	2.76817	3.59633	3.14306	3.31945	2.11703	2.55627	1.559	-0.0880768	FALSE	FALSE	PJA2
PLEKHF2	0.846305	1.8516	0.965831	2.01339	0.767609	1.14047	0.989677	1.62608	0.413047	-0.433257	FALSE	FALSE	PLEKHF2
PNPLA4	1.98961	2.71563	2.77621	3.23856	2.23977	2.25961	2.39386	1.16819	0.236193	-1.75342	FALSE	TRUE	PNPLA4
PNRC1	1.41605	2.37767	1.76507	2.81042	2.92269	2.49721	2.59001	3.33631	2.24079	0.824733	TRUE	FALSE	PNRC1
POLI	1.32379	1.65518	1.92504	3.51281	1.59781	1.60678	1.79695	1.18228	0.728424	-0.595368	FALSE	FALSE	POLI
POLK	1.23975	1.39647	1.24491	2.38541	1.8356	1.87837	1.76392	2.50631	1.25089	0.0111414	FALSE	FALSE	POLK
POLN	0.0770304	1.25612	0.829109	2.92596	0.230613	0.614003	0.808985	0	0.0350471	-0.0419833	FALSE	FALSE	POLN
POMC	0.446414	1.43328	1.20033	1.92101	0.738739	0.958295	1.81896	0.744313	0.176699	-0.269715	FALSE	FALSE	POMC
PON3	1.01059	1.88201	2.13688	2.68346	0.331826	0.0369416	0.0875904	0.708064	0	-1.01059	FALSE	TRUE	PON3
PPME1	1.80529	2.22402	2.54478	2.79635	2.2155	2.17447	1.92473	1.11946	1.19773	-0.607563	FALSE	FALSE	PPME1
PPP1R16A	0.588266	1.82844	0.872867	2.07092	1.85165	1.851	2.18029	1.30566	0.896469	0.308203	FALSE	FALSE	PPP1R16A
PPP1R2	1.78505	2.74018	2.0339	2.91357	1.55559	1.36371	1.42854	1.84008	1.97116	0.18611	FALSE	FALSE	PPP1R2
PPP2R3C	1.94748	3.61738	3.52703	3.63032	1.41646	2.38808	1.83917	2.51522	1.3385	-0.608984	FALSE	FALSE	PPP2R3C
PPP4R4	0.171467	1.10546	0.452711	1.68652	1.02004	0.973324	0.862343	0.0313219	0.118907	-0.0525598	FALSE	FALSE	PPP4R4
PRAME	2.89931	4.09158	4.26892	4.38613	0.644594	0.534667	0.0464569	0.258447	0	-2.89931	FALSE	TRUE	PRAME
PRDM9	0.0123078	0.327023	0.60178	2.51483	0.0973416	0.0149371	0	0	0	-0.0123078	FALSE	FALSE	PRDM9
PRKACB	0.451482	0.630345	1.41683	2.55739	1.62331	1.32376	0.908239	0.386251	1.01174	0.560261	FALSE	FALSE	PRKACB
PRPF39	1.76778	2.26523	1.94588	2.91178	1.74738	1.78842	2.11072	1.37983	0.787956	-0.979828	FALSE	TRUE	PRPF39
PRPF40A	3.624	3.79489	3.70389	4.41196	3.54483	3.48285	4.06156	3.36288	2.83209	-0.791909	FALSE	TRUE	PRPF40A
PRSS21	0.46953	1.19542	1.71484	1.99018	0.0271385	0.0308483	0	0.0402583	0	-0.46953	FALSE	FALSE	PRSS21
PRSS50	0.248362	1.23992	1.48454	2.3273	0.0572333	0.308843	0.00404379	0	0.00971102	-0.238651	FALSE	FALSE	PRSS50
PSMA8	0.16026	1.8943	2.08927	3.60336	0.423133	0.641456	0.626853	0.0929149	0	-0.16026	FALSE	FALSE	PSMA8
PSMD10	2.61702	3.58273	3.80767	4.22563	2.20911	2.23787	2.11511	1.51685	1.49771	-1.11931	FALSE	TRUE	PSMD10
PTBP2	1.31885	2.81717	2.84884	3.324	1.56118	1.74536	1.86377	2.16866	0.490534	-0.828315	FALSE	TRUE	PTBP2
PTGER4P2-CDK2AP2P2	0.0755051	0.513944	0.559033	1.79927	0.0120423	0.0584143	0.00366964	0	0	-0.0755051	FALSE	FALSE	PTGER4P2-CDK2AP2P2
PTK2	2.07241	2.67633	2.73041	3.36963	1.79785	1.73118	1.79767	1.51812	1.9538	-0.118614	FALSE	FALSE	PTK2
PTPDC1	0.537727	1.83279	1.37746	2.13862	0.724796	0.556601	0.424789	0.0475362	0.613217	0.0754896	FALSE	FALSE	PTPDC1
PTPN4	1.08551	1.62797	1.29128	2.21071	1.90948	1.459	1.15378	1.51943	0.897064	-0.188447	FALSE	FALSE	PTPN4
PVRL3	0.563362	1.82197	1.48769	2.20824	1.28345	1.41373	1.08588	0	0.454766	-0.108595	FALSE	FALSE	PVRL3
PXT1	0.00662293	0.00406316	0.521275	1.44485	0.0512427	0.0222854	0	0.0514305	0	-0.00662293	FALSE	FALSE	PXT1
RAB28	1.54451	1.5245	2.48726	2.6756	1.22597	0.901193	1.49624	1.66923	1.37137	-0.173135	FALSE	FALSE	RAB28
RAD17	2.38681	2.62596	3.06762	3.30762	1.91102	2.11513	1.9675	1.92686	1.44263	-0.944174	FALSE	TRUE	RAD17
RAD51C	2.34948	2.7026	3.09041	3.32081	1.60069	1.54578	1.77616	1.39517	1.1686	-1.18089	FALSE	TRUE	RAD51C
RAD9B	0.269173	1.07012	2.13353	3.25517	0.271872	0.0940315	0	0.0402583	0.0134135	-0.25576	FALSE	FALSE	RAD9B
RAE1	2.61007	3.0549	2.954	3.41359	2.17092	2.22144	2.48441	2.03462	1.43999	-1.17008	FALSE	TRUE	RAE1
RASA1	1.34008	1.86791	2.26477	2.86548	1.73489	1.53398	1.74954	1.83731	0.686667	-0.653412	FALSE	FALSE	RASA1
RB1	0.684838	1.34067	1.62082	2.19763	2.13396	2.17311	0.93507	1.98993	0.909049	0.224211	FALSE	FALSE	RB1
RBBP8	2.11352	3.46456	2.8636	3.70284	2.22368	2.61493	1.59361	2.00527	0.87348	-1.24004	FALSE	TRUE	RBBP8
RBL2	1.18809	1.0756	1.57146	2.50126	1.29002	1.28895	1.64383	0.976802	0.672963	-0.515127	FALSE	FALSE	RBL2
RBM26-AS1	0.560629	0.542035	1.35813	1.89748	0.562238	0.1805	0.59161	0	0.122175	-0.438454	FALSE	FALSE	RBM26-AS1
RBM27	2.74019	3.47317	3.08515	3.72535	2.95455	3.25073	2.96169	2.93622	1.97843	-0.761768	FALSE	TRUE	RBM27
RBM44	0.0868494	1.50008	1.88433	2.37451	0.285328	0.172579	0	0	0.0105427	-0.0763068	FALSE	FALSE	RBM44
RBM46	1.98151	4.07177	3.74208	3.75308	0.59836	0.227411	0.301656	0.198462	0.0159089	-1.9656	FALSE	TRUE	RBM46
RC3H1	1.55858	2.42143	2.17747	2.71401	1.65151	1.66116	1.94181	0.973735	0.623252	-0.935331	FALSE	TRUE	RC3H1
RCN2	1.98896	2.40536	3.03804	3.65263	2.7353	1.83439	2.77235	3.1231	3.28345	1.29449	TRUE	FALSE	RCN2
REC114	0.328781	2.74668	1.43149	2.40312	0.00168854	0.17262	0	0	0	-0.328781	FALSE	FALSE	REC114
RGS22	0.175637	1.29833	0.448369	1.88443	0.083142	0.110902	0.0946393	0	0	-0.175637	FALSE	FALSE	RGS22
RHOXF1	0.140094	1.63867	1.855	2.2512	0.729409	0.758817	0.00429409	0	0.0556601	-0.0844344	FALSE	FALSE	RHOXF1
RIBC2	0.306471	0.98972	1.97478	2.7125	0.0751006	0.425411	0.0251929	0	0.133832	-0.172638	FALSE	FALSE	RIBC2
RNASEH2B	0.911826	2.58573	2.7814	3.10127	1.37368	1.19394	1.90004	1.02669	0.69506	-0.216766	FALSE	FALSE	RNASEH2B
RNF103	0.442162	1.59583	0.866401	1.83339	1.12255	0.968385	1.60651	0.924706	0.192411	-0.249751	FALSE	FALSE	RNF103
RNF138	2.48095	2.9657	2.82648	3.57963	1.40158	1.08878	1.6948	0.597034	0.880728	-1.60022	FALSE	TRUE	RNF138
RNF157	0.00929946	1.16822	1.30798	1.59259	0.124753	0.0168318	0.070177	1.51347	0.209836	0.200536	FALSE	FALSE	RNF157
RNF167	2.48118	3.49716	2.66962	3.39872	2.24832	1.90238	2.20157	2.01338	2.37094	-0.110242	FALSE	FALSE	RNF167
RNF19A	1.6875	2.23856	2.26572	2.93861	2.20226	2.30063	1.60274	2.17228	0.999503	-0.688001	FALSE	FALSE	RNF19A
RNF212	0.288441	1.37681	1.46522	1.69008	0.226144	0.161155	0.0539532	0.0402583	0.524444	0.236003	FALSE	FALSE	RNF212
RNF212B	0.355882	0.404741	0.550141	2.09928	0.12242	0.138419	0.178891	0.122964	0	-0.355882	FALSE	FALSE	RNF212B
RNF32	0.803665	1.3784	1.19053	2.75334	0.273023	0.423053	0	0.181828	0.0566305	-0.747034	FALSE	TRUE	RNF32
RNF6	1.43165	2.12005	2.1511	2.58436	1.0321	1.08218	0.636362	1.67258	1.36842	-0.0632287	FALSE	FALSE	RNF6
RNFT1	1.34013	1.59843	1.58492	2.43201	1.40874	1.41828	0.838499	0.128064	0.614521	-0.725613	FALSE	TRUE	RNFT1
RORA-AS1	0.276441	1.19654	0.646262	1.62282	0.295411	0.133879	0.456886	0	0	-0.276441	FALSE	FALSE	RORA-AS1
RPS6KA6	0.731547	1.29716	1.67239	2.24342	0.703135	0.710633	0.935244	0.796202	0.132388	-0.599159	FALSE	FALSE	RPS6KA6
RSRP1	2.20216	2.58523	2.80415	3.50524	4.04646	4.01647	3.71393	3.21999	0	-2.20216	FALSE	TRUE	RSRP1
RTCA	1.43854	2.38168	2.02577	2.83523	1.08788	1.50179	1.30687	0.867531	1.46416	0.0256193	FALSE	FALSE	RTCA
RWDD2B	0.634753	0.808773	1.36571	2.0939	1.07216	1.1753	1.87988	0.970851	0.274079	-0.360674	FALSE	FALSE	RWDD2B
S100PBP	2.07087	1.97143	3.0079	3.06077	1.33548	1.82426	1.21716	0.83336	0.948122	-1.12275	FALSE	TRUE	S100PBP
SAP30	0.356057	0.810898	1.17926	2.30619	0.879107	0.728321	0.950886	1.20372	0.855466	0.499409	FALSE	FALSE	SAP30
SCEL	0.00287808	1.1993	0.803103	1.57926	0.0126183	0.00171157	0	0	0	-0.00287808	FALSE	FALSE	SCEL
SCML1	0.134847	2.43353	1.35264	4.45675	1.87519	1.97394	0.955403	1.9017	0.0607751	-0.0740719	FALSE	FALSE	SCML1
SCML2	1.24053	2.23759	3.2184	3.37976	0.572129	0.705774	0.611383	1.14239	0.721811	-0.518716	FALSE	FALSE	SCML2
SEC11A	2.50032	2.53304	2.94406	3.40994	3.15181	2.92697	2.67495	2.71249	3.60276	1.10245	TRUE	FALSE	SEC11A
SEC22C	1.48462	1.54512	2.03144	2.54459	1.78256	1.67843	1.70767	1.34735	1.33392	-0.150705	FALSE	FALSE	SEC22C
SEC24B	0.567471	1.91086	1.15932	2.13379	1.61717	1.60082	1.82796	1.53302	0.509673	-0.0577985	FALSE	FALSE	SEC24B
SELT	1.5223	2.8617	1.87906	3.05841	2.66473	2.00432	2.27509	1.78159	2.42428	0.901985	TRUE	FALSE	SELT
SENP1	1.14712	1.1048	1.68641	2.6241	0.861346	0.995494	0.611124	1.11679	0.487229	-0.659894	FALSE	FALSE	SENP1
SENP6	2.09743	2.87023	2.22736	3.3474	2.63339	2.48907	2.21437	2.14416	1.60981	-0.487625	FALSE	FALSE	SENP6
SESN1	1.64163	2.34435	1.41602	2.62492	1.58523	0.929368	1.11324	0.771454	1.14453	-0.497106	FALSE	FALSE	SESN1
SETD2	2.25051	2.58814	2.33837	3.17831	2.55833	2.52731	2.24443	2.32365	1.58105	-0.669463	FALSE	FALSE	SETD2
SETD9	0.883579	0.98009	1.17904	2.4854	0.743912	0.936233	0.719321	1.7434	0.90296	0.0193806	FALSE	FALSE	SETD9
SH3GLB1	2.21611	3.51227	3.10479	3.49356	2.5157	2.37924	2.01742	2.30573	1.66955	-0.546561	FALSE	FALSE	SH3GLB1
SHCBP1L	0.0477434	0.432777	0.432963	3.31997	0.0335977	0.023905	0.1842	0	0	-0.0477434	FALSE	FALSE	SHCBP1L
SIMC1	0.0470439	0.671326	0.904506	1.62942	1.86172	1.27862	1.49569	0	0.415503	0.368459	FALSE	FALSE	SIMC1
SKAP1	0.114446	0.580028	0.520737	1.66231	0.116522	0.0605809	0	0	0	-0.114446	FALSE	FALSE	SKAP1
SLC25A31	0.222838	2.14377	2.63891	3.58549	0.463886	0.66318	0.271401	0.0159978	0	-0.222838	FALSE	FALSE	SLC25A31
SLC39A6	1.39206	2.73791	1.96675	2.93294	2.33045	2.09958	2.25173	2.16089	0.893085	-0.498976	FALSE	FALSE	SLC39A6
SLC4A1AP	2.49236	3.16903	3.15063	3.91502	1.92607	1.96332	2.19579	2.1346	1.3558	-1.13657	FALSE	TRUE	SLC4A1AP
SLC6A10P	0.0467329	0.215373	1.30055	2.18841	0.0792637	0.0162387	0	0.0465037	0	-0.0467329	FALSE	FALSE	SLC6A10P
SLC9A6	1.25729	1.42325	1.34152	2.2223	0.825537	0.224286	0.0966515	2.03074	0.408263	-0.849026	FALSE	TRUE	SLC9A6
SLCO6A1	0.0251311	0.91369	0.357327	1.40728	0.0108174	0	0	0	0.0240783	-0.00105279	FALSE	FALSE	SLCO6A1
SMAD4	0.860896	1.95459	2.00138	2.28357	2.17301	1.41812	1.21547	2.098	0.695786	-0.16511	FALSE	FALSE	SMAD4
SMC3	4.23137	4.40488	5.02644	5.41941	3.4917	3.56878	3.70222	3.67333	2.74007	-1.4913	FALSE	TRUE	SMC3
SMEK1	1.54963	1.97423	1.88419	2.56623	1.81974	1.49966	1.5006	1.99631	1.21545	-0.334187	FALSE	FALSE	SMEK1
SNAPC1	2.88523	3.03925	3.2268	4.06339	2.46213	2.55434	2.39036	2.1971	2.13013	-0.755097	FALSE	TRUE	SNAPC1
SNAR-C3	0.934653	5.03617	3.63432	5.96238	0.945424	0.518495	0.0700558	0.085961	0	-0.934653	FALSE	TRUE	SNAR-C3
SNAR-C4	0.287678	2.64754	1.83257	3.06476	0.196667	0.374289	0	0	0	-0.287678	FALSE	FALSE	SNAR-C4
SNAR-E	0.0521791	1.76477	0.725123	2.98745	0.243939	0.0115493	0	0	0	-0.0521791	FALSE	FALSE	SNAR-E
SNAR-F	0.100598	3.09286	0.902678	3.32274	0.0933778	0.06114	0	0	0	-0.100598	FALSE	FALSE	SNAR-F
SNAR-G1	0.0549191	0.887915	0.623303	2.55264	0.056187	0.190554	0	0	0	-0.0549191	FALSE	FALSE	SNAR-G1
SOHLH1	0.150047	2.97337	0.617852	2.48949	0.117733	0.0471784	0.00898758	0	0	-0.150047	FALSE	FALSE	SOHLH1
SOS2	0.13219	1.02536	0.725006	1.90017	0.945118	1.37591	1.31994	0.839427	0.0925167	-0.0396733	FALSE	FALSE	SOS2
SPAG16	1.55377	2.52893	2.46259	2.95475	3.18101	2.74838	2.536	1.78636	1.24704	-0.306722	FALSE	FALSE	SPAG16
SPAG5-AS1	0.0863029	0.0839045	0.185957	0.965055	0.0346724	0.00559332	0.223558	0	0	-0.0863029	FALSE	FALSE	SPAG5-AS1
SPAG6	0.246606	1.89931	1.09755	2.13887	0.122069	0.0265762	0	0	0.013518	-0.233088	FALSE	FALSE	SPAG6
SPATA22	1.17057	1.42924	2.55208	4.50487	0.853436	0.828543	0.00879912	0.0402583	0	-1.17057	FALSE	TRUE	SPATA22
SPCS1	2.82927	3.86878	4.13804	4.37829	3.20712	2.93508	3.17089	2.44036	3.17733	0.348062	FALSE	FALSE	SPCS1
SPDL1	1.93035	3.08373	2.8638	3.4061	1.23449	0.821013	2.22139	1.6694	1.8306	-0.0997559	FALSE	FALSE	SPDL1
SPDYA	0.134901	1.09724	0.846306	3.2439	0.245053	0.184663	0.0172865	0	0.0658826	-0.069018	FALSE	FALSE	SPDYA
SPESP1	1.70914	2.38503	2.12979	3.13303	0.462552	0.141586	0.00898758	0.0444262	0	-1.70914	FALSE	TRUE	SPESP1
SPG20	0.612634	2.45424	1.09968	2.35842	2.50209	2.36549	2.25212	1.17665	0.651978	0.0393435	FALSE	FALSE	SPG20
SPO11	0.0478117	1.21627	1.35805	4.22648	0.588226	0.501494	0	0	0	-0.0478117	FALSE	FALSE	SPO11
SPOPL	0.516212	1.18875	0.872816	1.88536	1.09933	0.289791	0.360383	0.353247	0.293273	-0.222939	FALSE	FALSE	SPOPL
SRP9	2.5322	4.06994	3.27911	4.3831	4.16646	3.4522	4.19761	4.11249	3.33951	0.807306	TRUE	FALSE	SRP9
SRR	0.25434	0.367807	0.583331	2.16811	0.730113	0.798126	0.333053	0.404214	0.703625	0.449285	FALSE	FALSE	SRR
SRRM2-AS1	0.092867	0.755967	0.328922	1.41864	0.115424	0.0136969	0	0	0.132453	0.0395856	FALSE	FALSE	SRRM2-AS1
SSFA2	0.843675	1.71988	1.55814	2.24881	1.45441	1.18915	1.63433	3.04407	0.241255	-0.602419	FALSE	FALSE	SSFA2
STK17B	0.333062	1.77033	1.23825	1.87079	0.493569	0.710713	1.09021	0.966411	0.162713	-0.170349	FALSE	FALSE	STK17B
STK31	0.964059	4.26547	3.9019	4.36971	2.87756	2.49995	0.92852	0.249399	0.0149968	-0.949062	FALSE	TRUE	STK31
STRADB	1.56131	2.33688	2.43382	2.70635	2.01989	1.88788	1.05989	0.814561	1.25255	-0.308751	FALSE	FALSE	STRADB
STRIP2	1.06374	1.31385	0.944723	2.77011	0.0502904	0.359773	0.457138	0	0.0552037	-1.00853	FALSE	TRUE	STRIP2
SUGP2	1.92019	2.45699	2.79548	3.51585	2.18861	2.20573	2.23171	1.43334	1.17032	-0.749876	FALSE	TRUE	SUGP2
SVIL-AS1	0.855445	1.02389	0.887338	1.85201	1.85759	1.68397	1.83752	0.785772	0	-0.855445	FALSE	TRUE	SVIL-AS1
SYCE1	0.846826	2.55601	3.1909	3.74934	0.250432	0.209861	0	0.0402583	0	-0.846826	FALSE	TRUE	SYCE1
SYCE2	0.312146	1.1081	2.12372	3.4878	0.254968	0.232101	0.507148	0	0.140617	-0.17153	FALSE	FALSE	SYCE2
SYCE3	0.355719	1.55638	2.73134	3.98482	0.339806	0.619507	0.070177	0	0.0960842	-0.259635	FALSE	FALSE	SYCE3
SYCP1	0.131318	2.03464	0.920173	4.76429	0.599262	0.828662	0	0	0	-0.131318	FALSE	FALSE	SYCP1
SYCP2	1.29789	3.35825	3.26747	4.4048	0.661133	0.954544	0.276578	0.122964	0.153799	-1.1441	FALSE	TRUE	SYCP2
SYNGR4	0.048611	0.44348	1.83251	3.16962	0.317119	0.105085	0	0	0.0489904	0.00037944	FALSE	FALSE	SYNGR4
SYPL1	2.10647	3.16232	2.86324	3.88271	3.04583	2.72777	1.94699	2.13073	2.73242	0.625947	FALSE	FALSE	SYPL1
TAF12	2.56229	3.14179	2.71645	3.81445	1.80214	1.83612	1.81666	1.484	2.02882	-0.53347	FALSE	FALSE	TAF12
TAF4B	1.24374	2.1876	1.38507	2.28325	0.273293	1.12749	0.510647	0.0475362	0.448256	-0.795481	FALSE	TRUE	TAF4B
TANK	1.01702	1.90271	1.13997	2.22251	2.05246	1.68481	1.43832	1.48522	0.859754	-0.157263	FALSE	FALSE	TANK
TAOK1	2.03622	2.51003	1.98243	2.95651	2.70638	2.77906	1.67767	1.58118	1.39036	-0.64586	FALSE	FALSE	TAOK1
TAPT1	0.539199	1.19299	0.575275	1.59609	1.02734	0.910226	0.777949	1.38814	0.167201	-0.371997	FALSE	FALSE	TAPT1
TAZ	0.255214	0.74215	0.527519	1.50091	0.649787	0.252576	0.60257	0	0.637028	0.381814	FALSE	FALSE	TAZ
TBC1D15	1.51333	2.47121	2.12971	2.71423	2.29599	2.39828	1.52003	2.04814	0.958489	-0.55484	FALSE	FALSE	TBC1D15
TBC1D28	0.00106999	0.0334485	0	0.895207	0.0148808	0	0	0	0	-0.00106999	FALSE	FALSE	TBC1D28
TC2N	0.171935	1.35343	0.602648	1.62319	1.10955	0.267766	0.235837	0	0.283435	0.111501	FALSE	FALSE	TC2N
TCF12	1.55585	1.47867	2.07243	2.51387	2.35591	2.09158	2.24897	2.63739	0.848144	-0.707703	FALSE	TRUE	TCF12
TCP11	0.20712	2.08365	1.56843	2.40207	0.101052	0.143669	0	0	0	-0.20712	FALSE	FALSE	TCP11
TCTN1	0.983788	1.41854	1.91366	2.67343	1.3434	1.11478	1.17363	0.993365	0.664283	-0.319504	FALSE	FALSE	TCTN1
TDRD5	0.431686	1.949	0.917358	2.16993	0.00812601	0.105253	0	0.0159978	0	-0.431686	FALSE	FALSE	TDRD5
TDRD6	0.384767	2.70016	2.04255	2.91633	0.165935	0.777794	0	0.0313219	0	-0.384767	FALSE	FALSE	TDRD6
TERF2IP	2.33656	2.46528	3.22945	3.42051	2.66843	2.56825	2.90786	2.06996	2.04628	-0.290273	FALSE	FALSE	TERF2IP
TEX101	0.144348	0.754318	0.836471	2.82456	0.330249	0.21064	0.110908	0.141855	0	-0.144348	FALSE	FALSE	TEX101
TEX11	0.479245	1.42267	2.10805	2.85497	0.180485	0.106384	0.00452437	0	0	-0.479245	FALSE	FALSE	TEX11
TEX12	0.164011	1.133	0.798273	3.38816	0.312734	0.187567	0	0	0	-0.164011	FALSE	FALSE	TEX12
TEX14	0.531326	1.44483	1.67988	2.00583	0.336272	0.0506935	0	0	0.0292569	-0.502069	FALSE	FALSE	TEX14
TEX15	0.333231	2.81579	2.76384	3.67439	0.82116	0.656955	0.185279	0.0789584	0.018633	-0.314598	FALSE	FALSE	TEX15
TEX19	0.0297904	0.305698	0.513389	2.69759	0.00821274	0.404309	0	0	0.0477481	0.0179577	FALSE	FALSE	TEX19
TEX264	1.76892	2.4885	2.57063	3.1377	1.90172	1.77524	2.1659	1.26468	1.88409	0.115171	FALSE	FALSE	TEX264
TEX30	3.13088	4.27356	4.63274	5.63136	1.74838	1.87635	2.32495	1.79081	1.6922	-1.43868	FALSE	TRUE	TEX30
THAP7	1.97484	2.27286	2.23404	3.01118	1.47369	1.45227	1.69414	0.488106	1.43566	-0.539179	FALSE	FALSE	THAP7
TIPARP	0.332495	1.83271	1.11926	2.145	1.17793	1.22	1.64999	0	0.725537	0.393042	FALSE	FALSE	TIPARP
TM2D3	2.04285	2.99907	2.21735	3.15973	2.24262	2.05794	1.79564	1.78673	1.85492	-0.187934	FALSE	FALSE	TM2D3
TMED2	2.94327	3.61097	3.12414	3.86082	2.98411	2.59275	2.85538	2.61403	3.0382	0.0949282	FALSE	FALSE	TMED2
TMEM107	1.59615	2.7501	2.80341	3.50822	1.58314	2.01009	1.29604	0.817155	1.27785	-0.318293	FALSE	FALSE	TMEM107
TMEM108	0.692419	2.09346	0.642634	2.11857	1.46267	1.09417	1.13979	0	0.334604	-0.357816	FALSE	FALSE	TMEM108
TMEM116	1.08995	1.53052	1.53665	2.4148	0.773198	0.588484	0.472929	0.110831	0.403522	-0.686425	FALSE	FALSE	TMEM116
TMEM263	0.98457	1.87828	1.48084	2.18715	2.06951	2.04187	2.18977	1.1212	0	-0.98457	FALSE	TRUE	TMEM263
TMEM57	1.19579	1.87459	1.61227	2.32313	0.838058	1.18927	0.678837	1.76009	1.26447	0.0686793	FALSE	FALSE	TMEM57
TMEM70	2.20517	2.63212	2.79711	3.32083	1.90204	1.35323	1.23883	1.59779	1.73545	-0.469713	FALSE	FALSE	TMEM70
TMEM98	1.17668	1.64551	2.57273	2.69598	2.78201	2.36209	3.24452	2.20336	2.15439	0.977709	TRUE	FALSE	TMEM98
TMF1	2.10977	2.47403	2.20717	3.09362	2.2744	2.47543	2.42417	1.85457	1.27672	-0.833042	FALSE	TRUE	TMF1
TNFAIP8L3	0.060564	0.175001	0.126822	1.99746	0.165555	0.031892	0.00527696	1.10319	0.0200806	-0.0404833	FALSE	FALSE	TNFAIP8L3
TNKS2-AS1	0.231807	0.83927	0.704789	2.55489	0.204364	0.0270897	0.13577	0.0465037	0.056803	-0.175004	FALSE	FALSE	TNKS2-AS1
TOPAZ1	0.0671954	1.53507	1.21325	2.32992	0.129791	0.0180108	0	0	0	-0.0671954	FALSE	FALSE	TOPAZ1
TP53TG3D	0.288147	1.27398	1.08922	1.83335	0.406997	0.243678	0.00527696	0.0402583	0	-0.288147	FALSE	FALSE	TP53TG3D
TPTE	1.44079	2.11983	2.46888	3.45408	0.273155	0.0748402	0	0.085961	0	-1.44079	FALSE	TRUE	TPTE
TRAF3IP1	0.56306	1.52854	1.20094	2.14674	1.07027	0.874545	1.86487	1.02813	0.701246	0.138187	FALSE	FALSE	TRAF3IP1
TRAFD1	1.43215	1.17762	2.36977	2.94416	1.52477	1.12175	1.67669	1.40643	0.913973	-0.518176	FALSE	FALSE	TRAFD1
TRAPPC6B	1.34022	2.51591	2.12978	2.54103	1.50151	1.44004	1.41082	0.580741	0.965073	-0.375145	FALSE	FALSE	TRAPPC6B
TRAPPC8	1.95803	2.03957	2.07672	2.9191	0.950646	0.936037	1.01077	1.64939	0.636719	-1.32131	FALSE	TRUE	TRAPPC8
TRIM23	1.22548	1.74614	1.75972	2.21158	1.58691	1.33856	0.407921	0.64391	0.387357	-0.838124	FALSE	TRUE	TRIM23
TRIM4	0.324678	0.94302	1.30875	1.62625	1.5582	1.56125	1.28128	0	0.144057	-0.180621	FALSE	FALSE	TRIM4
TRIP13	1.69875	1.45705	2.62725	3.35292	0.371392	0.310399	0.867496	0.686959	1.1629	-0.535848	FALSE	FALSE	TRIP13
TRMT1L	1.74387	1.77011	2.60162	3.03455	1.31485	1.45782	1.42497	1.11727	0.748329	-0.995536	FALSE	TRUE	TRMT1L
TRMU	0.966102	1.72735	1.56423	2.09372	1.62117	0.612754	0.956055	1.01437	1.05496	0.0888543	FALSE	FALSE	TRMU
TSPYL6	0.174347	0.983953	1.08869	1.82225	0.0019693	0.0164712	0.0258839	0	0	-0.174347	FALSE	FALSE	TSPYL6
TTC28-AS1	1.3396	1.77595	2.28645	2.84232	1.0098	1.62906	1.22071	0.0929149	0	-1.3396	FALSE	TRUE	TTC28-AS1
TUBA3C	0.125179	0.692606	1.01105	2.79423	0.0106595	0.0340448	0	0	0	-0.125179	FALSE	FALSE	TUBA3C
TUBA3E	0.181891	0.988032	0.995164	2.32515	0.105041	0.0677761	0	0	0	-0.181891	FALSE	FALSE	TUBA3E
TUBGCP3	1.1811	2.00162	1.88678	2.38315	1.01416	1.4281	0.824544	0.480696	0.638049	-0.543051	FALSE	FALSE	TUBGCP3
TXLNA	1.26845	2.09572	1.84116	2.38426	1.8154	1.59848	2.39742	1.35007	0.789784	-0.478666	FALSE	FALSE	TXLNA
UAP1	1.4716	1.97438	2.11675	2.61652	0.96808	1.13067	0.825983	1.15158	1.26863	-0.202966	FALSE	FALSE	UAP1
UBA6	1.12065	2.17128	1.58995	2.52038	2.65935	2.61406	2.96556	2.18049	1.29717	0.176516	FALSE	FALSE	UBA6
UBE2B	2.95946	2.88525	3.78125	3.95661	2.50745	2.68929	2.65845	3.10522	2.57181	-0.387654	FALSE	FALSE	UBE2B
UBE2D4	0.787047	1.83309	1.01119	1.92005	1.34343	0.715553	0.661235	1.04758	0.576418	-0.210629	FALSE	FALSE	UBE2D4
UBE2E3	2.02439	3.09889	3.04786	3.39469	2.59189	2.25503	2.91825	2.93609	2.35003	0.325637	FALSE	FALSE	UBE2E3
UBE2F	2.09024	3.02316	2.12081	3.31611	1.66369	1.63611	1.51144	1.98599	1.78005	-0.310188	FALSE	FALSE	UBE2F
UBE2Q1	1.21152	1.84093	1.65219	2.43256	1.44255	1.39566	1.09873	1.32797	0.881911	-0.329606	FALSE	FALSE	UBE2Q1
UBE2Q2P1	0.635812	1.63369	0.633168	2.25216	1.86082	1.4962	1.4651	1.06912	0	-0.635812	FALSE	FALSE	UBE2Q2P1
UBE2W	1.45414	2.23371	1.35705	2.49936	1.584	1.84066	1.45758	1.47044	1.19323	-0.260903	FALSE	FALSE	UBE2W
UBE3A	1.95903	2.83353	2.46393	3.00617	2.42916	2.47128	2.56069	2.84431	1.93188	-0.0271451	FALSE	FALSE	UBE3A
UBLCP1	1.10074	2.16602	2.41899	2.51351	1.59105	1.60854	1.42892	1.30759	1.37427	0.273526	FALSE	FALSE	UBLCP1
UFD1L	2.63129	2.85933	2.95653	3.64227	1.85881	2.0992	2.44373	2.39057	2.51437	-0.116922	FALSE	FALSE	UFD1L
UFL1	1.78776	2.66856	2.3567	3.05848	2.27715	2.09431	2.5419	2.22635	1.58418	-0.203576	FALSE	FALSE	UFL1
UGDH-AS1	2.87607	3.88579	2.88989	3.83864	3.34224	3.32298	3.43969	3.22827	0.0731074	-2.80296	FALSE	TRUE	UGDH-AS1
UIMC1	1.84785	2.00718	2.62732	3.39503	2.08279	1.83925	1.54267	0.737183	0.633699	-1.21415	FALSE	TRUE	UIMC1
ULK2	1.0223	1.74608	2.15659	2.3365	1.24574	1.02855	0.696007	0.53941	0.452215	-0.570081	FALSE	FALSE	ULK2
UNC50	1.89259	1.71808	2.10848	2.9214	2.3934	1.6711	2.17951	1.60949	1.53896	-0.353636	FALSE	FALSE	UNC50
UPB1	0.0562884	2.67363	0.767983	2.29927	0.132022	0.0307144	0	0.463527	0.0519267	-0.00436175	FALSE	FALSE	UPB1
URI1	1.31709	2.10831	2.0313	2.50114	1.76095	1.9939	1.93717	1.69848	1.10427	-0.21282	FALSE	FALSE	URI1
USP37	1.53357	2.51838	2.42014	3.25399	1.64604	1.56709	1.15814	0.129398	0.703311	-0.830257	FALSE	TRUE	USP37
USP42	0.789394	1.1872	1.34997	2.00503	1.20821	1.28134	1.61079	0.0740898	0.647503	-0.141891	FALSE	FALSE	USP42
USP47	1.77127	2.59544	2.03216	3.06321	2.64911	2.26253	2.44382	2.84169	1.44898	-0.322284	FALSE	FALSE	USP47
USP6	0.850792	1.25404	1.05981	2.30262	0.627497	0.203255	0.337707	0.259809	0.234275	-0.616518	FALSE	FALSE	USP6
USP9X	2.82178	3.76281	3.6037	4.25481	2.51835	2.64954	2.23657	2.0403	1.30838	-1.51341	FALSE	TRUE	USP9X
VAPA	2.90214	3.34893	3.64708	4.08188	3.62483	3.38567	3.3922	2.87318	2.69944	-0.202701	FALSE	FALSE	VAPA
VCX	0.0309842	3.07598	1.16013	4.2031	0.359728	0.582217	0.0944354	0	0.0157444	-0.0152398	FALSE	FALSE	VCX
VCX2	0.00623846	1.08269	0.137099	2.51188	0.140184	0.385949	0	0	0.0173924	0.011154	FALSE	FALSE	VCX2
VCX3A	0.0411049	1.86034	0.463353	2.7625	0.0426786	0.361805	0.099856	0	0	-0.0411049	FALSE	FALSE	VCX3A
VCX3B	0.028769	1.09244	0.108595	2.7412	0.178831	0.550233	0.0582752	0	0.0120617	-0.0167073	FALSE	FALSE	VCX3B
VEZF1	1.44829	2.41484	1.73672	2.58369	2.70206	2.37772	2.14081	2.21499	0.771782	-0.676507	FALSE	FALSE	VEZF1
VPS26A	1.99257	3.50625	3.44624	3.79179	2.54393	2.40673	2.44304	2.15182	1.64537	-0.347194	FALSE	FALSE	VPS26A
VPS29	3.45982	3.58883	3.34753	4.28285	3.34726	2.93023	3.34903	2.8382	2.5753	-0.884513	FALSE	TRUE	VPS29
VPS35	2.98943	3.07193	3.39542	4.02169	3.27511	3.38279	3.24545	3.02187	2.88829	-0.10114	FALSE	FALSE	VPS35
VRK1	2.55882	3.497	3.65233	4.08886	1.64521	0.887827	2.38749	2.44171	1.95397	-0.604848	FALSE	FALSE	VRK1
WASF1	1.14854	2.68867	2.23216	3.18843	1.91991	1.83551	1.99567	2.66669	0.761158	-0.387387	FALSE	FALSE	WASF1
WBSCR22	3.74679	4.23976	4.58194	5.28151	2.78428	2.79081	2.74821	2.3534	2.29518	-1.4516	FALSE	TRUE	WBSCR22
WDR31	0.447785	0.713618	1.31218	2.05955	0.444875	0.294637	0	0	0.0833396	-0.364446	FALSE	FALSE	WDR31
WNK1	2.01664	1.89141	2.23925	3.2786	2.03256	2.04488	2.36876	3.10019	1.61081	-0.405829	FALSE	FALSE	WNK1
XK	0.0497093	0.883072	0.599151	1.72626	0.128036	0.0111847	0	0	0.0142593	-0.03545	FALSE	FALSE	XK
XKR9	0.312569	0.93004	1.07393	1.73473	0.0820902	0.250109	0.03299	0	0.0116291	-0.30094	FALSE	FALSE	XKR9
YEATS4	1.91813	2.0956	2.79183	3.4843	1.3192	1.37774	2.26373	0.606746	2.13775	0.219625	FALSE	FALSE	YEATS4
YTHDC2	1.38816	1.88087	1.9998	2.67506	1.79545	1.67262	2.04052	1.30448	1.18551	-0.202652	FALSE	FALSE	YTHDC2
YTHDF2	3.31426	3.55884	3.23621	4.04629	2.57461	2.52003	3.08664	3.39097	2.80926	-0.504995	FALSE	FALSE	YTHDF2
YY2	0.383518	1.66582	1.89833	2.08831	0.573825	0.0344283	0	0.907568	0.0264262	-0.357091	FALSE	FALSE	YY2
ZC3H11A	1.94983	2.49817	2.58002	3.10189	2.53834	2.483	2.36438	2.4318	1.39832	-0.551514	FALSE	FALSE	ZC3H11A
ZCCHC17	2.80922	3.46822	3.95938	4.39802	2.77669	3.16014	2.76806	1.75393	2.51752	-0.2917	FALSE	FALSE	ZCCHC17
ZCCHC7	2.0107	2.21593	2.4816	2.89095	1.74252	1.54852	1.38294	0.94392	1.19418	-0.816516	FALSE	TRUE	ZCCHC7
ZCCHC9	0.723814	2.23495	1.87588	3.0335	1.59697	1.72115	1.68847	2.48795	1.3721	0.648289	FALSE	FALSE	ZCCHC9
ZCWPW1	2.20445	3.27613	4.39199	4.84479	1.45489	2.07908	0.553946	0.59899	0.243191	-1.96126	FALSE	TRUE	ZCWPW1
ZDHHC4	1.02478	2.71274	2.31247	2.72198	2.25134	2.32296	1.89048	1.5484	1.69319	0.668417	FALSE	FALSE	ZDHHC4
ZFAND5	2.09207	2.63363	2.40427	3.023	3.00081	2.78136	2.82489	2.60976	2.07895	-0.0131239	FALSE	FALSE	ZFAND5
ZFC3H1	1.61717	1.69829	1.73779	2.62753	2.27977	2.26339	1.65175	0.833027	1.2009	-0.416262	FALSE	FALSE	ZFC3H1
ZFR	3.14698	3.29499	3.28174	3.93125	3.27495	3.29024	3.71779	3.21482	2.06807	-1.07891	FALSE	TRUE	ZFR
ZFYVE16	1.56314	1.78795	2.06725	2.72408	2.0845	2.45861	1.99922	1.62071	1.12675	-0.436386	FALSE	FALSE	ZFYVE16
ZMAT1	1.67131	1.38784	2.297	2.99114	1.80547	1.82254	1.29588	1.09702	0.0726138	-1.59869	FALSE	TRUE	ZMAT1
ZMYM2	1.89029	2.39052	2.75248	2.8815	2.54964	2.25653	2.45899	2.36621	1.68477	-0.205527	FALSE	FALSE	ZMYM2
ZMYM5	2.11141	2.21229	2.53843	3.31418	2.36749	2.12854	1.99413	1.79711	1.09447	-1.01694	FALSE	TRUE	ZMYM5
ZNF131	2.39686	2.78999	2.63224	3.38061	1.90639	1.85793	1.50279	1.62787	1.7368	-0.660058	FALSE	FALSE	ZNF131
ZNF185	0.511117	1.26494	1.47677	2.10449	0.601344	0.905418	0.763817	0.0475362	0.255811	-0.255306	FALSE	FALSE	ZNF185
ZNF280B	1.38478	3.42424	3.32145	3.90061	1.4873	0.933701	1.48115	0.085961	0.1704	-1.21438	FALSE	TRUE	ZNF280B
ZNF280C	1.05961	2.12323	2.69195	3.09991	0.68755	0.412191	0.923724	0.0159978	0.630316	-0.429296	FALSE	FALSE	ZNF280C
ZNF318	1.76561	2.16506	2.19971	3.10561	0.945241	0.97523	0.867597	1.50478	0.958131	-0.807475	FALSE	TRUE	ZNF318
ZNF346	0.767801	1.53561	1.03006	2.18792	1.79313	1.36541	1.53424	0.884359	0.705977	-0.0618241	FALSE	FALSE	ZNF346
ZNF410	1.48692	2.55385	2.43252	2.67346	2.36072	2.04375	1.92591	1.67929	0.0907378	-1.39618	FALSE	TRUE	ZNF410
ZNF473	1.06218	1.60696	1.9333	2.28513	0.973479	0.201717	0.536996	0.347288	0.556677	-0.505499	FALSE	FALSE	ZNF473
ZNF541	0.0526287	0.601021	0.749768	1.80875	0.111987	0.0238999	0.117656	0	0	-0.0526287	FALSE	FALSE	ZNF541
ZNF606	0.760094	0.864366	1.107	1.98559	1.3746	1.30174	1.37494	1.23949	0.540455	-0.219639	FALSE	FALSE	ZNF606
ZNF622	1.75034	2.23532	2.18226	2.74373	1.33129	1.42683	1.78992	1.44414	1.39374	-0.356597	FALSE	FALSE	ZNF622
ZNF652	1.39704	2.26302	1.80452	2.6643	2.39824	1.6996	2.92654	2.50018	0.60614	-0.790899	FALSE	TRUE	ZNF652
ZNF655	1.5202	1.84969	2.00379	2.58251	2.02685	2.08062	1.77328	0.747073	0.753522	-0.766678	FALSE	TRUE	ZNF655
ZNF711	1.02935	1.12753	2.33926	3.33595	2.13129	1.59442	1.75163	0.895122	0.789514	-0.239839	FALSE	FALSE	ZNF711
ZNF800	0.502269	1.84969	1.85386	2.38521	1.22087	1.55826	0.82157	1.5019	0.399205	-0.103064	FALSE	FALSE	ZNF800
ZNF92	1.31602	1.69878	1.71984	2.33733	0.724314	0.659868	0.710635	1.00628	0.813146	-0.502873	FALSE	FALSE	ZNF92
ZPBP2	0.0063142	0.732188	1.22411	2.97839	0.0985121	0.234245	0	0	0	-0.0063142	FALSE	FALSE	ZPBP2
ZRANB2	2.87062	2.82881	3.24712	3.79587	3.55553	3.98227	3.432	2.52739	2.24028	-0.630339	FALSE	FALSE	ZRANB2
ZWINT	2.5485	2.68556	3.0973	3.53541	0.808155	1.09729	2.50644	2.0767	2.33585	-0.212643	FALSE	FALSE	ZWINT
ABCC1	0.795358	2.27315	0.587765	0.916147	1.50503	0.776572	1.20465	0.577916	0.537078	-0.258281	FALSE	FALSE	ABCC1
ABCD3	1.00638	2.04841	1.48819	1.6554	0.774268	1.17993	0.882855	0.695889	0.818774	-0.187604	FALSE	FALSE	ABCD3
ABHD12B	0.958013	2.55181	0.462993	0.746742	0.194629	0.167198	0.0228254	0.0260459	0.434485	-0.523528	FALSE	FALSE	ABHD12B
ABHD2	1.04261	2.50454	0.901792	0.585236	1.33263	0.796385	1.15899	2.14757	0.44849	-0.59412	FALSE	FALSE	ABHD2
ABLIM2	0.170009	1.39586	0.00916117	0.186086	0.0928557	0.366297	0.192988	0	0.209406	0.0393975	FALSE	FALSE	ABLIM2
ACAT1	2.1455	4.14864	2.35358	1.66052	2.96424	2.75327	2.44979	0.618725	1.63501	-0.510487	FALSE	FALSE	ACAT1
ACE2	0.0421257	1.69153	0.319871	0.317782	0	0	0	0	0	-0.0421257	FALSE	FALSE	ACE2
ACO1	0.905901	2.86179	1.80775	1.39433	1.55839	1.21097	1.40834	1.62764	1.41452	0.508618	FALSE	FALSE	ACO1
ACOT2	0.390683	1.28471	0.554189	0.665374	1.35857	1.1053	1.81912	0.925211	0.070837	-0.319846	FALSE	FALSE	ACOT2
ACOT4	0.606796	2.10214	1.42657	0.764896	0.704706	0.721961	0.151378	0	0.0455839	-0.561212	FALSE	FALSE	ACOT4
ACTL8	0.119539	2.41922	1.17212	0.428746	0.199779	0.291493	0.0979781	0	0	-0.119539	FALSE	FALSE	ACTL8
ADAD1	0.190064	2.2684	1.13886	2.24655	0.015358	0.0103652	0	0.10305	0	-0.190064	FALSE	FALSE	ADAD1
ADAMTS17	0.205011	1.99868	0.205675	0.315392	0.107178	0.223374	0.349537	0	0	-0.205011	FALSE	FALSE	ADAMTS17
ADARB2	0.0228687	1.00374	0	0.175622	0	0.00301255	0	0.0627969	0.0166158	-0.00625283	FALSE	FALSE	ADARB2
ADCY5	0.0132432	1.56829	0.275795	0.253056	0.0263144	0.636154	0.00455002	0	0.010479	-0.00276423	FALSE	FALSE	ADCY5
ADCY9	0.110665	1.96646	0.340397	0.357827	0.166969	0.119292	0.0474786	0	0.0562172	-0.0544474	FALSE	FALSE	ADCY9
ADGRG6	0.0915491	2.27676	0.858241	1.86083	0.227913	0.267519	0.0261278	1.30092	0	-0.0915491	FALSE	FALSE	ADGRG6
ADI1	2.09998	3.2318	1.68968	1.26544	2.21408	1.89846	3.41177	2.27818	2.81859	0.718612	TRUE	FALSE	ADI1
ADSS	1.19587	2.52184	1.8684	2.43955	1.6824	1.58565	1.49333	1.03161	2.34517	1.14929	TRUE	FALSE	ADSS
AFAP1-AS1	0.0247064	1.25859	0.0725425	0.151136	0.10929	0	0.00429409	0	0	-0.0247064	FALSE	FALSE	AFAP1-AS1
AFF1	1.96832	3.66633	1.5659	1.92469	2.23922	2.12856	0.54829	2.29252	0.679412	-1.28891	FALSE	TRUE	AFF1
AGGF1	2.00551	3.16313	2.66448	2.56555	2.12362	2.27481	2.08683	1.94253	1.21587	-0.789639	FALSE	TRUE	AGGF1
AGTRAP	2.22621	3.00084	2.34223	1.75189	1.66079	1.29354	1.42976	1.5147	2.04639	-0.17982	FALSE	FALSE	AGTRAP
AKR1B1	3.57038	4.31635	3.82638	3.38584	3.65392	3.51777	3.87938	2.64725	3.50462	-0.0657554	FALSE	FALSE	AKR1B1
AMBP	0.0112846	1.59696	0.0925538	0.242642	0	0	0	0	0.0129385	0.00165389	FALSE	FALSE	AMBP
ANK3	0.524825	2.60461	0.210682	0.741845	2.1531	2.54939	1.34178	0.0260459	0.721717	0.196892	FALSE	FALSE	ANK3
ANKRD46	0.70082	1.95252	1.60356	1.40668	1.42916	1.32605	1.13956	0.713963	1.24162	0.5408	FALSE	FALSE	ANKRD46
ANKS4B	0.00315133	1.38821	0.0107806	0.148219	0.254021	0.13436	0	0	0.132667	0.129516	FALSE	FALSE	ANKS4B
ANO10	1.29287	3.2649	1.63584	1.65541	1.2368	1.0756	0.877822	1.2884	1.10673	-0.186142	FALSE	FALSE	ANO10
ANXA7	2.48978	3.94832	2.50823	1.70329	2.07704	2.12098	1.87325	2.38702	2.03261	-0.457173	FALSE	FALSE	ANXA7
ARAP2	0.00375213	1.51961	0.0993236	1.00214	1.39298	1.33945	0.828397	0.169503	0.0368348	0.0330826	FALSE	FALSE	ARAP2
ARFIP2	1.04707	2.14798	1.26812	1.8707	1.66364	1.20547	1.3819	1.6499	1.368	0.32093	FALSE	FALSE	ARFIP2
ARG2	1.32848	2.64343	1.14361	0.996264	0.678118	0.400113	0.829426	0.582852	1.31746	-0.0110209	FALSE	FALSE	ARG2
ARHGAP15	0.0062828	2.84053	0.00414305	0.122069	0.00461289	0.0692908	0	0	0	-0.0062828	FALSE	FALSE	ARHGAP15
ARHGAP18	2.04058	4.10358	1.81102	0.980752	2.1786	2.08976	1.53222	2.95258	0.633805	-1.40678	FALSE	TRUE	ARHGAP18
ARHGEF33	0.609232	2.98191	1.27479	1.90248	0.167433	0.143821	0.092712	0	0	-0.609232	FALSE	FALSE	ARHGEF33
ARL6IP4	1.94423	3.14818	3.18685	2.48598	2.79439	2.68771	3.24722	2.99564	3.35688	1.41265	TRUE	FALSE	ARL6IP4
ARMC1	2.01319	2.70479	1.70627	1.64164	1.649	1.56651	2.03702	1.21153	1.43352	-0.579673	FALSE	FALSE	ARMC1
ARMC2	0.526789	3.02187	0.677086	0.969403	0.341179	0.0925412	0.0321977	1.72921	0.381616	-0.145173	FALSE	FALSE	ARMC2
ASGR2	0.064993	1.97035	0.226302	0.0112411	0.00110861	0	0	0	0.0314636	-0.0335294	FALSE	FALSE	ASGR2
ASPH	1.29928	2.36567	1.75254	1.60173	2.51227	2.61436	2.18593	2.17791	0.965806	-0.333472	FALSE	FALSE	ASPH
ATAD3C	0.0665459	2.10814	0.0237764	0.1354	0.267265	0.0451349	0	0	0.188422	0.121876	FALSE	FALSE	ATAD3C
ATG7	1.45171	3.81778	1.2344	2.0781	0.364002	0.339665	0.592218	0.873524	0.464066	-0.987639	FALSE	TRUE	ATG7
ATP2C2	0.00968551	2.4133	0.0517506	0.166844	0.148162	0.00642188	0.180135	0	0.0366517	0.0269662	FALSE	FALSE	ATP2C2
ATP6AP1L	0.60314	2.33337	1.02897	0.979142	0.516923	0.712049	0.440516	0	0.675923	0.0727833	FALSE	FALSE	ATP6AP1L
ATP6V1C1	2.14029	3.01613	2.37118	1.62438	1.79329	2.04777	1.45461	1.38151	1.1878	-0.952486	FALSE	TRUE	ATP6V1C1
ATP9A	0.317139	1.75989	1.20248	0.796063	1.46286	1.4921	0.927949	2.21808	0.221872	-0.0952662	FALSE	FALSE	ATP9A
AURKC	0.254691	2.12675	1.37546	1.78261	0.381819	0.237653	0.00835244	0.0556296	0.15101	-0.10368	FALSE	FALSE	AURKC
AVEN	0.697134	3.13956	0.889573	0.587955	0.276815	0.332702	0.806481	0.152136	0.703391	0.00625673	FALSE	FALSE	AVEN
B3GALNT1	0.499847	2.39407	2.17044	1.83342	1.35971	1.29836	1.7353	0.263032	0.0597027	-0.440145	FALSE	FALSE	B3GALNT1
B3GNT2	1.43552	2.42921	0.483421	0.868021	1.25816	0.754022	1.8882	1.31005	1.95865	0.523125	FALSE	FALSE	B3GNT2
B3GNT4	0.561522	1.57554	0.124356	0.157616	0.00787647	0.0367477	0	0	0.323028	-0.238495	FALSE	FALSE	B3GNT4
BAALC	0.0337619	2.8193	0.01097	0.0333392	0.152821	0	0	1.53997	0.102444	0.0686823	FALSE	FALSE	BAALC
BAIAP2	0.777619	2.47225	1.1629	1.73489	1.06349	1.07723	1.27668	1.43895	0.661149	-0.11647	FALSE	FALSE	BAIAP2
BAIAP2L1	1.039	3.50857	1.86415	2.27385	0.74447	0.733643	0.507592	0.0465037	0.867281	-0.171715	FALSE	FALSE	BAIAP2L1
BAZ1A	0.388306	3.45989	2.66185	2.94791	1.10498	1.37081	1.06607	2.59363	1.39918	1.01087	TRUE	FALSE	BAZ1A
BCAR4	0.00412735	1.27697	0	0.0375414	0	0	0	0	0	-0.00412735	FALSE	FALSE	BCAR4
BCAS2	2.74518	3.5612	2.57576	3.07653	2.53156	2.21047	2.81065	2.67228	2.23982	-0.505352	FALSE	FALSE	BCAS2
BLOC1S6	0.958842	2.55764	1.93502	2.21979	3.11517	3.40171	2.75912	1.50163	1.13175	0.172911	FALSE	FALSE	BLOC1S6
BPGM	1.56106	2.78402	2.05041	1.99266	1.15597	0.935393	0.971308	1.36404	1.1017	-0.459362	FALSE	FALSE	BPGM
BRDT	2.8269	4.39149	1.63495	3.10937	0.288587	0.0897267	0.0885618	0.0416355	0.311901	-2.515	FALSE	TRUE	BRDT
BRI3	1.25812	2.42113	2.03373	1.96448	1.61481	1.80526	1.58343	2.06145	2.1938	0.935672	TRUE	FALSE	BRI3
BRMS1	2.02286	2.97653	2.22536	2.2501	1.46524	1.08505	1.80066	2.29642	1.90113	-0.121734	FALSE	FALSE	BRMS1
BTG4	0.00580109	1.98886	0.0105827	0.370522	0.00229115	0	0	0	0	-0.00580109	FALSE	FALSE	BTG4
C16orf74	0.46361	2.21198	1.18278	0.28433	0.324947	0.0370601	0.797214	0	0.321985	-0.141625	FALSE	FALSE	C16orf74
C17orf85	1.71612	2.69136	2.03063	2.36826	2.38328	2.39148	2.83814	2.10192	1.73104	0.014925	FALSE	FALSE	C17orf85
C1S	0.0252835	2.18441	0.779591	1.11528	1.67146	2.47123	1.16073	1.1054	0.164258	0.138974	FALSE	FALSE	C1S
C20orf196	1.24981	2.42967	1.56261	1.5523	1.26886	1.38031	1.08975	1.17168	0.462949	-0.786857	FALSE	TRUE	C20orf196
C20orf96	0.36341	1.80948	0.953463	0.734802	1.30606	1.42864	1.01386	1.53202	0.285056	-0.0783538	FALSE	FALSE	C20orf96
C2orf61	0.00869228	1.36393	0.00627581	0.0357662	0	0	0	0	0	-0.00869228	FALSE	FALSE	C2orf61
C3orf33	0.646164	2.02119	0.705004	0.890025	1.17306	0.532919	0.732615	0.0873758	0.323027	-0.323137	FALSE	FALSE	C3orf33
C6orf165	0.712815	2.51448	1.14691	1.31459	0.166643	0.00740506	0	0.567369	0.0107933	-0.702022	FALSE	TRUE	C6orf165
C6orf52	1.15008	3.74962	2.06782	1.7382	0.512972	0.332222	0.441523	0.236387	0.23524	-0.914844	FALSE	TRUE	C6orf52
C8orf37-AS1	0.290884	1.18414	0.25213	0.283775	0.11057	0.0485938	0	0	0	-0.290884	FALSE	FALSE	C8orf37-AS1
CABLES1	0.681785	1.83891	0.574474	0.35423	0.216058	0.0225891	0.890626	1.43387	0.777041	0.0952561	FALSE	FALSE	CABLES1
CABYR	2.00437	3.74179	1.84403	2.22237	0.781746	0.445887	0.10963	0.146335	1.22312	-0.781245	FALSE	TRUE	CABYR
CACNA2D1	0.219702	2.36637	0.144483	0.316525	1.41221	0.728876	0.848391	0	0.109858	-0.109844	FALSE	FALSE	CACNA2D1
CADM1	0.50329	3.0135	1.56735	1.64387	4.26861	3.97777	3.56843	1.34574	0.419436	-0.0838532	FALSE	FALSE	CADM1
CADPS2	0.219125	1.82263	0.504871	0.929104	0.827984	1.13514	0.485013	1.23008	0.00694767	-0.212177	FALSE	FALSE	CADPS2
CALN1	0.40483	1.42131	0.503864	1.11734	0.249929	0.569684	0.354828	0	0.011949	-0.392881	FALSE	FALSE	CALN1
CAND2	0.507436	2.27914	0.778488	0.802589	1.01714	0.429734	1.39949	0.0159978	0.186057	-0.321379	FALSE	FALSE	CAND2
CAPN12	0.351811	2.32395	0.0555025	0.582415	1.90959	2.06918	0	0	0.712802	0.360992	FALSE	FALSE	CAPN12
CAPRIN2	1.61319	3.64098	2.77311	3.05893	1.94401	2.11132	2.18657	1.20706	0.911064	-0.702127	FALSE	TRUE	CAPRIN2
CAPZA2	1.71833	3.23189	2.50876	2.72149	3.05016	2.64529	2.50868	2.31992	2.02899	0.31066	FALSE	FALSE	CAPZA2
CAST	0.567169	3.38868	1.20095	1.89111	2.57187	2.72105	2.12067	3.21728	0.647229	0.0800603	FALSE	FALSE	CAST
CATSPERD	0.0132307	1.91095	0.0645224	0.0847775	0	0	0	0	0	-0.0132307	FALSE	FALSE	CATSPERD
CBFA2T3	0.224082	1.51486	0.197891	0.875559	0.356783	0.117588	0.56995	0	0.228636	0.00455439	FALSE	FALSE	CBFA2T3
CBR1	0.84439	2.3284	1.41886	1.78692	2.73237	2.46493	2.97296	0.458697	1.76957	0.925176	TRUE	FALSE	CBR1
CCBE1	0.0456152	2.09883	0.0443878	0.174377	2.13622	1.1768	1.75614	0	0.0272517	-0.0183635	FALSE	FALSE	CCBE1
CCDC110	0.155595	2.00843	0.965868	1.84712	0.77138	0.284935	0	0.0159978	0	-0.155595	FALSE	FALSE	CCDC110
CCDC50	1.7697	2.80338	1.57737	2.57654	2.81928	2.41469	2.08348	1.86072	2.45989	0.690189	FALSE	FALSE	CCDC50
CCDC6	1.57314	2.82785	1.64004	1.40091	2.09833	2.08701	1.39319	1.07185	0.852042	-0.721103	FALSE	TRUE	CCDC6
CCDC88C	0.197886	2.74546	1.09964	1.45135	0.795848	0.571891	0.703363	1.70824	0.541659	0.343773	FALSE	FALSE	CCDC88C
CCM2L	0.213796	1.66291	0.00193007	0.476841	0	0	0.197056	1.13135	0.156466	-0.0573302	FALSE	FALSE	CCM2L
CCNH	1.89428	2.93581	2.02472	2.36894	1.64655	1.56557	1.74181	1.5411	1.39517	-0.499116	FALSE	FALSE	CCNH
CCNI	3.20913	4.57681	3.76147	3.40536	3.2335	3.42012	2.98566	3.53198	4.00581	0.796688	TRUE	FALSE	CCNI
CCNI2	0.41403	1.64637	0.784948	0.831264	0.0688489	0.00999292	0.00455002	0	0.0377486	-0.376281	FALSE	FALSE	CCNI2
CCZ1	0.762893	1.85487	0.774897	1.32209	1.20345	1.10257	0.490308	0.1161	2.57556	1.81267	TRUE	FALSE	CCZ1
CD59	2.1107	3.43852	2.83627	3.01218	3.58637	3.3133	3.0773	2.35817	2.38361	0.272916	FALSE	FALSE	CD59
CD82	4.64072	6.07844	4.23515	5.92494	2.45169	1.96189	1.55528	0.814886	0.0248625	-4.61586	FALSE	TRUE	CD82
CDC42	2.6109	3.49869	2.70393	3.05676	3.09858	3.10293	3.11339	2.98386	3.47999	0.869093	TRUE	FALSE	CDC42
CDH1	0.539472	1.59783	0.161558	0.561464	2.11388	1.5865	0.849624	0.0911676	0.717838	0.178366	FALSE	FALSE	CDH1
CDIP1	0.809379	2.14395	1.37436	1.88245	1.59827	1.45351	1.81442	0.207336	1.16773	0.35835	FALSE	FALSE	CDIP1
CDKN1B	0.771129	2.11968	1.13621	1.54733	1.92822	1.61331	1.02967	1.94437	0.77365	0.00252038	FALSE	FALSE	CDKN1B
CFAP58	0.272143	2.36308	0.547915	0.661823	0.13022	0.169969	0	0	0	-0.272143	FALSE	FALSE	CFAP58
CFD	0.774643	2.85245	1.22801	0.751089	0.480654	0.394688	0.486052	0	0.941255	0.166612	FALSE	FALSE	CFD
CHD7	1.78093	3.18511	2.2006	2.66942	2.2261	2.05305	2.25978	2.70047	1.94033	0.159407	FALSE	FALSE	CHD7
CHORDC1	1.9999	3.1883	2.42885	3.03836	2.18909	2.34717	2.16755	2.28357	1.69094	-0.30896	FALSE	FALSE	CHORDC1
CHRNA3	0.849112	2.8004	1.18864	0.812854	0.258654	0.215719	0.679531	0.318353	0.343728	-0.505383	FALSE	FALSE	CHRNA3
CHRNA7	0.548999	2.1661	0.550676	1.0732	0.206852	0.0303259	1.71744	0.367766	0.20124	-0.347759	FALSE	FALSE	CHRNA7
CKAP4	0.825983	2.34298	1.90324	1.78414	2.00081	1.99922	2.368	0.658414	1.42236	0.596374	FALSE	FALSE	CKAP4
CLEC16A	0.509743	1.86837	0.758641	1.06077	0.697068	1.18122	0.467881	1.34764	0.267569	-0.242174	FALSE	FALSE	CLEC16A
CLIP4	0.187712	2.08714	0.64827	1.53769	1.94835	1.46571	1.71981	0.0159978	0.109886	-0.0778266	FALSE	FALSE	CLIP4
CLOCK	2.01371	3.19884	2.78333	2.88079	1.28869	1.53319	1.14352	1.45128	0.626771	-1.38694	FALSE	TRUE	CLOCK
CLUH	1.06791	1.92252	0.689066	1.21751	0.758643	0.259294	0.775033	0.477974	0.567981	-0.499933	FALSE	FALSE	CLUH
CMC4	1.58006	2.75659	1.791	2.02519	2.27835	2.38898	2.10877	0.143067	0.0816857	-1.49838	FALSE	TRUE	CMC4
CMPK1	1.35249	2.37597	1.71733	1.61347	0.941617	1.173	1.21402	0.200523	1.41493	0.062438	FALSE	FALSE	CMPK1
CNN3	2.18973	2.92436	2.34435	1.57845	3.54121	2.73875	3.60053	4.20675	2.90265	0.712918	TRUE	FALSE	CNN3
CNOT11	0.810082	2.41703	1.4506	1.86822	0.921708	0.861266	1.15654	1.2172	1.31718	0.507102	FALSE	FALSE	CNOT11
CNRIP1	0.628842	3.06811	0.268661	1.98811	0.723886	0.875532	1.53589	1.30807	0	-0.628842	FALSE	FALSE	CNRIP1
CNTN4	0.290844	1.69289	0.465044	0.387837	1.06368	1.31735	1.17963	0	0.556646	0.265803	FALSE	FALSE	CNTN4
CNTNAP2	0.366447	2.81482	0.666875	0.379149	0.999083	1.01847	1.18266	0	1.32457	0.958127	TRUE	FALSE	CNTNAP2
COCH	0.309267	2.68927	0.711816	1.0176	0.223615	0.00392546	0	0	0.73506	0.425793	FALSE	FALSE	COCH
COMMD2	1.71437	2.785	1.916	2.42957	2.12564	1.55581	2.46765	2.37398	1.57229	-0.142086	FALSE	FALSE	COMMD2
COMMD7	1.11833	2.26665	1.04778	1.2655	2.27019	2.08393	2.46782	2.4889	1.27936	0.161032	FALSE	FALSE	COMMD7
COX4I2	0.106187	2.87409	0.0762967	0.0621985	0.158146	0.0112482	0	0	0	-0.106187	FALSE	FALSE	COX4I2
COX7A2L	3.45753	4.24911	3.79584	3.55147	2.66193	2.57121	2.56135	2.10922	3.54974	0.0922084	FALSE	FALSE	COX7A2L
CRISPLD1	0.685943	1.77678	0.65347	1.65597	0.805039	0.91689	0.911539	1.25664	0.363648	-0.322295	FALSE	FALSE	CRISPLD1
CRYZ	1.5668	3.05408	1.54875	1.42611	2.06484	1.88496	1.5422	1.0075	0.619721	-0.947084	FALSE	TRUE	CRYZ
CSF1R	0.0243305	2.93992	0.11624	0.0922189	0.140529	0.734479	0.0407631	0	0.0141678	-0.0101627	FALSE	FALSE	CSF1R
CSNK2B	2.78667	3.88402	3.55579	3.61533	3.15075	3.35815	3.43609	3.23746	3.00586	0.219186	FALSE	FALSE	CSNK2B
CTAGE5	2.07838	2.93786	2.11087	2.54999	1.67275	1.5637	1.43384	1.69267	0.247822	-1.83056	FALSE	TRUE	CTAGE5
CTB-178M22.2	0.0416003	2.14346	0.00590003	0.0655604	0.22437	0.629389	0.957322	0	0.0467804	0.0051801	FALSE	FALSE	CTB-178M22.2
CTD-2201I18.1	0.00608696	1.13168	0.0312018	0.123427	0.154445	0	0	0	0	-0.00608696	FALSE	FALSE	CTD-2201I18.1
CTRB2	0.0731787	4.03581	0.0493095	0.782257	0.23217	0.00293076	0	0	0	-0.0731787	FALSE	FALSE	CTRB2
CTSB	2.04675	3.27289	2.09025	1.93649	2.47493	2.62339	2.36212	2.44307	1.71871	-0.32804	FALSE	FALSE	CTSB
CTSF	0.346017	1.98415	1.49687	1.96259	1.89389	1.54815	1.89707	1.15419	0.154613	-0.191403	FALSE	FALSE	CTSF
CTSH	0.963349	3.40797	2.1025	1.8692	1.50001	1.33293	1.38951	0.291665	0.740028	-0.223321	FALSE	FALSE	CTSH
CTSW	0.0132403	1.85113	0.00876765	0.213279	0	0.0202511	0	0	0	-0.0132403	FALSE	FALSE	CTSW
CUL5	1.78569	3.43155	2.63108	2.55869	2.96501	2.80127	2.83404	2.99171	1.37293	-0.41276	FALSE	FALSE	CUL5
CUX1	0.832046	1.99152	0.833964	0.664437	1.96641	2.35253	1.7723	1.93206	1.16337	0.331325	FALSE	FALSE	CUX1
CYSTM1	2.21842	3.25733	1.79218	3.27747	4.5233	4.43043	3.33249	2.11947	1.69802	-0.520398	FALSE	FALSE	CYSTM1
DAAM1	1.52977	3.1819	1.92451	2.16197	2.11525	1.75501	2.2848	2.211	1.51568	-0.0140858	FALSE	FALSE	DAAM1
DCDC2	0.165796	2.43474	0.523795	0.664425	1.69719	1.22427	0.0627404	1.86265	0.0221841	-0.143612	FALSE	FALSE	DCDC2
DCT	0.00290449	1.4604	0.191348	0.36723	1.54196	1.34766	0.56632	0	0	-0.00290449	FALSE	FALSE	DCT
DDX59	1.03842	2.38097	1.49365	1.92871	0.949188	1.22543	0.950217	0.0402583	0.434993	-0.603429	FALSE	FALSE	DDX59
DEDD	1.02401	2.56971	1.57811	1.7321	1.34401	1.31764	1.67324	1.3907	0.637409	-0.386604	FALSE	FALSE	DEDD
DEGS2	0.474425	2.35377	0.240673	0.0443259	0.344816	0.371497	0	0	0.0672984	-0.407126	FALSE	FALSE	DEGS2
DFNA5	0.587375	2.27548	1.53711	0.446195	0.84276	0.717816	1.06802	0.636434	0.234242	-0.353134	FALSE	FALSE	DFNA5
DGKB	0.0159399	2.05397	0.00735781	0.378431	0.570777	0.635774	0.706562	0	0	-0.0159399	FALSE	FALSE	DGKB
DGUOK-AS1	0.0101891	1.22613	0.00998146	0.022824	0	0.00599422	0	0	0	-0.0101891	FALSE	FALSE	DGUOK-AS1
DIP2C	0.613205	2.91699	0.981522	1.84884	1.27518	1.06529	1.14828	2.60709	0.254948	-0.358256	FALSE	FALSE	DIP2C
DNAH10	0.57932	3.28948	0.674145	0.568442	0.422241	0.0929258	0.0218185	0.213087	0	-0.57932	FALSE	FALSE	DNAH10
DNAH11	0.2073	2.40078	0.253059	0.188102	0.523585	1.54962	0.0330293	0	0.22626	0.0189602	FALSE	FALSE	DNAH11
DNAH12	0.0510784	2.59177	1.15184	2.16737	0.201871	0.274459	0	0.186571	0	-0.0510784	FALSE	FALSE	DNAH12
DNAH3	0.20859	2.50728	0.79736	1.4669	0.0390877	0.0160764	0	0	0	-0.20859	FALSE	FALSE	DNAH3
DNAH9	0.0718457	1.92347	0.137162	0.228716	0.228808	0.0158627	0.300153	0	0.0984168	0.0265711	FALSE	FALSE	DNAH9
DNAJB13	0.0817324	2.26716	0.0563692	0.0609475	0.0318483	0	0.845956	0	0.0299785	-0.051754	FALSE	FALSE	DNAJB13
DNAJC10	2.06234	3.06312	2.04736	2.95333	2.09123	1.93563	2.05702	1.85929	1.31074	-0.751593	FALSE	TRUE	DNAJC10
DPP6	0.187915	2.06567	0.0980591	0.225941	0.313721	0.425482	0.887131	0	0.0792511	-0.108664	FALSE	FALSE	DPP6
DPPA3	2.62405	3.79745	0.997349	0.370421	0.21919	0.0646802	0.0419712	0.30485	0.0893815	-2.53467	FALSE	TRUE	DPPA3
DUSP22	1.57446	3.16448	2.46408	2.52322	0.811829	0.192327	0.994044	1.12365	1.08498	-0.48948	FALSE	FALSE	DUSP22
DUSP23	1.56134	3.36457	2.18312	1.16777	2.77568	3.34349	2.92565	2.61126	1.72352	0.162182	FALSE	FALSE	DUSP23
DYSF	0.69386	2.62777	0.485141	0.51711	0.102456	0.0211493	0.0177083	3.25038	0.388392	-0.305468	FALSE	FALSE	DYSF
EAF1	0.94308	1.97913	0.657196	1.30773	0.612191	0.63593	0.674807	0.743812	0.522863	-0.420218	FALSE	FALSE	EAF1
EEF2K	0.570881	1.86116	0.374389	0.336709	0.461549	0.612019	0.155646	0.0260459	0.208426	-0.362456	FALSE	FALSE	EEF2K
EFCAB10	0.0465053	1.3881	0.00491611	0.0934798	0.0739903	0.0468024	0.0241418	0	0.0770769	0.0305716	FALSE	FALSE	EFCAB10
EHMT2	0.595425	2.13858	1.50682	1.5758	1.89255	1.88273	2.24285	2.42694	1.21513	0.619709	FALSE	FALSE	EHMT2
EI24	2.2147	3.16804	2.54044	2.30771	2.10894	2.49905	1.54566	2.86893	2.76449	0.549797	FALSE	FALSE	EI24
EIF4ENIF1	1.3287	2.64713	1.3431	1.55214	1.3868	1.47334	0.998094	1.70758	1.053	-0.275703	FALSE	FALSE	EIF4ENIF1
ELAVL2	2.0392	3.20109	2.88272	2.02925	0.898959	1.28337	0.203669	1.02198	0.337271	-1.70193	FALSE	TRUE	ELAVL2
ELOF1	2.72357	3.43837	2.42862	2.52348	2.25292	2.18768	2.60144	1.71843	2.21003	-0.513544	FALSE	FALSE	ELOF1
EMB	0.510859	2.57309	0.509218	1.28567	0.086574	0.448223	0	0	2.868	2.35714	TRUE	FALSE	EMB
EML6	0.707823	2.50132	0.401584	0.465647	0.315349	0.322824	0	0.0402583	0.0519456	-0.655877	FALSE	FALSE	EML6
ENAH	2.37134	3.45162	1.91501	2.25275	2.41348	2.23251	2.36207	2.03562	2.59838	0.227039	FALSE	FALSE	ENAH
EPB41L3	0.0916471	2.38171	1.35867	0.794782	0.0188732	0.362258	0.28296	1.85325	0.22084	0.129192	FALSE	FALSE	EPB41L3
EPHX1	0.130374	0.822636	0.0666331	0.0336036	0.90611	0.184884	0.530875	0.0159978	2.06774	1.93737	TRUE	FALSE	EPHX1
EPN1	0.436406	1.6155	0.680712	1.18395	1.08673	0.504359	1.43277	0.702042	2.18689	1.75049	TRUE	FALSE	EPN1
EPS8	0.0847561	1.83969	0.723483	1.46503	1.72479	1.11922	1.40463	0.519733	0.0423563	-0.0423997	FALSE	FALSE	EPS8
EPSTI1	0.182411	2.78844	0.509835	0.606564	1.07845	1.04734	2.32703	0.0909407	0.645453	0.463042	FALSE	FALSE	EPSTI1
ERBB4	0.00314235	1.64251	0.0184088	0.308657	1.77641	1.46538	0.570168	0	0	-0.00314235	FALSE	FALSE	ERBB4
ERICH5	0.596225	1.97541	0.247511	1.20137	0.827448	0.361928	0.273138	0	0	-0.596225	FALSE	FALSE	ERICH5
ERO1LB	0.536334	2.36102	1.11106	1.46991	1.08281	1.06437	0.382549	0.497013	0.232527	-0.303806	FALSE	FALSE	ERO1LB
ESRP1	2.25538	2.8596	0.407581	1.77673	0.0233291	0.240345	0.759726	0.0761867	2.00412	-0.251256	FALSE	FALSE	ESRP1
ETFA	1.4799	3.14985	2.36515	2.60522	2.69184	2.26684	2.70418	2.44522	1.6758	0.195901	FALSE	FALSE	ETFA
EXOC3	0.516833	2.04343	1.31217	1.61942	1.03241	0.981603	0.859639	0.337037	0.685082	0.168249	FALSE	FALSE	EXOC3
EYA2	0.0605947	1.7468	0.102302	0.0460024	1.17548	1.1917	0.910739	0	0.0132987	-0.047296	FALSE	FALSE	EYA2
EZR	3.15939	4.6744	3.30995	4.08995	4.13762	3.71671	3.78392	2.91584	3.60877	0.449386	FALSE	FALSE	EZR
F2	0.0291402	2.70265	1.1966	0.419469	0.215741	0.00843293	0.0473275	0.0159978	0.0107957	-0.0183446	FALSE	FALSE	F2
FAM13A	0.466702	2.62713	0.651355	0.611823	2.6607	2.38293	2.40035	1.59311	1.10038	0.633673	FALSE	FALSE	FAM13A
FAM149A	0.0472582	1.63853	0.416566	0.661036	0.0459987	0.00436298	0	0	0.0427482	-0.00450995	FALSE	FALSE	FAM149A
FAM167A-AS1	0.0376734	3.68766	0.0228436	0.197832	0	0	0	0	0	-0.0376734	FALSE	FALSE	FAM167A-AS1
FAM178B	0.193434	1.21003	0.429871	0.531993	0.00265884	0	0.00527696	0	0.098623	-0.0948113	FALSE	FALSE	FAM178B
FAM195B	2.52559	3.77376	3.48134	3.09532	2.61125	2.55115	1.99472	2.82308	0.238893	-2.2867	FALSE	TRUE	FAM195B
FAM227A	0.62348	2.88674	1.35671	1.95911	1.39707	0.766963	0.994597	0.0288804	0.222894	-0.400585	FALSE	FALSE	FAM227A
FAM227B	0.247805	1.80608	1.45426	1.36567	0.676288	0.774688	0.356328	0.0260459	0.416864	0.169059	FALSE	FALSE	FAM227B
FAM35A	0.555454	1.91771	1.29108	1.55347	1.13099	0.789724	1.20082	0	0.502798	-0.0526557	FALSE	FALSE	FAM35A
FAM71E1	1.36309	2.92029	2.55036	2.36607	1.0186	1.24079	0.296604	0.0963254	0.888968	-0.474119	FALSE	FALSE	FAM71E1
FARP1	0.820867	2.33175	1.31194	1.09557	2.36095	2.26136	2.25606	2.2278	1.72727	0.906399	TRUE	FALSE	FARP1
FBLN7	0.0044202	1.70123	0.0061191	0.114376	0	0.226953	0.197622	0	0	-0.0044202	FALSE	FALSE	FBLN7
FBXO16	0.596061	2.04132	0.556506	0.925697	0.997593	0.514945	0.0448712	0	0.414613	-0.181448	FALSE	FALSE	FBXO16
FBXO32	0.46552	1.51143	0.303612	0.366859	1.05198	1.12048	0.796243	0.626368	0.22527	-0.24025	FALSE	FALSE	FBXO32
FBXW12	0.00791324	2.39963	0.00493347	0.164145	0.126773	0	0	0	0	-0.00791324	FALSE	FALSE	FBXW12
FDXR	1.27426	2.22547	0.468422	1.01717	2.76845	2.47583	2.74111	0.0313219	1.01101	-0.263247	FALSE	FALSE	FDXR
FER1L4	0.00805617	2.4083	0.0674325	0.0781897	0.236318	0.746271	0	0	0	-0.00805617	FALSE	FALSE	FER1L4
FGFR1OP2	1.27172	2.68263	2.02997	2.38279	2.18032	1.79792	1.81147	1.95135	1.30908	0.0373603	FALSE	FALSE	FGFR1OP2
FHOD3	0.114314	1.62458	0.408468	0.977285	1.47695	1.41276	0.625983	0.748399	0.0424299	-0.0718841	FALSE	FALSE	FHOD3
FIGLA	0.104137	3.95576	0.26243	2.43762	0.231557	0.00775473	0	0	0	-0.104137	FALSE	FALSE	FIGLA
FKBP2	2.43993	4.29709	3.95843	4.35244	3.46342	3.44554	3.18721	2.70113	2.7306	0.29067	FALSE	FALSE	FKBP2
FLYWCH1	0.550941	2.02977	0.382302	0.412497	0.925572	0.932198	0.146014	1.0539	0.535965	-0.0149763	FALSE	FALSE	FLYWCH1
FMN1	0.675027	2.04564	0.84108	1.35225	0.278787	0.165617	0	0	0.155525	-0.519502	FALSE	FALSE	FMN1
FOLR1	0.355867	3.17901	0.444991	0.156931	0	0	0.00527696	1.10011	2.06627	1.7104	TRUE	FALSE	FOLR1
FOXO3	1.15505	2.28968	1.4688	1.84968	2.71238	2.81449	2.52822	1.50276	1.60948	0.454432	FALSE	FALSE	FOXO3
FOXR1	1.27033	3.22785	2.52436	2.18343	0.0098651	0.245527	0.0354824	0	0	-1.27033	FALSE	TRUE	FOXR1
FRMD3	0.427024	3.04962	0.0425325	0.494482	0.963071	1.05145	0.196931	0.664057	0.0148585	-0.412166	FALSE	FALSE	FRMD3
FSTL4	0.137986	1.58044	0	0.067789	0	0.00461823	0	0	0.129776	-0.00820998	FALSE	FALSE	FSTL4
FUCA2	0.969474	2.19094	1.35045	1.51755	2.19623	1.15968	2.10498	1.05587	1.11655	0.147077	FALSE	FALSE	FUCA2
G3BP2	2.2808	3.44824	2.99914	2.79386	2.75058	2.9846	2.74904	2.39252	2.20624	-0.0745642	FALSE	FALSE	G3BP2
GABARAPL2	3.01285	4.3796	3.84351	3.95645	3.26529	3.03484	3.13437	2.91484	2.82345	-0.189395	FALSE	FALSE	GABARAPL2
GABBR2	0.0775712	1.97584	0.0433103	0.0915386	0.0118037	0.00625099	0.494196	0	0	-0.0775712	FALSE	FALSE	GABBR2
GADD45A	0.226098	1.89406	1.51133	1.76533	1.71521	1.50065	0.995045	1.49858	0.473763	0.247665	FALSE	FALSE	GADD45A
GALNT13	0.189877	1.88222	0.287166	0.231375	0.256103	0.441525	0.156686	0	0.198099	0.0082226	FALSE	FALSE	GALNT13
GCNT3	0.0199799	2.72963	0.0166348	0.231852	0	0	0	0	0.106966	0.0869859	FALSE	FALSE	GCNT3
GDAP1	0.723725	2.51337	0.869364	1.09365	1.024	0.579297	1.01446	0.0416355	0.290435	-0.43329	FALSE	FALSE	GDAP1
GDF9	0.0877549	4.05626	0.138503	1.23931	0.100245	0.00221091	0	0	0	-0.0877549	FALSE	FALSE	GDF9
GGT6	0.00694276	1.64123	0.14103	0.1754	1.03007	0.699216	0.567118	0	0.0137187	0.0067759	FALSE	FALSE	GGT6
GIPC2	0.0705043	1.61266	0.183731	1.30668	2.51023	1.98058	1.50591	0	0.087242	0.0167378	FALSE	FALSE	GIPC2
GLB1L2	0.122633	1.00523	0.26768	0.357427	0.448159	0.056419	0.186752	0	0	-0.122633	FALSE	FALSE	GLB1L2
GLO1	1.58505	2.77898	1.88077	1.50929	3.15164	3.13589	2.84794	2.18549	3.04565	1.46061	TRUE	FALSE	GLO1
GLRX	2.02372	4.74317	1.70927	0.673964	1.35053	1.33983	1.29098	2.05248	1.60438	-0.419335	FALSE	FALSE	GLRX
GLUL	1.96174	3.28994	2.20009	2.65149	3.29708	3.40827	3.37906	2.80954	1.70922	-0.252524	FALSE	FALSE	GLUL
GNAS	1.42503	4.3094	2.7945	3.40351	3.66952	3.63608	3.87508	4.59656	2.5611	1.13607	TRUE	FALSE	GNAS
GNB4	1.01738	2.03532	1.29927	0.984076	1.49784	1.85689	1.18821	2.33717	1.32166	0.304281	FALSE	FALSE	GNB4
GNG12	1.86314	3.2759	2.15581	1.91643	2.5385	2.84298	2.17106	2.75567	0.769341	-1.09379	FALSE	TRUE	GNG12
GNG4	0.130766	2.13951	0.506593	0.617179	0.128159	0.0258885	0.0114253	0.538638	1.76439	1.63362	TRUE	FALSE	GNG4
GNG5	3.09351	3.95038	3.36551	3.38993	4.059	3.66211	4.23708	4.14796	3.41778	0.324267	FALSE	FALSE	GNG5
GOLGA2P5	0.0286478	2.49363	0.650219	1.01833	0.427979	0.448337	0.153277	1.02309	0	-0.0286478	FALSE	FALSE	GOLGA2P5
GPLD1	0.189095	1.49334	0.565605	0.431684	0.170888	0.0107781	0.157953	0	0.212686	0.0235901	FALSE	FALSE	GPLD1
GPX1	3.83229	4.79024	3.7627	2.80511	2.99858	3.21628	2.4272	3.50831	4.25148	0.41919	FALSE	FALSE	GPX1
GPX3	1.20492	2.38793	1.75137	1.0871	0.990437	0.627851	0.329423	0.0774255	1.31949	0.114565	FALSE	FALSE	GPX3
GRIK2	0.015356	1.48239	0.0323197	0.466117	0.628078	1.35589	0.00509958	0	0	-0.015356	FALSE	FALSE	GRIK2
GSTK1	0.812049	2.34631	1.68267	1.34936	2.08682	2.40795	2.62447	2.15153	1.52404	0.711995	TRUE	FALSE	GSTK1
GSTM3	1.98889	3.67521	2.15862	2.57171	2.70833	2.8651	3.00594	2.96856	2.055	0.0661118	FALSE	FALSE	GSTM3
GYG1	2.48887	3.64336	3.03596	2.94379	1.71672	1.52754	1.24651	0.715335	1.85496	-0.633915	FALSE	FALSE	GYG1
HABP2	0.00431218	1.45291	0	0.00214891	0.0601415	0	0	0	0	-0.00431218	FALSE	FALSE	HABP2
HAP1	0.160151	1.55213	0.119002	0.245661	0	0	0	0	0.0886647	-0.071486	FALSE	FALSE	HAP1
HERC6	0.398103	2.2034	0.183625	0.330697	0.751325	1.25461	1.07352	0	0.501548	0.103446	FALSE	FALSE	HERC6
HERPUD1	0.99338	3.14617	1.07269	2.39432	3.09492	2.41065	2.71846	3.30669	1.70399	0.710606	TRUE	FALSE	HERPUD1
HEY2	0.400227	2.55644	0.483979	1.29169	0.656934	0.262649	0.404807	0.600815	0.770019	0.369792	FALSE	FALSE	HEY2
HID1	0.037077	1.60445	0.154575	0.34471	1.35115	1.37822	0	1.75325	0.620633	0.583556	FALSE	FALSE	HID1
HIP1R	0.722495	1.75656	1.18058	1.36857	0.58687	0.691886	0.457298	0.0288804	0.827127	0.104632	FALSE	FALSE	HIP1R
HIPK4	0.00556615	2.08372	0.0013173	0.0209642	0.00356222	0	0	0	0.0104732	0.00490706	FALSE	FALSE	HIPK4
HMHA1	0.208877	2.18888	0.396823	1.76558	0.0133867	0.144258	0	0.437156	0.339809	0.130932	FALSE	FALSE	HMHA1
HNRNPA1L2	0.68112	2.04284	1.07752	1.09892	1.23543	1.1768	2.01109	0.166043	1.6559	0.974775	TRUE	FALSE	HNRNPA1L2
HOMER2	0.429098	1.45157	0.460883	0.31563	0.130341	0.245885	0.00452437	0	1.42453	0.995435	TRUE	FALSE	HOMER2
HOOK1	0.945828	2.71523	1.82288	2.64673	1.80613	2.24962	1.79968	0.982595	0.853559	-0.0922686	FALSE	FALSE	HOOK1
HPS4	1.30309	2.34941	1.39005	2.00147	1.00259	0.232308	1.0276	0.655323	0.88058	-0.422507	FALSE	FALSE	HPS4
HRAT56	0.00838243	2.48375	0	0.356957	0.124611	0	0	0	0	-0.00838243	FALSE	FALSE	HRAT56
HSPA2	0.620858	2.69903	0.840469	2.19685	0.928752	0.600071	0.206869	1.20729	0.606081	-0.0147765	FALSE	FALSE	HSPA2
IAH1	1.42032	3.17235	2.31568	2.14198	2.26643	1.83353	2.04078	1.44255	1.07977	-0.340551	FALSE	FALSE	IAH1
ID2	0.770598	3.62686	2.72735	4.0048	3.15405	3.62855	3.59426	2.78719	2.10695	1.33635	TRUE	FALSE	ID2
IFI27L1	1.61486	3.04697	2.39571	2.22237	3.18683	2.99169	2.48771	1.61219	1.71197	0.0971121	FALSE	FALSE	IFI27L1
IGF2BP3	1.22244	3.34828	2.00445	2.30955	2.31457	2.62033	2.20673	1.04926	2.04695	0.824505	TRUE	FALSE	IGF2BP3
IMPDH1	0.683217	2.5878	1.78775	1.64472	0.675763	0.56742	1.11402	0.73592	0.560467	-0.12275	FALSE	FALSE	IMPDH1
INPP4B	0.0169752	1.15601	0.00571955	0.0384542	0.510267	0.634522	1.01482	1.85591	0	-0.0169752	FALSE	FALSE	INPP4B
INSC	0.00742883	1.64394	0.00307046	0.0677701	0	0.0676865	0	0	0	-0.00742883	FALSE	FALSE	INSC
IQSEC1	0.479896	1.87118	0.197356	0.890919	1.32501	0.917572	0.924801	1.88956	0.521598	0.0417025	FALSE	FALSE	IQSEC1
IQUB	0.476272	2.52014	1.17191	2.11978	0.892184	0.928566	0	0.0402583	0.0862182	-0.390053	FALSE	FALSE	IQUB
ISPD	0.323673	1.77683	0.54458	0.557875	0.249065	0.0220971	0.0258839	0.105244	0.894218	0.570545	FALSE	FALSE	ISPD
ITGB5	0.266164	1.80946	1.34894	1.50733	0.444919	0.190035	0.48819	1.17872	0.795843	0.529679	FALSE	FALSE	ITGB5
ITGBL1	0.105157	1.79455	0.0752031	0.349545	0	0	0	0	0	-0.105157	FALSE	FALSE	ITGBL1
ITIH2	0.00475136	2.27628	0.0496479	0.320212	0.0996514	0	0	0	0	-0.00475136	FALSE	FALSE	ITIH2
ITPR1	0.518063	2.28417	0.875969	0.584493	0.984229	0.715915	1.07791	0.156709	0.564653	0.0465903	FALSE	FALSE	ITPR1
JAG1	0.288744	2.80989	0.282882	0.211023	0.0722613	0.588972	0.00483483	1.09287	0.345854	0.0571101	FALSE	FALSE	JAG1
JARID2	2.29898	3.98556	1.94344	2.07704	1.34682	1.43877	1.7121	1.38224	1.48867	-0.810308	FALSE	TRUE	JARID2
JAZF1	0.625698	3.67969	1.16068	1.42322	1.51486	1.66394	1.10808	0	0.456139	-0.16956	FALSE	FALSE	JAZF1
JPH2	0.0111267	2.39639	0.00208848	0.213062	0.0180093	0	0	0	0.0196106	0.00848388	FALSE	FALSE	JPH2
KCCAT333	0.00171676	2.30597	0	0.213542	0.00439095	0	0	0	0	-0.00171676	FALSE	FALSE	KCCAT333
KCNK9	0.0174865	1.71589	0.00281046	0.0496704	0	0	0	0	0.0689888	0.0515023	FALSE	FALSE	KCNK9
KDM1B	0.787551	2.0112	2.00772	0.777954	0.695893	0.272315	0.0225207	0	0.183043	-0.604508	FALSE	FALSE	KDM1B
KIAA0430	1.36294	2.32033	1.21883	1.63361	1.72537	1.74592	1.77003	2.04014	0.54825	-0.814692	FALSE	TRUE	KIAA0430
KIAA0930	0.363317	2.13126	1.03066	0.344123	0.994062	0.416878	0.7351	0.0402583	0.493794	0.130477	FALSE	FALSE	KIAA0930
KIAA1024	0.0362027	0.972149	0.0930914	0.0481534	0.068993	0.131747	0.12892	0	0	-0.0362027	FALSE	FALSE	KIAA1024
KIAA1147	0.156286	1.83123	0.411161	0.792118	0.941873	0.295954	0.269277	1.01429	0.0213132	-0.134973	FALSE	FALSE	KIAA1147
KIAA1549L	0.0395345	1.99545	0.0058925	0.0943324	0.504851	0.415417	0	0	0.0166606	-0.0228739	FALSE	FALSE	KIAA1549L
KIF13B	0.681722	2.31238	1.39536	1.29552	1.18471	1.32168	0.316838	1.62247	0.0680487	-0.613673	FALSE	FALSE	KIF13B
KLF5	1.51841	2.90253	1.67231	1.88088	1.09297	1.08733	0.312695	0.0260459	0.425674	-1.09274	FALSE	TRUE	KLF5
KLHL7	1.83063	3.07685	1.13711	2.42891	2.25625	1.60922	1.80704	1.41348	1.1886	-0.642037	FALSE	FALSE	KLHL7
KPNA7	0.0588084	4.07075	0.0532625	0.252478	0.0140382	0	0	0	0	-0.0588084	FALSE	FALSE	KPNA7
KRT19	0.357901	3.04126	0.961795	1.654	2.75831	3.1447	2.00519	2.33124	3.01774	2.65984	TRUE	FALSE	KRT19
LAD1	0.321438	2.92313	0.00363963	0.331456	0.105812	0	0	0	2.02943	1.70799	TRUE	FALSE	LAD1
LCMT1	2.44053	3.42901	2.84331	2.6973	2.23248	2.04708	2.5042	2.08415	2.32255	-0.117982	FALSE	FALSE	LCMT1
LDHAL6A	0.32644	3.95848	0.948466	2.0528	0.244806	0.0199851	0.00366964	0	0	-0.32644	FALSE	FALSE	LDHAL6A
LGALS3	0.555614	2.13071	0.600639	0.938951	3.27821	3.21668	0.793534	0	1.76707	1.21146	TRUE	FALSE	LGALS3
LHB	0.098225	1.93798	0.151857	1.11286	0.00112216	0.00466735	0	0	0.0102199	-0.0880051	FALSE	FALSE	LHB
LHX8	0.0074717	2.67538	0.427534	2.07515	0.0684598	0	0	0	0	-0.0074717	FALSE	FALSE	LHX8
LIMS2	0.0624289	1.77579	0.0346387	0.308081	1.13252	1.27597	0.0363692	0.582324	0.19265	0.130221	FALSE	FALSE	LIMS2
LINC00491	0.217117	1.81145	0.321639	0.889461	0.00211323	0.238877	0	0	0.206598	-0.0105196	FALSE	FALSE	LINC00491
LINC00707	0.00486678	1.82333	0	0	0.0131427	0.00818375	0	0	0.0655763	0.0607095	FALSE	FALSE	LINC00707
LINC00937	0.288296	1.43653	0.202142	0.342498	0.149411	0.0300439	0	0	1.4437	1.1554	TRUE	FALSE	LINC00937
LINC01030	0	1.92395	0.509373	1.24725	0.00969596	0.0376814	0	0	0.0541715	0.0541715	FALSE	FALSE	LINC01030
LINC01057	0.191059	1.08411	0.216747	0.133608	0.303006	0.0574532	0.0180521	0.136323	0.0653242	-0.125734	FALSE	FALSE	LINC01057
LINC01118	0.00756714	2.60669	0.0113114	0	0	0	0	0	0	-0.00756714	FALSE	FALSE	LINC01118
LINC01128	0.956299	2.07148	1.49565	1.58866	1.0895	1.10371	1.13259	1.36595	0	-0.956299	FALSE	TRUE	LINC01128
LINC01257	0.0193937	1.40492	0.0488122	0.0931876	0	0	0	0	0	-0.0193937	FALSE	FALSE	LINC01257
LINC01291	0.000710696	2.2039	0.0020148	0.267062	0	0.00293076	0.16599	0	0	-0.000710696	FALSE	FALSE	LINC01291
LINC01511	0.0291132	2.27199	0.125075	1.13118	0.170883	0.00392546	0	0	0	-0.0291132	FALSE	FALSE	LINC01511
LINC01554	0.032703	2.07147	0.270103	1.26086	0.00729083	0.00174658	0.323353	0.0260459	0	-0.032703	FALSE	FALSE	LINC01554
LMO3	0.0822627	2.42341	0.256059	0.457274	0.87933	0.916471	0	0.61727	0	-0.0822627	FALSE	FALSE	LMO3
LMO7	0.596496	3.33886	1.67974	2.44286	2.30134	1.24803	1.6192	1.28344	0.126272	-0.470224	FALSE	FALSE	LMO7
LMOD3	0.0437735	2.96494	0	0.0868683	0	0	0	0	0.0136718	-0.0301017	FALSE	FALSE	LMOD3
LOC100505915	0.0601541	1.07868	0.0616495	0.215115	0.201044	0.112936	0.0204297	0.191532	0	-0.0601541	FALSE	FALSE	LOC100505915
LOC100506746	0.208893	1.06906	0.0610086	0.149077	0.679324	0.330097	0	0	0	-0.208893	FALSE	FALSE	LOC100506746
LOC100506990	0.304588	1.29688	0.197036	0.495749	1.78614	1.30454	1.37726	0	0	-0.304588	FALSE	FALSE	LOC100506990
LOC101927701	0.00111812	1.72611	0	0.0492456	0	0	0	0	0	-0.00111812	FALSE	FALSE	LOC101927701
LOC101927845	0.00769649	1.6354	0	0.00337827	0.203246	0	0	0	0	-0.00769649	FALSE	FALSE	LOC101927845
LOC101928823	0.0225406	1.7793	0.00417066	0.0129066	0	0	0	0	0	-0.0225406	FALSE	FALSE	LOC101928823
LOC101929128	0.643879	3.18103	2.23884	2.13887	0.127396	0.325428	0	0	0	-0.643879	FALSE	FALSE	LOC101929128
LOC101929524	0.0458886	3.64626	0.118446	0.254795	0.104811	0.00441316	0.119459	0	0	-0.0458886	FALSE	FALSE	LOC101929524
LOC105377348	0.612758	1.99359	0.377372	1.18459	0.794054	0.577524	0.595375	0	0	-0.612758	FALSE	FALSE	LOC105377348
LOC283683	0.843556	2.42966	1.66717	2.00144	0.427095	0.218964	0.105681	0.738874	0	-0.843556	FALSE	TRUE	LOC283683
LOC284294	0	1.47993	0	0.0520914	0	0	0	0	0	0	FALSE	FALSE	LOC284294
LOC339166	0.0883725	0.949043	0.191065	0.397905	0	0	0	0	0	-0.0883725	FALSE	FALSE	LOC339166
LOC339874	0.141198	1.41497	0.0872151	0.315945	0	0.00283032	0.0979781	0	0	-0.141198	FALSE	FALSE	LOC339874
LOC643623	0.00586272	1.57777	0	0.0145927	0.00124065	0	0.00366964	0	0	-0.00586272	FALSE	FALSE	LOC643623
LOC652276	1.17522	3.07289	1.70323	1.49199	1.82521	2.36481	2.04009	1.69516	0	-1.17522	FALSE	TRUE	LOC652276
LOC654342	1.13904	2.43919	1.42997	2.2361	1.74731	1.7489	2.02385	0.662817	0	-1.13904	FALSE	TRUE	LOC654342
LONP1	2.25822	3.02189	1.90277	1.41995	1.91527	2.63028	1.43933	1.54575	1.20195	-1.05627	FALSE	TRUE	LONP1
LPPR1	0.0363901	1.4244	0.271707	0.109722	0.000430493	0.217013	0.289971	0.702187	0	-0.0363901	FALSE	FALSE	LPPR1
LRRC17	0.0764497	2.37619	0.460023	0.55658	2.47506	2.46384	3.38102	0.641662	0	-0.0764497	FALSE	FALSE	LRRC17
LRRK1	0.141843	1.72704	0.507937	0.588552	0.0612028	0.00546961	0	0	0	-0.141843	FALSE	FALSE	LRRK1
LRWD1	1.30521	2.13967	1.05589	0.877012	0.659653	0.244646	0.581842	0.646497	1.39584	0.0906225	FALSE	FALSE	LRWD1
LSM10	2.08427	3.29668	1.85202	1.47849	2.24284	1.92849	2.02769	1.41789	2.06701	-0.0172562	FALSE	FALSE	LSM10
LYRM5	0.545078	1.50073	0.689655	0.96635	0.514484	0.371294	0.338343	0.360601	0.971774	0.426696	FALSE	FALSE	LYRM5
MAEL	2.11189	3.78409	3.43246	3.83149	0.877262	0.545961	0.0287419	0.116216	0	-2.11189	FALSE	TRUE	MAEL
MAL2	0.154352	2.27054	0.705936	1.50973	0.45064	0.53736	0	1.03446	0.36097	0.206618	FALSE	FALSE	MAL2
MAP1B	1.9369	3.43678	1.08235	0.948316	2.84027	2.72119	2.70015	3.60801	3.3058	1.3689	TRUE	FALSE	MAP1B
MAP1LC3A	1.78868	2.89393	1.33892	1.68904	2.98805	1.90993	2.48462	1.40124	2.22387	0.435189	FALSE	FALSE	MAP1LC3A
MAP7	0.50758	2.38371	1.18608	2.02113	0.603794	0.487141	0	0.0260459	0.981521	0.473941	FALSE	FALSE	MAP7
MAPK13	0.0870364	1.40178	0.24146	0.300974	1.17692	1.32151	1.98256	0.344154	0.687886	0.600849	FALSE	FALSE	MAPK13
MAPT	0.0714426	1.67858	0.265774	0.263935	0.426218	0.210502	0	0	0.455377	0.383934	FALSE	FALSE	MAPT
MAST4	0.926171	2.04149	0.889475	1.228	0.786204	0.822694	1.67535	3.13756	0.546043	-0.380129	FALSE	FALSE	MAST4
MAT2B	2.39396	4.20883	2.63709	2.54367	2.64206	2.46223	3.19298	2.21821	1.30104	-1.09292	FALSE	TRUE	MAT2B
MB21D2	0.575716	1.76221	0.310244	0.885772	2.23626	2.00904	1.60434	0	1.19822	0.622506	FALSE	FALSE	MB21D2
MCTP1	0.125003	2.78172	0.350238	0.262637	0.256876	0.221038	0.172965	0	0	-0.125003	FALSE	FALSE	MCTP1
MCTP2	0.0105121	1.32195	0.0161068	0.0733612	0.368971	0.306176	1.53931	0	0.0107506	0.000238463	FALSE	FALSE	MCTP2
MED16	1.40501	3.78051	1.89599	1.79923	1.86539	1.54369	2.18301	1.92196	0.858388	-0.546624	FALSE	FALSE	MED16
MED8	1.73655	2.81288	2.16716	2.48655	1.30816	1.54164	1.7368	1.97474	1.08087	-0.655675	FALSE	FALSE	MED8
MEGF11	0.0434189	1.6396	0.0432412	0.131514	0.609109	0.662135	0	0	0.0895303	0.0461114	FALSE	FALSE	MEGF11
MFAP3L	0.455862	1.71583	0.525252	0.868227	0.0153726	0.0158969	0.0631509	0.0288804	0.189296	-0.266566	FALSE	FALSE	MFAP3L
MFN1	0.616673	2.12444	1.1099	2.04576	1.62328	1.43731	0.419459	0.251674	0.667596	0.0509228	FALSE	FALSE	MFN1
MGC72080	0.325298	1.90395	0.872652	0.997234	0.556348	0.808001	1.13366	0	0	-0.325298	FALSE	FALSE	MGC72080
MICAL2	0.366582	1.8569	0.0621927	0.102285	1.63236	1.00349	1.40823	0.489228	0	-0.366582	FALSE	FALSE	MICAL2
MIER1	2.17229	3.34591	2.75416	2.51026	2.85281	2.76574	2.73442	2.64785	1.96018	-0.212113	FALSE	FALSE	MIER1
MKKS	3.20035	4.0086	3.13536	3.60718	2.32843	2.13256	2.04814	1.65813	2.26519	-0.935155	FALSE	TRUE	MKKS
MKNK2	0.824492	2.43125	1.99008	2.02041	1.64818	1.58926	1.18111	1.72235	1.11178	0.287292	FALSE	FALSE	MKNK2
MLK7-AS1	0.308623	1.42594	1.17517	0.7324	0.789299	0.556563	0.811508	0	0	-0.308623	FALSE	FALSE	MLK7-AS1
MLLT3	0.70272	2.13303	1.6316	1.67954	2.09387	2.22894	0.865197	1.28554	0.206507	-0.496213	FALSE	FALSE	MLLT3
MOV10	1.96899	2.90183	0.818375	1.57035	1.84979	1.90085	2.39969	1.46869	1.66881	-0.300179	FALSE	FALSE	MOV10
MPP7	0.0899161	1.4309	0.44613	0.920068	0.964051	0.457602	0.645462	0.958273	0.0409706	-0.0489455	FALSE	FALSE	MPP7
MRVI1-AS1	0.114407	3.56495	0.685918	1.20431	0.0702175	0.0495727	0	1.13392	0.227264	0.112857	FALSE	FALSE	MRVI1-AS1
MTUS1	1.2628	2.57238	1.16521	2.021	3.6822	3.62574	2.50299	3.79116	0.0221173	-1.24068	FALSE	TRUE	MTUS1
MUC20	0.0473316	2.78193	0.110669	0.347053	0.253111	0.304245	0.198347	0	0.0136078	-0.0337238	FALSE	FALSE	MUC20
MVP	1.40011	3.27607	0.429995	0.514791	1.79902	1.89859	1.07594	0	0.149152	-1.25096	FALSE	TRUE	MVP
MYCBP2	1.6172	2.96473	2.32006	2.50845	2.035	2.5087	1.30228	2.42634	1.16111	-0.456091	FALSE	FALSE	MYCBP2
MYH15	0.143291	2.56413	0.142191	0.566038	0.301068	0.574731	1.10118	0	0	-0.143291	FALSE	FALSE	MYH15
MYO1E	1.05818	2.02704	0.85625	0.808947	1.22535	1.41974	0.00452437	0.630763	1.08105	0.0228721	FALSE	FALSE	MYO1E
MYO5B	0.390343	2.66351	0.517053	1.4485	0.421666	0.562167	0.951795	0	0.0262227	-0.364121	FALSE	FALSE	MYO5B
MYO7B	0.0332846	2.49327	0.0266496	0.684298	0.00456227	0	0	0	0	-0.0332846	FALSE	FALSE	MYO7B
NAALAD2	0.469186	2.03885	0.55066	1.09589	0.952883	0.658693	0.79629	0.0159978	0.279422	-0.189764	FALSE	FALSE	NAALAD2
NAPA	1.89535	2.82247	2.3602	2.31793	2.09336	1.75449	2.49653	1.93083	1.71141	-0.183942	FALSE	FALSE	NAPA
NAV2	0.131812	1.47493	0.0852565	0.289107	1.72752	2.52856	1.27647	0.407235	0.732288	0.600476	FALSE	FALSE	NAV2
NCK2	0.912512	2.15868	1.02727	0.898397	1.25229	1.39794	1.17908	1.06165	0.853354	-0.0591582	FALSE	FALSE	NCK2
NCOA7	1.84286	2.94556	2.27909	2.0994	1.84039	2.31277	1.37694	2.57834	0.81844	-1.02442	FALSE	TRUE	NCOA7
NDE1	0.421624	1.60607	0.198313	0.469788	0.10375	0.325339	0.0415416	0.0288804	0.661256	0.239632	FALSE	FALSE	NDE1
NDRG4	0.156175	1.45611	0.591556	0.387821	0.212113	0.61631	0.735031	1.7579	0.565846	0.409671	FALSE	FALSE	NDRG4
NEDD4L	0.661976	2.23624	0.963086	1.434	1.38602	1.68608	1.18329	0.799228	0.477712	-0.184263	FALSE	FALSE	NEDD4L
NEK1	2.09173	3.12905	2.41325	2.75089	1.07276	1.48478	1.59179	1.69367	1.07582	-1.01591	FALSE	TRUE	NEK1
NFIA-AS1	0.000437923	1.71087	0.025391	0.24818	0.0203118	0.405965	0.0740844	0	0	-0.000437923	FALSE	FALSE	NFIA-AS1
NFKB2	0.752739	1.73861	0.151681	0.0440511	0.385235	0.47451	0.141348	0.814645	0.918735	0.165996	FALSE	FALSE	NFKB2
NID2	0.566294	1.9805	0.267018	0.503136	0.0378273	0.0455972	0.426202	1.80594	0.594164	0.0278707	FALSE	FALSE	NID2
NIN	0.249597	1.97685	0.526227	0.349946	0.824336	1.33632	1.85256	1.58634	0.505716	0.256119	FALSE	FALSE	NIN
NLRP11	0.0253729	1.79566	0.00166074	0.0995403	0.100884	0	0	0	0	-0.0253729	FALSE	FALSE	NLRP11
NLRP14	0.165013	1.94986	0.701612	0.820651	0.103575	0.010665	0	0	0	-0.165013	FALSE	FALSE	NLRP14
NLRP2	2.25508	3.5112	1.92468	1.43018	0.738462	0.650355	0.776828	0	1.17903	-1.07605	FALSE	TRUE	NLRP2
NLRP5	0.14021	4.5165	0.147935	0.903607	0.37831	0.00550403	0	0.0159978	0	-0.14021	FALSE	FALSE	NLRP5
NLRP7	2.66553	3.6824	2.66013	1.29202	0.127502	0.149336	0.0455499	0.326372	0.331378	-2.33415	FALSE	TRUE	NLRP7
NOBOX	0.00672893	2.68268	0.0304362	0.985307	0.079837	0	0	0	0	-0.00672893	FALSE	FALSE	NOBOX
NPL	0.207344	2.18143	0.891329	1.62071	0.0309077	0.128457	0	0.0789584	0.0995545	-0.10779	FALSE	FALSE	NPL
NPM2	0.339053	2.25678	0.129668	0.442197	0.217602	0	0.429849	0.110831	0.0422377	-0.296815	FALSE	FALSE	NPM2
NR1D2	1.26489	2.43626	1.72916	2.09547	1.18499	1.10326	1.48064	1.61586	0.417355	-0.847537	FALSE	TRUE	NR1D2
NR2E3	0.131613	1.55405	0.00649055	0.266321	0.0794516	0.0175946	0	0	0	-0.131613	FALSE	FALSE	NR2E3
NR3C2	0.0983429	1.04078	0.368627	0.389146	0.243162	0.384446	0	1.23379	0	-0.0983429	FALSE	FALSE	NR3C2
NRG4	0.122138	1.95673	0.227622	0.344702	0.965988	0.718248	0	0	0.0290949	-0.0930434	FALSE	FALSE	NRG4
NRXN1	0.0593578	1.65847	0.108235	0.88172	0.62515	0.190771	0.929548	0	0.116157	0.0567994	FALSE	FALSE	NRXN1
NRXN3	0.179837	1.63945	0.108968	0.265641	0.426134	0.858467	2.29504	0	0.012393	-0.167444	FALSE	FALSE	NRXN3
NSUN5	1.74948	3.06148	2.44663	2.41586	1.57823	1.75949	1.44317	0.15258	1.65309	-0.0963894	FALSE	FALSE	NSUN5
ODF2L	1.56478	3.33821	2.20647	2.58669	2.06184	1.85587	1.85685	2.67894	1.37826	-0.186519	FALSE	FALSE	ODF2L
OFD1	2.60198	3.85466	3.11416	3.63545	2.83533	2.88654	2.67612	2.44982	1.30378	-1.2982	FALSE	TRUE	OFD1
OOSP2	0.0110859	3.07144	0.0436672	0.0309627	0.00482706	0	0	0	0	-0.0110859	FALSE	FALSE	OOSP2
OSBPL10	0.055264	2.67021	0.488764	0.324506	0.680391	0.378434	0.587459	1.93232	0.405188	0.349924	FALSE	FALSE	OSBPL10
OSTF1	0.84539	1.91703	1.56704	1.10215	1.00187	0.823746	0.702972	1.00506	0.815318	-0.0300728	FALSE	FALSE	OSTF1
P2RX4	0.619743	2.19314	0.309645	0.383135	1.93121	1.45987	1.50877	1.41464	0.396521	-0.223222	FALSE	FALSE	P2RX4
PADI6	0.187719	4.55383	0.211414	0.019578	0.274857	0	0	0.0317436	0	-0.187719	FALSE	FALSE	PADI6
PAIP1	2.47594	3.67641	2.33656	3.44161	2.30475	2.10726	2.83373	2.1341	2.66991	0.193965	FALSE	FALSE	PAIP1
PALLD	0.615712	2.21542	1.39178	1.64886	2.12976	1.63134	2.4664	0.317599	0.678428	0.0627157	FALSE	FALSE	PALLD
PAPD7	0.798038	1.99776	1.17008	1.49025	0.913519	0.890563	1.17901	1.02168	0.208036	-0.590002	FALSE	FALSE	PAPD7
PCDH15	0.00577964	1.90761	0.00635225	0.0590747	0.557632	0.252093	0.783896	0	0.0320781	0.0262985	FALSE	FALSE	PCDH15
PCGF3	1.52637	3.16847	1.99693	2.42141	2.197	1.99341	2.69317	2.43949	1.22467	-0.301701	FALSE	FALSE	PCGF3
PCGF5	0.457411	2.54318	1.58013	1.89997	1.18229	1.11662	0.705575	0	0.164223	-0.293188	FALSE	FALSE	PCGF5
PCMT1	3.26777	4.02123	3.10606	3.34097	2.54327	2.22599	2.78502	2.69987	3.47736	0.209594	FALSE	FALSE	PCMT1
PDCD5	4.27949	5.88519	4.97438	4.98637	3.41193	3.47083	3.66487	3.02056	2.73527	-1.54422	FALSE	TRUE	PDCD5
PDE4D	0.294647	1.49991	0.462102	0.750164	0.816946	0.476893	0.746774	1.25836	0.0885407	-0.206106	FALSE	FALSE	PDE4D
PDE8B	0.196973	3.08654	0.759188	0.874772	2.78072	2.45522	0.629791	0	0	-0.196973	FALSE	FALSE	PDE8B
PDGFRL	0.642168	2.24293	0.0222451	0.531134	0.87016	0.67954	0.980026	0.0465037	0.226562	-0.415606	FALSE	FALSE	PDGFRL
PDHA1	2.00752	3.76863	2.92584	4.03826	2.26185	2.25159	2.30887	2.86532	2.41583	0.408306	FALSE	FALSE	PDHA1
PDXDC2P	0.794668	1.70887	0.422702	1.38448	1.01097	0.827278	0.485824	1.33748	0	-0.794668	FALSE	TRUE	PDXDC2P
PECAM1	0.159785	2.39611	0.478081	0.398505	0.0107123	0.0624422	0.0187129	3.59419	0	-0.159785	FALSE	FALSE	PECAM1
PFKP	0.694998	3.41126	0.0869365	0.192594	2.07888	2.739	0.793491	0.82823	1.80824	1.11324	TRUE	FALSE	PFKP
PFN2	1.1679	3.3476	1.62783	2.74551	2.64239	2.47173	3.18198	2.64677	2.48276	1.31486	TRUE	FALSE	PFN2
PHACTR3	0.0330975	1.93771	0.276409	0.409173	0.151921	0.609043	0.837743	0	0	-0.0330975	FALSE	FALSE	PHACTR3
PHEX	0.10761	2.42703	0.126737	0.388213	0.111198	0	0	0	0.0511754	-0.0564343	FALSE	FALSE	PHEX
PHYKPL	0.332481	1.42102	0.511749	0.985509	1.40716	1.5098	0.86201	0.388647	0.486728	0.154247	FALSE	FALSE	PHYKPL
PINX1	1.90106	2.63244	1.37974	1.57631	0.838859	1.06886	0.599038	0.86559	1.33702	-0.56404	FALSE	FALSE	PINX1
PITRM1	1.12487	3.17559	2.24773	2.09394	1.4348	0.820362	1.02791	1.61721	0.46418	-0.660693	FALSE	FALSE	PITRM1
PKD1L3	0	1.33184	0.0102822	0.0441273	0.0402959	0.28553	0.0511598	0	0	0	FALSE	FALSE	PKD1L3
PKP4	0.878175	2.18475	1.09408	1.5184	1.86896	1.28566	1.12726	2.19388	0.734684	-0.143491	FALSE	FALSE	PKP4
PLEK2	0.0383967	3.35401	0.0523597	0.330875	0.223786	0.0330169	0	0	0.0389636	0.000566925	FALSE	FALSE	PLEK2
PLEKHM2	0.597918	1.85469	0.729156	1.17846	1.3881	1.10324	1.00356	1.85791	0.479569	-0.118349	FALSE	FALSE	PLEKHM2
PLS1	0.384612	2.07224	0.681035	1.69987	0.805566	0.128318	0.118978	0.820969	0.228441	-0.15617	FALSE	FALSE	PLS1
PNLDC1	1.48533	3.05093	1.67657	2.32635	0.105289	0.0552681	0.0199752	0.13102	0.18363	-1.3017	FALSE	TRUE	PNLDC1
POLR2E	3.36373	4.24785	3.72177	3.15905	3.32057	3.24078	3.60973	3.16873	3.09953	-0.264202	FALSE	FALSE	POLR2E
POLR2J	3.04979	4.02019	3.27579	3.01989	2.74669	2.3583	2.68835	2.95278	2.9064	-0.143386	FALSE	FALSE	POLR2J
POLR2J4	0.508983	1.55922	0.44557	0.680215	0.351962	0.144348	0.258573	0.509752	0	-0.508983	FALSE	FALSE	POLR2J4
POMZP3	0.249058	1.86776	0.489014	0.598449	0.35919	0	0.0801035	0	0.184989	-0.0640691	FALSE	FALSE	POMZP3
PON1	0.00292086	2.06959	0.0604779	0.510064	0.00439095	0	0	0.0288804	0.0166158	0.013695	FALSE	FALSE	PON1
PON2	1.50383	3.25427	1.79766	1.63999	2.48509	2.33635	2.27621	2.33847	2.09649	0.592662	FALSE	FALSE	PON2
POPDC3	0.89651	2.15053	1.06468	1.78601	0.448095	0.0144461	0.0122514	0	0.121807	-0.774703	FALSE	TRUE	POPDC3
POR	1.4732	2.70295	2.08306	1.26978	1.90273	1.71971	1.94774	1.58226	1.51405	0.0408483	FALSE	FALSE	POR
PPIC	1.46986	3.04063	2.01781	2.56776	0.538867	0.208773	1.01157	1.47104	1.6012	0.131338	FALSE	FALSE	PPIC
PPM1F	0.638324	2.35291	1.12827	1.89062	0.665341	0.855578	0.268597	3.00593	0.527397	-0.110927	FALSE	FALSE	PPM1F
PRKD2	1.44573	2.37053	1.35521	1.11012	0.967817	1.45665	1.25078	2.67972	0.835538	-0.61019	FALSE	FALSE	PRKD2
PSD3	1.12786	2.9875	1.47442	1.04155	1.94941	2.30575	1.42914	0.197239	0.250807	-0.877053	FALSE	TRUE	PSD3
PSEN2	0.586796	1.81009	0.68578	0.834992	1.67438	1.18909	0.656278	0.977898	1.65447	1.06767	TRUE	FALSE	PSEN2
PSMG4	1.68326	3.88743	3.34132	3.0648	1.37176	1.66394	1.60435	1.47302	0.980562	-0.702699	FALSE	TRUE	PSMG4
PSTPIP1	0.168812	3.26564	0.288912	0.640312	0.0314439	0	0	0	0.0170327	-0.151779	FALSE	FALSE	PSTPIP1
PTPMT1	1.11958	2.67343	1.97577	2.79392	2.31115	1.81478	2.27283	1.58203	1.64184	0.522259	FALSE	FALSE	PTPMT1
PTPN21	0.382794	1.86583	0.786173	0.716888	0.945246	0.616046	0.450629	0.0313219	0.22957	-0.153224	FALSE	FALSE	PTPN21
PTPRK	0.212884	1.9419	0.296209	0.618899	1.19441	0.866549	1.48357	1.65131	0.481283	0.268399	FALSE	FALSE	PTPRK
PXK	1.14117	2.41194	2.02808	2.17722	1.56398	1.69849	0.860143	1.70731	0.44679	-0.694383	FALSE	TRUE	PXK
QKI	1.52879	2.85318	2.47632	2.6216	3.37023	2.7709	2.25057	3.30983	1.01458	-0.514214	FALSE	FALSE	QKI
RAB27A	0.652106	2.84948	0.447608	0.893578	0.819325	0.533987	0.519112	0	0.648908	-0.00319831	FALSE	FALSE	RAB27A
RAB40B	0.27384	2.06309	1.85342	1.35287	0.295495	0.0457094	0.720307	0.394807	0.951558	0.677719	FALSE	FALSE	RAB40B
RAD54L2	0.875185	2.16317	1.2405	1.81647	1.08113	1.23963	1.39181	0	1.2267	0.351511	FALSE	FALSE	RAD54L2
RALB	1.39545	3.01784	1.54835	1.53701	1.37774	0.726128	1.70184	3.01988	1.54052	0.145071	FALSE	FALSE	RALB
RALY	2.1353	3.24037	2.73877	2.92772	2.18346	2.31615	2.93013	2.6556	2.98833	0.853028	TRUE	FALSE	RALY
RARRES2	0.6342	3.51847	0.568897	0.418041	2.68001	2.09515	2.57831	1.8801	2.76941	2.13521	TRUE	FALSE	RARRES2
RASGRF1	0.0157412	1.98577	0.0290844	0.574067	0.392138	0.126715	0	0	0.0316544	0.0159132	FALSE	FALSE	RASGRF1
RASL10A	0.606845	1.9157	0.249656	0.295195	0.00133568	0.00283032	0.00835244	0	0.406468	-0.200378	FALSE	FALSE	RASL10A
RBMS2	0.511229	2.06177	0.195397	0.313774	1.10924	0.841057	0.708041	1.72175	0.223898	-0.287331	FALSE	FALSE	RBMS2
RBMX2	2.24152	3.83209	2.99431	2.40902	1.93862	1.6143	1.93679	0.594376	1.47563	-0.76589	FALSE	TRUE	RBMX2
RCN3	0.192224	2.78525	1.09257	0.513546	0.580779	0.377585	1.47836	0	0.357495	0.165271	FALSE	FALSE	RCN3
RELN	0.10865	1.85324	0.546783	0.872466	2.34633	2.24771	0.724014	0.0313219	0.0969034	-0.0117469	FALSE	FALSE	RELN
REXO2	2.86258	4.61184	3.71158	3.51003	3.72311	3.2775	3.40442	2.6339	2.17237	-0.690207	FALSE	FALSE	REXO2
RFTN1	0.0308466	2.0751	0.253515	0.0949839	0.295631	0.223792	0.358757	1.16969	0.0944902	0.0636436	FALSE	FALSE	RFTN1
RGS2	1.6581	3.50696	1.69256	2.30304	2.32987	1.7311	2.58455	3.17779	0.663705	-0.994392	FALSE	TRUE	RGS2
RIIAD1	0.439067	2.32352	0.750822	0.720527	0.11924	0.00862423	0.0426943	0	0	-0.439067	FALSE	FALSE	RIIAD1
RNF111	1.24015	2.44691	1.24597	1.91434	2.17008	2.1176	1.65433	1.8636	0.739958	-0.500197	FALSE	FALSE	RNF111
RNF168	3.2574	4.04191	3.2557	2.56436	1.66204	1.87032	2.04034	0.470769	1.88874	-1.36867	FALSE	TRUE	RNF168
RNF20	1.12209	2.46068	1.46404	1.42848	2.00463	2.26327	1.96994	1.38821	1.22923	0.107139	FALSE	FALSE	RNF20
RNF38	1.01304	2.23078	1.19585	1.61117	1.23815	0.991112	0.847514	1.52673	0.82048	-0.192564	FALSE	FALSE	RNF38
RNU6-2	0.439802	4.81999	0.504787	2.54769	0.534027	0.603327	0.109777	0.429371	0	-0.439802	FALSE	FALSE	RNU6-2
RPA1	2.70039	3.28146	2.23195	1.86706	1.86382	1.6868	2.16054	1.9872	2.36456	-0.335828	FALSE	FALSE	RPA1
RRAGB	1.44149	2.95672	2.38884	2.72409	1.55177	1.30062	1.44772	0.870236	0.949888	-0.491603	FALSE	FALSE	RRAGB
RTFDC1	2.13475	3.013	2.46401	2.27491	2.83648	2.613	2.78783	3.17306	2.30845	0.173697	FALSE	FALSE	RTFDC1
RUFY1	1.45588	2.82603	1.32217	1.51686	1.62364	1.67863	1.90496	1.89003	1.70328	0.247402	FALSE	FALSE	RUFY1
RUFY3	1.4719	2.98389	1.97165	2.16455	2.74607	2.54895	2.17348	2.30026	1.04724	-0.424659	FALSE	FALSE	RUFY3
RUNX1T1	0.238187	2.80668	1.17774	1.63645	2.76026	2.88735	2.60137	1.91093	0.11404	-0.124147	FALSE	FALSE	RUNX1T1
RYR3	0.146364	1.39583	0.135422	0.70398	0.174266	0	0.250906	1.33244	0	-0.146364	FALSE	FALSE	RYR3
SAMD12	0.410184	2.40439	0.580778	0.405587	0.630352	0.666895	0.0946393	0	0.119939	-0.290245	FALSE	FALSE	SAMD12
SAMD4A	0.0037242	1.61379	0.0803232	0.159581	0.73334	0.277639	0.612076	1.24568	0.0452017	0.0414775	FALSE	FALSE	SAMD4A
SARDH	0.0362343	1.71373	0.0207989	0.1551	0.158606	0.483692	0.545608	0	0.0506118	0.0143775	FALSE	FALSE	SARDH
SASS6	1.59073	2.98567	2.12131	2.61691	0.663615	1.30829	0.890432	1.69478	1.36506	-0.225663	FALSE	FALSE	SASS6
SATB1	0.233605	1.93358	0.928742	1.89572	1.85196	1.18952	1.86043	2.08923	0.247517	0.013912	FALSE	FALSE	SATB1
SCARB1	0.306384	2.69945	0.341984	0.810412	1.92572	1.08066	1.05462	1.22056	0.606605	0.300221	FALSE	FALSE	SCARB1
SDHAF3	1.51456	2.47027	1.74992	1.69614	2.35073	1.68377	1.95261	2.13332	0	-1.51456	FALSE	TRUE	SDHAF3
SEPW1	3.20322	4.50497	3.82354	3.31805	3.89703	3.95452	3.57585	4.00823	3.67629	0.473066	FALSE	FALSE	SEPW1
SERPINF1	0.939948	4.30444	1.07206	0.595345	2.59284	3.36361	2.83263	0.0849675	0.250529	-0.689419	FALSE	FALSE	SERPINF1
SETX	2.15112	3.1658	1.68055	2.57243	2.80916	2.67708	1.92496	2.08698	1.38689	-0.764237	FALSE	TRUE	SETX
SGMS2	0.107254	2.0719	0.383912	0.538157	0.654561	0.849336	0.599691	0	0	-0.107254	FALSE	FALSE	SGMS2
SH2D4A	0.308136	3.25838	0.846578	1.09589	2.62442	2.85649	1.69425	0.0313219	0.39068	0.0825443	FALSE	FALSE	SH2D4A
SH3GL2	0.309903	2.217	1.37141	1.40473	0.414329	0.0905467	0.00601151	0.0402583	0	-0.309903	FALSE	FALSE	SH3GL2
SH3GL3	0.325569	2.88017	0.71828	0.680606	0.260248	0.081059	0.608339	0	1.09431	0.768739	TRUE	FALSE	SH3GL3
SH3KBP1	0.843516	2.79536	1.61915	1.85252	1.41432	0.775776	1.55155	2.49382	0.767292	-0.0762244	FALSE	FALSE	SH3KBP1
SHD	2.6156	3.36378	0.754639	0.275818	0.169973	0.0626397	0.0279534	0	0.720542	-1.89506	FALSE	TRUE	SHD
SHTN1	2.71332	3.72327	2.90422	2.82163	2.47862	2.57595	2.61001	0.387113	0	-2.71332	FALSE	TRUE	SHTN1
SIGLEC10	0.0248911	1.76211	0.00685945	0.0178519	0.0121165	0.155212	0	0	0	-0.0248911	FALSE	FALSE	SIGLEC10
SIL1	1.54873	2.82509	1.67309	1.99556	2.30107	1.65033	1.49993	1.4834	1.04913	-0.499603	FALSE	FALSE	SIL1
SLC29A4	0.134844	1.97203	0.213423	0.336681	0.675326	0.327331	0.505309	0.496981	0.171548	0.0367045	FALSE	FALSE	SLC29A4
SLC35G1	0.130334	1.11686	0.0766878	0.433353	0.129356	0.260555	0.189309	0.377477	0.647699	0.517365	FALSE	FALSE	SLC35G1
SLC37A1	0.725258	1.89397	0.372024	0.881921	0.0382102	0.0260913	0.0204297	1.03462	0.77743	0.0521713	FALSE	FALSE	SLC37A1
SLC38A8	0.0475752	2.36828	0	0.0166938	0.0743054	0	0	0	0	-0.0475752	FALSE	FALSE	SLC38A8
SLC39A4	0.893106	2.45088	1.39169	1.44939	1.39167	1.51764	1.74965	0.370595	0.643416	-0.24969	FALSE	FALSE	SLC39A4
SLC6A20	0.105871	2.09551	0.00458547	0.165955	0.621828	0.00427492	0	0	0.0513995	-0.0544711	FALSE	FALSE	SLC6A20
SLC7A11	0.136744	1.52989	0.469599	0.372863	0.027697	0.00766937	0	0.0288804	0.241583	0.104839	FALSE	FALSE	SLC7A11
SLC8A1	0.0473227	2.0638	0.133228	0.279384	2.20589	2.09304	0.858907	1.53832	0	-0.0473227	FALSE	FALSE	SLC8A1
SLCO1B3	0.0744853	1.77801	0.229309	0.928377	0	0	0	0	0	-0.0744853	FALSE	FALSE	SLCO1B3
SLCO3A1	0.456097	1.34908	0.40341	0.774256	2.45724	2.55656	1.87822	0.0789584	0.141908	-0.314189	FALSE	FALSE	SLCO3A1
SLCO4A1	0.00613857	2.11526	0.050972	0.216783	0.0114246	0	0	0	0.144093	0.137954	FALSE	FALSE	SLCO4A1
SLK	2.56922	3.65153	2.83324	3.29113	3.3136	2.66395	3.35091	2.72832	0.608408	-1.96081	FALSE	TRUE	SLK
SMAP1	2.4722	3.35772	2.71429	2.81255	2.19087	2.37286	2.43755	2.22298	1.88613	-0.586066	FALSE	FALSE	SMAP1
SMARCA2	1.99931	4.35511	2.03825	1.99581	2.92589	2.86487	1.91118	0.673472	0.381229	-1.61809	FALSE	TRUE	SMARCA2
SMDT1	1.40147	2.73968	1.68554	2.51078	2.50464	2.07187	2.83108	2.04559	2.53243	1.13096	TRUE	FALSE	SMDT1
SMS	2.45004	4.75148	4.05169	3.01407	3.12208	2.91271	3.00778	2.65237	3.64312	1.19308	TRUE	FALSE	SMS
SNX11	0.780367	2.75143	0.856606	1.29354	0.553077	0.395045	0.447079	0.812972	0.499073	-0.281294	FALSE	FALSE	SNX11
SNX30	0.714	2.27259	1.65712	1.63281	1.25795	0.42722	0.800721	0.122006	0.144839	-0.569161	FALSE	FALSE	SNX30
SPATA5	1.40692	2.68077	1.6131	1.51017	1.01927	1.5391	1.08058	1.00135	0.320143	-1.08677	FALSE	TRUE	SPATA5
SPATA6L	0.351022	2.91329	0.601371	1.4013	0.211723	0.166563	0.238006	0	0.181454	-0.169567	FALSE	FALSE	SPATA6L
SPINK2	2.25013	3.54123	3.34935	3.11261	0.76458	0.991922	0.629159	0.115128	1.41664	-0.833482	FALSE	TRUE	SPINK2
SPOCK3	0.0198632	1.75198	1.63397	0.562753	0.358024	0.107396	0.0050019	0.64799	0	-0.0198632	FALSE	FALSE	SPOCK3
SPTAN1	2.02237	2.87407	2.17997	2.03248	2.66265	2.12983	2.07223	2.49877	1.48992	-0.532443	FALSE	FALSE	SPTAN1
SPTBN5	0.0210639	1.22158	0.0925382	0.203236	0.189152	0.00250794	0.363665	0	0.0269381	0.0058742	FALSE	FALSE	SPTBN5
SQLE	2.86337	4.14856	3.78679	3.64611	3.14945	3.11287	3.36416	3.03861	2.19071	-0.672663	FALSE	FALSE	SQLE
SQRDL	0.118216	2.80912	0.113739	0.516355	0.574633	0.712288	0.406842	0.457773	0	-0.118216	FALSE	FALSE	SQRDL
SQSTM1	1.8013	2.97852	2.45596	2.1179	2.90342	3.19382	2.09252	2.31782	1.8577	0.0563965	FALSE	FALSE	SQSTM1
SSR4	2.91946	4.16017	3.81095	3.96326	3.61804	3.75093	3.83725	3.72346	3.56121	0.641749	FALSE	FALSE	SSR4
SSTR5-AS1	0.00423968	1.75762	0	0.0056514	0	0	0	0	0	-0.00423968	FALSE	FALSE	SSTR5-AS1
STAG3	0.72604	4.43236	2.79341	3.03659	0.434258	0.0907388	0	0.0995871	0.18245	-0.54359	FALSE	FALSE	STAG3
STAT1	0.464344	2.2168	1.55281	1.13425	1.94982	2.18855	2.56268	1.28898	0.494123	0.0297793	FALSE	FALSE	STAT1
STAU1	2.62835	3.89216	2.64651	3.59929	2.60768	2.98032	2.88656	2.50049	2.54693	-0.0814166	FALSE	FALSE	STAU1
STX8	1.58233	3.67201	2.17824	1.62592	2.18388	1.99437	2.06981	2.10399	2.06331	0.480981	FALSE	FALSE	STX8
SUDS3	2.7843	3.96774	2.80291	2.33036	2.63939	2.66472	2.34354	1.70182	2.84253	0.0582314	FALSE	FALSE	SUDS3
SVIP	2.79707	4.37729	3.69312	3.50505	3.35826	2.68747	2.39396	3.48353	1.03123	-1.76584	FALSE	TRUE	SVIP
SYCP2L	1.00211	2.67268	1.32385	0.636741	0.757703	0.870593	1.06815	0.646236	0.262315	-0.739796	FALSE	TRUE	SYCP2L
TAX1BP1	3.5015	4.39543	3.77411	3.66609	3.92545	3.65969	3.47943	3.58944	2.6792	-0.822302	FALSE	TRUE	TAX1BP1
TBC1D17	0.832777	2.13459	0.621387	0.817806	0.958779	1.24539	1.0258	0.938166	1.07401	0.241235	FALSE	FALSE	TBC1D17
TBCD	2.15026	3.17238	1.48231	1.45405	1.45226	0.849985	2.18323	2.00917	1.36458	-0.785672	FALSE	TRUE	TBCD
TBL1XR1	2.15635	3.39153	2.69626	2.87428	2.97265	2.94377	2.83888	2.9574	1.31876	-0.837587	FALSE	TRUE	TBL1XR1
TBPL2	0.948827	3.04109	0.958843	0.910196	0.101133	0.0055809	0	0.0750941	0.0689845	-0.879843	FALSE	TRUE	TBPL2
TBX3	0.56287	2.24527	1.10852	0.572494	1.2602	1.37291	1.32247	1.53063	0.410699	-0.152171	FALSE	FALSE	TBX3
TCF4	0.960794	2.53228	1.11426	2.07426	3.57921	3.41521	3.48078	4.04496	1.02847	0.0676775	FALSE	FALSE	TCF4
TDRD1	0.936848	4.34138	3.25983	3.00749	0.213087	0.303475	0	0.0317436	0	-0.936848	FALSE	TRUE	TDRD1
TDRD9	0.900343	2.60058	2.05517	2.52287	0.212808	0.0315841	0.365819	0	0	-0.900343	FALSE	TRUE	TDRD9
TEKT5	0.0212435	1.04707	0.0991153	0.0755644	0.199738	0	0	0	0	-0.0212435	FALSE	FALSE	TEKT5
TESC	0.150493	2.29866	0.618315	0.928355	1.05345	0.747665	1.47292	0	0.0348238	-0.115669	FALSE	FALSE	TESC
TGFA	0.00235592	1.50756	0	0.0352838	0.411845	0.0613823	0	0	0	-0.00235592	FALSE	FALSE	TGFA
TGM7	0.0489523	2.6553	0.0465173	0.0778767	0.004222	0	0	0	0	-0.0489523	FALSE	FALSE	TGM7
THRB	0.00177007	1.80852	0	0.0657333	0.139365	0	0	0	0.0125903	0.0108202	FALSE	FALSE	THRB
THRSP	0.0246598	1.58379	0.00381475	0.0534475	0.00195491	0.00482999	0.258239	0	0	-0.0246598	FALSE	FALSE	THRSP
THTPA	0.448062	1.68585	0.983461	1.28107	0.971111	0.470887	1.58977	0.604955	0.0202613	-0.427801	FALSE	FALSE	THTPA
TLE6	0.831309	3.36568	0.816868	0.445607	0.0527343	0.293474	0.0136661	1.80678	0.243525	-0.587784	FALSE	FALSE	TLE6
TMEM106C	1.52139	2.64576	1.85035	1.8799	2.1358	1.52892	1.79464	1.99429	1.35748	-0.163903	FALSE	FALSE	TMEM106C
TMEM163	0.0556596	2.79723	0.0199428	0.0887395	0.368526	0.0667014	0.262925	0	0.0673048	0.0116453	FALSE	FALSE	TMEM163
TMEM2	0.0538083	0.994404	0.152472	0.193195	1.62488	0.941295	1.25872	0	0.0501752	-0.00363315	FALSE	FALSE	TMEM2
TMEM200A	0.00205866	1.39262	0.216472	0.361481	0.718355	0.210047	0.203964	0.0475362	0.0917648	0.0897061	FALSE	FALSE	TMEM200A
TMEM230	2.73991	3.6633	3.09121	3.1722	3.2358	2.92121	3.26976	3.0486	2.34016	-0.399756	FALSE	FALSE	TMEM230
TMEM232	0.125871	2.25428	0.566769	0.771444	0.658656	0.114092	0	0.0288804	0.0466058	-0.0792653	FALSE	FALSE	TMEM232
TMEM243	0.927249	2.64797	0.812147	1.42808	1.07784	0.656299	1.04105	0.600936	1.35207	0.424824	FALSE	FALSE	TMEM243
TMEM255B	0.0476089	1.61093	0.198578	0.339194	0	0.0807814	0	1.62705	0.222926	0.175317	FALSE	FALSE	TMEM255B
TMEM56	0.641137	1.69101	0.655395	1.18116	2.89494	1.87059	0.494079	0.20108	0.125693	-0.515445	FALSE	FALSE	TMEM56
TOB1	1.21465	3.00668	2.07423	2.34999	2.10543	1.20394	1.73122	0.691472	0.694726	-0.51992	FALSE	FALSE	TOB1
TP53INP1	0.94159	2.41323	2.17915	2.0987	1.51692	1.29253	1.26484	0.234539	0.360662	-0.580928	FALSE	FALSE	TP53INP1
TP63	0.0151289	2.14306	0.0391464	0.43675	0.110458	0	0	0	0	-0.0151289	FALSE	FALSE	TP63
TPO	0.118091	2.31796	0.00348598	0.00108464	0.0815265	0	0.280091	0	0	-0.118091	FALSE	FALSE	TPO
TRAF2	1.12481	2.88437	1.45842	1.5995	0.653138	0.938169	0.659206	1.27942	1.15354	0.0287264	FALSE	FALSE	TRAF2
TRAF5	0.363313	2.05281	0.598153	1.03867	1.14997	1.43991	1.60399	0.681255	0.036427	-0.326886	FALSE	FALSE	TRAF5
TRAPPC1	1.81444	2.76145	2.43054	2.23887	2.47126	1.85219	2.50823	1.73425	3.62506	1.81062	TRUE	FALSE	TRAPPC1
TRIM50	0.0723916	1.74395	0.698926	1.09796	0.297332	0.428874	0.432552	0	0.0157444	-0.0566472	FALSE	FALSE	TRIM50
TRIM77	0.00271222	1.64545	0	0.00305145	0	0	0	0	0	-0.00271222	FALSE	FALSE	TRIM77
TRIP12	2.14073	3.47828	2.91104	3.33186	2.69771	2.40077	2.26198	2.95117	1.61853	-0.522201	FALSE	FALSE	TRIP12
TRMT44	0.324521	2.76732	0.20435	0.691367	0.671532	0.368596	0.272921	0	0.958406	0.633885	FALSE	FALSE	TRMT44
TRPM5	0.0813035	1.55495	0.000992668	0.171833	0.00550039	0	0	0	0.0137187	-0.0675849	FALSE	FALSE	TRPM5
TSC22D1	1.9673	3.64839	2.51061	3.22723	3.21702	2.6196	3.4912	3.52814	2.61377	0.646462	FALSE	FALSE	TSC22D1
TSPYL5	0.788639	2.26356	1.79481	2.22952	1.48087	1.47586	1.36104	0.564143	0.0185517	-0.770088	FALSE	TRUE	TSPYL5
TSSC1	1.02576	2.12117	1.35817	1.2764	1.29238	0.646624	1.61191	1.64879	1.82908	0.803318	TRUE	FALSE	TSSC1
TSTD1	2.55843	3.88171	3.76147	2.79737	3.34138	3.34768	2.55646	3.05785	3.06476	0.50633	FALSE	FALSE	TSTD1
TTC39A	0.863092	2.09407	0.779893	1.42349	0.394335	0.493535	0.214849	0.49061	0.11739	-0.745702	FALSE	TRUE	TTC39A
TUBA4A	0.054436	2.64897	0.451269	0.508526	0.281695	0.00338848	0	0.988176	0.0136718	-0.0407642	FALSE	FALSE	TUBA4A
TUBA4B	0.0453497	2.93924	0.011653	0.0402671	0.171041	0	0	0	0	-0.0453497	FALSE	FALSE	TUBA4B
TUBB8	1.04511	3.82506	1.05219	1.12475	0.0127191	0.030541	0.133265	0.0159978	0	-1.04511	FALSE	TRUE	TUBB8
TXN2	3.00865	3.91419	2.7806	2.56205	3.06667	3.36972	3.3371	3.2579	2.47551	-0.533139	FALSE	FALSE	TXN2
TXNDC16	0.9082	2.41418	1.99692	2.0085	1.17395	1.68342	1.20436	0.162561	0.422862	-0.485338	FALSE	FALSE	TXNDC16
UBA5	1.34841	3.42122	1.45662	2.63749	1.60618	1.1194	1.35264	1.31791	1.52044	0.172032	FALSE	FALSE	UBA5
UBE2D3	3.6989	4.6578	4.01844	4.13098	3.57234	3.54894	3.64158	3.75283	3.47146	-0.22744	FALSE	FALSE	UBE2D3
UBE2E1	0.979691	2.09699	1.36597	1.59167	1.30385	1.09403	0.992248	1.88793	1.79865	0.81896	TRUE	FALSE	UBE2E1
UBE2E2	2.29757	3.56924	2.71534	3.25197	2.1757	1.71483	2.15252	2.62982	2.15215	-0.145425	FALSE	FALSE	UBE2E2
UBE2Q2	1.72825	2.61785	1.34131	2.10659	1.10181	1.22008	1.13504	0.597753	1.40377	-0.324476	FALSE	FALSE	UBE2Q2
UBXN11	1.09335	2.98067	1.41772	0.982096	1.21192	0.491651	1.54655	0.662068	0.684912	-0.408434	FALSE	FALSE	UBXN11
UGGT2	0.776851	2.31914	1.75699	1.96907	1.23664	1.44176	1.62524	0.962004	0.851862	0.0750111	FALSE	FALSE	UGGT2
UHRF1	0.519916	1.66951	0.813734	0.346737	0.167845	0.122302	1.54424	1.0963	0	-0.519916	FALSE	FALSE	UHRF1
ULK4	0.875437	2.84539	1.02512	1.07924	0.557698	0.485698	1.19076	0.435258	0.300335	-0.575102	FALSE	FALSE	ULK4
UNC13C	0.0248053	2.99308	0.0269397	0.0225984	0.0108645	0	0.0346394	0	0.119444	0.094639	FALSE	FALSE	UNC13C
UPK3B	0.101147	0.768144	0.2125	0.103199	1.20784	0.354659	0.716136	0.18681	0.0244204	-0.0767269	FALSE	FALSE	UPK3B
USP18	0.1347	1.42888	0.187113	0.972891	1.41332	1.53871	1.75629	0.568294	0.221426	0.0867261	FALSE	FALSE	USP18
USP2	0.275269	2.54287	1.30833	1.0772	0.761353	0.326888	0.289849	0	0.0949007	-0.180368	FALSE	FALSE	USP2
USP30	0.59738	1.85396	0.921258	1.57954	1.48102	1.0723	0.850701	0.618874	0.283737	-0.313643	FALSE	FALSE	USP30
VGLL4	0.712357	2.64926	1.69127	1.68654	2.69297	2.89467	2.68468	2.47376	1.9475	1.23515	TRUE	FALSE	VGLL4
VLDLR	0.11076	1.86489	0.479299	0.630646	2.44495	1.48543	0.941596	0.457764	0.128595	0.017835	FALSE	FALSE	VLDLR
VPS13B	0.92619	2.2659	1.76572	1.80691	1.68173	1.90405	1.17489	1.96057	0.347631	-0.578559	FALSE	FALSE	VPS13B
WDR76	0.714941	2.0589	1.35238	1.10281	0.125595	0.630244	0.943091	0.436875	0.424646	-0.290295	FALSE	FALSE	WDR76
WDSUB1	1.58674	2.92681	2.01954	2.88605	1.31117	1.27133	0.474508	1.08293	0.488724	-1.09802	FALSE	TRUE	WDSUB1
WEE2	0.0123856	2.32019	0.0598443	0.407016	0.0304582	0	0	0	0	-0.0123856	FALSE	FALSE	WEE2
WFS1	1.04907	2.70662	1.22647	1.41625	2.59012	2.02613	1.93032	2.07288	0.697838	-0.351233	FALSE	FALSE	WFS1
WWOX	1.27414	2.41763	2.04154	1.31539	1.9671	1.31501	1.64841	1.61295	0.451281	-0.82286	FALSE	TRUE	WWOX
YBX2	0.183124	1.75425	0.823537	1.20552	0.179588	0.0352633	0	0	0.364259	0.181135	FALSE	FALSE	YBX2
YPEL5	2.0887	3.66453	3.15083	3.26109	2.80291	2.62587	2.59135	2.24961	2.26271	0.174005	FALSE	FALSE	YPEL5
YWHAH	1.30995	2.36925	1.17689	1.86503	1.60344	0.956974	1.69718	2.49052	3.49054	2.1806	TRUE	FALSE	YWHAH
ZAR1	0.00911413	1.84247	0.0428017	0.182183	0	0	0	0	0	-0.00911413	FALSE	FALSE	ZAR1
ZBTB18	0.146253	1.8268	1.19659	1.63411	0.951424	0.546846	0.178522	0.146978	0.138832	-0.00742104	FALSE	FALSE	ZBTB18
ZBTB33	0.351538	2.13257	1.43922	1.73619	1.61247	1.42879	1.35346	2.18838	0.660592	0.309054	FALSE	FALSE	ZBTB33
ZFAND2A	2.0611	4.64599	2.78519	2.57232	1.81254	1.39106	1.26326	2.36642	0.666928	-1.39417	FALSE	TRUE	ZFAND2A
ZFHX3	0.530914	1.79943	1.3276	1.259	1.71378	1.92908	1.69684	2.63752	0.23527	-0.295644	FALSE	FALSE	ZFHX3
ZFP64	0.727757	2.18463	0.685794	0.548754	1.00406	0.92863	1.23582	1.21764	1.02052	0.292766	FALSE	FALSE	ZFP64
ZFR2	0.641724	2.29505	1.68403	1.58934	1.07792	1.15847	0.948342	0	1.18141	0.539687	FALSE	FALSE	ZFR2
ZHX3	0.793442	2.6111	1.28614	1.23585	0.945262	0.076548	0.702883	0.620078	0.152794	-0.640648	FALSE	FALSE	ZHX3
ZNF215	0.721864	2.35235	1.04134	1.57108	0.0220078	0.0331718	0.178019	0.843635	0.48108	-0.240784	FALSE	FALSE	ZNF215
ZNF330	1.31106	2.49433	1.34534	1.70421	1.49362	1.71156	1.864	1.5087	1.10662	-0.204445	FALSE	FALSE	ZNF330
ZNF503	0.0399281	2.10277	1.15	0.401547	1.36873	0.935167	1.90313	1.69269	0.0852039	0.0452758	FALSE	FALSE	ZNF503
ZNF815P	0.186984	1.7345	0.127132	0.489354	0.392487	0.0458639	0.00898758	0	0	-0.186984	FALSE	FALSE	ZNF815P
ZNF883	1.32278	2.68898	0.717812	1.39815	1.31458	1.56905	0.736878	0.383673	0.360705	-0.962076	FALSE	TRUE	ZNF883
ZP2	0.0146572	2.38347	0.0076825	0.0924591	0.113237	0	0	0.818668	0.125853	0.111196	FALSE	FALSE	ZP2
ZP3	0.364527	5.58294	0.222229	0.50967	0.815016	0.328534	0	0	0.0874025	-0.277124	FALSE	FALSE	ZP3
A2M	1.08641	0.361305	1.04018	0.509004	0.360621	0.348486	0.181657	2.60408	0.025118	-1.06129	FALSE	TRUE	A2M
ABCG1	0.0142892	0	0.0136003	0.000980564	0.503065	0.983083	0	2.31033	0.364373	0.350084	FALSE	FALSE	ABCG1
ACP2	0.361649	0.743121	0.755077	0.84271	1.33263	1.11291	1.05288	2.33891	1.39845	1.0368	TRUE	FALSE	ACP2
ADAM15	0.48796	1.05	0.786443	0.416821	0.457324	0.515174	0.866204	1.80878	0.363651	-0.124309	FALSE	FALSE	ADAM15
ADAMTS7	0.0576782	0.323809	0.481198	0.357872	0.502544	0.50665	1.26135	2.01636	0.353785	0.296106	FALSE	FALSE	ADAMTS7
ADAMTS9	0.002799	0.548754	0.12646	0.0373441	0.00332216	0.984958	0.140138	2.23968	0.0424799	0.0396809	FALSE	FALSE	ADAMTS9
ADD3	2.29702	2.68225	2.10633	2.48212	3.18037	3.09063	2.94972	3.91869	1.62753	-0.669488	FALSE	FALSE	ADD3
ADM	0.733253	0.618969	1.12446	1.18095	1.28431	1.78269	0.500141	3.39666	2.19379	1.46054	TRUE	FALSE	ADM
ADRBK1	0.663095	1.20068	0.803954	1.5736	0.601495	0.677728	1.20333	2.18461	0.336633	-0.326461	FALSE	FALSE	ADRBK1
AGAP6	1.30524	1.28111	1.03743	1.91262	1.21077	0.460034	1.17716	2.09201	0.263265	-1.04198	FALSE	TRUE	AGAP6
AGO4	0.25744	0.145505	0.223661	0.768229	0.454676	0.268182	0.501027	1.70619	0.0646945	-0.192746	FALSE	FALSE	AGO4
AIF1	0.0591296	0.019093	0.366532	0.13957	0.175487	2.38554	0.907687	1.72499	0.0482698	-0.0108598	FALSE	FALSE	AIF1
AMOTL1	0.224126	0.793801	0.702686	0.900779	0.989442	1.06496	1.09279	2.77312	0.212558	-0.0115679	FALSE	FALSE	AMOTL1
ANGPT1	0.546037	0.440041	0.208618	0.254312	0.0285501	0.36872	1.27236	2.28439	0	-0.546037	FALSE	FALSE	ANGPT1
ANGPTL4	0.919899	0	0.540422	0.0584081	0.00365516	0.860496	0.786803	2.26642	3.65019	2.73029	TRUE	FALSE	ANGPTL4
ANKRD6	0.239684	0.701032	0.44746	0.962788	0.475959	0.888903	0.00429409	1.5834	0.354762	0.115078	FALSE	FALSE	ANKRD6
ANXA11	1.00762	2.47874	1.82383	1.64478	1.14842	0.78623	1.41575	2.43731	1.94566	0.938042	TRUE	FALSE	ANXA11
ANXA2	2.91655	2.89522	3.61053	3.28752	2.68617	2.51065	2.37116	5.13557	4.23678	1.32022	TRUE	FALSE	ANXA2
APP	1.4267	1.3995	0.904417	1.00655	1.21788	0.984673	1.16241	2.74263	3.89854	2.47183	TRUE	FALSE	APP
ARHGAP28	1.25223	0.254118	0.670235	0.3453	0.700376	0.840717	0.996214	2.6956	0.985961	-0.266266	FALSE	FALSE	ARHGAP28
ARHGAP29	2.21926	2.01834	2.42292	1.99035	1.76498	1.93985	3.87953	4.07298	1.91418	-0.305081	FALSE	FALSE	ARHGAP29
ARHGEF2	0.961031	0.155859	0.539189	0.462361	0.530562	0.862049	0.966572	2.19174	0.877515	-0.0835156	FALSE	FALSE	ARHGEF2
ARHGEF3	0.582171	1.20585	0.688193	0.59025	1.4678	1.4158	1.97173	2.76938	0.402662	-0.179509	FALSE	FALSE	ARHGEF3
ARHGEF7	1.8612	2.22694	2.43073	2.36657	1.64717	1.60752	1.31553	3.06286	0.733084	-1.12811	FALSE	TRUE	ARHGEF7
ARMCX2	1.12764	0.765301	0.888643	1.18438	1.2939	1.69454	0.785959	2.49572	2.13713	1.00949	TRUE	FALSE	ARMCX2
ARRB1	1.25994	0.0415176	0.157801	0.0484017	0.543375	0.568391	0.80736	1.98316	1.31025	0.0503133	FALSE	FALSE	ARRB1
ASAP1	1.43448	2.13535	2.46175	2.54616	1.2342	1.71976	2.35842	2.97121	1.14087	-0.29361	FALSE	FALSE	ASAP1
ASAP2	1.25916	1.76222	1.54768	1.63898	1.01397	1.16735	0.563154	2.82286	0.580146	-0.679012	FALSE	FALSE	ASAP2
ASB7	1.16732	1.31513	0.738237	1.1243	0.886076	0.743105	0.491026	1.67564	0.394709	-0.772611	FALSE	TRUE	ASB7
ATP8A1	1.01366	1.69229	1.38983	0.580824	1.56059	0.658917	0.0702998	2.38949	1.32876	0.315102	FALSE	FALSE	ATP8A1
B4GALT6	0.50578	1.67592	1.19923	1.45372	0.645866	0.0488894	0.0524304	1.34569	0.134736	-0.371045	FALSE	FALSE	B4GALT6
BCAP29	2.33872	3.35273	3.17926	3.69711	2.01202	1.73953	1.12255	2.74157	1.67361	-0.665112	FALSE	FALSE	BCAP29
BCHE	0.0110621	0	0.00220848	0.0623065	0.182881	0.108522	0.70468	2.61309	0	-0.0110621	FALSE	FALSE	BCHE
BIK	0.610818	1.42907	0.513315	0.0758814	0.0608536	0.235259	1.13746	2.2706	0.758255	0.147437	FALSE	FALSE	BIK
BIN3	0.861086	2.55316	1.45745	1.59965	1.22264	1.49111	2.09741	2.72614	0.913065	0.0519786	FALSE	FALSE	BIN3
BIRC5	2.56031	1.95503	2.42588	2.4778	0.567633	1.02148	2.45989	2.42606	2.60339	0.043078	FALSE	FALSE	BIRC5
BRD9	1.29639	2.13072	2.2158	2.2932	1.37156	1.16762	1.30398	2.42166	1.42632	0.129934	FALSE	FALSE	BRD9
BUB1	2.32526	2.13406	2.85633	3.34527	1.10801	1.14929	1.26097	2.0637	1.37501	-0.950248	FALSE	TRUE	BUB1
BZW2	0.861412	0.663325	0.73927	0.402944	1.45307	1.24411	2.20544	2.90326	1.74185	0.880436	TRUE	FALSE	BZW2
C1orf21	0.0281235	0.0167003	0.961708	0.441941	1.96168	1.75599	2.19572	3.13819	0.16702	0.138896	FALSE	FALSE	C1orf21
C1QTNF3	0.104993	0	0.029299	0.276396	0.3868	0.107284	1.3957	2.72098	0.0196162	-0.0853766	FALSE	FALSE	C1QTNF3
CALCRL	0.0247126	0.425305	0.458182	0.457462	2.0448	1.72486	0.680477	3.13488	0	-0.0247126	FALSE	FALSE	CALCRL
CALM1	4.41651	5.03817	4.71455	3.6147	4.41544	4.06051	3.92612	5.55373	4.57157	0.155062	FALSE	FALSE	CALM1
CALML4	0.709953	1.43569	0.405355	0.630424	0.285553	0.815733	0.907893	1.95514	0.0658183	-0.644135	FALSE	FALSE	CALML4
CAPG	2.61199	0.524074	1.54496	0.811994	1.19791	0.978463	1.68616	2.1857	3.12861	0.516623	FALSE	FALSE	CAPG
CARD8	0.45366	0.0810651	0.703174	0.294636	1.13815	0.674406	0.880922	2.65439	0.752984	0.299324	FALSE	FALSE	CARD8
CCDC167	2.63718	3.08169	2.93508	2.65487	1.87527	1.89627	2.41721	3.02752	2.73337	0.0961899	FALSE	FALSE	CCDC167
CCDC85A	0.0270042	0.251585	0.0985264	0.0330403	0.702441	0.548421	0.125926	1.6656	0.0768215	0.0498173	FALSE	FALSE	CCDC85A
CCDC85B	1.22729	0.310933	0.274292	0.405806	0.222143	0.701929	0.708005	2.46921	3.47352	2.24622	TRUE	FALSE	CCDC85B
CCPG1	1.90939	0.903795	1.24475	0.408479	0.450268	0.84624	0.329462	2.3062	2.30517	0.395784	FALSE	FALSE	CCPG1
CD109	0.227857	0.149877	0.193803	0.511049	0.463022	0.341906	0.227436	1.70796	0.325416	0.0975591	FALSE	FALSE	CD109
CD200	0.129635	0	0.715591	0.574003	2.48397	1.91001	2.24282	3.88839	0.598022	0.468387	FALSE	FALSE	CD200
CD24	0.611625	0.0663499	1.27609	0.0821652	0.109862	0.0612604	0.14421	2.50561	0	-0.611625	FALSE	FALSE	CD24
CDC34	1.26216	1.40396	1.54298	1.27772	0.940672	0.601615	0.949522	1.79032	1.96822	0.70606	TRUE	FALSE	CDC34
CDC37	2.50464	2.26108	2.27417	1.94327	2.82432	2.72705	2.52408	3.59194	2.68639	0.181743	FALSE	FALSE	CDC37
CDC42EP1	0.982631	0.0211105	0.0585597	0.130613	1.26095	0.84327	1.2181	2.24051	1.92346	0.940829	TRUE	FALSE	CDC42EP1
CDCA5	2.46783	1.46055	2.08206	1.91429	0.324498	0.66399	0.681362	1.94872	1.46158	-1.00625	FALSE	TRUE	CDCA5
CDCA7	3.01845	0.791872	2.20031	1.21096	0.746483	0.458469	1.46539	1.93554	2.4648	-0.553647	FALSE	FALSE	CDCA7
CDCA8	2.23317	2.15519	2.50126	2.31804	0.3272	0.970091	1.27504	1.8821	1.46903	-0.764133	FALSE	TRUE	CDCA8
CDYL	1.71743	1.40538	1.5803	1.11303	1.12896	0.450501	1.54822	2.21911	0.871882	-0.845547	FALSE	TRUE	CDYL
CHEK2	2.61084	1.29084	2.23342	1.58963	0.44698	0.52119	0.94782	1.39799	1.20492	-1.40592	FALSE	TRUE	CHEK2
CHPF2	0.193482	0.346654	0.112432	0.729888	0.420469	0.207506	0.541378	1.49111	0.675799	0.482317	FALSE	FALSE	CHPF2
CHST12	1.23825	1.18147	0.557593	1.18043	1.17576	0.791069	1.36131	2.386	2.42028	1.18202	TRUE	FALSE	CHST12
CHST15	0.829068	1.091	0.515404	0.861871	1.13491	0.835705	0.352317	2.0547	0.181959	-0.64711	FALSE	FALSE	CHST15
CKS1B	4.01364	3.33801	3.45202	2.46772	2.2783	2.0875	3.3475	3.47815	3.96564	-0.0479995	FALSE	FALSE	CKS1B
CLIC1	2.5811	0.764478	1.54797	1.43407	3.42968	2.8989	3.25365	4.17798	3.62078	1.03968	TRUE	FALSE	CLIC1
CMTM7	0.83375	1.7418	2.1434	1.00633	0.973906	1.10106	1.37304	3.24842	1.03114	0.197386	FALSE	FALSE	CMTM7
CNOT1	1.99034	2.65708	2.71397	2.32172	1.4173	1.73705	1.28842	2.57938	1.13583	-0.854514	FALSE	TRUE	CNOT1
COL5A2	0.246281	0.651964	0.642683	1.3492	1.42831	0.722061	1.87057	2.51778	0.025653	-0.220628	FALSE	FALSE	COL5A2
COL6A2	0.424233	0.712146	0.935112	1.02447	1.50111	1.16399	1.87746	2.94716	1.76859	1.34435	TRUE	FALSE	COL6A2
COTL1	0.950021	1.37908	1.71449	0.521505	1.53788	1.94691	2.0672	4.18942	1.9264	0.976375	TRUE	FALSE	COTL1
CPNE2	0.238027	0.115297	0.556274	0.350177	0.408118	0.246915	0.064773	1.71554	0.698879	0.460852	FALSE	FALSE	CPNE2
CREB5	0.280718	1.15787	0.0507786	0.164693	1.21799	0.169644	0.512552	2.49119	0.22533	-0.0553874	FALSE	FALSE	CREB5
CROCCP2	0.699132	0.818277	1.01943	1.15226	0.611086	0.47479	1.52913	2.12504	0.622728	-0.0764037	FALSE	FALSE	CROCCP2
[truncated: 544 more rows]

## Sheet: DEG_in_clusters
	p_val	avg_log2FC	pct.1	pct.2	p_val_adj	cluster	gene	enrich
GIP	9.09076e-161	3.15407	0.943	0.229	2.20933e-156	0	GIP	4.1179
GPHA2	1.19927e-158	3.71578	0.967	0.329	2.9146e-154	0	GPHA2	2.93921
SUSD2	4.87447e-157	2.6524	0.913	0.171	1.18464e-152	0	SUSD2	5.33918
TCL1A	4.191e-156	3.2547	0.992	0.437	1.01854e-151	0	TCL1A	2.27002
KHDC3L	7.25966e-153	3.21997	0.936	0.239	1.76432e-148	0	KHDC3L	3.91632
NDUFAB1	2.99474e-151	1.66087	1	0.975	7.27811e-147	0	NDUFAB1	1.02564
PQLC3	3.70899e-149	2.61875	0.997	0.58	9.01396e-145	0	PQLC3	1.71897
MEG3	2.32497e-145	3.04093	0.997	0.586	5.65038e-141	0	MEG3	1.70137
CCDC144CP	7.04431e-144	2.44046	0.954	0.308	1.71198e-139	0	CCDC144CP	3.0974
FAM162B	4.67594e-143	2.56238	0.974	0.364	1.13639e-138	0	FAM162B	2.67582
TFCP2L1	9.09202e-139	2.45731	0.979	0.35	2.20963e-134	0	TFCP2L1	2.79714
GDPD2	9.75451e-139	2.63285	0.81	0.137	2.37064e-134	0	GDPD2	5.91241
CRIP1	3.68401e-132	2.39818	0.987	0.488	8.95325e-128	0	CRIP1	2.02254
PYY	1.13164e-130	2.92834	0.918	0.289	2.75023e-126	0	PYY	3.17647
APOC1	1.03485e-123	2.14496	0.997	0.782	2.51498e-119	0	APOC1	1.27494
KIT	5.25164e-123	2.15245	0.979	0.404	1.27631e-118	0	KIT	2.42327
OR7E156P	5.12406e-122	2.07583	0.781	0.146	1.2453e-117	0	OR7E156P	5.34932
SNHG16	1.66469e-121	1.83682	0.997	0.592	4.0457e-117	0	SNHG16	1.68412
NLRP9	2.68293e-120	1.97283	0.792	0.141	6.52033e-116	0	NLRP9	5.61702
RPSAP9	3.7453e-117	1.5405	0.997	0.6	9.10221e-113	0	RPSAP9	1.66167
SHD	2.89356e-113	1.87011	0.91	0.264	7.03222e-109	0	SHD	3.44697
DPPA4	6.13825e-113	1.89699	0.99	0.583	1.49178e-108	0	DPPA4	1.69811
IGFBP6	1.07633e-112	2.462	0.897	0.327	2.6158e-108	0	IGFBP6	2.74312
PSAP	1.26525e-111	1.30682	1	0.994	3.07493e-107	0	PSAP	1.00604
DPPA5	2.38502e-111	2.39852	0.915	0.313	5.79631e-107	0	DPPA5	2.92332
ACP5	3.53625e-108	1.93055	0.661	0.09	8.59414e-104	0	ACP5	7.34444
ALPPL2	6.58945e-108	2.68214	0.704	0.12	1.60143e-103	0	ALPPL2	5.86667
CYCS	8.16053e-107	1.30398	1	0.913	1.98325e-102	0	CYCS	1.09529
GATSL2	8.24806e-107	1.60118	0.882	0.234	2.00453e-102	0	GATSL2	3.76923
RPS24	1.47917e-106	0.972866	1	0.999	3.59482e-102	0	RPS24	1.001
CFLAR	4.82746e-106	1.67836	0.995	0.755	1.17322e-101	0	CFLAR	1.31788
RPL38	7.87355e-106	0.949714	1	1	1.91351e-101	0	RPL38	1
EIF1AX	9.00412e-106	1.37265	0.997	0.926	2.18827e-101	0	EIF1AX	1.07667
RPL27	1.37133e-105	0.912514	1	0.994	3.33274e-101	0	RPL27	1.00604
GAS5	2.07063e-105	1.65205	0.997	0.585	5.03224e-101	0	GAS5	1.70427
XRCC5	8.76941e-105	0.999525	1	0.99	2.13123e-100	0	XRCC5	1.0101
SLIRP	1.65223e-104	1.06489	1	0.991	4.01542e-100	0	SLIRP	1.00908
COX6A1	2.61607e-104	1.04318	1	0.996	6.35782e-100	0	COX6A1	1.00402
ALPL	9.01144e-104	1.76711	0.987	0.587	2.19005e-99	0	ALPL	1.68143
PCYOX1	3.2792e-103	1.72798	0.992	0.681	7.96945e-99	0	PCYOX1	1.45668
IFITM1	4.42517e-103	1.87513	0.995	0.681	1.07545e-98	0	IFITM1	1.46109
RPS18P9	1.15817e-102	1.21684	0.997	0.592	2.81471e-98	0	RPS18P9	1.68412
TOMM5	1.27354e-102	1.51849	0.997	0.811	3.09507e-98	0	TOMM5	1.22935
KIAA0226	1.07482e-101	1.67167	0.956	0.369	2.61214e-97	0	KIAA0226	2.59079
EXOSC5	1.41142e-100	1.73975	0.977	0.63	3.43018e-96	0	EXOSC5	1.55079
TOR3A	8.22646e-100	1.78257	0.954	0.436	1.99928e-95	0	TOR3A	2.18807
SYTL4	1.29202e-99	1.81443	0.807	0.207	3.13999e-95	0	SYTL4	3.89855
RMND1	1.50906e-99	1.63834	0.985	0.674	3.66746e-95	0	RMND1	1.46142
RPL37	6.94329e-99	1.05592	1	1	1.68743e-94	0	RPL37	1
LOXL2	1.21373e-98	1.30073	0.905	0.295	2.94972e-94	0	LOXL2	3.0678
SLC7A3	1.44291e-98	2.05059	0.859	0.282	3.50671e-94	0	SLC7A3	3.0461
ATP6V1B1	2.27669e-98	1.86773	0.632	0.09	5.53305e-94	0	ATP6V1B1	7.02222
TUBB3	2.38264e-98	1.83149	0.884	0.321	5.79052e-94	0	TUBB3	2.75389
ZNF729	2.62014e-98	2.04969	0.82	0.237	6.36774e-94	0	ZNF729	3.45992
ADD2	4.80021e-98	1.6641	0.853	0.257	1.1666e-93	0	ADD2	3.31907
ATP5A1	2.37165e-97	0.827553	1	0.997	5.76382e-93	0	ATP5A1	1.00301
PIWIL1	2.29766e-96	1.80299	0.823	0.227	5.58401e-92	0	PIWIL1	3.62555
PLEKHB2	2.58738e-96	1.33587	0.997	0.844	6.28811e-92	0	PLEKHB2	1.18128
DPPA3	5.42157e-96	1.36718	0.866	0.24	1.31761e-91	0	DPPA3	3.60833
TCL1B	8.89811e-96	1.94993	0.972	0.609	2.16251e-91	0	TCL1B	1.59606
TOMM6	1.56719e-95	1.43048	0.995	0.614	3.80875e-91	0	TOMM6	1.62052
OIP5-AS1	1.87647e-95	1.60468	0.985	0.442	4.56039e-91	0	OIP5-AS1	2.22851
GLDC	4.11154e-95	1.727	0.936	0.348	9.99227e-91	0	GLDC	2.68966
SPANXA2-OT1	1.95478e-94	1.93539	0.763	0.209	4.75069e-90	0	SPANXA2-OT1	3.65072
LOC102724699	3.00595e-94	1.37036	0.997	0.614	7.30537e-90	0	LOC102724699	1.62378
NR6A1	6.87426e-94	1.63799	0.997	0.679	1.67065e-89	0	NR6A1	1.46834
SHPK	1.45111e-93	1.29465	0.686	0.125	3.52663e-89	0	SHPK	5.488
PRELP	2.66661e-93	1.98656	0.653	0.125	6.48065e-89	0	PRELP	5.224
PSORS1C2	4.59494e-93	2.06497	0.743	0.2	1.11671e-88	0	PSORS1C2	3.715
NKAIN4	4.73786e-93	1.79213	0.753	0.181	1.15144e-88	0	NKAIN4	4.16022
EEF1G	2.17138e-92	1.25551	1	0.729	5.2771e-88	0	EEF1G	1.37174
MRPL41	5.01153e-92	1.22297	1	0.891	1.21795e-87	0	MRPL41	1.12233
CNNM3	1.61112e-91	1.5791	0.943	0.401	3.9155e-87	0	CNNM3	2.35162
APOC1P1	3.08959e-91	1.84067	0.617	0.099	7.50863e-87	0	APOC1P1	6.23232
RBM3	5.27915e-91	1.30142	1	0.9	1.28299e-86	0	RBM3	1.11111
ZAN	7.77528e-91	1.82721	0.566	0.066	1.88963e-86	0	ZAN	8.57576
OSBPL3	2.15883e-90	1.57996	0.923	0.353	5.24662e-86	0	OSBPL3	2.61473
SHISA5	3.06813e-90	1.41516	1	0.834	7.45647e-86	0	SHISA5	1.19904
NLRP7	3.25978e-90	1.38467	0.933	0.364	7.92225e-86	0	NLRP7	2.56319
ANKRD2	8.59794e-90	2.18371	0.64	0.122	2.08956e-85	0	ANKRD2	5.2459
FKBP11	8.18047e-89	2.07549	0.779	0.248	1.9881e-84	0	FKBP11	3.14113
CCDC144A	1.26006e-88	1.365	0.936	0.348	3.06232e-84	0	CCDC144A	2.68966
SLC47A1	1.77502e-88	1.43225	0.689	0.136	4.31384e-84	0	SLC47A1	5.06618
RSL1D1	6.58847e-88	1.06248	1	0.961	1.6012e-83	0	RSL1D1	1.04058
GNL3	6.72052e-88	1.29149	0.992	0.835	1.63329e-83	0	GNL3	1.18802
ZNF208	7.39605e-88	1.66367	0.776	0.208	1.79746e-83	0	ZNF208	3.73077
POLR1C	1.37853e-87	1.50811	0.987	0.669	3.35024e-83	0	POLR1C	1.47534
NPFF	1.81743e-87	2.07184	0.817	0.279	4.4169e-83	0	NPFF	2.92832
UACA	4.33715e-87	1.43584	0.997	0.787	1.05406e-82	0	UACA	1.26684
PPP1R14C	7.00526e-87	1.60814	0.65	0.118	1.70249e-82	0	PPP1R14C	5.50847
DMD	9.01267e-87	1.45134	0.99	0.821	2.19035e-82	0	DMD	1.20585
SLC43A1	9.48025e-87	1.56939	0.961	0.437	2.30399e-82	0	SLC43A1	2.19908
SUMF1	1.78071e-86	1.61328	0.846	0.289	4.32766e-82	0	SUMF1	2.92734
RPS6	2.31744e-86	0.781302	1	1	5.63208e-82	0	RPS6	1
FNDC5	3.27714e-86	1.89797	0.82	0.268	7.96444e-82	0	FNDC5	3.0597
MDH1	1.33941e-85	1.10176	1	0.961	3.25518e-81	0	MDH1	1.04058
STOM	2.90303e-85	1.45028	0.992	0.717	7.05523e-81	0	STOM	1.38354
SERPINI1	2.973e-85	1.71841	0.895	0.375	7.22529e-81	0	SERPINI1	2.38667
EMG1	2.95936e-84	1.3734	0.99	0.791	7.19213e-80	0	EMG1	1.25158
UPP1	3.7251e-84	1.54556	0.982	0.578	9.05312e-80	0	UPP1	1.69896
PROM1	9.63626e-84	1.47739	0.874	0.316	2.3419e-79	0	PROM1	2.76582
KCNV2	1.11785e-83	1.9179	0.802	0.267	2.71671e-79	0	KCNV2	3.00375
ZNF578	1.43417e-83	1.30294	0.853	0.286	3.48545e-79	0	ZNF578	2.98252
SDCBP	2.09808e-83	1.17359	0.995	0.926	5.09896e-79	0	SDCBP	1.07451
MRPL57	2.80588e-83	1.33736	0.995	0.585	6.81914e-79	0	MRPL57	1.70085
ESAM	3.66525e-83	1.41902	0.612	0.111	8.90765e-79	0	ESAM	5.51351
NOP58	4.13373e-83	1.19309	0.997	0.863	1.00462e-78	0	NOP58	1.15527
ST6GALNAC1	5.26916e-83	1.18191	0.766	0.196	1.28056e-78	0	ST6GALNAC1	3.90816
PNPT1	2.7219e-82	1.42915	0.956	0.525	6.61505e-78	0	PNPT1	1.82095
CTPS1	2.8116e-82	1.42169	0.959	0.556	6.83303e-78	0	CTPS1	1.72482
PKD1L2	7.85432e-82	1.23959	0.517	0.059	1.90884e-77	0	PKD1L2	8.76271
ASH2L	1.05888e-81	1.28202	0.985	0.776	2.57339e-77	0	ASH2L	1.26933
PSME3	1.19889e-81	1.31582	0.979	0.733	2.91367e-77	0	PSME3	1.33561
PDLIM1	1.35984e-81	1.65163	0.961	0.65	3.30482e-77	0	PDLIM1	1.47846
TJP3	2.76252e-81	1.39118	0.653	0.137	6.71376e-77	0	TJP3	4.76642
SNRPC	3.61315e-81	0.990782	0.997	0.959	8.78104e-77	0	SNRPC	1.03962
LINC01356	1.22571e-80	2.53974	0.743	0.247	2.97884e-76	0	LINC01356	3.0081
[truncated: 19,203 more rows]
