# Supplementary material for: Monolayer platform to generate and purify primordial germ-like cells in vitro provides insights into human germline specification
Source: Nat Commun. 2023 Sep 14;14:5690. doi: 10.1038/s41467-023-41302-w (PMC10502105; doi:10.1038/s41467-023-41302-w)
Supplement: Supplementary file 7 — Supplementary Data 4 [file 41467_2023_41302_MOESM7_ESM.xlsx]

## Sheet: Genes_differentially_expressed_
	p_val	avg_log2FC	pct.1	pct.2	p_val_adj	genes	UpinD3.5	DowninD3.5
C1orf86	0	1.37968	0.959	0	0	C1orf86	TRUE	FALSE
RPL22	0	-0.870041	1	1	0	RPL22	FALSE	FALSE
RPS8	0	-0.833457	1	1	0	RPS8	FALSE	FALSE
NRD1	0	1.17719	0.907	0	0	NRD1	TRUE	FALSE
RPL5	0	-0.978333	1	1	0	RPL5	FALSE	FALSE
RPS27	0	-1.0147	1	1	0	RPS27	FALSE	TRUE
SF3B14	0	1.99744	0.994	0	0	SF3B14	TRUE	FALSE
RPS27A	0	-0.631283	1	1	0	RPS27A	FALSE	FALSE
RPL31	0	-1.21756	1	1	0	RPL31	FALSE	TRUE
RPL37A	0	-1.48875	1	1	0	RPL37A	FALSE	TRUE
SERPINE2	0	2.88747	1	0.88	0	SERPINE2	TRUE	FALSE
RPL32	0	-0.99569	1	1	0	RPL32	FALSE	FALSE
RPSA	0	-1.11826	1	1	0	RPSA	FALSE	TRUE
RPL14	0	-0.971159	1	1	0	RPL14	FALSE	FALSE
RPL29	0	-0.922141	1	1	0	RPL29	FALSE	FALSE
RPL24	0	-1.03603	1	1	0	RPL24	FALSE	TRUE
NCBP2.AS2	0	1.74869	0.989	0	0	NCBP2.AS2	TRUE	FALSE
RPL35A	0	-1.07144	1	1	0	RPL35A	FALSE	TRUE
RPL9	0	-0.901514	1	1	0	RPL9	FALSE	FALSE
RPL37	0	-1.59699	1	1	0	RPL37	FALSE	TRUE
PPAP2A	0	2.19288	0.993	0	0	PPAP2A	TRUE	FALSE
RPS23	0	-1.09108	1	1	0	RPS23	FALSE	TRUE
COX7C	0	-1.2809	1	1	0	COX7C	FALSE	TRUE
MATR3	0	1.12511	0.909	0.016	0	MATR3	TRUE	FALSE
HLA.E	0	1.07816	0.895	0	0	HLA.E	TRUE	FALSE
HLA.C	0	2.50874	0.994	0	0	HLA.C	TRUE	FALSE
RPS10	0	-2.03356	1	1	0	RPS10	FALSE	TRUE
RPS12	0	-1.19624	1	1	0	RPS12	FALSE	TRUE
AKAP12	0	2.2066	1	0.944	0	AKAP12	TRUE	FALSE
C6orf211	0	1.90024	0.968	0	0	C6orf211	TRUE	FALSE
ACTB	0	1.74868	1	1	0	ACTB	TRUE	FALSE
RAC1	0	2.47506	1	0.846	0	RAC1	TRUE	FALSE
TOMM7	0	-1.23674	1	1	0	TOMM7	FALSE	TRUE
PSMA2	0	-1.71723	0	0.982	0	PSMA2	FALSE	TRUE
PSMA2.1	0	1.63331	0.983	0	0	PSMA2.1	TRUE	FALSE
RPL36A	0	-2.17564	0.977	1	0	RPL36A	FALSE	TRUE
TMEM66	0	1.33415	0.949	0	0	TMEM66	TRUE	FALSE
RPL30	0	-1.33423	1	1	0	RPL30	FALSE	TRUE
RPL35	0	-0.997167	1	1	0	RPL35	FALSE	FALSE
RPL7A	0	-0.919602	1	1	0	RPL7A	FALSE	FALSE
RPS24	0	-1.46514	1	1	0	RPS24	FALSE	TRUE
NDUFB8	0	-2.02972	0	0.993	0	NDUFB8	FALSE	TRUE
NDUFB8.1	0	1.97931	0.995	0	0	NDUFB8.1	TRUE	FALSE
RPLP2	0	-1.29319	1	1	0	RPLP2	FALSE	TRUE
RPL27A	0	-0.97338	1	1	0	RPL27A	FALSE	FALSE
RPS13	0	-0.799807	1	1	0	RPS13	FALSE	FALSE
C11orf48	0	1.38405	0.958	0	0	C11orf48	TRUE	FALSE
FAU	0	-0.850129	1	1	0	FAU	FALSE	FALSE
RPS25	0	-1.27919	1	1	0	RPS25	FALSE	TRUE
TPI1	0	1.53857	1	1	0	TPI1	TRUE	FALSE
RPS26	0	-1.84373	1	1	0	RPS26	FALSE	TRUE
MRP63	0	1.62392	0.975	0	0	MRP63	TRUE	FALSE
RPL21	0	-0.755856	1	1	0	RPL21	FALSE	FALSE
TPT1	0	-1.28769	1	1	0	TPT1	FALSE	TRUE
RPS29	0	-1.42389	1	1	0	RPS29	FALSE	TRUE
SNRPN	0	-1.1076	0.08	0.896	0	SNRPN	FALSE	TRUE
PTPLAD1	0	1.34592	0.915	0	0	PTPLAD1	TRUE	FALSE
RPLP1	0	-0.855978	1	1	0	RPLP1	FALSE	FALSE
PKM	0	1.79684	1	0.987	0	PKM	TRUE	FALSE
RPS17	0	-5.97594	0.142	1	0	RPS17	FALSE	TRUE
RPS15A	0	-1.13756	1	1	0	RPS15A	FALSE	TRUE
RPL13	0	-0.741261	1	1	0	RPL13	FALSE	FALSE
EIF5A	0	1.61968	1	0.846	0	EIF5A	TRUE	FALSE
EIF4A1	0	2.50737	1	0.994	0	EIF4A1	TRUE	FALSE
LSMD1	0	1.04125	0.89	0	0	LSMD1	TRUE	FALSE
RPL26	0	-1.30675	1	1	0	RPL26	FALSE	TRUE
RPL23A	0	-1.22325	1	1	0	RPL23A	FALSE	TRUE
RPL19	0	-0.820347	1	1	0	RPL19	FALSE	FALSE
RPL27	0	-1.42896	1	1	0	RPL27	FALSE	TRUE
RPL38	0	-1.73777	1	1	0	RPL38	FALSE	TRUE
FAM195B	0	-1.3471	0.078	0.975	0	FAM195B	FALSE	TRUE
IER3IP1	0	-0.824245	0	0.835	0	IER3IP1	FALSE	FALSE
MMP24.AS1	0	1.19806	0.924	0	0	MMP24.AS1	TRUE	FALSE
RPS21	0	-1.77802	1	1	0	RPS21	FALSE	TRUE
UQCR11	0	-2.61593	0	0.999	0	UQCR11	FALSE	TRUE
UQCR11.1	0	2.16884	0.998	0	0	UQCR11.1	TRUE	FALSE
C19orf10	0	1.29865	0.947	0	0	C19orf10	TRUE	FALSE
RPL36	0	-1.07495	1	1	0	RPL36	FALSE	TRUE
NDUFA7	0	-0.925633	0.001	0.851	0	NDUFA7	FALSE	FALSE
RPS28	0	-0.996488	1	1	0	RPS28	FALSE	FALSE
RPS16	0	-0.947874	1	1	0	RPS16	FALSE	FALSE
RPL28	0	-1.09378	1	1	0	RPL28	FALSE	TRUE
RPS4Y1	0	-3.23806	0	0.991	0	RPS4Y1	FALSE	TRUE
PRODH	0	2.00672	0.991	0.061	0	PRODH	TRUE	FALSE
YWHAH	0	1.5557	0.998	0.583	0	YWHAH	TRUE	FALSE
NHP2L1	0	2.23285	0.998	0	0	NHP2L1	TRUE	FALSE
CBS	0	1.2092	0.918	0.032	0	CBS	TRUE	FALSE
U2AF1	0	2.25106	0.999	0.155	0	U2AF1	TRUE	FALSE
MT.ND1	0	3.33162	0.999	0	0	MT.ND1	TRUE	FALSE
MT.ND2	0	3.47056	0.999	0	0	MT.ND2	TRUE	FALSE
MT.CO1	0	5.69893	1	0	0	MT.CO1	TRUE	FALSE
MT.CO2	0	5.3381	1	0	0	MT.CO2	TRUE	FALSE
MT.ATP6	0	4.31659	1	0	0	MT.ATP6	TRUE	FALSE
MT.CO3	0	5.5657	1	0	0	MT.CO3	TRUE	FALSE
MT.ND3	0	2.24318	0.997	0	0	MT.ND3	TRUE	FALSE
MT.ND4	0	4.61361	1	0	0	MT.ND4	TRUE	FALSE
MT.ND5	0	2.30944	0.996	0	0	MT.ND5	TRUE	FALSE
MT.CYB	0	4.19131	1	0	0	MT.CYB	TRUE	FALSE
FAAP20	0	-1.5008	0	0.976	0	FAAP20	FALSE	TRUE
LINC01356	0	-2.21224	0	0.879	0	LINC01356	FALSE	TRUE
SF3B6	0	-2.0376	0	0.998	0	SF3B6	FALSE	TRUE
NCBP2-AS2	0	-1.44257	0	0.968	0	NCBP2-AS2	FALSE	TRUE
PLPP1	0	-1.56071	0	0.967	0	PLPP1	FALSE	TRUE
EPB41L4A-AS1	0	-1.41218	0	0.931	0	EPB41L4A-AS1	FALSE	TRUE
HLA-B	0	-1.30393	0	0.89	0	HLA-B	FALSE	TRUE
LSM8	0	-1.24722	0	0.96	0	LSM8	FALSE	TRUE
AC090498.1	0	-1.18522	0	0.869	0	AC090498.1	FALSE	TRUE
LINC01420	0	-1.36252	0	0.949	0	LINC01420	FALSE	TRUE
SARAF	0	-1.08115	0	0.89	0	SARAF	FALSE	TRUE
MRPL57	0	-1.96458	0	0.994	0	MRPL57	FALSE	TRUE
MYDGF	0	-1.2039	0	0.913	0	MYDGF	FALSE	TRUE
PCAT14	0	-1.42117	0	0.935	0	PCAT14	FALSE	TRUE
SNU13	0	-2.22536	0	0.999	0	SNU13	FALSE	TRUE
MT-ND1	0	-4.18336	0	0.999	0	MT-ND1	FALSE	TRUE
MT-ND2	0	-4.58156	0	1	0	MT-ND2	FALSE	TRUE
MT-CO1	0	-5.66052	0	1	0	MT-CO1	FALSE	TRUE
MT-CO2	0	-5.95237	0	1	0	MT-CO2	FALSE	TRUE
MT-ATP6	0	-4.6754	0	0.998	0	MT-ATP6	FALSE	TRUE
MT-CO3	0	-5.56953	0	0.999	0	MT-CO3	FALSE	TRUE
MT-ND3	0	-2.80273	0	0.997	0	MT-ND3	FALSE	TRUE
MT-ND4	0	-4.82293	0	0.999	0	MT-ND4	FALSE	TRUE
MT-ND5	0	-1.63681	0	0.967	0	MT-ND5	FALSE	TRUE
MT-CYB	0	-4.87803	0	1	0	MT-CYB	FALSE	TRUE
ARMT1	1.88572e-307	-1.05432	0	0.833	8.57192e-303	ARMT1	FALSE	TRUE
RPL18	8.21181e-306	-0.764065	1	1	3.73284e-301	RPL18	FALSE	FALSE
RPL11	2.70108e-305	-0.708592	1	1	1.22783e-300	RPL11	FALSE	FALSE
RPS18	4.55365e-305	-0.743621	1	1	2.06995e-300	RPS18	FALSE	FALSE
PDPN	1.40544e-302	1.5423	1	0.999	6.38872e-298	PDPN	TRUE	FALSE
ZFAS1	5.70016e-302	-1.42855	0.954	0.999	2.59112e-297	ZFAS1	FALSE	TRUE
RPS14	3.36904e-301	-0.637567	1	1	1.53147e-296	RPS14	FALSE	FALSE
RPS7	1.16777e-300	-0.627002	1	1	5.30832e-296	RPS7	FALSE	FALSE
RPS20	1.62425e-300	-0.807592	1	1	7.38336e-296	RPS20	FALSE	FALSE
RPL12	2.13864e-300	-0.950354	1	1	9.72163e-296	RPL12	FALSE	FALSE
UTF1	6.54433e-300	1.78823	0.952	0.267	2.97485e-295	UTF1	TRUE	FALSE
C11orf83	1.0109e-299	0.966547	0.853	0	4.59524e-295	C11orf83	FALSE	FALSE
HDHD1	7.92464e-298	0.952689	0.85	0	3.6023e-293	HDHD1	FALSE	FALSE
TUBA1A	7.67436e-297	2.06093	1	0.986	3.48854e-292	TUBA1A	TRUE	FALSE
RPL34	1.28461e-296	-0.779653	1	1	5.83944e-292	RPL34	FALSE	FALSE
RPL4	1.40218e-296	-0.786509	1	1	6.37389e-292	RPL4	FALSE	FALSE
UBA52	3.44643e-296	-0.711017	1	1	1.56665e-291	UBA52	FALSE	FALSE
PLS3	3.57582e-294	1.80882	0.99	0.729	1.62546e-289	PLS3	TRUE	FALSE
RPL6	8.87329e-293	-0.718356	1	1	4.03353e-288	RPL6	FALSE	FALSE
H1FX	5.61624e-292	1.36355	0.96	0.361	2.55298e-287	H1FX	TRUE	FALSE
HLA-C	1.0941e-291	-0.940638	0	0.803	4.97347e-287	HLA-C	FALSE	FALSE
GSN	2.45023e-291	1.59388	0.995	0.818	1.1138e-286	GSN	TRUE	FALSE
SFRP2	3.60236e-291	1.74925	0.999	0.781	1.63752e-286	SFRP2	TRUE	FALSE
COX16	5.04931e-291	1.09563	0.943	0.251	2.29527e-286	COX16	TRUE	FALSE
BASP1	2.51482e-290	1.68372	0.994	0.708	1.14316e-285	BASP1	TRUE	FALSE
RPL39	1.12571e-289	-0.726411	1	1	5.11712e-285	RPL39	FALSE	FALSE
RTN4	7.0468e-289	1.42583	0.994	0.764	3.20327e-284	RTN4	TRUE	FALSE
TCL1A	2.31607e-288	-2.52828	0.064	0.848	1.05281e-283	TCL1A	FALSE	TRUE
PRDX4	3.18715e-288	1.42791	1	0.991	1.44878e-283	PRDX4	TRUE	FALSE
RPSAP58	1.55975e-287	0.860644	0.83	0	7.09014e-283	RPSAP58	FALSE	FALSE
TCEA1	2.66162e-287	1.49801	1	0.994	1.20989e-282	TCEA1	TRUE	FALSE
COX6A1	1.31999e-286	-0.919365	0.998	0.999	6.00027e-282	COX6A1	FALSE	FALSE
MORC4	2.86928e-286	1.30586	0.928	0.215	1.30429e-281	MORC4	TRUE	FALSE
GMPR	3.3441e-286	1.51893	0.996	0.789	1.52013e-281	GMPR	TRUE	FALSE
IER3IP1.1	1.82782e-282	0.848673	0.82	0	8.30874e-278	IER3IP1.1	FALSE	FALSE
RPL13A	4.75908e-281	-0.649244	1	1	2.16333e-276	RPL13A	FALSE	FALSE
RPS3	5.84378e-281	-0.640726	1	1	2.65641e-276	RPS3	FALSE	FALSE
RPS15	1.06236e-280	-0.568124	1	1	4.82918e-276	RPS15	FALSE	FALSE
HMGA1	5.67425e-280	0.958785	1	1	2.57934e-275	HMGA1	FALSE	FALSE
SNX2	2.51356e-278	1.5587	0.998	0.895	1.14259e-273	SNX2	TRUE	FALSE
RPS6	4.15512e-276	-0.574361	1	1	1.88879e-271	RPS6	FALSE	FALSE
YBX1	1.16217e-275	1.02622	1	0.987	5.28286e-271	YBX1	TRUE	FALSE
PTP4A2	6.1426e-275	1.22428	0.964	0.422	2.79224e-270	PTP4A2	TRUE	FALSE
PYM1	7.50413e-275	-0.72607	0	0.77	3.41115e-270	PYM1	FALSE	FALSE
RPL23	8.81016e-275	-0.732026	1	1	4.00483e-270	RPL23	FALSE	FALSE
RABL5	2.79044e-274	0.822376	0.804	0	1.26845e-269	RABL5	FALSE	FALSE
C16orf80	2.79044e-274	0.821573	0.804	0	1.26845e-269	C16orf80	FALSE	FALSE
HLA.A	7.87637e-274	0.907002	0.803	0	3.58036e-269	HLA.A	FALSE	FALSE
PDIA6	1.29859e-273	1.37733	0.998	0.939	5.90301e-269	PDIA6	TRUE	FALSE
LDHA	1.43641e-273	1.93077	1	0.947	6.52949e-269	LDHA	TRUE	FALSE
PGK1	3.24015e-273	1.50835	0.996	0.931	1.47288e-268	PGK1	TRUE	FALSE
RP11.345J4.5	6.25716e-273	0.837912	0.801	0	2.84432e-268	RP11.345J4.5	FALSE	FALSE
SVBP	7.60148e-273	-0.708465	0	0.766	3.4554e-268	SVBP	FALSE	FALSE
CD24	7.60114e-272	-0.895371	0	0.764	3.45525e-267	CD24	FALSE	FALSE
GPX2	3.39141e-271	1.95801	0.977	0.461	1.54163e-266	GPX2	TRUE	FALSE
SMAGP	3.69209e-271	1.72898	1	0.987	1.67831e-266	SMAGP	TRUE	FALSE
TPM4	4.30414e-271	1.18657	0.999	0.986	1.95653e-266	TPM4	TRUE	FALSE
AP2M1	2.3317e-270	1.06913	1	0.997	1.05992e-265	AP2M1	TRUE	FALSE
PRKAR2B	4.22133e-270	1.25179	0.986	0.627	1.91889e-265	PRKAR2B	TRUE	FALSE
COL4A3BP	1.97139e-269	1.39106	0.998	0.906	8.96134e-265	COL4A3BP	TRUE	FALSE
ALDOA	2.31472e-269	1.00274	1	1	1.0522e-264	ALDOA	TRUE	FALSE
CHCHD2	2.8814e-266	1.31533	0.998	0.837	1.3098e-261	CHCHD2	TRUE	FALSE
SMS	9.58379e-266	1.32037	0.995	0.822	4.3565e-261	SMS	TRUE	FALSE
DLK1	1.07448e-265	1.86783	0.914	0.22	4.88428e-261	DLK1	TRUE	FALSE
L1TD1	1.03722e-264	1.30873	0.999	0.97	4.71488e-260	L1TD1	TRUE	FALSE
MMP24-AS1	2.02008e-263	-1.03556	0	0.746	9.18268e-259	MMP24-AS1	FALSE	TRUE
PSIP1	2.02107e-263	1.22007	0.986	0.674	9.1872e-259	PSIP1	TRUE	FALSE
SKP1	3.30602e-263	1.00701	1	0.993	1.50282e-258	SKP1	TRUE	FALSE
TUBB	8.04538e-263	0.98784	1	1	3.65719e-258	TUBB	FALSE	FALSE
SDC2	5.08922e-262	1.34992	0.997	0.923	2.31341e-257	SDC2	TRUE	FALSE
NAPRT1	6.09002e-261	0.790274	0.777	0	2.76834e-256	NAPRT1	FALSE	FALSE
MRPL23	1.09996e-260	1.15004	0.985	0.562	5.00009e-256	MRPL23	TRUE	FALSE
GLRX5	1.19852e-260	1.01258	0.925	0.315	5.4481e-256	GLRX5	TRUE	FALSE
ANXA2	2.12903e-260	1.31554	0.999	0.975	9.67795e-256	ANXA2	TRUE	FALSE
SLC16A3	3.7542e-260	1.38339	0.951	0.441	1.70655e-255	SLC16A3	TRUE	FALSE
TMEM123	4.85131e-257	1.24714	0.998	0.948	2.20526e-252	TMEM123	TRUE	FALSE
EZR	7.1599e-257	1.31397	0.99	0.757	3.25468e-252	EZR	TRUE	FALSE
LAPTM4A	1.20718e-256	1.34676	1	0.998	5.4875e-252	LAPTM4A	TRUE	FALSE
TMA7	6.20624e-256	-0.897354	1	1	2.82117e-251	TMA7	FALSE	FALSE
PDIA3	3.47353e-255	1.35402	0.99	0.882	1.57896e-250	PDIA3	TRUE	FALSE
MALAT1	1.69863e-254	1.4871	1	0.999	7.72147e-250	MALAT1	TRUE	FALSE
PNRC2	8.20722e-253	-0.832252	0.124	0.839	3.73075e-248	PNRC2	FALSE	FALSE
UQCC3	3.09925e-252	-0.793797	0	0.723	1.40883e-247	UQCC3	FALSE	FALSE
ZFAND6	3.39822e-251	1.10808	0.995	0.854	1.54473e-246	ZFAND6	TRUE	FALSE
RPL41	3.73054e-251	-0.67478	1	1	1.69579e-246	RPL41	FALSE	FALSE
APP	7.44107e-251	1.34624	0.995	0.891	3.38249e-246	APP	TRUE	FALSE
PHLDA3	4.95074e-250	1.26966	0.997	0.918	2.25046e-245	PHLDA3	TRUE	FALSE
MARCKSL1	8.64317e-250	1.04067	1	0.984	3.92893e-245	MARCKSL1	TRUE	FALSE
MORF4L2	2.14309e-249	1.17561	0.995	0.901	9.74185e-245	MORF4L2	TRUE	FALSE
DIAPH2	2.34296e-249	1.1017	0.93	0.348	1.06504e-244	DIAPH2	TRUE	FALSE
HLA.DQB1	2.98641e-249	0.951489	0.752	0	1.35753e-244	HLA.DQB1	FALSE	FALSE
OST4	3.8684e-249	-0.909289	0.998	1	1.75846e-244	OST4	FALSE	FALSE
ID3	4.13702e-249	1.68088	0.999	0.963	1.88057e-244	ID3	TRUE	FALSE
C8orf59	1.11962e-248	-1.13213	0.68	0.976	5.08947e-244	C8orf59	FALSE	TRUE
WAPAL	5.70188e-248	0.728747	0.75	0	2.59191e-243	WAPAL	FALSE	FALSE
HSP90B1	1.57944e-246	1.43277	0.997	0.955	7.17966e-242	HSP90B1	TRUE	FALSE
RTN3	4.71452e-246	1.13913	0.994	0.853	2.14308e-241	RTN3	TRUE	FALSE
IFT22	5.10016e-246	-0.609494	0	0.71	2.31838e-241	IFT22	FALSE	FALSE
HIST3H2A	1.10928e-245	-0.926469	0.013	0.725	5.04245e-241	HIST3H2A	FALSE	FALSE
HSPD1	8.31661e-245	1.19874	1	0.983	3.78048e-240	HSPD1	TRUE	FALSE
VWA1	8.40084e-245	1.0384	0.932	0.381	3.81877e-240	VWA1	TRUE	FALSE
AP1S2	4.9828e-244	1.0299	0.943	0.451	2.26503e-239	AP1S2	TRUE	FALSE
HSPA5	6.91218e-244	1.62303	0.995	0.913	3.14207e-239	HSPA5	TRUE	FALSE
UQCRB	7.35697e-244	-0.819068	1	1	3.34426e-239	UQCRB	FALSE	FALSE
LBH	1.1021e-243	1.38229	0.993	0.795	5.00982e-239	LBH	TRUE	FALSE
FKBP1A	2.44983e-243	1.03321	1	0.996	1.11362e-238	FKBP1A	TRUE	FALSE
PITPNA-AS1	3.12906e-242	-0.614819	0	0.702	1.42238e-237	PITPNA-AS1	FALSE	FALSE
APOC1	1.25853e-241	-1.31407	0.897	0.996	5.72091e-237	APOC1	FALSE	TRUE
RPS4X	1.3679e-241	0.499913	1	1	6.21808e-237	RPS4X	FALSE	FALSE
2021-09-07	4.74537e-241	1.08496	0.989	0.765	2.1571e-236	2021-09-07	TRUE	FALSE
PCSK1N	5.64977e-241	1.3037	1	0.877	2.56821e-236	PCSK1N	TRUE	FALSE
SGK1	8.03025e-240	1.30867	0.941	0.39	3.65031e-235	SGK1	TRUE	FALSE
LAMP1	1.09524e-239	1.04199	0.972	0.659	4.97865e-235	LAMP1	TRUE	FALSE
RBBP7	1.25059e-239	1.07687	0.961	0.618	5.68482e-235	RBBP7	TRUE	FALSE
RP11-798K23.4	6.11592e-239	-0.714193	0	0.695	2.78012e-234	RP11-798K23.4	FALSE	FALSE
C12orf44	1.09702e-238	0.670101	0.73	0	4.98672e-234	C12orf44	FALSE	FALSE
KHDRBS1	9.34106e-238	1.03278	0.987	0.745	4.24616e-233	KHDRBS1	TRUE	FALSE
NFE2L3	4.80731e-237	1.17495	0.939	0.494	2.18526e-232	NFE2L3	TRUE	FALSE
RPS11	1.4901e-236	-0.587445	1	1	6.77355e-232	RPS11	FALSE	FALSE
WIBG	9.00479e-236	0.659065	0.724	0	4.09331e-231	WIBG	FALSE	FALSE
HDGFRP2	9.00479e-236	0.694236	0.724	0	4.09331e-231	HDGFRP2	FALSE	FALSE
ACTG1	2.20414e-235	0.912103	1	1	1.00194e-230	ACTG1	FALSE	FALSE
SAT1	2.55481e-235	1.50665	1	1	1.16134e-230	SAT1	TRUE	FALSE
ELOVL6	3.91136e-235	1.09055	0.977	0.701	1.77799e-230	ELOVL6	TRUE	FALSE
RP11.20D14.6	6.07606e-235	0.682255	0.722	0	2.762e-230	RP11.20D14.6	FALSE	FALSE
DDIT4	1.61497e-234	1.23012	0.993	0.767	7.34116e-230	DDIT4	TRUE	FALSE
EPB41L4A.AS1	4.08526e-234	0.732706	0.72	0	1.85704e-229	EPB41L4A.AS1	FALSE	FALSE
MT.ND6	4.08526e-234	0.715044	0.72	0	1.85704e-229	MT.ND6	FALSE	FALSE
KDM5B	4.25191e-234	1.02985	0.967	0.625	1.93279e-229	KDM5B	TRUE	FALSE
CTSL	7.07648e-234	1.46124	0.995	0.889	3.21675e-229	CTSL	TRUE	FALSE
EIF1AY	2.38816e-233	-0.683823	0	0.683	1.08559e-228	EIF1AY	FALSE	FALSE
FGF13	2.24874e-232	1.13669	0.979	0.705	1.02221e-227	FGF13	TRUE	FALSE
SLC2A3	2.6818e-232	1.18305	0.985	0.691	1.21907e-227	SLC2A3	TRUE	FALSE
EEF1B2	4.68908e-230	-0.571092	1	1	2.13151e-225	EEF1B2	FALSE	FALSE
SMIM10L1	3.39238e-229	-0.602184	0	0.674	1.54207e-224	SMIM10L1	FALSE	FALSE
BLOC1S4	5.57808e-229	0.792347	0.86	0.212	2.53563e-224	BLOC1S4	FALSE	FALSE
KIF5B	1.1039e-228	1.23381	0.997	0.918	5.01799e-224	KIF5B	TRUE	FALSE
ARPC5	1.82148e-227	1.0969	0.99	0.837	8.27989e-223	ARPC5	TRUE	FALSE
CHMP4B	4.78873e-227	0.97821	0.976	0.699	2.17681e-222	CHMP4B	FALSE	FALSE
C7orf55.LUC7L2	9.77973e-227	0.651775	0.704	0	4.44557e-222	C7orf55.LUC7L2	FALSE	FALSE
FAM60A	7.01235e-226	1.01978	0.99	0.832	3.1876e-221	FAM60A	TRUE	FALSE
MKRN1	3.48777e-225	1.03262	0.999	0.952	1.58544e-220	MKRN1	TRUE	FALSE
YWHAQ	1.75561e-224	0.981354	0.998	0.971	7.98046e-220	YWHAQ	FALSE	FALSE
GDI2	2.40516e-224	1.0432	1	0.969	1.09331e-219	GDI2	TRUE	FALSE
ZNF259	6.70756e-224	0.607511	0.698	0	3.04906e-219	ZNF259	FALSE	FALSE
CALM2	1.03708e-223	1.20145	1	0.996	4.71425e-219	CALM2	TRUE	FALSE
RPS3A	1.78752e-223	-0.447642	1	1	8.12554e-219	RPS3A	FALSE	FALSE
CXADR	4.63051e-223	1.06669	0.973	0.715	2.10489e-218	CXADR	TRUE	FALSE
ZNF667-AS1	2.36318e-222	-0.566117	0	0.659	1.07423e-217	ZNF667-AS1	FALSE	FALSE
RP11.426L16.8	2.74753e-222	1.34327	0.694	0	1.24894e-217	RP11.426L16.8	TRUE	FALSE
FAM118A	3.23603e-222	0.79261	0.83	0.171	1.471e-217	FAM118A	FALSE	FALSE
MLEC	1.75007e-221	0.966813	0.996	0.888	7.95529e-217	MLEC	FALSE	FALSE
AKR1B1	1.75694e-221	0.971269	0.994	0.898	7.9865e-217	AKR1B1	FALSE	FALSE
SLIRP	4.81136e-221	-0.860238	0.995	0.999	2.1871e-216	SLIRP	FALSE	FALSE
SNX10	6.142e-221	1.07922	0.95	0.543	2.79197e-216	SNX10	TRUE	FALSE
PTMS	9.2884e-221	1.08963	0.994	0.794	4.22223e-216	PTMS	TRUE	FALSE
EIF4G2	1.04285e-220	1.07816	0.996	0.961	4.7405e-216	EIF4G2	TRUE	FALSE
SLC3A2	1.07086e-220	1.18947	0.992	0.918	4.86781e-216	SLC3A2	TRUE	FALSE
PTMA	5.25713e-220	0.866753	1	1	2.38973e-215	PTMA	FALSE	FALSE
SEPHS2	6.93588e-220	0.668312	0.716	0.021	3.15284e-215	SEPHS2	FALSE	FALSE
ATG101	1.21264e-219	-0.532884	0	0.653	5.51229e-215	ATG101	FALSE	FALSE
MT.ND4L	1.10859e-218	0.61933	0.686	0	5.03933e-214	MT.ND4L	FALSE	FALSE
GSTT1	6.94935e-218	0.593035	0.684	0	3.15897e-213	GSTT1	FALSE	FALSE
HACD3	7.62181e-218	-0.609036	0	0.648	3.46465e-213	HACD3	FALSE	FALSE
FBLN1	2.48994e-217	0.956042	0.976	0.708	1.13185e-212	FBLN1	FALSE	FALSE
ELAVL1	8.39976e-217	0.859001	0.946	0.541	3.81828e-212	ELAVL1	FALSE	FALSE
XRCC5	5.09063e-216	0.959985	0.996	0.927	2.31405e-211	XRCC5	FALSE	FALSE
KAL1	6.73519e-216	0.65609	0.68	0	3.06161e-211	KAL1	FALSE	FALSE
CAP1	8.51487e-216	0.974367	1	0.975	3.87061e-211	CAP1	FALSE	FALSE
POU5F1	9.17178e-216	0.681305	1	1	4.16922e-211	POU5F1	FALSE	FALSE
RPL18A	6.07511e-215	-0.475291	1	1	2.76156e-210	RPL18A	FALSE	FALSE
AK6	6.2035e-213	-0.534028	0	0.637	2.81993e-208	AK6	FALSE	FALSE
CCT8	6.46463e-213	0.938903	0.998	0.969	2.93863e-208	CCT8	FALSE	FALSE
FTH1	1.62586e-212	0.689375	1	1	7.39067e-208	FTH1	FALSE	FALSE
EMC10	1.68187e-212	0.778494	0.869	0.155	7.64526e-208	EMC10	FALSE	FALSE
BNIP3L	2.63892e-212	0.931561	0.951	0.574	1.19957e-207	BNIP3L	FALSE	FALSE
CLDN6	3.48731e-212	1.12195	0.999	0.963	1.58523e-207	CLDN6	TRUE	FALSE
CNN3	2.18408e-210	0.975467	0.926	0.448	9.92819e-206	CNN3	FALSE	FALSE
ITFG3	2.19272e-210	0.551266	0.667	0	9.96743e-206	ITFG3	FALSE	FALSE
NQO1	3.06211e-210	1.00637	0.838	0.248	1.39195e-205	NQO1	TRUE	FALSE
RNASEH1-AS1	2.14839e-209	-0.514841	0	0.629	9.76592e-205	RNASEH1-AS1	FALSE	FALSE
CFAP20	2.14839e-209	-0.539783	0	0.629	9.76594e-205	CFAP20	FALSE	FALSE
STMN1	2.75546e-209	0.801022	1	1	1.25255e-204	STMN1	FALSE	FALSE
HNRNPA0	6.86667e-209	0.853576	0.999	0.959	3.12138e-204	HNRNPA0	FALSE	FALSE
CALR	1.02446e-208	1.06592	0.999	0.977	4.65688e-204	CALR	TRUE	FALSE
WSB1	1.34034e-208	0.898389	0.965	0.606	6.09277e-204	WSB1	FALSE	FALSE
PGP	1.02519e-207	0.891011	0.951	0.549	4.6602e-203	PGP	FALSE	FALSE
SNRPF	1.9872e-207	-0.775093	0.982	1	9.0332e-203	SNRPF	FALSE	FALSE
EEF1A1	1.1845e-205	-0.582314	1	1	5.38438e-201	EEF1A1	FALSE	FALSE
ITM2B	1.95913e-205	1.06675	0.997	0.942	8.90564e-201	ITM2B	TRUE	FALSE
TPGS1	1.25562e-204	0.586823	0.692	0.033	5.70768e-200	TPGS1	FALSE	FALSE
CEBPZOS	1.43052e-204	-0.536802	0	0.618	6.50271e-200	CEBPZOS	FALSE	FALSE
SDHAF3	1.43052e-204	-0.508615	0	0.618	6.50271e-200	SDHAF3	FALSE	FALSE
H3F3B	2.69103e-204	0.648948	1	1	1.22326e-199	H3F3B	FALSE	FALSE
PIGX	1.55191e-203	0.895446	0.841	0.247	7.0545e-199	PIGX	FALSE	FALSE
BCAM	6.59414e-203	1.03772	0.944	0.533	2.9975e-198	BCAM	TRUE	FALSE
CCDC23	4.21029e-201	0.53978	0.645	0	1.91387e-196	CCDC23	FALSE	FALSE
RP11.344E13.3	1.0153e-200	0.566756	0.644	0	4.61527e-196	RP11.344E13.3	FALSE	FALSE
ACTR3	8.08003e-200	0.902708	0.961	0.609	3.67294e-195	ACTR3	FALSE	FALSE
GLMP	8.49334e-200	-0.513474	0	0.607	3.86082e-195	GLMP	FALSE	FALSE
SF3B1	2.111e-199	0.869421	0.948	0.61	9.59595e-195	SF3B1	FALSE	FALSE
NRDC	2.29398e-199	-0.538084	0	0.606	1.04277e-194	NRDC	FALSE	FALSE
PRDX1	1.83557e-198	0.80965	1	1	8.34394e-194	PRDX1	FALSE	FALSE
SMARCC1	3.83963e-198	0.884795	0.958	0.686	1.74538e-193	SMARCC1	FALSE	FALSE
RAB31	1.12338e-197	0.983145	0.959	0.678	5.10656e-193	RAB31	FALSE	FALSE
KIAA0020	1.12711e-197	0.565373	0.637	0	5.1235e-193	KIAA0020	FALSE	FALSE
H2AFY	3.03304e-197	0.981188	0.976	0.711	1.37873e-192	H2AFY	FALSE	FALSE
CHI3L2	3.46154e-197	1.14074	0.896	0.313	1.57351e-192	CHI3L2	TRUE	FALSE
EPCAM	4.86405e-197	1.17404	0.991	0.869	2.21105e-192	EPCAM	TRUE	FALSE
KIAA0947	6.45264e-197	0.563059	0.635	0	2.93318e-192	KIAA0947	FALSE	FALSE
ACTN1	9.92136e-197	0.947308	0.968	0.743	4.50995e-192	ACTN1	FALSE	FALSE
CD9	1.90145e-196	1.1073	0.993	0.917	8.64343e-192	CD9	TRUE	FALSE
FAM162B	5.65884e-196	-0.978605	0.294	0.855	2.57234e-191	FAM162B	FALSE	FALSE
PTCHD1	3.29811e-195	0.964918	0.873	0.351	1.49922e-190	PTCHD1	FALSE	FALSE
ITGB1	2.85585e-194	0.884784	0.984	0.786	1.29818e-189	ITGB1	FALSE	FALSE
RPS2	4.42082e-194	-0.36616	1	1	2.00957e-189	RPS2	FALSE	FALSE
NES	1.04425e-193	0.853409	0.83	0.255	4.74685e-189	NES	FALSE	FALSE
2021-09-11	4.00559e-193	0.942974	0.967	0.696	1.82082e-188	2021-09-11	FALSE	FALSE
RAB29	6.08994e-193	-0.5832	0	0.591	2.76831e-188	RAB29	FALSE	FALSE
RPL22L1	7.52883e-193	-0.922255	0.657	0.956	3.42238e-188	RPL22L1	FALSE	FALSE
CHD2	7.90824e-193	0.766382	0.845	0.278	3.59485e-188	CHD2	FALSE	FALSE
KDELR2	1.19966e-192	0.832938	0.993	0.917	5.45327e-188	KDELR2	FALSE	FALSE
PARP1	1.87242e-192	0.864247	0.998	0.965	8.51145e-188	PARP1	FALSE	FALSE
THUMPD3-AS1	1.1443e-191	-0.484383	0	0.588	5.20164e-187	THUMPD3-AS1	FALSE	FALSE
RCN2	1.64379e-191	0.896367	0.979	0.773	7.47219e-187	RCN2	FALSE	FALSE
FSCN1	1.8259e-191	0.875686	0.995	0.885	8.30001e-187	FSCN1	FALSE	FALSE
OTUD6B-AS1	3.03655e-191	-0.475011	0	0.587	1.38032e-186	OTUD6B-AS1	FALSE	FALSE
ANXA5	5.08987e-191	0.902562	0.975	0.824	2.3137e-186	ANXA5	FALSE	FALSE
MTCH1	2.83092e-190	0.79117	0.987	0.857	1.28685e-185	MTCH1	FALSE	FALSE
ENO2	3.1025e-190	0.9325	0.947	0.582	1.41031e-185	ENO2	FALSE	FALSE
SSU72	1.4706e-189	0.803766	0.987	0.834	6.68492e-185	SSU72	FALSE	FALSE
LPPR3	2.03989e-189	0.532822	0.617	0	9.27273e-185	LPPR3	FALSE	FALSE
YWHAE	3.02055e-189	0.72871	1	0.999	1.37305e-184	YWHAE	FALSE	FALSE
MT-ND4L	1.04001e-188	-0.511697	0	0.581	4.7276e-184	MT-ND4L	FALSE	FALSE
PLPP4	7.22337e-188	-0.489459	0	0.579	3.28353e-183	PLPP4	FALSE	FALSE
PLPP5	7.22337e-188	-0.514609	0	0.579	3.28353e-183	PLPP5	FALSE	FALSE
CALU	1.18857e-187	0.865934	0.978	0.799	5.40288e-183	CALU	FALSE	FALSE
RPL10A	1.35596e-187	-0.382093	1	1	6.1638e-183	RPL10A	FALSE	FALSE
C1orf85	1.45423e-187	0.537199	0.613	0	6.6105e-183	C1orf85	FALSE	FALSE
CTNNBIP1	3.22301e-187	0.701922	0.876	0.37	1.46509e-182	CTNNBIP1	FALSE	FALSE
RAP1B	6.02945e-187	0.774387	0.911	0.475	2.74081e-182	RAP1B	FALSE	FALSE
THRAP3	1.53031e-186	0.846965	0.988	0.885	6.95632e-182	THRAP3	FALSE	FALSE
C17orf85	1.86327e-186	0.531925	0.61	0	8.46987e-182	C17orf85	FALSE	FALSE
NDUFA13	2.77078e-186	-0.839798	0.969	0.993	1.25951e-181	NDUFA13	FALSE	FALSE
KANK3	1.53142e-185	1.06058	0.892	0.458	6.96139e-181	KANK3	TRUE	FALSE
HLA-A	2.36769e-185	-0.52941	0	0.573	1.07628e-180	HLA-A	FALSE	FALSE
BRI3	4.12602e-185	0.700818	0.822	0.268	1.87556e-180	BRI3	FALSE	FALSE
COX8A	1.67193e-184	-0.703033	0.995	0.998	7.60009e-180	COX8A	FALSE	FALSE
VIM	2.14597e-184	1.55526	1	0.971	9.75492e-180	VIM	TRUE	FALSE
HLA-E	4.2343e-184	-0.471653	0	0.57	1.92479e-179	HLA-E	FALSE	FALSE
RP11.771K4.1	1.61713e-183	0.57565	0.603	0	7.35098e-179	RP11.771K4.1	FALSE	FALSE
PUM3	2.8826e-183	-0.482078	0	0.568	1.31034e-178	PUM3	FALSE	FALSE
RBM27	3.22542e-182	0.588758	0.742	0.134	1.46618e-177	RBM27	FALSE	FALSE
HNRNPK	3.27472e-182	0.792314	0.999	0.977	1.48859e-177	HNRNPK	FALSE	FALSE
ACN9	4.67415e-182	0.505651	0.599	0	2.12473e-177	ACN9	FALSE	FALSE
ENO1	6.28093e-182	1.02708	1	0.999	2.85512e-177	ENO1	TRUE	FALSE
TMED9	9.49928e-182	0.770142	0.999	0.988	4.31809e-177	TMED9	FALSE	FALSE
KLF4	1.91534e-181	0.92731	0.956	0.648	8.70658e-177	KLF4	FALSE	FALSE
RP11-382A20.3	3.431e-181	-0.44876	0	0.563	1.55963e-176	RP11-382A20.3	FALSE	FALSE
BCAP31	7.66825e-181	0.786583	0.989	0.907	3.48576e-176	BCAP31	FALSE	FALSE
SLC25A5	1.34602e-179	0.741362	1	0.999	6.11862e-175	SLC25A5	FALSE	FALSE
UQCRH	1.43484e-179	-0.524985	1	1	6.52234e-175	UQCRH	FALSE	FALSE
PSMD2	9.05436e-177	0.824349	0.954	0.755	4.11584e-172	PSMD2	FALSE	FALSE
MT-ND6	1.16804e-176	-0.517381	0	0.552	5.30957e-172	MT-ND6	FALSE	FALSE
MEF2BNB	6.57299e-176	0.466365	0.584	0	2.98788e-171	MEF2BNB	FALSE	FALSE
RPS19	8.30698e-176	-0.368257	1	1	3.77611e-171	RPS19	FALSE	FALSE
HMGA2	1.03617e-175	0.775676	0.84	0.315	4.71012e-171	HMGA2	FALSE	FALSE
PGAM1	2.6484e-175	0.771198	0.999	0.998	1.20388e-170	PGAM1	FALSE	FALSE
TGIF1	3.90067e-175	0.927437	0.97	0.752	1.77313e-170	TGIF1	FALSE	FALSE
TMEM258	4.71145e-175	-0.596195	0.999	1	2.14169e-170	TMEM258	FALSE	FALSE
BORCS8	1.29408e-174	-0.412015	0	0.546	5.88249e-170	BORCS8	FALSE	FALSE
CARHSP1	1.46669e-174	0.62829	1	0.999	6.66715e-170	CARHSP1	FALSE	FALSE
TUBA1B	1.54783e-174	1.10096	1	1	7.03598e-170	TUBA1B	TRUE	FALSE
CXCR4	1.91132e-174	1.03692	0.984	0.852	8.68827e-170	CXCR4	TRUE	FALSE
APLP2	3.98556e-174	0.834503	0.988	0.883	1.81172e-169	APLP2	FALSE	FALSE
CAPZB	4.21106e-174	0.730134	0.997	0.988	1.91422e-169	CAPZB	FALSE	FALSE
AGPAT6	2.09337e-173	0.4713	0.578	0	9.51583e-169	AGPAT6	FALSE	FALSE
SETD5.AS1	2.09337e-173	0.470516	0.578	0	9.51584e-169	SETD5.AS1	FALSE	FALSE
ATP5G2	7.51964e-173	-0.657396	0.999	0.999	3.4182e-168	ATP5G2	FALSE	FALSE
REST	1.35718e-172	0.858472	0.977	0.848	6.16933e-168	REST	FALSE	FALSE
HIAT1	2.44655e-172	0.472303	0.575	0	1.11213e-167	HIAT1	FALSE	FALSE
P4HB	2.8516e-172	0.7728	0.991	0.902	1.29625e-167	P4HB	FALSE	FALSE
BAMBI	3.50198e-172	0.99821	0.969	0.771	1.59189e-167	BAMBI	FALSE	FALSE
LACTB	3.52837e-172	0.792329	0.88	0.452	1.60389e-167	LACTB	FALSE	FALSE
OAZ2	6.23938e-172	0.76994	0.98	0.817	2.83624e-167	OAZ2	FALSE	FALSE
PTOV1	9.75166e-172	0.707233	0.911	0.562	4.43281e-167	PTOV1	FALSE	FALSE
TXNDC12	1.24284e-171	0.799368	0.995	0.952	5.64957e-167	TXNDC12	FALSE	FALSE
PEG10	2.10561e-171	1.14632	0.986	0.858	9.57147e-167	PEG10	TRUE	FALSE
RP11-11N9.4	2.30749e-171	-0.430688	0	0.538	1.04891e-166	RP11-11N9.4	FALSE	FALSE
DDX5	2.97326e-171	0.79536	0.994	0.972	1.35155e-166	DDX5	FALSE	FALSE
YBX3	5.82345e-171	0.766101	0.896	0.542	2.64716e-166	YBX3	FALSE	FALSE
SLC16A2	7.72019e-171	0.733324	0.824	0.322	3.50937e-166	SLC16A2	FALSE	FALSE
RP11.798K23.4	1.45003e-170	0.541482	0.571	0	6.59139e-166	RP11.798K23.4	FALSE	FALSE
PCMT1	3.49794e-170	0.822591	0.986	0.904	1.59006e-165	PCMT1	FALSE	FALSE
CHD1	4.95134e-170	0.766891	0.886	0.456	2.25073e-165	CHD1	FALSE	FALSE
VDAC2	1.22424e-168	0.653682	1	0.991	5.56504e-164	VDAC2	FALSE	FALSE
MRPS17	3.90809e-168	-0.390528	0.001	0.532	1.7765e-163	MRPS17	FALSE	FALSE
CBX1	9.1294e-168	0.774811	0.982	0.845	4.14995e-163	CBX1	FALSE	FALSE
PSMA4	1.31676e-167	0.780749	0.998	0.943	5.98561e-163	PSMA4	FALSE	FALSE
PGRMC1	1.80836e-167	0.780759	0.951	0.645	8.22028e-163	PGRMC1	FALSE	FALSE
WASH4P	2.14527e-167	0.449957	0.563	0	9.75174e-163	WASH4P	FALSE	FALSE
NRK	4.53406e-167	0.812703	0.901	0.533	2.06105e-162	NRK	FALSE	FALSE
SLMO2	4.80903e-167	0.448061	0.562	0	2.18604e-162	SLMO2	FALSE	FALSE
TPGS2	9.09146e-167	0.76952	0.977	0.843	4.13271e-162	TPGS2	FALSE	FALSE
CALM3	1.55882e-166	0.658275	1	0.995	7.08593e-162	CALM3	FALSE	FALSE
SNHG25	1.56336e-166	-0.418471	0	0.526	7.10656e-162	SNHG25	FALSE	FALSE
LSM7	2.01544e-166	-0.616589	1	1	9.16159e-162	LSM7	FALSE	FALSE
LINC00116	2.23818e-166	-0.587242	0.26	0.795	1.01741e-161	LINC00116	FALSE	FALSE
HNRNPD	3.32755e-166	0.77655	0.99	0.906	1.5126e-161	HNRNPD	FALSE	FALSE
NAE1	3.62621e-166	0.816686	0.967	0.797	1.64837e-161	NAE1	FALSE	FALSE
DST	8.76198e-166	0.931547	0.9	0.538	3.98293e-161	DST	FALSE	FALSE
POLR2L	9.67095e-166	-0.712022	0.995	1	4.39612e-161	POLR2L	FALSE	FALSE
GSTA3	2.90211e-165	0.814184	0.86	0.349	1.31921e-160	GSTA3	FALSE	FALSE
TPT1-AS1	6.1977e-165	-0.445794	0	0.522	2.81729e-160	TPT1-AS1	FALSE	FALSE
ARF5	2.08083e-164	0.700062	0.974	0.765	9.45885e-160	ARF5	FALSE	FALSE
VDAC1	3.61866e-164	0.745312	0.984	0.818	1.64494e-159	VDAC1	FALSE	FALSE
CRHBP	6.53278e-164	1.37361	0.9	0.52	2.96961e-159	CRHBP	TRUE	FALSE
GAPDH	1.33467e-163	0.490254	1	1	6.067e-159	GAPDH	FALSE	FALSE
RAB11B-AS1	2.42311e-163	-0.421041	0	0.518	1.10147e-158	RAB11B-AS1	FALSE	FALSE
TPM3	1.13331e-162	0.755512	0.991	0.931	5.15168e-158	TPM3	FALSE	FALSE
CTD-2336O2.1	1.50726e-162	-0.380565	0	0.516	6.85156e-158	CTD-2336O2.1	FALSE	FALSE
MSH2	3.07562e-162	0.737712	0.891	0.47	1.39808e-157	MSH2	FALSE	FALSE
SERF2	1.12888e-161	-0.494452	1	1	5.13157e-157	SERF2	FALSE	FALSE
RMI2	1.46628e-161	0.677224	0.816	0.318	6.66527e-157	RMI2	FALSE	FALSE
PPAPDC1B	1.76433e-161	0.462165	0.547	0	8.02011e-157	PPAPDC1B	FALSE	FALSE
C19orf33	5.46265e-161	-0.488706	0.053	0.606	2.48316e-156	C19orf33	FALSE	FALSE
HNRNPA3	8.53856e-161	0.796453	0.998	0.974	3.88137e-156	HNRNPA3	FALSE	FALSE
TPM1	8.57096e-161	0.789288	0.999	0.998	3.8961e-156	TPM1	FALSE	FALSE
CALM1	1.45334e-160	0.781333	1	0.999	6.60646e-156	CALM1	FALSE	FALSE
SOX17	1.67426e-160	1.04662	0.996	0.917	7.61069e-156	SOX17	TRUE	FALSE
NANOS3	2.35414e-160	1.27066	0.999	0.976	1.07012e-155	NANOS3	TRUE	FALSE
SUCLA2	3.60896e-160	0.828766	0.962	0.781	1.64052e-155	SUCLA2	FALSE	FALSE
ATP5E	4.3479e-160	-0.680229	0.993	1	1.97643e-155	ATP5E	FALSE	FALSE
VCP	4.8763e-160	0.780476	0.977	0.902	2.21662e-155	VCP	FALSE	FALSE
COTL1	1.03232e-159	0.546537	0.7	0.136	4.6926e-155	COTL1	FALSE	FALSE
EIF2S3	2.79055e-159	0.804475	0.95	0.71	1.2685e-154	EIF2S3	FALSE	FALSE
ARGLU1	3.45214e-159	0.784122	0.964	0.778	1.56924e-154	ARGLU1	FALSE	FALSE
LRRC38	4.41589e-159	0.619724	0.621	0.065	2.00733e-154	LRRC38	FALSE	FALSE
CLN3	5.39329e-159	-0.392116	0	0.507	2.45163e-154	CLN3	FALSE	FALSE
KLHDC2	2.60211e-158	0.690931	0.922	0.575	1.18284e-153	KLHDC2	FALSE	FALSE
SRP14	8.10335e-158	0.499139	1	1	3.68354e-153	SRP14	FALSE	FALSE
NDUFB4	1.92873e-157	-0.793567	0.955	0.999	8.76741e-153	NDUFB4	FALSE	FALSE
TMBIM4	2.00255e-157	-0.396175	0	0.503	9.10298e-153	TMBIM4	FALSE	FALSE
HDGFRP3	2.31861e-157	0.432789	0.536	0	1.05397e-152	HDGFRP3	FALSE	FALSE
NDUFC1	5.28098e-156	-0.704306	0.896	0.992	2.40058e-151	NDUFC1	FALSE	FALSE
KIAA1279	5.34298e-156	0.432348	0.533	0	2.42876e-151	KIAA1279	FALSE	FALSE
HK1	7.13433e-156	0.774924	0.86	0.441	3.24305e-151	HK1	FALSE	FALSE
MYL12A	9.85369e-156	0.760301	1	0.992	4.47919e-151	MYL12A	FALSE	FALSE
ERH	1.04875e-155	0.662405	1	0.992	4.76729e-151	ERH	FALSE	FALSE
SUPT16H	8.36343e-155	0.736622	0.942	0.697	3.80176e-150	SUPT16H	FALSE	FALSE
NACA	9.87423e-155	-0.387729	1	1	4.48853e-150	NACA	FALSE	FALSE
NAPRT	1.08235e-154	-0.387143	0	0.496	4.92005e-150	NAPRT	FALSE	FALSE
RBMS1	1.15838e-154	0.739126	0.914	0.595	5.26565e-150	RBMS1	FALSE	FALSE
NANOG	1.75286e-154	0.758569	0.995	0.941	7.96796e-150	NANOG	FALSE	FALSE
TTTY14	2.65029e-154	-0.380697	0	0.495	1.20474e-149	TTTY14	FALSE	FALSE
RPL17	3.26152e-154	-0.676973	0.951	0.993	1.48259e-149	RPL17	FALSE	FALSE
2021-09-02	5.76461e-154	0.713865	0.977	0.845	2.62042e-149	2021-09-02	FALSE	FALSE
PPAP2C	5.78103e-154	0.533284	0.527	0	2.62788e-149	PPAP2C	FALSE	FALSE
TMBIM6	1.62073e-153	0.729045	1	0.993	7.36735e-149	TMBIM6	FALSE	FALSE
PUDP	3.87135e-153	-0.37591	0	0.492	1.7598e-148	PUDP	FALSE	FALSE
CFAP36	3.87135e-153	-0.369496	0	0.492	1.7598e-148	CFAP36	FALSE	FALSE
ZPR1	3.87135e-153	-0.375466	0	0.492	1.7598e-148	ZPR1	FALSE	FALSE
USMG5	8.28554e-153	-0.640138	0.989	0.992	3.76636e-148	USMG5	FALSE	FALSE
GS1.251I9.4	1.29351e-152	0.427596	0.524	0	5.87991e-148	GS1.251I9.4	FALSE	FALSE
NBPF10	2.8214e-152	0.435922	0.541	0.012	1.28253e-147	NBPF10	FALSE	FALSE
GSPT1	4.31504e-152	0.699967	0.9	0.596	1.96149e-147	GSPT1	FALSE	FALSE
TPR	4.49476e-152	0.704601	0.973	0.845	2.04318e-147	TPR	FALSE	FALSE
PITPNA.AS1	6.09178e-152	0.406717	0.522	0	2.76914e-147	PITPNA.AS1	FALSE	FALSE
QSER1	8.19886e-152	0.656325	0.819	0.359	3.72696e-147	QSER1	FALSE	FALSE
EIF3A	8.57114e-152	0.731817	0.99	0.927	3.89618e-147	EIF3A	FALSE	FALSE
GABPB1-AS1	1.36613e-151	-0.394101	0	0.488	6.21003e-147	GABPB1-AS1	FALSE	FALSE
MRPL28	2.83907e-151	0.65741	0.982	0.849	1.29055e-146	MRPL28	FALSE	FALSE
NRBP1	3.14579e-151	0.700158	0.971	0.841	1.42998e-146	NRBP1	FALSE	FALSE
LRPAP1	9.43129e-151	0.74442	0.968	0.783	4.28718e-146	LRPAP1	FALSE	FALSE
ECI1	3.37373e-150	0.654246	0.853	0.438	1.5336e-145	ECI1	FALSE	FALSE
WDR1	3.6353e-150	0.70067	0.992	0.952	1.6525e-145	WDR1	FALSE	FALSE
ANP32E	5.2116e-150	0.796294	0.928	0.685	2.36904e-145	ANP32E	FALSE	FALSE
TFAP2C	5.7788e-150	1.12761	0.969	0.842	2.62687e-145	TFAP2C	TRUE	FALSE
C2orf74	5.90931e-150	-0.37497	0.008	0.499	2.68619e-145	C2orf74	FALSE	FALSE
NDUFS5	8.52064e-150	-0.503306	1	1	3.87323e-145	NDUFS5	FALSE	FALSE
RP11.294J22.6	2.91059e-149	0.569206	0.515	0	1.32307e-144	RP11.294J22.6	FALSE	FALSE
VPS35	3.24217e-149	0.71593	0.95	0.728	1.47379e-144	VPS35	FALSE	FALSE
TIMP1	3.93082e-149	0.876841	1	0.961	1.78683e-144	TIMP1	FALSE	FALSE
PIM2	4.59433e-149	0.805712	0.999	0.99	2.08845e-144	PIM2	FALSE	FALSE
PPM1G	1.17766e-148	0.655193	0.99	0.939	5.3533e-144	PPM1G	FALSE	FALSE
ITGA6	4.23381e-148	0.87656	0.926	0.648	1.92456e-143	ITGA6	FALSE	FALSE
ADH5	1.28527e-147	0.717558	0.984	0.87	5.84246e-143	ADH5	FALSE	FALSE
TMSB4X	1.52184e-147	0.685887	1	1	6.91785e-143	TMSB4X	FALSE	FALSE
LMO4	2.21007e-147	0.94304	0.981	0.914	1.00463e-142	LMO4	FALSE	FALSE
PRELID3B	2.29841e-147	-0.347341	0	0.477	1.04479e-142	PRELID3B	FALSE	FALSE
PRKDC	2.40528e-147	0.702017	0.941	0.684	1.09337e-142	PRKDC	FALSE	FALSE
CDV3	3.05724e-147	0.677443	0.868	0.473	1.38973e-142	CDV3	FALSE	FALSE
SET	4.05903e-147	0.652186	1	0.997	1.84511e-142	SET	FALSE	FALSE
GLO1	4.36192e-147	0.680711	0.979	0.845	1.9828e-142	GLO1	FALSE	FALSE
OVOS2	5.53897e-147	-0.560999	0	0.476	2.51785e-142	OVOS2	FALSE	FALSE
ITLN2	1.49501e-146	0.865061	0.725	0.19	6.79586e-142	ITLN2	FALSE	FALSE
TKT	1.89682e-146	0.740515	0.995	0.96	8.62239e-142	TKT	FALSE	FALSE
COMMD6	2.11775e-146	-0.571058	0.999	1	9.62664e-142	COMMD6	FALSE	FALSE
CANX	2.19575e-146	0.714741	0.972	0.821	9.98122e-142	CANX	FALSE	FALSE
GMPPB	2.32495e-146	-0.375992	0.013	0.499	1.05685e-141	GMPPB	FALSE	FALSE
MOB4	2.6749e-146	0.695508	0.949	0.724	1.21593e-141	MOB4	FALSE	FALSE
PPP1R12A	5.09486e-146	0.788409	0.953	0.728	2.31597e-141	PPP1R12A	FALSE	FALSE
EIF2AK1	7.03368e-146	0.598615	0.801	0.32	3.1973e-141	EIF2AK1	FALSE	FALSE
RP11-469A15.2	7.7138e-146	-0.338647	0	0.473	3.50646e-141	RP11-469A15.2	FALSE	FALSE
CARD19	1.8528e-145	-0.348957	0	0.472	8.42226e-141	CARD19	FALSE	FALSE
ASMTL	3.03345e-145	0.542641	0.701	0.172	1.37892e-140	ASMTL	FALSE	FALSE
IGFBP2	3.17717e-145	0.81825	0.773	0.275	1.44425e-140	IGFBP2	FALSE	FALSE
NEAT1	3.98182e-145	0.818126	0.854	0.397	1.81002e-140	NEAT1	FALSE	FALSE
THAP9-AS1	4.4466e-145	-0.34346	0	0.471	2.02129e-140	THAP9-AS1	FALSE	FALSE
HIGD2A	4.47695e-145	-0.629079	0.992	0.999	2.03509e-140	HIGD2A	FALSE	FALSE
UBC	1.3427e-144	0.779163	0.999	0.991	6.10353e-140	UBC	FALSE	FALSE
LRRC61	1.53279e-144	-0.365679	0.002	0.473	6.96762e-140	LRRC61	FALSE	FALSE
FGD5.AS1	2.71243e-144	0.391865	0.501	0	1.23299e-139	FGD5.AS1	FALSE	FALSE
2021-03-07	3.75265e-144	0.609334	0.805	0.344	1.70584e-139	2021-03-07	FALSE	FALSE
SYNGR1	8.18807e-144	0.62224	0.834	0.393	3.72205e-139	SYNGR1	FALSE	FALSE
CCND2	1.03914e-143	0.815757	0.954	0.695	4.72361e-139	CCND2	FALSE	FALSE
TIMM13	1.05299e-143	-0.528769	0.999	1	4.78659e-139	TIMM13	FALSE	FALSE
RPS5	1.93131e-143	-0.35572	1	1	8.77918e-139	RPS5	FALSE	FALSE
PSAP	2.28873e-143	0.689552	0.988	0.903	1.04039e-138	PSAP	FALSE	FALSE
SNHG8	2.29848e-143	-0.740489	0.674	0.938	1.04482e-138	SNHG8	FALSE	FALSE
COX5B	5.2799e-143	-0.473522	1	1	2.40009e-138	COX5B	FALSE	FALSE
HLA.DRB1	5.58069e-143	0.462369	0.498	0	2.53682e-138	HLA.DRB1	FALSE	FALSE
ISYNA1	1.13089e-142	0.682844	0.931	0.641	5.14069e-138	ISYNA1	FALSE	FALSE
CCDC104	1.18644e-142	0.36386	0.497	0	5.3932e-138	CCDC104	FALSE	FALSE
RP11.11N9.4	1.18644e-142	0.375047	0.497	0	5.3932e-138	RP11.11N9.4	FALSE	FALSE
ANGPTL4	1.3201e-142	1.05374	0.977	0.856	6.00077e-138	ANGPTL4	TRUE	FALSE
BOP1	1.77582e-142	-0.352487	0.005	0.475	8.07235e-138	BOP1	FALSE	FALSE
FAM50A	1.86273e-142	0.558292	0.788	0.313	8.46743e-138	FAM50A	FALSE	FALSE
NSA2	2.65581e-142	-0.643926	0.81	0.977	1.20725e-137	NSA2	FALSE	FALSE
CACYBP	2.96934e-142	0.735474	0.985	0.883	1.34977e-137	CACYBP	FALSE	FALSE
CD99	3.90563e-142	0.780487	0.981	0.784	1.77538e-137	CD99	FALSE	FALSE
RP3-512B11.3	4.75035e-142	-0.336843	0	0.463	2.15937e-137	RP3-512B11.3	FALSE	FALSE
SAE1	9.11227e-142	0.657088	0.914	0.634	4.14216e-137	SAE1	FALSE	FALSE
AKIRIN1	1.20188e-141	0.650923	0.959	0.733	5.46337e-137	AKIRIN1	FALSE	FALSE
XRCC6	1.67544e-141	0.6853	0.995	0.958	7.61603e-137	XRCC6	FALSE	FALSE
SBF2-AS1	2.69357e-141	-0.374306	0	0.461	1.22441e-136	SBF2-AS1	FALSE	FALSE
GPAT4	6.40612e-141	-0.332087	0	0.46	2.91203e-136	GPAT4	FALSE	FALSE
UQCRQ	1.26025e-140	-0.697192	0.985	0.997	5.72873e-136	UQCRQ	FALSE	FALSE
MAGED2	1.65596e-140	0.700969	0.983	0.879	7.5275e-136	MAGED2	FALSE	FALSE
ARID5B	1.68005e-140	0.849135	0.923	0.619	7.637e-136	ARID5B	FALSE	FALSE
CTC-260E6.6	3.61462e-140	-0.355939	0	0.458	1.6431e-135	CTC-260E6.6	FALSE	FALSE
MBOAT7	4.27274e-140	0.601046	0.864	0.48	1.94226e-135	MBOAT7	FALSE	FALSE
KRT18	5.48269e-140	1.14381	0.998	0.984	2.49227e-135	KRT18	TRUE	FALSE
CIRBP	8.13218e-140	0.656128	0.999	0.982	3.69664e-135	CIRBP	FALSE	FALSE
RAB3B	1.11649e-139	0.720239	0.959	0.746	5.07525e-135	RAB3B	FALSE	FALSE
EPHX1	1.84137e-139	0.547432	0.707	0.214	8.37031e-135	EPHX1	FALSE	FALSE
LLNLR-245B6.1	4.81509e-139	-0.339501	0	0.455	2.1888e-134	LLNLR-245B6.1	FALSE	FALSE
PHGDH	9.64643e-139	0.813205	0.949	0.697	4.38498e-134	PHGDH	FALSE	FALSE
LUC7L2	1.13958e-138	-0.3326	0	0.454	5.18018e-134	LUC7L2	FALSE	FALSE
SPCS2	1.51799e-138	0.663281	0.986	0.921	6.90035e-134	SPCS2	FALSE	FALSE
EID1	1.69152e-138	0.662647	0.99	0.939	7.68914e-134	EID1	FALSE	FALSE
PIEZO2	2.16928e-138	0.487447	0.604	0.084	9.86087e-134	PIEZO2	FALSE	FALSE
TAX1BP1	3.03492e-138	0.667749	0.938	0.662	1.37958e-133	TAX1BP1	FALSE	FALSE
TECR	4.18421e-138	0.644472	0.986	0.933	1.90202e-133	TECR	FALSE	FALSE
SMARCA5	4.23858e-138	0.698052	0.938	0.729	1.92673e-133	SMARCA5	FALSE	FALSE
CDT1	4.25433e-138	0.626886	0.79	0.336	1.93389e-133	CDT1	FALSE	FALSE
CCNG1	6.21961e-138	0.710594	0.977	0.799	2.82725e-133	CCNG1	FALSE	FALSE
ORC6	7.91683e-138	0.67661	0.893	0.577	3.59875e-133	ORC6	FALSE	FALSE
RP11-12G12.7	1.50329e-137	-0.334114	0	0.451	6.83349e-133	RP11-12G12.7	FALSE	FALSE
RNASEH1.AS1	1.8765e-137	0.383801	0.482	0	8.52999e-133	RNASEH1.AS1	FALSE	FALSE
CHST2	2.13246e-137	0.661254	0.78	0.317	9.69354e-133	CHST2	FALSE	FALSE
CLN3.1	8.27429e-137	0.376705	0.481	0	3.76124e-132	CLN3.1	FALSE	FALSE
PSMA3-AS1	8.3588e-137	-0.326586	0	0.448	3.79966e-132	PSMA3-AS1	FALSE	FALSE
WIPI2	9.62964e-137	0.611079	0.869	0.498	4.37734e-132	WIPI2	FALSE	FALSE
TUBB2B	1.17937e-136	0.871669	0.973	0.821	5.36105e-132	TUBB2B	FALSE	FALSE
TMEM165	1.28052e-136	0.605547	0.88	0.542	5.82088e-132	TMEM165	FALSE	FALSE
SYAP1	4.33813e-136	0.602544	0.896	0.579	1.97198e-131	SYAP1	FALSE	FALSE
KLF3	7.89093e-136	0.530091	0.665	0.159	3.58698e-131	KLF3	FALSE	FALSE
PLPP2	1.08933e-135	-0.435645	0	0.445	4.95177e-131	PLPP2	FALSE	FALSE
PAFAH1B1	1.23895e-135	0.64775	0.923	0.646	5.6319e-131	PAFAH1B1	FALSE	FALSE
PIK3R1	1.55245e-135	0.538076	0.697	0.196	7.05699e-131	PIK3R1	FALSE	FALSE
RP11.189B4.6	1.59534e-135	0.428349	0.477	0	7.25194e-131	RP11.189B4.6	FALSE	FALSE
MSC	2.16192e-135	-0.607117	0.24	0.734	9.82745e-131	MSC	FALSE	FALSE
ENC1	2.90761e-135	0.587295	0.667	0.155	1.32171e-130	ENC1	FALSE	FALSE
CTB-50L17.10	6.00826e-135	-0.311845	0	0.443	2.73117e-130	CTB-50L17.10	FALSE	FALSE
UXS1	6.52583e-135	0.649119	0.888	0.561	2.96645e-130	UXS1	FALSE	FALSE
SMCHD1	8.5758e-135	0.651399	0.821	0.393	3.8983e-130	SMCHD1	FALSE	FALSE
CCT3	8.63658e-135	0.627028	0.998	0.998	3.92593e-130	CCT3	FALSE	FALSE
COX6B1	1.15384e-134	-0.475524	1	0.999	5.24502e-130	COX6B1	FALSE	FALSE
RP11.390E23.6	1.45719e-134	0.38432	0.474	0	6.62393e-130	RP11.390E23.6	FALSE	FALSE
PSMD13	3.51282e-134	0.660766	0.958	0.799	1.59682e-129	PSMD13	FALSE	FALSE
GPRC5C	4.13577e-134	0.530669	0.646	0.133	1.88e-129	GPRC5C	FALSE	FALSE
HNRNPR	4.2974e-134	0.676082	0.959	0.828	1.95347e-129	HNRNPR	FALSE	FALSE
HRAS	1.65328e-133	0.603318	0.851	0.463	7.51532e-129	HRAS	FALSE	FALSE
SRPR	2.75533e-133	0.363581	0.471	0	1.25249e-128	SRPR	FALSE	FALSE
FTL	3.50306e-133	0.48831	1	1	1.59239e-128	FTL	FALSE	FALSE
POLD4	4.32191e-133	0.498304	0.651	0.145	1.96461e-128	POLD4	FALSE	FALSE
CLDN10	4.84413e-133	0.674224	0.743	0.267	2.202e-128	CLDN10	FALSE	FALSE
NAP1L4	6.46753e-133	0.627057	0.96	0.807	2.93994e-128	NAP1L4	FALSE	FALSE
FDPS	2.73747e-132	0.696354	0.973	0.86	1.24437e-127	FDPS	FALSE	FALSE
GLRX3	2.76381e-132	0.642774	0.979	0.852	1.25635e-127	GLRX3	FALSE	FALSE
SEMA6A	4.0134e-132	0.688965	0.964	0.739	1.82437e-127	SEMA6A	FALSE	FALSE
ANXA3	5.32358e-132	0.868112	0.974	0.762	2.41994e-127	ANXA3	FALSE	FALSE
SRM	9.44585e-132	0.644076	0.909	0.606	4.2938e-127	SRM	FALSE	FALSE
FRMD6-AS1	1.25489e-131	-0.336225	0	0.434	5.70434e-127	FRMD6-AS1	FALSE	FALSE
RP11.134G8.8	2.21892e-131	0.362959	0.465	0	1.00866e-126	RP11.134G8.8	FALSE	FALSE
RP11-390E23.6	2.92238e-131	-0.31292	0	0.433	1.32843e-126	RP11-390E23.6	FALSE	FALSE
DYNC1H1	4.24674e-131	0.692736	0.911	0.63	1.93044e-126	DYNC1H1	FALSE	FALSE
SUV420H1	4.59997e-131	0.352588	0.464	0	2.09101e-126	SUV420H1	FALSE	FALSE
PDIA4	5.64187e-131	0.671791	0.956	0.779	2.56463e-126	PDIA4	FALSE	FALSE
RP4.758J18.2	9.52949e-131	0.348896	0.464	0	4.33182e-126	RP4.758J18.2	FALSE	FALSE
MRPL33	2.52714e-130	-0.626082	0.775	0.96	1.14876e-125	MRPL33	FALSE	FALSE
BTG1	2.59623e-130	0.60214	0.829	0.397	1.18017e-125	BTG1	FALSE	FALSE
GRK6	2.93458e-130	0.540193	0.724	0.257	1.33397e-125	GRK6	FALSE	FALSE
ALDH7A1	4.34686e-130	0.662333	0.896	0.591	1.97595e-125	ALDH7A1	FALSE	FALSE
PRPS1	6.44618e-130	0.555074	0.772	0.319	2.93024e-125	PRPS1	FALSE	FALSE
RP11.139H15.1	8.43765e-130	0.342826	0.461	0	3.8355e-125	RP11.139H15.1	FALSE	FALSE
HDAC1	8.49163e-130	0.616334	0.896	0.593	3.86004e-125	HDAC1	FALSE	FALSE
RAB5A	9.8256e-130	0.696738	0.96	0.798	4.46642e-125	RAB5A	FALSE	FALSE
HNRNPU	1.15863e-129	0.666926	0.975	0.882	5.26679e-125	HNRNPU	FALSE	FALSE
TOPORS-AS1	1.9779e-129	-0.305194	0	0.428	8.99095e-125	TOPORS-AS1	FALSE	FALSE
STAU1	2.34037e-129	0.607138	0.901	0.577	1.06386e-124	STAU1	FALSE	FALSE
RP11.386G11.10	3.59889e-129	0.344018	0.459	0	1.63595e-124	RP11.386G11.10	FALSE	FALSE
USP11	7.24061e-129	0.564562	0.815	0.38	3.29136e-124	USP11	FALSE	FALSE
MAP1B	1.1955e-128	0.859568	0.963	0.82	5.4344e-124	MAP1B	FALSE	FALSE
RAB30.AS1	1.53083e-128	0.34216	0.457	0	6.95868e-124	RAB30.AS1	FALSE	FALSE
RRAS2	1.98205e-128	0.558129	0.8	0.369	9.00982e-124	RRAS2	FALSE	FALSE
ATP6AP2	3.7007e-128	0.66931	0.935	0.682	1.68223e-123	ATP6AP2	FALSE	FALSE
ICE1	5.6802e-128	-0.306121	0	0.424	2.58205e-123	ICE1	FALSE	FALSE
FKBP8	5.83638e-128	0.514684	1	0.994	2.65304e-123	FKBP8	FALSE	FALSE
CIRH1A	6.49378e-128	0.34211	0.455	0	2.95188e-123	CIRH1A	FALSE	FALSE
C1orf63	6.49378e-128	0.360406	0.455	0	2.95188e-123	C1orf63	FALSE	FALSE
PTK7	7.09648e-128	0.573092	0.833	0.402	3.22585e-123	PTK7	FALSE	FALSE
RP11-1094M14.11	1.31233e-127	-0.316734	0	0.423	5.96545e-123	RP11-1094M14.11	FALSE	FALSE
NCL	2.03314e-127	0.696351	0.999	0.983	9.24202e-123	NCL	FALSE	FALSE
LINC00937	2.96116e-127	-0.62078	0.448	0.851	1.34605e-122	LINC00937	FALSE	FALSE
RP11-148B6.1	3.02955e-127	-0.364912	0	0.422	1.37714e-122	RP11-148B6.1	FALSE	FALSE
KDM1A	5.87549e-127	0.571987	0.824	0.438	2.67082e-122	KDM1A	FALSE	FALSE
ITSN1	8.68791e-127	0.492132	0.696	0.219	3.94926e-122	ITSN1	FALSE	FALSE
CEBPB	8.91396e-127	0.403554	0.522	0.045	4.05202e-122	CEBPB	FALSE	FALSE
CENPV	9.27327e-127	0.668642	0.917	0.598	4.21535e-122	CENPV	FALSE	FALSE
HIST1H1E	9.78929e-127	0.587155	0.536	0.06	4.44992e-122	HIST1H1E	FALSE	FALSE
FAM69B	1.46034e-126	0.490058	0.65	0.165	6.63827e-122	FAM69B	FALSE	FALSE
FAM234A	1.61072e-126	-0.299694	0	0.42	7.32184e-122	FAM234A	FALSE	FALSE
RP11-14N7.2	1.61072e-126	-0.30175	0	0.42	7.32185e-122	RP11-14N7.2	FALSE	FALSE
ILF3.AS1	2.37821e-126	0.367922	0.451	0	1.08106e-121	ILF3.AS1	FALSE	FALSE
RAB6A	2.68295e-126	0.619567	0.933	0.691	1.21959e-121	RAB6A	FALSE	FALSE
HSP90AB1	3.51173e-126	0.684961	1	1	1.59633e-121	HSP90AB1	FALSE	FALSE
HLA-DPB1	3.7096e-126	-0.335752	0	0.419	1.68627e-121	HLA-DPB1	FALSE	FALSE
CXXC5	4.27136e-126	0.628595	0.794	0.36	1.94163e-121	CXXC5	FALSE	FALSE
CLEC11A	4.53944e-126	0.431909	0.572	0.076	2.06349e-121	CLEC11A	FALSE	FALSE
DESI2	4.95914e-126	0.594923	0.826	0.438	2.25428e-121	DESI2	FALSE	FALSE
C6orf48	5.11267e-126	-0.687917	0.888	0.975	2.32406e-121	C6orf48	FALSE	FALSE
MORF4L1	7.15535e-126	0.575032	1	0.995	3.25261e-121	MORF4L1	FALSE	FALSE
MYL12B	9.67127e-126	0.625719	1	0.99	4.39627e-121	MYL12B	FALSE	FALSE
AMMECR1	9.7242e-126	0.64003	0.797	0.377	4.42033e-121	AMMECR1	FALSE	FALSE
PPP1CC	1.11281e-125	0.62063	0.96	0.8	5.0585e-121	PPP1CC	FALSE	FALSE
MYL6	1.24236e-125	0.512587	1	1	5.64742e-121	MYL6	FALSE	FALSE
BORCS7	1.96297e-125	-0.301024	0	0.417	8.92309e-121	BORCS7	FALSE	FALSE
RALY	2.39288e-125	0.61955	0.971	0.841	1.08773e-120	RALY	FALSE	FALSE
SBF2.AS1	4.18742e-125	0.372463	0.447	0	1.90348e-120	SBF2.AS1	FALSE	FALSE
MTERF4	4.51019e-125	-0.286717	0	0.416	2.0502e-120	MTERF4	FALSE	FALSE
C19orf53	6.25259e-125	-0.524355	1	1	2.84224e-120	C19orf53	FALSE	FALSE
AC010642.1	1.58957e-124	0.336262	0.45	0.002	7.22572e-120	AC010642.1	FALSE	FALSE
PLD3	4.31799e-124	0.664399	0.967	0.815	1.96283e-119	PLD3	FALSE	FALSE
SRP9	7.34435e-124	0.628222	0.991	0.921	3.33852e-119	SRP9	FALSE	FALSE
LIMA1	7.52586e-124	0.666291	0.824	0.44	3.42103e-119	LIMA1	FALSE	FALSE
MSN	9.44206e-124	0.609656	0.894	0.594	4.29208e-119	MSN	FALSE	FALSE
GSTA2	1.4703e-123	0.822731	0.913	0.531	6.68357e-119	GSTA2	FALSE	FALSE
PNRC1	1.98265e-123	0.626919	0.782	0.364	9.01255e-119	PNRC1	FALSE	FALSE
RTCB	3.11185e-123	0.616606	0.942	0.72	1.41455e-118	RTCB	FALSE	FALSE
ESCO1	5.31141e-123	0.5239	0.727	0.271	2.41441e-118	ESCO1	FALSE	FALSE
CLIC1	6.56991e-123	0.601131	0.994	0.978	2.98648e-118	CLIC1	FALSE	FALSE
CTNNA1	7.41368e-123	0.580708	0.87	0.503	3.37003e-118	CTNNA1	FALSE	FALSE
EIF5	1.13751e-122	0.60845	0.995	0.926	5.17077e-118	EIF5	FALSE	FALSE
RBPJ	1.18892e-122	0.677479	0.944	0.766	5.40445e-118	RBPJ	FALSE	FALSE
PHIP	4.20508e-122	0.58475	0.864	0.527	1.9115e-117	PHIP	FALSE	FALSE
MTERFD2	5.19617e-122	0.331617	0.438	0	2.36202e-117	MTERFD2	FALSE	FALSE
WNT3	6.66872e-122	0.489806	0.632	0.145	3.0314e-117	WNT3	FALSE	FALSE
SKIL	7.31875e-122	0.745479	0.917	0.715	3.32688e-117	SKIL	FALSE	FALSE
PIGBOS1	7.76979e-122	-0.281242	0	0.407	3.53191e-117	PIGBOS1	FALSE	FALSE
SOCS4	1.3166e-121	0.641051	0.911	0.645	5.98486e-117	SOCS4	FALSE	FALSE
SMEK1	4.34632e-121	0.3193	0.436	0	1.97571e-116	SMEK1	FALSE	FALSE
SEC61G	7.52467e-121	-0.540954	1	0.999	3.42049e-116	SEC61G	FALSE	FALSE
RHOBTB3	8.82456e-121	0.764869	0.931	0.683	4.01138e-116	RHOBTB3	FALSE	FALSE
G3BP2	9.82492e-121	0.535369	0.781	0.361	4.46611e-116	G3BP2	FALSE	FALSE
S100A6	1.05362e-120	-0.443841	0.031	0.473	4.78945e-116	S100A6	FALSE	FALSE
FERMT2	1.71809e-120	0.629827	0.797	0.409	7.80994e-116	FERMT2	FALSE	FALSE
NOP10	2.14689e-120	-0.501341	0.999	1	9.7591e-116	NOP10	FALSE	FALSE
EIF3F	3.78245e-120	-0.582395	1	1	1.71939e-115	EIF3F	FALSE	FALSE
SMC3	5.11475e-120	0.61306	0.913	0.666	2.32501e-115	SMC3	FALSE	FALSE
C21orf33	9.35246e-120	0.485603	0.707	0.258	4.25135e-115	C21orf33	FALSE	FALSE
UTP4	1.07807e-119	-0.28323	0	0.401	4.90057e-115	UTP4	FALSE	FALSE
NNT-AS1	1.07807e-119	-0.295429	0	0.401	4.90057e-115	NNT-AS1	FALSE	FALSE
SLC25A11	1.50181e-119	0.564568	0.941	0.763	6.82677e-115	SLC25A11	FALSE	FALSE
BZW1	2.00406e-119	0.642088	0.95	0.793	9.10986e-115	BZW1	FALSE	FALSE
ILF3-AS1	2.44628e-119	-0.324771	0	0.4	1.11201e-114	ILF3-AS1	FALSE	FALSE
RNF187	3.75008e-119	0.578801	0.825	0.454	1.70468e-114	RNF187	FALSE	FALSE
UCHL1	3.8804e-119	0.725847	0.994	0.951	1.76391e-114	UCHL1	FALSE	FALSE
NUDC	4.65684e-119	0.587038	0.996	0.941	2.11686e-114	NUDC	FALSE	FALSE
NDUFB2	4.89372e-119	-0.524249	0.995	1	2.22454e-114	NDUFB2	FALSE	FALSE
ABCD4	5.33695e-119	0.721514	0.971	0.835	2.42602e-114	ABCD4	FALSE	FALSE
LINC01224	1.25666e-118	-0.295577	0	0.398	5.71241e-114	LINC01224	FALSE	FALSE
ATP1B3	1.34363e-118	0.637521	0.995	0.933	6.10772e-114	ATP1B3	FALSE	FALSE
ORAI1	1.57516e-118	0.58136	0.877	0.6	7.16018e-114	ORAI1	FALSE	FALSE
MAP2K2	2.49103e-118	0.55068	0.804	0.431	1.13235e-113	MAP2K2	FALSE	FALSE
PSMA3	3.63571e-118	0.588099	0.986	0.929	1.65268e-113	PSMA3	FALSE	FALSE
RP11.792A8.4	4.94438e-118	0.323643	0.427	0	2.24757e-113	RP11.792A8.4	FALSE	FALSE
CRYM	6.88019e-118	0.801287	0.833	0.439	3.12753e-113	CRYM	FALSE	FALSE
LYPLA1	9.34897e-118	0.573467	0.995	0.98	4.24976e-113	LYPLA1	FALSE	FALSE
RRAGA	1.01752e-117	0.554998	0.857	0.512	4.62536e-113	RRAGA	FALSE	FALSE
PRKCI	1.30682e-117	0.51869	0.766	0.343	5.94043e-113	PRKCI	FALSE	FALSE
ZNF703	1.40398e-117	0.444887	0.531	0.071	6.38207e-113	ZNF703	FALSE	FALSE
LINC01198	1.4547e-117	-0.335828	0	0.395	6.61262e-113	LINC01198	FALSE	FALSE
NDUFA2	1.60094e-117	-0.509762	0.985	0.999	7.27739e-113	NDUFA2	FALSE	FALSE
GLUD1	2.09543e-117	0.583752	0.867	0.556	9.5252e-113	GLUD1	FALSE	FALSE
SNHG19	3.28566e-117	-0.302842	0	0.394	1.49356e-112	SNHG19	FALSE	FALSE
CDC42	3.56772e-117	0.733268	0.986	0.881	1.62178e-112	CDC42	FALSE	FALSE
PIH1D1	7.93015e-117	0.555746	0.973	0.868	3.60481e-112	PIH1D1	FALSE	FALSE
CCND1	1.20411e-116	0.840524	0.597	0.139	5.4735e-112	CCND1	FALSE	FALSE
IGF2BP3	2.32116e-116	0.532746	0.733	0.297	1.05513e-111	IGF2BP3	FALSE	FALSE
NUDT11	5.81662e-116	-0.769534	0.692	0.957	2.64406e-111	NUDT11	FALSE	FALSE
COX4I1	6.20906e-116	0.349421	1	1	2.82245e-111	COX4I1	FALSE	FALSE
KRAS	6.44774e-116	0.569255	0.865	0.525	2.93095e-111	KRAS	FALSE	FALSE
CTSC	7.3651e-116	0.713153	0.98	0.903	3.34795e-111	CTSC	FALSE	FALSE
TMED2	3.27449e-115	0.584571	0.969	0.854	1.48848e-110	TMED2	FALSE	FALSE
RAB7L1	5.26477e-115	0.341854	0.418	0	2.39321e-110	RAB7L1	FALSE	FALSE
C9orf89	5.26478e-115	0.318087	0.418	0	2.39321e-110	C9orf89	FALSE	FALSE
KCNMB1	7.33708e-115	0.713215	0.723	0.258	3.33522e-110	KCNMB1	FALSE	FALSE
PPP1R14A	8.05488e-115	0.684703	0.986	0.865	3.66151e-110	PPP1R14A	FALSE	FALSE
PDCD5	8.51652e-115	-0.573324	0.945	0.985	3.87135e-110	PDCD5	FALSE	FALSE
RP11-390F4.6	9.64331e-115	-0.282786	0	0.387	4.38356e-110	RP11-390F4.6	FALSE	FALSE
MFSD14A	9.64331e-115	-0.272533	0	0.387	4.38356e-110	MFSD14A	FALSE	FALSE
NDUFA7.1	1.05326e-114	0.313364	0.417	0	4.78782e-110	NDUFA7.1	FALSE	FALSE
MZT2B	1.29378e-114	-0.552246	0.999	0.998	5.88115e-110	MZT2B	FALSE	FALSE
PTTG1IP	1.60241e-114	0.542952	0.916	0.661	7.28406e-110	PTTG1IP	FALSE	FALSE
HIGD1A	2.46135e-114	0.636181	0.897	0.625	1.11885e-109	HIGD1A	FALSE	FALSE
WAPL	4.85584e-114	-0.280182	0	0.385	2.20732e-109	WAPL	FALSE	FALSE
PPP1CA	5.05648e-114	0.55281	0.998	0.993	2.29853e-109	PPP1CA	FALSE	FALSE
MIS18BP1	6.61502e-114	0.517177	0.774	0.347	3.00699e-109	MIS18BP1	FALSE	FALSE
CTD.2336O2.1	8.4005e-114	0.306176	0.414	0	3.81862e-109	CTD.2336O2.1	FALSE	FALSE
TMBIM4.1	1.67621e-113	0.311781	0.413	0	7.61954e-109	TMBIM4.1	FALSE	FALSE
STRAP	2.23687e-113	0.561318	0.992	0.927	1.01681e-108	STRAP	FALSE	FALSE
IER2	2.41115e-113	0.798813	0.975	0.862	1.09604e-108	IER2	FALSE	FALSE
RP11-386G11.10	2.43768e-113	-0.362948	0	0.383	1.1081e-108	RP11-386G11.10	FALSE	FALSE
MLLT11	2.83433e-113	0.624566	0.945	0.766	1.2884e-108	MLLT11	FALSE	FALSE
MTERFD1	3.34247e-113	0.327092	0.412	0	1.51939e-108	MTERFD1	FALSE	FALSE
RP11-20D14.6	5.45555e-113	-0.292535	0	0.382	2.47993e-108	RP11-20D14.6	FALSE	FALSE
CCT5	7.88878e-113	0.640644	0.987	0.955	3.586e-108	CCT5	FALSE	FALSE
SNRPG	9.04532e-113	-0.515957	0.999	1	4.11173e-108	SNRPG	FALSE	FALSE
GRB2	1.0196e-112	0.5189	0.823	0.446	4.63479e-108	GRB2	FALSE	FALSE
PSMA7	1.29424e-112	0.542199	1	0.995	5.88322e-108	PSMA7	FALSE	FALSE
PRDX2	1.47784e-112	0.536506	0.999	0.998	6.71782e-108	PRDX2	FALSE	FALSE
SMARCB1	2.52019e-112	0.555705	0.924	0.689	1.1456e-107	SMARCB1	FALSE	FALSE
RP11-792A8.4	2.72627e-112	-0.264477	0	0.38	1.23928e-107	RP11-792A8.4	FALSE	FALSE
BCKDK	3.20274e-112	0.545341	0.911	0.697	1.45587e-107	BCKDK	FALSE	FALSE
CHM	3.43783e-112	0.423332	0.618	0.161	1.56273e-107	CHM	FALSE	FALSE
NUSAP1	5.95789e-112	0.85376	0.859	0.543	2.70828e-107	NUSAP1	FALSE	FALSE
FH	7.18547e-112	0.61644	0.827	0.461	3.2663e-107	FH	FALSE	FALSE
C10orf118	1.04358e-111	0.300675	0.408	0	4.74379e-107	C10orf118	FALSE	FALSE
ACTR10	2.39437e-111	0.528906	0.841	0.476	1.08841e-106	ACTR10	FALSE	FALSE
SMARCA1	3.45835e-111	0.504487	0.703	0.271	1.57206e-106	SMARCA1	FALSE	FALSE
ATXN10	6.41134e-111	0.578666	0.926	0.712	2.9144e-106	ATXN10	FALSE	FALSE
SRSF11	9.6032e-111	0.568735	0.973	0.858	4.36533e-106	SRSF11	FALSE	FALSE
TCP1	1.19219e-110	0.596775	0.995	0.971	5.41933e-106	TCP1	FALSE	FALSE
TTTY15	1.50187e-110	-0.270296	0	0.375	6.82704e-106	TTTY15	FALSE	FALSE
MAPKAPK5-AS1	1.50187e-110	-0.260838	0	0.375	6.82705e-106	MAPKAPK5-AS1	FALSE	FALSE
CCDC101	1.61816e-110	0.286114	0.404	0	7.35566e-106	CCDC101	FALSE	FALSE
JMJD1C	3.14119e-110	0.511511	0.755	0.334	1.42789e-105	JMJD1C	FALSE	FALSE
P4HA1	3.17272e-110	0.456025	0.641	0.192	1.44222e-105	P4HA1	FALSE	FALSE
RAB11B.AS1	3.20585e-110	0.311242	0.403	0	1.45728e-105	RAB11B.AS1	FALSE	FALSE
KIF3A	5.64847e-110	0.529188	0.79	0.403	2.56763e-105	KIF3A	FALSE	FALSE
CASP3	5.77553e-110	0.521839	0.767	0.368	2.62538e-105	CASP3	FALSE	FALSE
RAD23B	5.99379e-110	0.561284	0.868	0.564	2.7246e-105	RAD23B	FALSE	FALSE
RP11.160O5.1	6.34725e-110	0.299335	0.402	0	2.88527e-105	RP11.160O5.1	FALSE	FALSE
COL23A1	7.83339e-110	0.530326	0.824	0.464	3.56082e-105	COL23A1	FALSE	FALSE
KPNA2	1.00921e-109	0.941335	0.966	0.8	4.58755e-105	KPNA2	FALSE	FALSE
HLA.B	1.25588e-109	0.338896	0.401	0	5.70885e-105	HLA.B	FALSE	FALSE
WAC.AS1	1.25588e-109	0.295382	0.401	0	5.70885e-105	WAC.AS1	FALSE	FALSE
MRPL10	2.82371e-109	0.547938	0.927	0.712	1.28357e-104	MRPL10	FALSE	FALSE
PPAPDC1A	4.9072e-109	0.326639	0.4	0	2.23066e-104	PPAPDC1A	FALSE	FALSE
TAF10	5.55661e-109	0.504659	0.794	0.417	2.52587e-104	TAF10	FALSE	FALSE
CAPN13	6.04199e-109	0.491854	0.68	0.228	2.74651e-104	CAPN13	FALSE	FALSE
MAGEF1	6.6358e-109	0.559068	0.882	0.582	3.01644e-104	MAGEF1	FALSE	FALSE
NMU	7.43579e-109	0.765806	0.943	0.745	3.38009e-104	NMU	FALSE	FALSE
ATRX	1.05223e-108	0.555514	0.887	0.58	4.78314e-104	ATRX	FALSE	FALSE
CCDC50	1.35415e-108	0.564836	0.866	0.554	6.15554e-104	CCDC50	FALSE	FALSE
PSMD8	1.69229e-108	0.509298	1	0.997	7.69266e-104	PSMD8	FALSE	FALSE
CAPN2	1.75832e-108	0.460353	0.716	0.287	7.9928e-104	CAPN2	FALSE	FALSE
CHD7	1.97929e-108	0.485192	0.698	0.27	8.99728e-104	CHD7	FALSE	FALSE
TBCB	3.70544e-108	0.493714	0.999	0.994	1.68438e-103	TBCB	FALSE	FALSE
PSMB1	5.88798e-108	0.476638	1	0.998	2.6765e-103	PSMB1	FALSE	FALSE
PSMD14	6.66928e-108	0.576497	0.937	0.745	3.03165e-103	PSMD14	FALSE	FALSE
ENAH	8.42045e-108	0.58354	0.919	0.674	3.82769e-103	ENAH	FALSE	FALSE
PCBP1	2.80394e-107	0.568474	0.985	0.916	1.27459e-102	PCBP1	FALSE	FALSE
PTPLA	5.67092e-107	0.300461	0.393	0	2.57783e-102	PTPLA	FALSE	FALSE
SERBP1	6.4196e-107	0.509356	0.998	0.995	2.91816e-102	SERBP1	FALSE	FALSE
TMPRSS11E	7.11902e-107	0.897514	0.548	0.103	3.23609e-102	TMPRSS11E	FALSE	FALSE
CLNS1A	8.65371e-107	0.544365	0.951	0.774	3.93372e-102	CLNS1A	FALSE	FALSE
NARF	1.92788e-106	0.521673	0.869	0.571	8.76357e-102	NARF	FALSE	FALSE
TPT1.AS1	2.19044e-106	0.297801	0.392	0	9.95707e-102	TPT1.AS1	FALSE	FALSE
RNF114	3.00585e-106	0.565225	0.941	0.773	1.36637e-101	RNF114	FALSE	FALSE
UBB	5.09326e-106	0.517679	1	1	2.31524e-101	UBB	FALSE	FALSE
ATP6V1C2	9.87092e-106	0.478041	0.582	0.142	4.48702e-101	ATP6V1C2	FALSE	FALSE
IMPA2	1.41931e-105	0.602576	0.937	0.745	6.45178e-101	IMPA2	FALSE	FALSE
MRPL30	1.5181e-105	-0.254494	0.007	0.377	6.90082e-101	MRPL30	FALSE	FALSE
SRSF10.1	1.6549e-105	0.28949	0.389	0	7.52269e-101	SRSF10.1	FALSE	FALSE
BSG	1.73964e-105	0.455166	1	0.999	7.90787e-101	BSG	FALSE	FALSE
TMEM50A	1.76087e-105	0.535032	0.971	0.862	8.00439e-101	TMEM50A	FALSE	FALSE
RP11-1144P22.1	2.24272e-105	-0.374116	0	0.36	1.01947e-100	RP11-1144P22.1	FALSE	FALSE
CCT6A	3.03744e-105	0.559291	0.987	0.952	1.38073e-100	CCT6A	FALSE	FALSE
CLTB	4.20819e-105	0.502435	0.84	0.49	1.91292e-100	CLTB	FALSE	FALSE
SUDS3	6.20903e-105	0.557042	0.963	0.806	2.82244e-100	SUDS3	FALSE	FALSE
PCBP2	8.35807e-105	0.497575	0.999	0.978	3.79933e-100	PCBP2	FALSE	FALSE
KDELR1	9.82469e-105	0.534398	0.984	0.878	4.46601e-100	KDELR1	FALSE	FALSE
NDUFB3	1.22025e-104	-0.520556	0.941	0.986	5.54691e-100	NDUFB3	FALSE	FALSE
SRCRB4D	1.24317e-104	0.297134	0.386	0	5.65109e-100	SRCRB4D	FALSE	FALSE
STUB1	1.56775e-104	0.539026	0.983	0.838	7.12654e-100	STUB1	FALSE	FALSE
ATP5B	2.17591e-104	0.538708	0.997	0.994	9.89102e-100	ATP5B	FALSE	FALSE
ANKRD32	4.75327e-104	0.275221	0.384	0	2.16069e-99	ANKRD32	FALSE	FALSE
ATP5A1	4.82652e-104	0.434955	1	0.999	2.19399e-99	ATP5A1	FALSE	FALSE
EEF2	5.01112e-104	0.474799	1	1	2.2779e-99	EEF2	FALSE	FALSE
ACTG2	5.63645e-104	1.23031	0.987	0.916	2.56216e-99	ACTG2	TRUE	FALSE
RAB13	7.54213e-104	0.53971	0.993	0.925	3.42842e-99	RAB13	FALSE	FALSE
CTC.260E6.6	1.81283e-103	0.307564	0.383	0	8.24058e-99	CTC.260E6.6	FALSE	FALSE
WDR54	2.50495e-103	0.522128	0.937	0.726	1.13868e-98	WDR54	FALSE	FALSE
SLC16A10	2.54599e-103	0.578332	0.851	0.579	1.15733e-98	SLC16A10	FALSE	FALSE
LEPRE1	6.89643e-103	0.283414	0.381	0	3.13491e-98	LEPRE1	FALSE	FALSE
DNAJB11	6.91886e-103	0.54722	0.909	0.655	3.1451e-98	DNAJB11	FALSE	FALSE
KIF5C	7.81851e-103	0.505045	0.77	0.378	3.55406e-98	KIF5C	FALSE	FALSE
BARD1	7.93382e-103	0.594658	0.776	0.429	3.60648e-98	BARD1	FALSE	FALSE
CENPF	9.32552e-103	0.829983	0.931	0.684	4.2391e-98	CENPF	FALSE	FALSE
APOE	9.97622e-103	0.726105	1	0.931	4.53489e-98	APOE	FALSE	FALSE
CTD-2501M5.1	1.20367e-102	-0.426676	0	0.352	5.47153e-98	CTD-2501M5.1	FALSE	FALSE
NUPL1	1.34384e-102	0.260574	0.38	0	6.10869e-98	NUPL1	FALSE	FALSE
CFL1	1.87991e-102	0.397891	1	1	8.54552e-98	CFL1	FALSE	FALSE
RP11.706O15.1	2.61696e-102	0.266066	0.379	0	1.18959e-97	RP11.706O15.1	FALSE	FALSE
NPAS1	3.4041e-102	0.516672	0.649	0.228	1.5474e-97	NPAS1	FALSE	FALSE
ERP29	5.71562e-102	0.465532	0.998	0.997	2.59815e-97	ERP29	FALSE	FALSE
HACD1	5.75078e-102	-0.254526	0	0.349	2.61413e-97	HACD1	FALSE	FALSE
CNIH4	6.58946e-102	0.549126	0.997	0.986	2.99537e-97	CNIH4	FALSE	FALSE
H2AFV	7.40917e-102	0.578043	0.986	0.926	3.36799e-97	H2AFV	FALSE	FALSE
FNTA	1.21709e-101	0.497471	0.877	0.617	5.53251e-97	FNTA	FALSE	FALSE
USP33	1.78526e-101	0.46104	0.652	0.231	8.11525e-97	USP33	FALSE	FALSE
SAC3D1	2.01873e-101	0.473162	0.706	0.316	9.17654e-97	SAC3D1	FALSE	FALSE
PPM1N	2.31037e-101	0.601064	0.996	0.944	1.05022e-96	PPM1N	FALSE	FALSE
PSMD12	3.39254e-101	0.498101	0.829	0.512	1.54215e-96	PSMD12	FALSE	FALSE
ADSS	3.55074e-101	0.568812	0.83	0.525	1.61406e-96	ADSS	FALSE	FALSE
COA4	3.93917e-101	-0.523165	0.819	0.954	1.79063e-96	COA4	FALSE	FALSE
DLGAP5	4.14749e-101	0.732927	0.793	0.453	1.88533e-96	DLGAP5	FALSE	FALSE
PPIB	7.87028e-101	0.559315	1	0.993	3.5776e-96	PPIB	FALSE	FALSE
CPNE3	9.83543e-101	0.437353	0.659	0.228	4.47089e-96	CPNE3	FALSE	FALSE
ZFP36L2	1.17955e-100	0.704485	0.78	0.462	5.36189e-96	ZFP36L2	FALSE	FALSE
GRSF1	1.60548e-100	0.519627	0.86	0.58	7.29805e-96	GRSF1	FALSE	FALSE
PPP4R2	1.60631e-100	0.526289	0.888	0.654	7.30179e-96	PPP4R2	FALSE	FALSE
MAPKAPK5.AS1	2.73096e-100	0.267747	0.373	0	1.24141e-95	MAPKAPK5.AS1	FALSE	FALSE
ENPP1	2.86062e-100	0.560568	0.697	0.29	1.30035e-95	ENPP1	FALSE	FALSE
NUDT4	3.91057e-100	0.56672	0.862	0.573	1.77763e-95	NUDT4	FALSE	FALSE
RP11.1094M14.11	5.29161e-100	0.268264	0.372	0	2.40541e-95	RP11.1094M14.11	FALSE	FALSE
NDUFS2	5.3201e-100	0.530239	0.869	0.571	2.41836e-95	NDUFS2	FALSE	FALSE
ETFB	6.68792e-100	0.527353	0.99	0.913	3.04013e-95	ETFB	FALSE	FALSE
MAP4	7.82892e-100	0.505517	0.878	0.598	3.55879e-95	MAP4	FALSE	FALSE
TRIM52.AS1	1.02468e-99	0.264885	0.371	0	4.6579e-95	TRIM52.AS1	FALSE	FALSE
MESDC2	1.32919e-99	0.534027	0.939	0.788	6.04208e-95	MESDC2	FALSE	FALSE
PLIN3	1.59222e-99	0.522951	0.899	0.663	7.23777e-95	PLIN3	FALSE	FALSE
COL9A2	1.73196e-99	0.561118	0.85	0.516	7.87298e-95	COL9A2	FALSE	FALSE
RPL36AL	2.6013e-99	-0.415965	0.999	1	1.18247e-94	RPL36AL	FALSE	FALSE
UBE2I	2.62493e-99	0.475716	0.999	0.984	1.19322e-94	UBE2I	FALSE	FALSE
PDCD7	2.65653e-99	0.395624	0.617	0.19	1.20758e-94	PDCD7	FALSE	FALSE
EEF1G	2.92145e-99	-0.389818	0.213	0.638	1.328e-94	EEF1G	FALSE	FALSE
PLEKHB2	4.79516e-99	0.513852	0.908	0.711	2.17973e-94	PLEKHB2	FALSE	FALSE
ARL6IP1	6.23678e-99	0.835596	0.985	0.902	2.83505e-94	ARL6IP1	FALSE	FALSE
LINC00467	6.31541e-99	-0.254628	0	0.34	2.87079e-94	LINC00467	FALSE	FALSE
SEPP1	7.28222e-99	0.516428	0.733	0.317	3.31028e-94	SEPP1	FALSE	FALSE
CTB.175P5.4	7.41261e-99	0.278055	0.368	0	3.36955e-94	CTB.175P5.4	FALSE	FALSE
FAM178A	7.41261e-99	0.266092	0.368	0	3.36955e-94	FAM178A	FALSE	FALSE
APOO	1.10826e-98	0.476571	0.823	0.497	5.0378e-94	APOO	FALSE	FALSE
PRSS12	1.214e-98	0.444858	0.554	0.129	5.51847e-94	PRSS12	FALSE	FALSE
PSMD3	1.38196e-98	0.513576	0.909	0.664	6.28197e-94	PSMD3	FALSE	FALSE
PTPLB	1.43183e-98	0.270139	0.367	0	6.50867e-94	PTPLB	FALSE	FALSE
MYL9	1.79521e-98	0.717327	0.998	0.991	8.1605e-94	MYL9	FALSE	FALSE
POLR2I	2.32034e-98	-0.480027	0.979	0.998	1.05476e-93	POLR2I	FALSE	FALSE
MCM3	2.57976e-98	0.570849	0.885	0.614	1.17268e-93	MCM3	FALSE	FALSE
TERF2IP	2.64297e-98	0.454581	0.736	0.346	1.20141e-93	TERF2IP	FALSE	FALSE
CCDC71L	2.72714e-98	0.394944	0.594	0.168	1.23968e-93	CCDC71L	FALSE	FALSE
RP11.349A22.5	2.76403e-98	0.271421	0.366	0	1.25644e-93	RP11.349A22.5	FALSE	FALSE
NARG2	2.76403e-98	0.269448	0.366	0	1.25644e-93	NARG2	FALSE	FALSE
TNNT1	5.77099e-98	0.54899	0.977	0.904	2.62332e-93	TNNT1	FALSE	FALSE
CKB	6.22332e-98	0.629765	0.993	0.951	2.82893e-93	CKB	FALSE	FALSE
CD3D	7.85516e-98	0.407392	0.45	0.047	3.57072e-93	CD3D	FALSE	FALSE
DEK	9.87508e-98	0.620462	0.896	0.691	4.48892e-93	DEK	FALSE	FALSE
UBL7.AS1	1.0281e-97	0.27036	0.365	0	4.67344e-93	UBL7.AS1	FALSE	FALSE
AIDA	1.05888e-97	0.464952	0.829	0.491	4.81334e-93	AIDA	FALSE	FALSE
CALD1	1.12418e-97	0.625546	0.994	0.947	5.11017e-93	CALD1	FALSE	FALSE
LAMA4	1.19218e-97	-0.816471	0.59	0.862	5.4193e-93	LAMA4	FALSE	FALSE
SMC1A	1.80802e-97	0.516144	0.823	0.529	8.21869e-93	SMC1A	FALSE	FALSE
PPIL4	2.31586e-97	0.456564	0.714	0.31	1.05272e-92	PPIL4	FALSE	FALSE
ANP32A	3.99079e-97	0.544999	0.944	0.74	1.8141e-92	ANP32A	FALSE	FALSE
WASF2	1.51999e-96	0.534332	0.929	0.752	6.90943e-92	WASF2	FALSE	FALSE
ELP5	1.63388e-96	-0.427342	0.345	0.749	7.42713e-92	ELP5	FALSE	FALSE
NDUFAF7	2.10808e-96	0.473125	0.764	0.372	9.58271e-92	NDUFAF7	FALSE	FALSE
LSM14A	3.00702e-96	0.508009	0.917	0.715	1.3669e-91	LSM14A	FALSE	FALSE
RP11-1398P2.1	3.03136e-96	-0.251855	0	0.332	1.37796e-91	RP11-1398P2.1	FALSE	FALSE
SRSF10	4.64503e-96	-0.553426	0.704	0.923	2.11149e-91	SRSF10	FALSE	FALSE
MYO10	5.75871e-96	0.536317	0.832	0.488	2.61773e-91	MYO10	FALSE	FALSE
PERP	6.13812e-96	0.58126	0.831	0.523	2.79021e-91	PERP	FALSE	FALSE
FEZ2	9.41723e-96	0.577283	0.957	0.822	4.28079e-91	FEZ2	FALSE	FALSE
SPINT2	9.519e-96	0.489701	0.998	0.993	4.32705e-91	SPINT2	FALSE	FALSE
C14orf119	1.05881e-95	0.508261	0.939	0.825	4.81305e-91	C14orf119	FALSE	FALSE
RPN2	1.70509e-95	0.543734	0.968	0.87	7.75083e-91	RPN2	FALSE	FALSE
SLC25A33	2.07528e-95	0.468039	0.752	0.384	9.4336e-91	SLC25A33	FALSE	FALSE
PSMD11	2.11082e-95	0.532674	0.941	0.759	9.59515e-91	PSMD11	FALSE	FALSE
KCNK12	2.19454e-95	0.470958	0.625	0.214	9.97572e-91	KCNK12	FALSE	FALSE
UBE2V2	2.94574e-95	0.499819	0.957	0.826	1.33904e-90	UBE2V2	FALSE	FALSE
CDC34	3.28948e-95	0.448604	0.747	0.391	1.4953e-90	CDC34	FALSE	FALSE
RP11.220I1.1	3.68109e-95	0.261035	0.356	0	1.67331e-90	RP11.220I1.1	FALSE	FALSE
RAB5C	4.06601e-95	0.501312	0.968	0.901	1.84828e-90	RAB5C	FALSE	FALSE
PAIP2	8.29317e-95	0.500492	0.979	0.883	3.76983e-90	PAIP2	FALSE	FALSE
PEMT	1.39759e-94	0.54946	0.984	0.909	6.35301e-90	PEMT	FALSE	FALSE
GSTA4	1.53947e-94	0.615769	0.963	0.859	6.99796e-90	GSTA4	FALSE	FALSE
PNPLA4	1.80689e-94	-0.276057	0.048	0.431	8.21359e-90	PNPLA4	FALSE	FALSE
TSC22D3	2.58299e-94	0.375507	0.431	0.043	1.17415e-89	TSC22D3	FALSE	FALSE
LY6E	2.67336e-94	0.662455	0.995	0.849	1.21523e-89	LY6E	FALSE	FALSE
CMTM6	3.63412e-94	0.494326	0.862	0.572	1.65196e-89	CMTM6	FALSE	FALSE
ZNF638	3.78144e-94	0.53501	0.9	0.661	1.71893e-89	ZNF638	FALSE	FALSE
TXN	4.23125e-94	0.438058	1	0.999	1.9234e-89	TXN	FALSE	FALSE
NME1.NME2	4.94446e-94	0.259686	0.353	0	2.2476e-89	NME1.NME2	FALSE	FALSE
NDNL2	4.94446e-94	0.261173	0.353	0	2.24761e-89	NDNL2	FALSE	FALSE
UBE2N	5.3421e-94	0.499087	0.986	0.935	2.42836e-89	UBE2N	FALSE	FALSE
UQCRC1	5.48705e-94	0.525229	0.996	0.988	2.49425e-89	UQCRC1	FALSE	FALSE
PAIP1	7.68264e-94	0.525609	0.909	0.672	3.4923e-89	PAIP1	FALSE	FALSE
ABHD12B	1.12266e-93	-0.468508	0.111	0.513	5.10328e-89	ABHD12B	FALSE	FALSE
SSRP1	1.14329e-93	0.491293	0.921	0.71	5.19706e-89	SSRP1	FALSE	FALSE
TRAPPC1	3.03518e-93	0.44675	1	0.985	1.3797e-88	TRAPPC1	FALSE	FALSE
PET112	3.44697e-93	0.252388	0.35	0	1.56689e-88	PET112	FALSE	FALSE
PTGES3	4.03668e-93	0.476569	0.995	0.981	1.83495e-88	PTGES3	FALSE	FALSE
GPR160	5.21077e-93	-0.329591	0.055	0.43	2.36866e-88	GPR160	FALSE	FALSE
TRMT112	6.41194e-93	-0.417542	1	0.999	2.91468e-88	TRMT112	FALSE	FALSE
NDFIP1	6.6534e-93	0.48154	0.868	0.613	3.02443e-88	NDFIP1	FALSE	FALSE
SLBP	1.04258e-92	0.584787	0.804	0.489	4.73926e-88	SLBP	FALSE	FALSE
KIAA0232	2.09994e-92	0.379696	0.593	0.171	9.54571e-88	KIAA0232	FALSE	FALSE
ECHS1	2.15101e-92	0.502841	0.902	0.681	9.77782e-88	ECHS1	FALSE	FALSE
MAP7D1	4.01334e-92	0.423311	0.708	0.315	1.82434e-87	MAP7D1	FALSE	FALSE
SMEK2	4.55152e-92	0.251175	0.347	0	2.06898e-87	SMEK2	FALSE	FALSE
TMEM256	6.22964e-92	-0.501929	0.983	0.988	2.83181e-87	TMEM256	FALSE	FALSE
NASP	7.36774e-92	0.545767	0.991	0.933	3.34915e-87	NASP	FALSE	FALSE
RIMKLB	1.67345e-91	0.441419	0.671	0.278	7.60699e-87	RIMKLB	FALSE	FALSE
LARS	3.45104e-91	0.478219	0.851	0.577	1.56874e-86	LARS	FALSE	FALSE
AKAP8L	3.56727e-91	0.427599	0.73	0.362	1.62157e-86	AKAP8L	FALSE	FALSE
UQCRC2	4.30626e-91	0.500562	0.944	0.799	1.9575e-86	UQCRC2	FALSE	FALSE
HDAC3	4.59218e-91	0.440755	0.77	0.43	2.08747e-86	HDAC3	FALSE	FALSE
TAF7	5.6812e-91	0.50333	0.868	0.576	2.5825e-86	TAF7	FALSE	FALSE
PIF1	5.68312e-91	0.602414	0.794	0.458	2.58338e-86	PIF1	FALSE	FALSE
IGF2BP2	7.03779e-91	0.498318	0.883	0.638	3.19917e-86	IGF2BP2	FALSE	FALSE
CBX3	1.02034e-90	0.510237	0.996	0.982	4.63815e-86	CBX3	FALSE	FALSE
C10orf32	1.13011e-90	0.250658	0.342	0	5.13716e-86	C10orf32	FALSE	FALSE
CHPT1	1.29712e-90	0.347676	0.511	0.114	5.89632e-86	CHPT1	FALSE	FALSE
LINC00678	1.42184e-90	-0.490682	0.047	0.407	6.46325e-86	LINC00678	FALSE	FALSE
ZFYVE21	1.46848e-90	0.488557	0.932	0.76	6.67528e-86	ZFYVE21	FALSE	FALSE
CITED2	1.46994e-90	0.462241	0.574	0.161	6.68193e-86	CITED2	FALSE	FALSE
PRRX2	1.74218e-90	0.323166	0.444	0.059	7.91945e-86	PRRX2	FALSE	FALSE
DERA	3.40261e-90	0.504208	0.94	0.764	1.54672e-85	DERA	FALSE	FALSE
PVRL2	3.73333e-90	0.477937	0.831	0.518	1.69706e-85	PVRL2	FALSE	FALSE
GPBP1	4.02035e-90	0.45118	0.855	0.583	1.82753e-85	GPBP1	FALSE	FALSE
VASP	4.29439e-90	0.510177	0.891	0.669	1.9521e-85	VASP	FALSE	FALSE
BAZ1B	4.63807e-90	0.4644	0.787	0.464	2.10833e-85	BAZ1B	FALSE	FALSE
LAMP2	4.80502e-90	0.473338	0.746	0.398	2.18422e-85	LAMP2	FALSE	FALSE
SNX9	5.26635e-90	0.405994	0.603	0.21	2.39392e-85	SNX9	FALSE	FALSE
EIF4E	6.0986e-90	0.477208	0.953	0.846	2.77224e-85	EIF4E	FALSE	FALSE
PSMC3	7.06249e-90	0.491336	0.986	0.946	3.2104e-85	PSMC3	FALSE	FALSE
PSMD4	8.25351e-90	0.469012	0.995	0.976	3.7518e-85	PSMD4	FALSE	FALSE
ID4	8.69178e-90	0.615656	0.636	0.272	3.95102e-85	ID4	FALSE	FALSE
PPP1R35	1.27173e-89	0.447262	0.754	0.414	5.7809e-85	PPP1R35	FALSE	FALSE
BRD7	1.3132e-89	0.441728	0.775	0.431	5.96943e-85	BRD7	FALSE	FALSE
WDHD1	1.47751e-89	0.47803	0.8	0.491	6.7163e-85	WDHD1	FALSE	FALSE
NOTCH2NL	1.83217e-89	0.257688	0.369	0.016	8.32847e-85	NOTCH2NL	FALSE	FALSE
CIAPIN1	2.08439e-89	0.475026	0.881	0.653	9.47502e-85	CIAPIN1	FALSE	FALSE
HNRNPA2B1	2.12025e-89	0.548295	1	0.997	9.638e-85	HNRNPA2B1	FALSE	FALSE
ACOT7	4.18523e-89	0.48466	0.887	0.658	1.90248e-84	ACOT7	FALSE	FALSE
BICD1	5.58202e-89	0.556985	0.896	0.678	2.53742e-84	BICD1	FALSE	FALSE
KIF20B	6.41233e-89	0.467942	0.752	0.411	2.91485e-84	KIF20B	FALSE	FALSE
IL17RD	6.50017e-89	0.341801	0.496	0.094	2.95478e-84	IL17RD	FALSE	FALSE
VAT1	1.24112e-88	0.493367	0.924	0.738	5.64174e-84	VAT1	FALSE	FALSE
TNFRSF12A	1.50595e-88	0.552836	0.685	0.308	6.84558e-84	TNFRSF12A	FALSE	FALSE
HDAC2	2.03147e-88	0.549884	0.977	0.914	9.23445e-84	HDAC2	FALSE	FALSE
APOA1	2.28682e-88	-0.453516	0.098	0.475	1.03952e-83	APOA1	FALSE	FALSE
LUC7L3	2.4156e-88	0.496904	0.998	0.988	1.09806e-83	LUC7L3	FALSE	FALSE
SH2B2	2.4408e-88	0.250418	0.341	0.003	1.10951e-83	SH2B2	FALSE	FALSE
VDAC3	3.01291e-88	0.488971	0.964	0.839	1.36958e-83	VDAC3	FALSE	FALSE
CCT2	3.10226e-88	0.510049	0.988	0.965	1.41019e-83	CCT2	FALSE	FALSE
UQCR10	3.14786e-88	-0.423912	0.996	1	1.43092e-83	UQCR10	FALSE	FALSE
PLK2	4.48301e-88	0.576294	0.599	0.193	2.03784e-83	PLK2	FALSE	FALSE
2021-09-09	4.94961e-88	0.472342	0.888	0.647	2.24995e-83	2021-09-09	FALSE	FALSE
NAA38	5.07952e-88	-0.565615	0.888	0.967	2.309e-83	NAA38	FALSE	FALSE
SMC2	6.53517e-88	0.464113	0.769	0.409	2.97069e-83	SMC2	FALSE	FALSE
MYEOV2	8.00302e-88	-0.630202	0.967	0.997	3.63793e-83	MYEOV2	FALSE	FALSE
CTSV	1.13902e-87	0.717724	0.914	0.73	5.17764e-83	CTSV	FALSE	FALSE
CTCF	1.43697e-87	0.421847	0.715	0.358	6.53205e-83	CTCF	FALSE	FALSE
CDK16	2.06271e-87	0.486564	0.843	0.601	9.37644e-83	CDK16	FALSE	FALSE
EIF3E	2.09188e-87	-0.469405	0.998	0.999	9.50907e-83	EIF3E	FALSE	FALSE
KIAA1524	2.2711e-87	0.423349	0.63	0.245	1.03237e-82	KIAA1524	FALSE	FALSE
WEE1	2.47242e-87	0.431216	0.684	0.323	1.12389e-82	WEE1	FALSE	FALSE
COL18A1	2.75979e-87	0.422194	0.707	0.312	1.25452e-82	COL18A1	FALSE	FALSE
TUBG1	3.41803e-87	0.490457	0.943	0.812	1.55374e-82	TUBG1	FALSE	FALSE
CSNK1A1	3.49033e-87	0.48142	0.951	0.8	1.5866e-82	CSNK1A1	FALSE	FALSE
TPD52	4.01609e-87	0.5761	0.92	0.759	1.82559e-82	TPD52	FALSE	FALSE
RP11.252A24.7	4.46074e-87	0.256851	0.33	0	2.02772e-82	RP11.252A24.7	FALSE	FALSE
DDOST	5.50157e-87	0.479554	0.975	0.921	2.50085e-82	DDOST	FALSE	FALSE
HTATSF1	5.89595e-87	0.423566	0.722	0.371	2.68012e-82	HTATSF1	FALSE	FALSE
KIAA1430	8.39892e-87	0.254138	0.329	0	3.8179e-82	KIAA1430	FALSE	FALSE
GCA	1.18175e-86	0.609233	0.882	0.651	5.37186e-82	GCA	FALSE	FALSE
GNAI2	1.22324e-86	0.513506	0.913	0.733	5.56046e-82	GNAI2	FALSE	FALSE
GNAI3	1.35214e-86	0.489909	0.866	0.607	6.14642e-82	GNAI3	FALSE	FALSE
PDHA1	1.3542e-86	0.466901	0.842	0.537	6.15581e-82	PDHA1	FALSE	FALSE
IFITM3	1.68272e-86	-0.829524	0.996	0.989	7.64912e-82	IFITM3	FALSE	FALSE
RBPMS2	2.22519e-86	0.499313	0.947	0.79	1.01151e-81	RBPMS2	FALSE	FALSE
ENSA	2.40903e-86	0.525208	0.982	0.896	1.09507e-81	ENSA	FALSE	FALSE
SPATC1L	2.88211e-86	0.43411	0.826	0.508	1.31012e-81	SPATC1L	FALSE	FALSE
YES1	3.59832e-86	0.372729	0.606	0.213	1.63569e-81	YES1	FALSE	FALSE
PQBP1	5.97326e-86	0.482171	0.991	0.982	2.71527e-81	PQBP1	FALSE	FALSE
TMPO	6.64467e-86	0.458188	0.835	0.529	3.02047e-81	TMPO	FALSE	FALSE
ACTR1A	7.31345e-86	0.469559	0.898	0.677	3.32447e-81	ACTR1A	FALSE	FALSE
PSMD7	8.2427e-86	0.518755	0.969	0.872	3.74688e-81	PSMD7	FALSE	FALSE
IMPAD1	8.25345e-86	0.437349	0.758	0.392	3.75177e-81	IMPAD1	FALSE	FALSE
COPB2	1.52897e-85	0.434509	0.779	0.435	6.95022e-81	COPB2	FALSE	FALSE
HMG20B	2.24944e-85	0.52957	0.923	0.735	1.02253e-80	HMG20B	FALSE	FALSE
FOLR1	2.28442e-85	0.481453	0.637	0.254	1.03843e-80	FOLR1	FALSE	FALSE
PINK1	4.59515e-85	0.401989	0.688	0.297	2.08882e-80	PINK1	FALSE	FALSE
TBC1D5	4.81549e-85	0.459191	0.652	0.268	2.18898e-80	TBC1D5	FALSE	FALSE
CCNG2	7.8109e-85	0.352311	0.488	0.108	3.5506e-80	CCNG2	FALSE	FALSE
PTRF	1.17171e-84	0.438939	0.676	0.295	5.32623e-80	PTRF	FALSE	FALSE
TTC19	1.23979e-84	0.435491	0.726	0.373	5.63571e-80	TTC19	FALSE	FALSE
PLA2G2A	1.36591e-84	0.58311	0.493	0.109	6.20903e-80	PLA2G2A	FALSE	FALSE
APRT	1.41708e-84	-0.410954	0.999	1	6.4416e-80	APRT	FALSE	FALSE
TOMM40	1.70841e-84	0.48615	0.914	0.696	7.76593e-80	TOMM40	FALSE	FALSE
LSR	1.96484e-84	0.474069	0.873	0.652	8.93156e-80	LSR	FALSE	FALSE
PPP2R5E	2.31608e-84	0.418585	0.694	0.34	1.05282e-79	PPP2R5E	FALSE	FALSE
YTHDF2	2.47264e-84	0.454658	0.954	0.819	1.12399e-79	YTHDF2	FALSE	FALSE
SUMO1	2.57438e-84	0.406938	0.998	0.989	1.17024e-79	SUMO1	FALSE	FALSE
HABP4	2.71273e-84	0.428997	0.662	0.295	1.23313e-79	HABP4	FALSE	FALSE
LCP1	2.77779e-84	0.55843	0.598	0.213	1.2627e-79	LCP1	FALSE	FALSE
ARMC10	3.53158e-84	0.347567	0.604	0.206	1.60535e-79	ARMC10	FALSE	FALSE
RYBP	4.50451e-84	0.413805	0.656	0.29	2.04762e-79	RYBP	FALSE	FALSE
GMPS	6.08181e-84	0.371862	0.666	0.282	2.76461e-79	GMPS	FALSE	FALSE
ST13	1.25502e-83	0.413703	1	0.991	5.70497e-79	ST13	FALSE	FALSE
FXYD6	1.55229e-83	-0.582935	0.883	0.973	7.05624e-79	FXYD6	FALSE	FALSE
C16orf87	1.87523e-83	0.436714	0.762	0.439	8.52425e-79	C16orf87	FALSE	FALSE
ARID4B	1.89898e-83	0.455292	0.794	0.471	8.63217e-79	ARID4B	FALSE	FALSE
HIST1H1D	2.15214e-83	0.634098	0.499	0.129	9.78297e-79	HIST1H1D	FALSE	FALSE
ACAT2	4.46979e-83	0.515721	0.899	0.691	2.03183e-78	ACAT2	FALSE	FALSE
PPP2R1A	4.8103e-83	0.464022	0.986	0.955	2.18662e-78	PPP2R1A	FALSE	FALSE
SBNO1	7.95492e-83	0.475797	0.842	0.546	3.61607e-78	SBNO1	FALSE	FALSE
SEC63	9.10283e-83	0.517616	0.916	0.76	4.13787e-78	SEC63	FALSE	FALSE
MINOS1	9.48023e-83	-0.484463	0.908	0.976	4.30943e-78	MINOS1	FALSE	FALSE
TRIM28	1.38087e-82	-0.513926	0.87	0.975	6.27702e-78	TRIM28	FALSE	FALSE
GARS	1.39671e-82	0.505229	0.932	0.786	6.34903e-78	GARS	FALSE	FALSE
PLP1	1.81243e-82	0.331168	0.42	0.063	8.23875e-78	PLP1	FALSE	FALSE
H1F0	4.18162e-82	0.609026	0.815	0.492	1.90084e-77	H1F0	FALSE	FALSE
NCOR1	4.44573e-82	0.45985	0.943	0.8	2.0209e-77	NCOR1	FALSE	FALSE
RSRC2	6.03919e-82	0.46001	0.957	0.819	2.74523e-77	RSRC2	FALSE	FALSE
FBLIM1	1.12577e-81	0.468308	0.767	0.423	5.1174e-77	FBLIM1	FALSE	FALSE
TYMS	1.19567e-81	0.468066	0.654	0.3	5.43516e-77	TYMS	FALSE	FALSE
ZCCHC17	1.57871e-81	0.460096	0.902	0.717	7.17632e-77	ZCCHC17	FALSE	FALSE
ZCCHC11	1.66692e-81	0.419059	0.688	0.336	7.57734e-77	ZCCHC11	FALSE	FALSE
PPP2R2A	2.24828e-81	0.429794	0.79	0.477	1.022e-76	PPP2R2A	FALSE	FALSE
NDN	2.80158e-81	0.465463	0.834	0.544	1.27352e-76	NDN	FALSE	FALSE
CCNI	3.18396e-81	0.470021	0.999	0.996	1.44733e-76	CCNI	FALSE	FALSE
RAB2A	3.3262e-81	0.482351	0.966	0.857	1.51199e-76	RAB2A	FALSE	FALSE
RDH11	4.04675e-81	0.44237	0.795	0.493	1.83953e-76	RDH11	FALSE	FALSE
NAP1L1	4.0694e-81	-0.400682	0.998	1	1.84983e-76	NAP1L1	FALSE	FALSE
HSP90AA1	4.97944e-81	0.528741	1	0.998	2.26351e-76	HSP90AA1	FALSE	FALSE
2021-09-06	6.74074e-81	0.589206	0.94	0.817	3.06414e-76	2021-09-06	FALSE	FALSE
ARID3A	7.89468e-81	0.456893	0.788	0.477	3.58868e-76	ARID3A	FALSE	FALSE
CHAF1A	8.72872e-81	0.467689	0.724	0.391	3.96781e-76	CHAF1A	FALSE	FALSE
MARCKS	9.6214e-81	0.495751	0.636	0.292	4.3736e-76	MARCKS	FALSE	FALSE
TM7SF2	9.89201e-81	0.486616	0.689	0.33	4.49661e-76	TM7SF2	FALSE	FALSE
KIFC1	1.24623e-80	0.423472	0.614	0.253	5.66497e-76	KIFC1	FALSE	FALSE
TMEM97	1.33732e-80	0.487763	0.902	0.745	6.07905e-76	TMEM97	FALSE	FALSE
NCBP2	1.40609e-80	0.463266	0.982	0.931	6.39166e-76	NCBP2	FALSE	FALSE
CTSD	1.47008e-80	0.458246	0.905	0.671	6.68255e-76	CTSD	FALSE	FALSE
LYPD6B	1.57005e-80	0.314484	0.426	0.069	7.13695e-76	LYPD6B	FALSE	FALSE
ATAD5	1.97071e-80	0.32112	0.532	0.153	8.95828e-76	ATAD5	FALSE	FALSE
SERPINH1	3.32409e-80	0.482278	0.987	0.945	1.51103e-75	SERPINH1	FALSE	FALSE
G6PD	5.42089e-80	0.432602	0.77	0.458	2.46417e-75	G6PD	FALSE	FALSE
TSPAN13	7.24701e-80	0.426307	0.743	0.401	3.29427e-75	TSPAN13	FALSE	FALSE
TK1	8.78572e-80	0.489386	0.751	0.417	3.99372e-75	TK1	FALSE	FALSE
CHCHD5	1.4741e-79	-0.447793	0.769	0.931	6.70082e-75	CHCHD5	FALSE	FALSE
TALDO1	1.60908e-79	0.428735	0.983	0.921	7.31439e-75	TALDO1	FALSE	FALSE
CSNK1D	1.97337e-79	0.410047	0.752	0.419	8.97033e-75	CSNK1D	FALSE	FALSE
LAPTM4B	2.21057e-79	0.475995	0.986	0.928	1.00486e-74	LAPTM4B	FALSE	FALSE
HSPA4	3.92266e-79	0.444765	0.866	0.604	1.78312e-74	HSPA4	FALSE	FALSE
CLINT1	3.92439e-79	0.379126	0.644	0.277	1.78391e-74	CLINT1	FALSE	FALSE
PQLC3	6.10884e-79	-0.503633	0.497	0.812	2.77689e-74	PQLC3	FALSE	FALSE
GNAL	8.28724e-79	0.400998	0.671	0.305	3.76713e-74	GNAL	FALSE	FALSE
GRB7	8.42646e-79	0.396866	0.608	0.229	3.83042e-74	GRB7	FALSE	FALSE
MYH10	1.11063e-78	0.436428	0.81	0.526	5.04859e-74	MYH10	FALSE	FALSE
CAPG	1.48608e-78	0.471637	0.979	0.903	6.75525e-74	CAPG	FALSE	FALSE
PAK2	2.13761e-78	0.433927	0.776	0.463	9.71691e-74	PAK2	FALSE	FALSE
ARFGEF1	2.27406e-78	0.437444	0.733	0.409	1.03372e-73	ARFGEF1	FALSE	FALSE
ARPC2	2.30238e-78	0.430677	0.999	0.99	1.04659e-73	ARPC2	FALSE	FALSE
APPL1	2.88771e-78	0.389072	0.698	0.337	1.31267e-73	APPL1	FALSE	FALSE
HIST1H2AM	3.06929e-78	0.286041	0.307	0.003	1.39521e-73	HIST1H2AM	FALSE	FALSE
PGM1	3.82318e-78	0.539525	0.85	0.591	1.7379e-73	PGM1	FALSE	FALSE
XRN2	5.61956e-78	0.467107	0.941	0.814	2.55448e-73	XRN2	FALSE	FALSE
SLC35D2	6.34795e-78	0.332138	0.56	0.179	2.88559e-73	SLC35D2	FALSE	FALSE
CFLAR	6.58315e-78	-0.39578	0.347	0.715	2.9925e-73	CFLAR	FALSE	FALSE
HEBP1	7.37276e-78	0.426607	0.652	0.313	3.35144e-73	HEBP1	FALSE	FALSE
MSH6	9.10755e-78	0.459171	0.776	0.452	4.14002e-73	MSH6	FALSE	FALSE
ANAPC5	9.4956e-78	0.427248	0.843	0.609	4.31641e-73	ANAPC5	FALSE	FALSE
PDCD10	1.03767e-77	0.429019	0.886	0.68	4.71695e-73	PDCD10	FALSE	FALSE
HNRNPF	2.75619e-77	0.455653	0.996	0.986	1.25288e-72	HNRNPF	FALSE	FALSE
LUZP1	2.77868e-77	0.465936	0.887	0.682	1.2631e-72	LUZP1	FALSE	FALSE
MRPS18C	2.91442e-77	-0.449783	0.91	0.98	1.32481e-72	MRPS18C	FALSE	FALSE
HARS	3.24797e-77	0.448335	0.852	0.611	1.47643e-72	HARS	FALSE	FALSE
MAPK1IP1L	3.31558e-77	0.456965	0.946	0.825	1.50716e-72	MAPK1IP1L	FALSE	FALSE
DAZAP1	3.41385e-77	0.428144	0.836	0.587	1.55184e-72	DAZAP1	FALSE	FALSE
GLOD4	6.04878e-77	0.42479	0.833	0.564	2.7496e-72	GLOD4	FALSE	FALSE
ILF2	6.50616e-77	0.468833	0.986	0.963	2.9575e-72	ILF2	FALSE	FALSE
SMARCA4	8.80064e-77	0.442796	0.959	0.871	4.00051e-72	SMARCA4	FALSE	FALSE
PWWP2A	1.34078e-76	0.32948	0.565	0.193	6.0948e-72	PWWP2A	FALSE	FALSE
PYDC1	1.93548e-76	0.398715	0.489	0.117	8.7981e-72	PYDC1	FALSE	FALSE
VAPA	2.48671e-76	0.451898	0.949	0.805	1.13039e-71	VAPA	FALSE	FALSE
GLG1	2.56091e-76	0.443652	0.871	0.655	1.16411e-71	GLG1	FALSE	FALSE
PSMB5	3.33274e-76	0.342269	1	0.999	1.51496e-71	PSMB5	FALSE	FALSE
MPZL1	3.68109e-76	0.440447	0.887	0.666	1.67331e-71	MPZL1	FALSE	FALSE
NEK6	4.34416e-76	0.277826	0.403	0.064	1.97472e-71	NEK6	FALSE	FALSE
USP48	5.83458e-76	0.39939	0.773	0.477	2.65223e-71	USP48	FALSE	FALSE
SERINC3	7.22686e-76	0.423767	0.806	0.531	3.28512e-71	SERINC3	FALSE	FALSE
PSMC5	9.1876e-76	0.418175	0.992	0.951	4.17641e-71	PSMC5	FALSE	FALSE
ZMYND8	9.63785e-76	0.385725	0.699	0.363	4.38108e-71	ZMYND8	FALSE	FALSE
BNIP2	1.25275e-75	0.381784	0.691	0.368	5.69463e-71	BNIP2	FALSE	FALSE
FDFT1	1.25764e-75	0.560742	0.948	0.849	5.71687e-71	FDFT1	FALSE	FALSE
LGMN	1.45163e-75	0.375871	0.673	0.332	6.59868e-71	LGMN	FALSE	FALSE
CKS1B	1.99525e-75	0.596178	0.995	0.96	9.06982e-71	CKS1B	FALSE	FALSE
YY1	2.00883e-75	0.433007	0.84	0.586	9.13153e-71	YY1	FALSE	FALSE
RPP14	2.24938e-75	0.2997	0.526	0.154	1.0225e-70	RPP14	FALSE	FALSE
PRIM1	3.96057e-75	0.372542	0.631	0.276	1.80036e-70	PRIM1	FALSE	FALSE
XPO1	4.97182e-75	0.419764	0.854	0.622	2.26004e-70	XPO1	FALSE	FALSE
CDCA2	5.67107e-75	0.372094	0.493	0.145	2.5779e-70	CDCA2	FALSE	FALSE
MTF2	6.40811e-75	0.434919	0.861	0.646	2.91293e-70	MTF2	FALSE	FALSE
KMT2E	8.54243e-75	0.403211	0.792	0.495	3.88313e-70	KMT2E	FALSE	FALSE
NDUFA3	9.51166e-75	-0.439566	0.945	0.981	4.32371e-70	NDUFA3	FALSE	FALSE
PDCD2	1.05444e-74	0.489307	0.977	0.872	4.79316e-70	PDCD2	FALSE	FALSE
B3GALNT2	1.17602e-74	0.453767	0.511	0.158	5.34584e-70	B3GALNT2	FALSE	FALSE
PTK2	1.45431e-74	0.382641	0.715	0.384	6.61086e-70	PTK2	FALSE	FALSE
MSX2	1.46092e-74	0.439619	0.743	0.422	6.64091e-70	MSX2	FALSE	FALSE
RERE	1.98232e-74	0.399518	0.761	0.437	9.01102e-70	RERE	FALSE	FALSE
MRPL50	2.59951e-74	0.436684	0.887	0.718	1.18166e-69	MRPL50	FALSE	FALSE
SF3B2	4.08448e-74	0.451817	0.966	0.912	1.85668e-69	SF3B2	FALSE	FALSE
HNRNPC	4.7089e-74	0.377534	0.998	0.998	2.14053e-69	HNRNPC	FALSE	FALSE
PPIG	5.71107e-74	0.436101	0.971	0.893	2.59608e-69	PPIG	FALSE	FALSE
BCLAF1	6.60437e-74	0.457329	0.874	0.673	3.00215e-69	BCLAF1	FALSE	FALSE
ANXA6	6.73695e-74	0.45828	0.879	0.671	3.06241e-69	ANXA6	FALSE	FALSE
ATP11C	7.66841e-74	0.395749	0.752	0.441	3.48583e-69	ATP11C	FALSE	FALSE
DDAH2	8.49834e-74	0.461621	0.892	0.696	3.86309e-69	DDAH2	FALSE	FALSE
FSTL1	1.22698e-73	0.482886	0.872	0.644	5.57747e-69	FSTL1	FALSE	FALSE
HIF1A	1.43931e-73	0.41181	0.788	0.498	6.54266e-69	HIF1A	FALSE	FALSE
HNRNPDL	2.09298e-73	0.440124	1	0.993	9.51407e-69	HNRNPDL	FALSE	FALSE
MED28	2.14855e-73	0.417743	0.981	0.924	9.76665e-69	MED28	FALSE	FALSE
RAD21	2.33551e-73	0.454236	0.85	0.626	1.06165e-68	RAD21	FALSE	FALSE
ILF3	2.55238e-73	0.432901	0.94	0.825	1.16024e-68	ILF3	FALSE	FALSE
BANCR	2.58681e-73	-0.369875	0	0.261	1.17589e-68	BANCR	FALSE	FALSE
TRAPPC4	3.11515e-73	0.424472	0.942	0.847	1.41605e-68	TRAPPC4	FALSE	FALSE
HNRNPH2	3.48634e-73	0.422133	0.854	0.608	1.58478e-68	HNRNPH2	FALSE	FALSE
TCEB2	4.2922e-73	-0.317732	1	1	1.9511e-68	TCEB2	FALSE	FALSE
CACUL1	4.85778e-73	0.440941	0.842	0.609	2.2082e-68	CACUL1	FALSE	FALSE
CYB5R3	5.23743e-73	0.42663	0.957	0.897	2.38078e-68	CYB5R3	FALSE	FALSE
MXD4	6.17914e-73	0.352651	0.572	0.213	2.80885e-68	MXD4	FALSE	FALSE
PCM1	7.37791e-73	0.406175	0.761	0.482	3.35378e-68	PCM1	FALSE	FALSE
DSTN	7.71388e-73	0.342651	1	1	3.5065e-68	DSTN	FALSE	FALSE
PFKL	8.7476e-73	0.433803	0.856	0.64	3.9764e-68	PFKL	FALSE	FALSE
SEC61B	9.78006e-73	-0.369717	1	1	4.44572e-68	SEC61B	FALSE	FALSE
ELOVL4	1.30492e-72	0.373257	0.632	0.273	5.93178e-68	ELOVL4	FALSE	FALSE
ILK	1.74631e-72	0.425661	0.895	0.714	7.93819e-68	ILK	FALSE	FALSE
PCBD1	1.76143e-72	-0.411439	0.349	0.716	8.00692e-68	PCBD1	FALSE	FALSE
ALDH9A1	1.93813e-72	0.406634	0.795	0.5	8.81016e-68	ALDH9A1	FALSE	FALSE
APLP1	2.00743e-72	0.276433	0.453	0.105	9.12516e-68	APLP1	FALSE	FALSE
HAGH	2.21613e-72	0.420008	0.854	0.625	1.00738e-67	HAGH	FALSE	FALSE
TARDBP	2.52206e-72	0.412125	0.777	0.49	1.14645e-67	TARDBP	FALSE	FALSE
LIM2	2.86643e-72	0.27673	0.306	0.012	1.30299e-67	LIM2	FALSE	FALSE
UBE2H	3.55192e-72	0.381474	0.67	0.338	1.6146e-67	UBE2H	FALSE	FALSE
RAB10	3.96551e-72	0.429858	0.892	0.761	1.8026e-67	RAB10	FALSE	FALSE
NTRK3	4.28893e-72	-0.260045	0.072	0.402	1.94962e-67	NTRK3	FALSE	FALSE
IMMT	4.30431e-72	0.401364	0.796	0.535	1.95661e-67	IMMT	FALSE	FALSE
MAD2L1	4.37123e-72	0.456408	0.752	0.486	1.98703e-67	MAD2L1	FALSE	FALSE
SYPL1	5.91717e-72	0.470264	0.919	0.763	2.68977e-67	SYPL1	FALSE	FALSE
CSDE1	7.33608e-72	0.420883	0.977	0.916	3.33476e-67	CSDE1	FALSE	FALSE
STRN3	7.6197e-72	0.40159	0.688	0.356	3.46369e-67	STRN3	FALSE	FALSE
TMOD3	8.50121e-72	0.359755	0.624	0.268	3.86439e-67	TMOD3	FALSE	FALSE
YRDC	1.05352e-71	0.292375	0.494	0.136	4.78898e-67	YRDC	FALSE	FALSE
RAB14	1.52563e-71	0.385231	0.757	0.468	6.93504e-67	RAB14	FALSE	FALSE
ETV5	2.18981e-71	0.438328	0.924	0.764	9.9542e-67	ETV5	FALSE	FALSE
PPP2CA	2.28643e-71	0.406615	0.912	0.739	1.03934e-66	PPP2CA	FALSE	FALSE
POU5F1B	2.3655e-71	-0.452343	0.773	0.925	1.07528e-66	POU5F1B	FALSE	FALSE
PBRM1	3.50846e-71	0.371891	0.653	0.333	1.59484e-66	PBRM1	FALSE	FALSE
SPG21	4.74682e-71	0.403675	0.796	0.519	2.15776e-66	SPG21	FALSE	FALSE
PLBD1	5.55156e-71	0.601136	0.979	0.909	2.52357e-66	PLBD1	FALSE	FALSE
RPS27L	7.18737e-71	0.482284	0.997	0.987	3.26716e-66	RPS27L	FALSE	FALSE
FUS	8.84102e-71	0.438303	0.989	0.951	4.01886e-66	FUS	FALSE	FALSE
REEP3	9.33061e-71	0.364838	0.626	0.299	4.24141e-66	REEP3	FALSE	FALSE
RABL6	9.63839e-71	0.422338	0.807	0.572	4.38132e-66	RABL6	FALSE	FALSE
UBA1	1.66184e-70	0.414535	0.834	0.59	7.55421e-66	UBA1	FALSE	FALSE
RIT1	1.73339e-70	0.36712	0.654	0.32	7.87949e-66	RIT1	FALSE	FALSE
PRTG	2.57568e-70	0.385195	0.578	0.221	1.17083e-65	PRTG	FALSE	FALSE
MSMO1	2.91004e-70	0.477362	0.743	0.429	1.32282e-65	MSMO1	FALSE	FALSE
BRK1	3.43061e-70	0.335464	1	0.998	1.55945e-65	BRK1	FALSE	FALSE
KDM3A	3.45627e-70	0.269777	0.458	0.115	1.57112e-65	KDM3A	FALSE	FALSE
PTGES2	4.52648e-70	0.419926	0.838	0.592	2.0576e-65	PTGES2	FALSE	FALSE
PPAT	5.06484e-70	0.335545	0.578	0.22	2.30233e-65	PPAT	FALSE	FALSE
SFPQ	5.59141e-70	0.4714	0.942	0.853	2.54169e-65	SFPQ	FALSE	FALSE
FARP1	6.13871e-70	0.352958	0.626	0.28	2.79047e-65	FARP1	FALSE	FALSE
RAB4A	6.96152e-70	0.429323	0.868	0.666	3.1645e-65	RAB4A	FALSE	FALSE
IRX1	8.03886e-70	-0.278776	0.084	0.411	3.65423e-65	IRX1	FALSE	FALSE
CST3	8.15155e-70	-0.723628	0.765	0.917	3.70545e-65	CST3	FALSE	FALSE
CNPY2	9.2536e-70	-0.414064	0.985	0.998	4.20641e-65	CNPY2	FALSE	FALSE
AQP3	9.63503e-70	0.452717	0.661	0.323	4.3798e-65	AQP3	FALSE	FALSE
RNASE1	1.0055e-69	0.425268	0.441	0.101	4.57069e-65	RNASE1	FALSE	FALSE
SETD2	1.20769e-69	0.336633	0.556	0.209	5.48981e-65	SETD2	FALSE	FALSE
ATP2B1	1.3365e-69	0.44624	0.8	0.516	6.07532e-65	ATP2B1	FALSE	FALSE
YWHAB	1.34643e-69	0.390478	0.997	0.993	6.12045e-65	YWHAB	FALSE	FALSE
S100B	1.45723e-69	0.613643	0.528	0.175	6.62412e-65	S100B	FALSE	FALSE
LMNB1	1.48513e-69	0.378988	0.653	0.325	6.75095e-65	LMNB1	FALSE	FALSE
RPAP3	1.54005e-69	0.337649	0.585	0.238	7.00058e-65	RPAP3	FALSE	FALSE
CEP170	1.60295e-69	0.375336	0.628	0.29	7.28655e-65	CEP170	FALSE	FALSE
NUP93	1.86672e-69	0.384705	0.689	0.37	8.48556e-65	NUP93	FALSE	FALSE
CD151	2.31746e-69	0.403949	0.834	0.587	1.05345e-64	CD151	FALSE	FALSE
GNG3	2.32501e-69	0.358851	0.527	0.179	1.05688e-64	GNG3	FALSE	FALSE
C9orf135	2.37183e-69	0.662732	0.944	0.761	1.07816e-64	C9orf135	FALSE	FALSE
ITPR2	2.39097e-69	0.253407	0.374	0.057	1.08686e-64	ITPR2	FALSE	FALSE
BEND4	3.72969e-69	0.426359	0.658	0.318	1.6954e-64	BEND4	FALSE	FALSE
PCNP	4.21755e-69	0.40931	0.923	0.77	1.91717e-64	PCNP	FALSE	FALSE
TULP3	5.15463e-69	0.361659	0.645	0.312	2.34314e-64	TULP3	FALSE	FALSE
GTPBP4	5.63042e-69	0.397684	0.828	0.589	2.55942e-64	GTPBP4	FALSE	FALSE
GGNBP2	6.53981e-69	0.420246	0.833	0.563	2.9728e-64	GGNBP2	FALSE	FALSE
E2F1	6.65957e-69	0.311791	0.444	0.112	3.02724e-64	E2F1	FALSE	FALSE
SNRPA1	6.6743e-69	0.435754	0.926	0.775	3.03394e-64	SNRPA1	FALSE	FALSE
BRI3BP	7.35357e-69	0.299937	0.517	0.163	3.34271e-64	BRI3BP	FALSE	FALSE
RNF130	7.3988e-69	0.388081	0.823	0.557	3.36327e-64	RNF130	FALSE	FALSE
AP3B1	9.23877e-69	0.350743	0.606	0.272	4.19967e-64	AP3B1	FALSE	FALSE
PAWR	1.01863e-68	0.301004	0.5	0.156	4.63041e-64	PAWR	FALSE	FALSE
ABI2	1.11454e-68	0.404795	0.888	0.694	5.06636e-64	ABI2	FALSE	FALSE
MFSD2A	1.14946e-68	0.315196	0.402	0.082	5.22508e-64	MFSD2A	FALSE	FALSE
WBP11	1.51872e-68	0.38943	0.842	0.616	6.90366e-64	WBP11	FALSE	FALSE
ATP6V1E1	1.61264e-68	0.408934	0.916	0.768	7.33058e-64	ATP6V1E1	FALSE	FALSE
COL9A3	1.8834e-68	0.328203	0.55	0.2	8.56136e-64	COL9A3	FALSE	FALSE
OS9	2.1425e-68	0.407167	0.775	0.495	9.73916e-64	OS9	FALSE	FALSE
IL6ST	3.01457e-68	0.490217	0.85	0.644	1.37033e-63	IL6ST	FALSE	FALSE
USP14	3.11946e-68	0.375254	0.736	0.438	1.41801e-63	USP14	FALSE	FALSE
PRDX6	3.80089e-68	0.398765	1	0.999	1.72777e-63	PRDX6	FALSE	FALSE
ACTR2	3.80138e-68	0.371139	0.819	0.561	1.72799e-63	ACTR2	FALSE	FALSE
PFDN4	4.58363e-68	-0.4027	0.96	0.991	2.08358e-63	PFDN4	FALSE	FALSE
PDHB	4.75421e-68	0.501691	0.991	0.957	2.16112e-63	PDHB	FALSE	FALSE
STK17A	6.58596e-68	0.406839	0.636	0.308	2.99378e-63	STK17A	FALSE	FALSE
TAF6	6.85463e-68	0.384427	0.838	0.612	3.11591e-63	TAF6	FALSE	FALSE
SPTBN1	7.08928e-68	0.444473	0.902	0.777	3.22257e-63	SPTBN1	FALSE	FALSE
ATP6V0B	7.16548e-68	0.403585	0.995	0.985	3.25721e-63	ATP6V0B	FALSE	FALSE
PRPF38B	8.24822e-68	0.407668	0.879	0.665	3.74939e-63	PRPF38B	FALSE	FALSE
GNB2L1	8.51442e-68	-0.258551	1	1	3.8704e-63	GNB2L1	FALSE	FALSE
POLR2C	9.73285e-68	0.411632	0.875	0.696	4.42426e-63	POLR2C	FALSE	FALSE
MYO6	9.93505e-68	0.38972	0.71	0.391	4.51618e-63	MYO6	FALSE	FALSE
IER3	1.17339e-67	0.367331	0.588	0.249	5.33388e-63	IER3	FALSE	FALSE
ARHGAP12	1.60154e-67	0.298694	0.54	0.198	7.28014e-63	ARHGAP12	FALSE	FALSE
SEC62	1.79361e-67	-0.480573	0.859	0.969	8.15322e-63	SEC62	FALSE	FALSE
KIF2A	2.37187e-67	0.347908	0.619	0.29	1.07818e-62	KIF2A	FALSE	FALSE
SRRM2	2.46003e-67	0.425371	0.991	0.97	1.11826e-62	SRRM2	FALSE	FALSE
ABHD12	2.74377e-67	0.353776	0.652	0.32	1.24724e-62	ABHD12	FALSE	FALSE
RAB1A	3.48463e-67	0.402948	0.906	0.743	1.58401e-62	RAB1A	FALSE	FALSE
WHSC1L1	3.55182e-67	0.400573	0.797	0.562	1.61455e-62	WHSC1L1	FALSE	FALSE
RBM17	3.63432e-67	0.421868	0.955	0.857	1.65205e-62	RBM17	FALSE	FALSE
MIER1	3.8191e-67	0.379661	0.714	0.42	1.73605e-62	MIER1	FALSE	FALSE
SNX6	4.1756e-67	0.395165	0.887	0.713	1.8981e-62	SNX6	FALSE	FALSE
COL3A1	4.20253e-67	-0.374437	0.147	0.517	1.91034e-62	COL3A1	FALSE	FALSE
MCM7	4.32896e-67	0.473473	0.897	0.729	1.96782e-62	MCM7	FALSE	FALSE
ZRANB2	5.22313e-67	0.407392	0.798	0.542	2.37428e-62	ZRANB2	FALSE	FALSE
RCAN3	5.6823e-67	0.335372	0.583	0.248	2.583e-62	RCAN3	FALSE	FALSE
KIAA1551	5.98756e-67	0.412555	0.789	0.535	2.72176e-62	KIAA1551	FALSE	FALSE
TXNL1	6.42338e-67	0.412816	0.971	0.885	2.91987e-62	TXNL1	FALSE	FALSE
LTN1	6.97485e-67	0.274	0.461	0.124	3.17056e-62	LTN1	FALSE	FALSE
GCSH	7.21655e-67	0.485567	0.992	0.966	3.28043e-62	GCSH	FALSE	FALSE
UXT	7.32315e-67	-0.388118	0.921	0.98	3.32889e-62	UXT	FALSE	FALSE
USP32	8.25203e-67	0.395299	0.737	0.434	3.75113e-62	USP32	FALSE	FALSE
API5	1.15044e-66	0.332802	0.615	0.273	5.22953e-62	API5	FALSE	FALSE
MME	1.16489e-66	-0.269006	0.136	0.477	5.29526e-62	MME	FALSE	FALSE
BTF3L4	1.5106e-66	0.413133	0.986	0.941	6.86675e-62	BTF3L4	FALSE	FALSE
TCF25	1.52826e-66	0.415002	0.95	0.852	6.94702e-62	TCF25	FALSE	FALSE
SLC7A8	1.70266e-66	0.413451	0.827	0.582	7.73977e-62	SLC7A8	FALSE	FALSE
HAUS1	1.7264e-66	0.394415	0.905	0.735	7.84772e-62	HAUS1	FALSE	FALSE
MAF1	1.88708e-66	0.411399	0.908	0.708	8.57811e-62	MAF1	FALSE	FALSE
M6PR	2.62501e-66	0.367368	0.839	0.621	1.19325e-61	M6PR	FALSE	FALSE
SGCG	2.71138e-66	0.35679	0.526	0.19	1.23251e-61	SGCG	FALSE	FALSE
IFI16	2.77034e-66	0.566749	0.931	0.801	1.25931e-61	IFI16	FALSE	FALSE
PYCARD	3.03924e-66	0.559665	0.991	0.916	1.38155e-61	PYCARD	FALSE	FALSE
VPS26A	3.18738e-66	0.329527	0.606	0.273	1.44889e-61	VPS26A	FALSE	FALSE
CNN2	3.26903e-66	0.420611	0.981	0.929	1.486e-61	CNN2	FALSE	FALSE
LIPH	4.04656e-66	0.269881	0.315	0.028	1.83945e-61	LIPH	FALSE	FALSE
PDLIM7	4.17665e-66	0.44536	0.985	0.946	1.89858e-61	PDLIM7	FALSE	FALSE
NKTR	5.07316e-66	0.375779	0.733	0.427	2.30611e-61	NKTR	FALSE	FALSE
SSBP3	5.19602e-66	0.370313	0.691	0.369	2.36196e-61	SSBP3	FALSE	FALSE
G2E3	5.50447e-66	0.352317	0.614	0.287	2.50217e-61	G2E3	FALSE	FALSE
DNAJA2	5.70196e-66	0.429488	0.936	0.812	2.59194e-61	DNAJA2	FALSE	FALSE
COPS6	5.75864e-66	0.402149	0.964	0.896	2.61771e-61	COPS6	FALSE	FALSE
PSMA1	7.48389e-66	0.398592	0.986	0.961	3.40195e-61	PSMA1	FALSE	FALSE
VPS25	1.29086e-65	0.397563	0.952	0.838	5.86784e-61	VPS25	FALSE	FALSE
EXOSC8	1.46307e-65	0.410922	0.898	0.754	6.65066e-61	EXOSC8	FALSE	FALSE
CHD9	1.72275e-65	0.316469	0.601	0.251	7.83111e-61	CHD9	FALSE	FALSE
IRX6	1.95699e-65	-0.489684	0.281	0.609	8.89589e-61	IRX6	FALSE	FALSE
BOLA3	2.22947e-65	-0.432395	0.686	0.877	1.01345e-60	BOLA3	FALSE	FALSE
FXR1	2.43796e-65	0.407898	0.941	0.805	1.10822e-60	FXR1	FALSE	FALSE
KLHDC3	2.44714e-65	0.392586	0.897	0.731	1.1124e-60	KLHDC3	FALSE	FALSE
NT5C2	3.02274e-65	0.343624	0.611	0.275	1.37405e-60	NT5C2	FALSE	FALSE
GAL	3.73208e-65	-1.06243	0.269	0.588	1.69649e-60	GAL	FALSE	TRUE
CMPK1	3.7612e-65	0.288185	0.542	0.203	1.70973e-60	CMPK1	FALSE	FALSE
FIS1	3.9746e-65	-0.381259	0.968	0.991	1.80673e-60	FIS1	FALSE	FALSE
ARHGAP29	4.96233e-65	0.36474	0.671	0.33	2.25572e-60	ARHGAP29	FALSE	FALSE
RWDD1	5.58891e-65	-0.396109	0.929	0.975	2.54055e-60	RWDD1	FALSE	FALSE
FEN1	5.65897e-65	0.454664	0.779	0.543	2.5724e-60	FEN1	FALSE	FALSE
COL6A2	9.0536e-65	0.386467	0.701	0.404	4.1155e-60	COL6A2	FALSE	FALSE
VRTN	1.00329e-64	0.412247	0.793	0.539	4.56066e-60	VRTN	FALSE	FALSE
FSD1	1.35867e-64	0.361185	0.765	0.501	6.1761e-60	FSD1	FALSE	FALSE
NUF2	1.40589e-64	0.358953	0.487	0.164	6.39076e-60	NUF2	FALSE	FALSE
RTF1	1.53302e-64	0.401159	0.981	0.911	6.96867e-60	RTF1	FALSE	FALSE
MKKS	1.71955e-64	-0.413522	0.835	0.935	7.81657e-60	MKKS	FALSE	FALSE
DDX1	1.76229e-64	0.372091	0.811	0.543	8.01085e-60	DDX1	FALSE	FALSE
MTPN	2.04457e-64	0.378796	0.874	0.712	9.294e-60	MTPN	FALSE	FALSE
MRPL20	2.05836e-64	-0.365509	0.988	0.999	9.35668e-60	MRPL20	FALSE	FALSE
DNAJB6	2.12218e-64	0.428726	0.99	0.956	9.64678e-60	DNAJB6	FALSE	FALSE
EZH2	2.2438e-64	0.332914	0.597	0.269	1.01997e-59	EZH2	FALSE	FALSE
GORASP2	2.49621e-64	0.358569	0.744	0.444	1.1347e-59	GORASP2	FALSE	FALSE
CD2AP	2.54056e-64	0.320882	0.539	0.211	1.15486e-59	CD2AP	FALSE	FALSE
DBNL	3.34023e-64	0.340838	0.671	0.373	1.51837e-59	DBNL	FALSE	FALSE
UBXN4	4.30677e-64	0.417219	0.931	0.748	1.95773e-59	UBXN4	FALSE	FALSE
MEG3	4.32014e-64	-0.423951	0.056	0.334	1.9638e-59	MEG3	FALSE	FALSE
PAICS	6.63738e-64	0.43255	0.954	0.858	3.01715e-59	PAICS	FALSE	FALSE
UBE2B	6.75113e-64	0.398708	0.906	0.745	3.06886e-59	UBE2B	FALSE	FALSE
CLPTM1	6.90107e-64	0.369932	0.767	0.492	3.13702e-59	CLPTM1	FALSE	FALSE
CTNNAL1	9.8007e-64	0.442869	0.827	0.577	4.4551e-59	CTNNAL1	FALSE	FALSE
AARS	1.05451e-63	0.331323	0.578	0.258	4.79351e-59	AARS	FALSE	FALSE
HUWE1	1.08134e-63	0.44666	0.917	0.779	4.91543e-59	HUWE1	FALSE	FALSE
CBX5	1.166e-63	0.409136	0.9	0.764	5.30028e-59	CBX5	FALSE	FALSE
SOX11	1.26317e-63	0.32992	0.427	0.103	5.74197e-59	SOX11	FALSE	FALSE
KNOP1	1.69139e-63	0.411895	0.962	0.863	7.68856e-59	KNOP1	FALSE	FALSE
EDN1	2.19123e-63	0.453009	0.446	0.118	9.96066e-59	EDN1	FALSE	FALSE
PACSIN2	2.38347e-63	0.354122	0.745	0.455	1.08345e-58	PACSIN2	FALSE	FALSE
DHPS	2.41038e-63	0.39966	0.915	0.776	1.09569e-58	DHPS	FALSE	FALSE
CKAP2	2.63086e-63	0.388819	0.64	0.335	1.19591e-58	CKAP2	FALSE	FALSE
S100A11	2.7367e-63	0.497467	1	1	1.24402e-58	S100A11	FALSE	FALSE
RAB18	2.90995e-63	0.367103	0.782	0.525	1.32277e-58	RAB18	FALSE	FALSE
PRKX	3.13024e-63	0.297626	0.517	0.189	1.42291e-58	PRKX	FALSE	FALSE
PCBP4	3.19622e-63	0.356098	0.629	0.311	1.45291e-58	PCBP4	FALSE	FALSE
STON2	3.35781e-63	0.281874	0.473	0.144	1.52636e-58	STON2	FALSE	FALSE
PRPF40A	5.1252e-63	0.402038	0.949	0.863	2.32976e-58	PRPF40A	FALSE	FALSE
BCAS4	5.29763e-63	0.305028	0.531	0.198	2.40814e-58	BCAS4	FALSE	FALSE
SCAMP1	6.15873e-63	0.309248	0.573	0.243	2.79957e-58	SCAMP1	FALSE	FALSE
HMGN3	6.84244e-63	0.441235	1	0.999	3.11037e-58	HMGN3	FALSE	FALSE
PHF3	9.26836e-63	0.364888	0.712	0.406	4.21312e-58	PHF3	FALSE	FALSE
RRP7A	1.06549e-62	0.388159	0.9	0.728	4.8434e-58	RRP7A	FALSE	FALSE
DCAF13	1.32657e-62	0.371512	0.887	0.676	6.03021e-58	DCAF13	FALSE	FALSE
COPB1	1.40047e-62	0.351676	0.659	0.344	6.36611e-58	COPB1	FALSE	FALSE
AAED1	2.06808e-62	0.324296	0.633	0.295	9.40087e-58	AAED1	FALSE	FALSE
CSNK2A1	2.17973e-62	0.36653	0.763	0.5	9.9084e-58	CSNK2A1	FALSE	FALSE
FAM43A	2.19251e-62	0.363035	0.516	0.187	9.96649e-58	FAM43A	FALSE	FALSE
RIF1	2.28378e-62	0.365951	0.707	0.423	1.03814e-57	RIF1	FALSE	FALSE
UQCRFS1	2.30265e-62	0.36488	0.998	0.981	1.04672e-57	UQCRFS1	FALSE	FALSE
ENOX2	2.30582e-62	0.266979	0.433	0.113	1.04816e-57	ENOX2	FALSE	FALSE
ZNF281	2.32408e-62	0.342785	0.656	0.338	1.05646e-57	ZNF281	FALSE	FALSE
AGPAT2	2.59093e-62	0.39399	0.823	0.583	1.17776e-57	AGPAT2	FALSE	FALSE
SURF4	2.6453e-62	0.372577	0.851	0.613	1.20248e-57	SURF4	FALSE	FALSE
RNPS1	4.8011e-62	0.375372	0.979	0.948	2.18244e-57	RNPS1	FALSE	FALSE
TJP1	4.83622e-62	0.345904	0.687	0.378	2.1984e-57	TJP1	FALSE	FALSE
FKBP1B	5.70035e-62	0.394187	0.939	0.828	2.59121e-57	FKBP1B	FALSE	FALSE
CHD3	6.801e-62	0.289975	0.503	0.173	3.09153e-57	CHD3	FALSE	FALSE
PDAP1	8.70246e-62	0.383718	0.979	0.927	3.95588e-57	PDAP1	FALSE	FALSE
ASPM	9.30747e-62	0.448093	0.6	0.298	4.2309e-57	ASPM	FALSE	FALSE
PTPRA	9.91097e-62	0.30008	0.577	0.249	4.50523e-57	PTPRA	FALSE	FALSE
SETX	1.01375e-61	0.278688	0.514	0.187	4.6082e-57	SETX	FALSE	FALSE
CLIC4	1.14506e-61	0.361425	0.752	0.485	5.20512e-57	CLIC4	FALSE	FALSE
DCTN2	1.34025e-61	0.377711	0.965	0.893	6.09239e-57	DCTN2	FALSE	FALSE
SCPEP1	1.36671e-61	0.384167	0.717	0.42	6.21267e-57	SCPEP1	FALSE	FALSE
PREP	1.53421e-61	0.276597	0.485	0.162	6.97408e-57	PREP	FALSE	FALSE
LMAN1	1.72198e-61	0.38818	0.798	0.562	7.82762e-57	LMAN1	FALSE	FALSE
UBE2R2	1.75643e-61	0.382124	0.765	0.519	7.98422e-57	UBE2R2	FALSE	FALSE
EIF4A2	1.78503e-61	0.402261	0.979	0.917	8.11421e-57	EIF4A2	FALSE	FALSE
SRSF4	1.95727e-61	0.392433	0.853	0.648	8.89715e-57	SRSF4	FALSE	FALSE
JUNB	2.16594e-61	0.473269	0.713	0.419	9.84571e-57	JUNB	FALSE	FALSE
SLC25A36	2.24856e-61	0.358852	0.739	0.468	1.02213e-56	SLC25A36	FALSE	FALSE
POMP	2.25733e-61	0.308943	1	1	1.02612e-56	POMP	FALSE	FALSE
SRRM1	2.9218e-61	0.410902	0.965	0.873	1.32816e-56	SRRM1	FALSE	FALSE
CREB1	3.20369e-61	0.344073	0.68	0.382	1.4563e-56	CREB1	FALSE	FALSE
NIPSNAP1	3.63074e-61	0.340866	0.73	0.444	1.65043e-56	NIPSNAP1	FALSE	FALSE
FBXO7	3.65716e-61	0.385545	0.846	0.654	1.66243e-56	FBXO7	FALSE	FALSE
USP10	3.7476e-61	0.347325	0.678	0.368	1.70355e-56	USP10	FALSE	FALSE
ANXA11	4.26157e-61	0.357417	0.7	0.421	1.93718e-56	ANXA11	FALSE	FALSE
MPC2	4.71409e-61	0.471899	0.982	0.936	2.14288e-56	MPC2	FALSE	FALSE
CORO1C	6.845e-61	0.358122	0.693	0.416	3.11153e-56	CORO1C	FALSE	FALSE
EPB41L2	6.92365e-61	0.471275	0.985	0.976	3.14729e-56	EPB41L2	FALSE	FALSE
TMEM178A	7.27557e-61	0.38523	0.701	0.408	3.30726e-56	TMEM178A	FALSE	FALSE
CKAP5	7.45012e-61	0.361598	0.705	0.434	3.3866e-56	CKAP5	FALSE	FALSE
TRAF4	7.59816e-61	0.407062	0.83	0.655	3.4539e-56	TRAF4	FALSE	FALSE
SMC4	7.6564e-61	0.442655	0.868	0.702	3.48037e-56	SMC4	FALSE	FALSE
ANKRD11	7.8144e-61	0.371288	0.851	0.639	3.55219e-56	ANKRD11	FALSE	FALSE
COX6C	8.67316e-61	-0.305338	1	1	3.94256e-56	COX6C	FALSE	FALSE
CTBP2	9.56801e-61	0.379205	0.839	0.651	4.34933e-56	CTBP2	FALSE	FALSE
CCNB1	9.83851e-61	0.671842	0.855	0.652	4.47229e-56	CCNB1	FALSE	FALSE
SND1	1.06002e-60	0.377182	0.825	0.62	4.81853e-56	SND1	FALSE	FALSE
MTA3	1.16567e-60	0.416249	0.875	0.689	5.2988e-56	MTA3	FALSE	FALSE
MED4	1.28474e-60	0.377428	0.905	0.769	5.84003e-56	MED4	FALSE	FALSE
NPM3	1.51187e-60	-0.401668	0.865	0.967	6.8725e-56	NPM3	FALSE	FALSE
MKI67	2.53066e-60	0.552962	0.537	0.234	1.15036e-55	MKI67	FALSE	FALSE
TRIM2	2.92151e-60	0.381643	0.767	0.494	1.32803e-55	TRIM2	FALSE	FALSE
USP1	3.28319e-60	0.405991	0.779	0.539	1.49244e-55	USP1	FALSE	FALSE
FUBP1	3.7122e-60	0.377382	0.81	0.594	1.68746e-55	FUBP1	FALSE	FALSE
NDUFB1	4.18045e-60	-0.390322	0.957	0.987	1.90031e-55	NDUFB1	FALSE	FALSE
CCNC	5.38269e-60	0.367838	0.849	0.657	2.44681e-55	CCNC	FALSE	FALSE
SLC25A39	5.49328e-60	0.384869	0.96	0.921	2.49708e-55	SLC25A39	FALSE	FALSE
WDR43	8.33004e-60	0.379883	0.714	0.44	3.78659e-55	WDR43	FALSE	FALSE
HNRNPM	8.63807e-60	0.439155	0.977	0.955	3.92661e-55	HNRNPM	FALSE	FALSE
LYN	8.94245e-60	0.259107	0.408	0.103	4.06497e-55	LYN	FALSE	FALSE
RASD1	1.02059e-59	0.48601	0.832	0.591	4.63929e-55	RASD1	FALSE	FALSE
BMPR1A	1.12729e-59	0.322395	0.575	0.256	5.12431e-55	BMPR1A	FALSE	FALSE
UBE3A	1.19014e-59	0.346331	0.741	0.458	5.41002e-55	UBE3A	FALSE	FALSE
CRK	1.19574e-59	0.371634	0.816	0.584	5.43547e-55	CRK	FALSE	FALSE
SURF1	1.2055e-59	0.382417	0.872	0.71	5.47982e-55	SURF1	FALSE	FALSE
BBX	1.52472e-59	0.352151	0.653	0.36	6.93092e-55	BBX	FALSE	FALSE
AP2S1	1.62445e-59	0.346624	0.999	0.995	7.38425e-55	AP2S1	FALSE	FALSE
ACVR1	1.77088e-59	0.311981	0.608	0.292	8.04987e-55	ACVR1	FALSE	FALSE
SPEN	2.45108e-59	0.263342	0.478	0.159	1.11419e-54	SPEN	FALSE	FALSE
RAMP1	2.45436e-59	-0.374433	0.284	0.595	1.11568e-54	RAMP1	FALSE	FALSE
KIF14	3.97068e-59	0.306224	0.538	0.229	1.80495e-54	KIF14	FALSE	FALSE
STIP1	4.4645e-59	0.40657	0.908	0.809	2.02943e-54	STIP1	FALSE	FALSE
ADSL	4.51928e-59	0.3821	0.933	0.82	2.05433e-54	ADSL	FALSE	FALSE
HSPA9	5.18091e-59	0.407743	0.914	0.772	2.35509e-54	HSPA9	FALSE	FALSE
MBNL3	6.5783e-59	0.364873	0.626	0.32	2.9903e-54	MBNL3	FALSE	FALSE
RNPEP	7.15822e-59	0.417075	0.874	0.711	3.25391e-54	RNPEP	FALSE	FALSE
DYNC1I2	7.66734e-59	0.401214	0.894	0.74	3.48534e-54	DYNC1I2	FALSE	FALSE
THOC2	8.29795e-59	0.358475	0.779	0.535	3.772e-54	THOC2	FALSE	FALSE
DBI	8.39158e-59	0.34702	0.998	0.995	3.81456e-54	DBI	FALSE	FALSE
HBS1L	8.42152e-59	0.298304	0.553	0.241	3.82817e-54	HBS1L	FALSE	FALSE
PSMC1	9.53458e-59	0.410069	0.956	0.847	4.33413e-54	PSMC1	FALSE	FALSE
N4BP2	1.00014e-58	0.308126	0.601	0.285	4.54633e-54	N4BP2	FALSE	FALSE
MTCH2	1.05168e-58	0.37529	0.956	0.885	4.78061e-54	MTCH2	FALSE	FALSE
LMAN2	1.08239e-58	0.367892	0.972	0.937	4.9202e-54	LMAN2	FALSE	FALSE
SMAD1	1.09014e-58	0.300704	0.485	0.176	4.95545e-54	SMAD1	FALSE	FALSE
NECAB3	1.14455e-58	0.292607	0.5	0.19	5.20277e-54	NECAB3	FALSE	FALSE
ZNF608	1.16922e-58	0.259151	0.417	0.109	5.31491e-54	ZNF608	FALSE	FALSE
EPB41L5	1.26456e-58	0.302026	0.527	0.208	5.74832e-54	EPB41L5	FALSE	FALSE
BUB1	1.29358e-58	0.293054	0.44	0.136	5.88025e-54	BUB1	FALSE	FALSE
TROVE2	1.30877e-58	0.340433	0.686	0.397	5.94928e-54	TROVE2	FALSE	FALSE
PITPNA	1.62745e-58	0.3125	0.588	0.279	7.39788e-54	PITPNA	FALSE	FALSE
ATP5J2	1.88241e-58	-0.308469	0.997	1	8.55686e-54	ATP5J2	FALSE	FALSE
DRG1	2.27478e-58	0.379999	0.916	0.758	1.03405e-53	DRG1	FALSE	FALSE
PURA	2.27768e-58	0.254638	0.441	0.131	1.03536e-53	PURA	FALSE	FALSE
PTP4A1	2.37489e-58	0.363139	0.803	0.533	1.07955e-53	PTP4A1	FALSE	FALSE
PRKAR1A	2.42133e-58	0.359204	0.777	0.536	1.10067e-53	PRKAR1A	FALSE	FALSE
MGMT	2.43044e-58	0.365312	0.807	0.568	1.1048e-53	MGMT	FALSE	FALSE
GGA2	2.45763e-58	0.263858	0.468	0.154	1.11716e-53	GGA2	FALSE	FALSE
TERF1	3.4009e-58	0.362684	0.837	0.592	1.54595e-53	TERF1	FALSE	FALSE
CDC37L1	3.72061e-58	0.386375	0.61	0.308	1.69128e-53	CDC37L1	FALSE	FALSE
TSPAN6	3.83987e-58	0.382926	0.862	0.684	1.74549e-53	TSPAN6	FALSE	FALSE
AP3D1	4.27936e-58	0.342433	0.712	0.438	1.94527e-53	AP3D1	FALSE	FALSE
PNPLA8	4.29232e-58	0.292652	0.542	0.223	1.95116e-53	PNPLA8	FALSE	FALSE
HBP1	4.75615e-58	0.319703	0.594	0.284	2.162e-53	HBP1	FALSE	FALSE
KCMF1	5.11791e-58	0.262132	0.476	0.171	2.32645e-53	KCMF1	FALSE	FALSE
ZFR	5.6323e-58	0.348123	0.749	0.49	2.56027e-53	ZFR	FALSE	FALSE
MRPS36	6.18389e-58	-0.363294	0.718	0.892	2.81101e-53	MRPS36	FALSE	FALSE
CCDC47	6.45232e-58	0.348545	0.686	0.407	2.93303e-53	CCDC47	FALSE	FALSE
HMMR	6.46847e-58	0.42732	0.551	0.24	2.94037e-53	HMMR	FALSE	FALSE
GNB2	7.13033e-58	0.376902	0.913	0.778	3.24124e-53	GNB2	FALSE	FALSE
IWS1	7.27162e-58	0.354675	0.797	0.555	3.30546e-53	IWS1	FALSE	FALSE
GOLPH3L	7.45117e-58	0.309832	0.584	0.273	3.38708e-53	GOLPH3L	FALSE	FALSE
NSMCE4A	9.79286e-58	0.331784	0.691	0.407	4.45154e-53	NSMCE4A	FALSE	FALSE
GTPBP6	1.11645e-57	0.27552	0.53	0.218	5.07503e-53	GTPBP6	FALSE	FALSE
CRMP1	1.13897e-57	0.308688	0.564	0.249	5.1774e-53	CRMP1	FALSE	FALSE
TOP2B	1.18268e-57	0.321858	0.664	0.371	5.3761e-53	TOP2B	FALSE	FALSE
GSTA1	1.32095e-57	0.467904	0.6	0.29	6.00463e-53	GSTA1	FALSE	FALSE
EEA1	1.75745e-57	0.347332	0.583	0.27	7.98883e-53	EEA1	FALSE	FALSE
SLC43A1	1.8163e-57	0.408388	0.852	0.692	8.25635e-53	SLC43A1	FALSE	FALSE
ARF1	3.05961e-57	0.365562	0.976	0.92	1.3908e-52	ARF1	FALSE	FALSE
VRK1	3.09758e-57	0.330464	0.71	0.406	1.40807e-52	VRK1	FALSE	FALSE
MIXL1	3.41534e-57	0.282696	0.374	0.086	1.55251e-52	MIXL1	FALSE	FALSE
C12orf45	3.46104e-57	-0.35858	0.571	0.837	1.57328e-52	C12orf45	FALSE	FALSE
TET1	3.67863e-57	0.380155	0.947	0.843	1.67219e-52	TET1	FALSE	FALSE
PSAT1	3.80173e-57	0.373782	0.64	0.36	1.72815e-52	PSAT1	FALSE	FALSE
BRWD1	3.99275e-57	0.301734	0.564	0.253	1.81498e-52	BRWD1	FALSE	FALSE
TM9SF3	3.99547e-57	0.346691	0.738	0.486	1.81622e-52	TM9SF3	FALSE	FALSE
THAP11	4.26331e-57	0.29663	0.592	0.287	1.93797e-52	THAP11	FALSE	FALSE
ACADVL	5.00108e-57	0.357955	0.837	0.62	2.27334e-52	ACADVL	FALSE	FALSE
FAM45A	5.0147e-57	0.369728	0.886	0.713	2.27953e-52	FAM45A	FALSE	FALSE
POLDIP2	5.21965e-57	0.355389	0.845	0.671	2.3727e-52	POLDIP2	FALSE	FALSE
KPNA3	5.74474e-57	0.282224	0.584	0.271	2.61139e-52	KPNA3	FALSE	FALSE
GUSB	6.28465e-57	0.320039	0.603	0.296	2.85681e-52	GUSB	FALSE	FALSE
TGIF2	6.531e-57	0.356448	0.684	0.407	2.9688e-52	TGIF2	FALSE	FALSE
RPA1	6.65094e-57	0.385277	0.817	0.619	3.02332e-52	RPA1	FALSE	FALSE
CD164	6.87234e-57	0.375609	0.921	0.834	3.12396e-52	CD164	FALSE	FALSE
TSEN34	7.3122e-57	0.406065	0.902	0.795	3.32391e-52	TSEN34	FALSE	FALSE
PRMT2	8.80844e-57	0.369383	0.943	0.859	4.00405e-52	PRMT2	FALSE	FALSE
HMCES	9.59059e-57	0.354484	0.756	0.493	4.35959e-52	HMCES	FALSE	FALSE
PDXK	1.08089e-56	0.347918	0.755	0.496	4.91339e-52	PDXK	FALSE	FALSE
TIMP3	1.10336e-56	0.297898	0.406	0.11	5.01555e-52	TIMP3	FALSE	FALSE
UBE2D2	1.21642e-56	0.354252	0.994	0.968	5.52947e-52	UBE2D2	FALSE	FALSE
GTF2E2	1.36687e-56	0.328429	0.743	0.465	6.21336e-52	GTF2E2	FALSE	FALSE
PAPOLA	1.4953e-56	0.356843	0.93	0.797	6.79718e-52	PAPOLA	FALSE	FALSE
IDH2	1.63968e-56	0.380403	0.789	0.573	7.45349e-52	IDH2	FALSE	FALSE
UBE2M	1.98941e-56	0.3281	0.631	0.331	9.04328e-52	UBE2M	FALSE	FALSE
ZMYM4	2.20579e-56	0.293688	0.554	0.246	1.00268e-51	ZMYM4	FALSE	FALSE
GNPDA1	2.41602e-56	0.34159	0.732	0.465	1.09825e-51	GNPDA1	FALSE	FALSE
MDH1	2.43371e-56	0.377555	0.965	0.899	1.10629e-51	MDH1	FALSE	FALSE
DNAAF2	2.44312e-56	0.320198	0.658	0.375	1.11057e-51	DNAAF2	FALSE	FALSE
AKAP17A	2.67873e-56	0.348444	0.675	0.38	1.21767e-51	AKAP17A	FALSE	FALSE
EMC6	2.69049e-56	-0.336004	0.985	0.998	1.22302e-51	EMC6	FALSE	FALSE
TUSC3	2.79512e-56	0.4258	0.874	0.721	1.27058e-51	TUSC3	FALSE	FALSE
H2AFY2	2.87223e-56	0.365061	0.844	0.64	1.30563e-51	H2AFY2	FALSE	FALSE
UBQLN1	3.26406e-56	0.364853	0.801	0.596	1.48374e-51	UBQLN1	FALSE	FALSE
ALKBH5	3.40152e-56	0.324616	0.69	0.406	1.54623e-51	ALKBH5	FALSE	FALSE
MGST1	3.43711e-56	0.402801	0.877	0.651	1.56241e-51	MGST1	FALSE	FALSE
PITPNB	3.44067e-56	0.311468	0.669	0.385	1.56403e-51	PITPNB	FALSE	FALSE
NUCKS1	3.63576e-56	0.418512	0.995	0.984	1.65271e-51	NUCKS1	FALSE	FALSE
AFAP1	3.71261e-56	0.315495	0.575	0.267	1.68764e-51	AFAP1	FALSE	FALSE
GPATCH8	3.95811e-56	0.311842	0.643	0.357	1.79924e-51	GPATCH8	FALSE	FALSE
BCL7C	5.40385e-56	0.354482	0.72	0.451	2.45643e-51	BCL7C	FALSE	FALSE
RALA	5.50767e-56	0.351989	0.909	0.771	2.50362e-51	RALA	FALSE	FALSE
NFKBIA	5.96546e-56	0.393812	0.798	0.573	2.71172e-51	NFKBIA	FALSE	FALSE
CACNA2D2	5.98121e-56	0.393814	0.784	0.551	2.71888e-51	CACNA2D2	FALSE	FALSE
NEK3	6.50255e-56	0.332411	0.617	0.325	2.95586e-51	NEK3	FALSE	FALSE
ATXN7L3B	6.82607e-56	0.306825	0.597	0.286	3.10293e-51	ATXN7L3B	FALSE	FALSE
PDLIM4	7.02575e-56	0.290946	0.578	0.26	3.19369e-51	PDLIM4	FALSE	FALSE
PKN2	7.05816e-56	0.276025	0.557	0.234	3.20843e-51	PKN2	FALSE	FALSE
CCZ1	7.42461e-56	0.447117	0.857	0.693	3.37501e-51	CCZ1	FALSE	FALSE
PXN	7.93929e-56	0.34858	0.737	0.475	3.60896e-51	PXN	FALSE	FALSE
CD46	8.14601e-56	0.25885	0.483	0.177	3.70293e-51	CD46	FALSE	FALSE
ALDH2	8.58111e-56	0.3589	0.718	0.453	3.90071e-51	ALDH2	FALSE	FALSE
TCHP	9.67216e-56	0.304444	0.613	0.299	4.39667e-51	TCHP	FALSE	FALSE
SRD5A3	1.01916e-55	0.358723	0.755	0.503	4.63281e-51	SRD5A3	FALSE	FALSE
DIAPH3	1.09573e-55	0.319583	0.528	0.219	4.98085e-51	DIAPH3	FALSE	FALSE
VSTM2B	1.19513e-55	0.253853	0.395	0.103	5.4327e-51	VSTM2B	FALSE	FALSE
PRPF31	1.20381e-55	0.339048	0.85	0.682	5.47215e-51	PRPF31	FALSE	FALSE
VPS4A	1.25611e-55	0.301751	0.604	0.305	5.70992e-51	VPS4A	FALSE	FALSE
ATP13A2	1.40306e-55	0.347845	0.781	0.545	6.37789e-51	ATP13A2	FALSE	FALSE
PPP1R7	1.56917e-55	0.361087	0.822	0.589	7.13297e-51	PPP1R7	FALSE	FALSE
LBR	1.75117e-55	0.324379	0.539	0.244	7.96028e-51	LBR	FALSE	FALSE
RASGRP2	2.02285e-55	-0.343459	0.125	0.41	9.19529e-51	RASGRP2	FALSE	FALSE
SLC25A1	2.61078e-55	0.33586	0.742	0.48	1.18678e-50	SLC25A1	FALSE	FALSE
SLC16A1	2.7757e-55	0.348553	0.741	0.456	1.26175e-50	SLC16A1	FALSE	FALSE
RHOA	4.1844e-55	0.315536	0.994	0.993	1.9021e-50	RHOA	FALSE	FALSE
TSTA3	4.4599e-55	0.355442	0.909	0.762	2.02734e-50	TSTA3	FALSE	FALSE
RARS	4.93524e-55	0.373332	0.834	0.622	2.24341e-50	RARS	FALSE	FALSE
CDC37	5.50189e-55	0.372375	0.927	0.795	2.50099e-50	CDC37	FALSE	FALSE
MRPL54	6.44932e-55	-0.355505	0.652	0.864	2.93167e-50	MRPL54	FALSE	FALSE
UBAC1	7.25902e-55	0.300683	0.611	0.323	3.29973e-50	UBAC1	FALSE	FALSE
GALNT2	7.34478e-55	0.334561	0.639	0.352	3.33872e-50	GALNT2	FALSE	FALSE
UBE2A	7.76268e-55	0.351339	0.876	0.729	3.52868e-50	UBE2A	FALSE	FALSE
BEX4	8.19982e-55	0.372522	0.891	0.736	3.72739e-50	BEX4	FALSE	FALSE
PSEN2	1.1203e-54	0.306114	0.526	0.22	5.09256e-50	PSEN2	FALSE	FALSE
RHOT2	1.18762e-54	0.321926	0.699	0.422	5.39855e-50	RHOT2	FALSE	FALSE
RTFDC1	1.23765e-54	0.346953	0.839	0.637	5.626e-50	RTFDC1	FALSE	FALSE
HN1L	1.2402e-54	0.348934	0.813	0.609	5.63756e-50	HN1L	FALSE	FALSE
DNAJC7	1.74158e-54	0.360928	0.931	0.809	7.91671e-50	DNAJC7	FALSE	FALSE
DTD1	1.93641e-54	0.342677	0.731	0.469	8.80233e-50	DTD1	FALSE	FALSE
FN3KRP	1.94614e-54	0.291675	0.595	0.297	8.84655e-50	FN3KRP	FALSE	FALSE
AKIRIN2	2.28752e-54	0.345007	0.809	0.586	1.03984e-49	AKIRIN2	FALSE	FALSE
EIF4B	2.44156e-54	0.371594	0.987	0.955	1.10986e-49	EIF4B	FALSE	FALSE
RTN2	3.0317e-54	0.334658	0.679	0.407	1.37812e-49	RTN2	FALSE	FALSE
USP47	3.22148e-54	0.255688	0.498	0.191	1.46439e-49	USP47	FALSE	FALSE
CCSER2	3.23542e-54	0.276795	0.545	0.24	1.47072e-49	CCSER2	FALSE	FALSE
AC100830.3	3.29065e-54	0.315345	0.646	0.346	1.49583e-49	AC100830.3	FALSE	FALSE
KRT8	3.6741e-54	0.570905	0.987	0.991	1.67014e-49	KRT8	FALSE	FALSE
KYNU	3.90288e-54	0.369796	0.445	0.149	1.77413e-49	KYNU	FALSE	FALSE
TWF2	4.01009e-54	0.368353	0.842	0.665	1.82287e-49	TWF2	FALSE	FALSE
BAG6	4.69063e-54	0.340055	0.825	0.616	2.13222e-49	BAG6	FALSE	FALSE
UBE2E2	4.82204e-54	0.345471	0.795	0.558	2.19196e-49	UBE2E2	FALSE	FALSE
CRBN	6.01947e-54	0.321082	0.692	0.429	2.73627e-49	CRBN	FALSE	FALSE
RRBP1	8.69562e-54	0.374201	0.813	0.585	3.95277e-49	RRBP1	FALSE	FALSE
HIST1H1B	9.45232e-54	0.2829	0.281	0.034	4.29674e-49	HIST1H1B	FALSE	FALSE
CDC27	1.07938e-53	0.279482	0.539	0.233	4.90654e-49	CDC27	FALSE	FALSE
SNAPC1	1.2984e-53	0.358241	0.779	0.538	5.90212e-49	SNAPC1	FALSE	FALSE
TXLNG	1.33868e-53	0.321694	0.588	0.296	6.08524e-49	TXLNG	FALSE	FALSE
BCL2L12	1.3393e-53	0.348728	0.968	0.941	6.08804e-49	BCL2L12	FALSE	FALSE
PHF6	1.84885e-53	0.263908	0.491	0.19	8.4043e-49	PHF6	FALSE	FALSE
ADD3	2.06889e-53	0.281103	0.552	0.253	9.40453e-49	ADD3	FALSE	FALSE
CDCA4	2.31444e-53	0.369186	0.784	0.577	1.05207e-48	CDCA4	FALSE	FALSE
EXOC5	2.38169e-53	0.259647	0.527	0.229	1.08264e-48	EXOC5	FALSE	FALSE
ARF4	2.41796e-53	0.357273	0.92	0.813	1.09913e-48	ARF4	FALSE	FALSE
TUBGCP2	2.65354e-53	0.367995	0.79	0.549	1.20622e-48	TUBGCP2	FALSE	FALSE
MCMBP	2.82103e-53	0.335655	0.662	0.389	1.28236e-48	MCMBP	FALSE	FALSE
HIST1H4C	2.84739e-53	0.978035	0.995	0.976	1.29434e-48	HIST1H4C	FALSE	FALSE
KIF4A	2.89859e-53	0.255968	0.385	0.107	1.31761e-48	KIF4A	FALSE	FALSE
THUMPD3	3.03279e-53	0.307457	0.694	0.422	1.37861e-48	THUMPD3	FALSE	FALSE
SLC39A7	3.51763e-53	0.318846	0.698	0.421	1.59901e-48	SLC39A7	FALSE	FALSE
RARRES2	3.73229e-53	0.461243	0.886	0.715	1.69659e-48	RARRES2	FALSE	FALSE
OLFM2	4.33421e-53	0.264868	0.464	0.169	1.9702e-48	OLFM2	FALSE	FALSE
MACF1	4.46427e-53	0.308949	0.615	0.313	2.02932e-48	MACF1	FALSE	FALSE
TPX2	4.82172e-53	0.471374	0.665	0.384	2.19181e-48	TPX2	FALSE	FALSE
ITFG1	5.01604e-53	0.340047	0.718	0.451	2.28014e-48	ITFG1	FALSE	FALSE
PPM1B	5.40713e-53	0.33527	0.617	0.342	2.45792e-48	PPM1B	FALSE	FALSE
GPAA1	6.45276e-53	0.348184	0.905	0.789	2.93323e-48	GPAA1	FALSE	FALSE
TRAPPC6A	6.56337e-53	0.367277	0.958	0.896	2.98351e-48	TRAPPC6A	FALSE	FALSE
LINC00493	6.66855e-53	-0.336659	0.942	0.982	3.03132e-48	LINC00493	FALSE	FALSE
SNX4	8.68995e-53	0.27926	0.536	0.238	3.95019e-48	SNX4	FALSE	FALSE
PRSS8	9.87742e-53	0.301978	0.554	0.237	4.48998e-48	PRSS8	FALSE	FALSE
BUB3	1.03099e-52	0.386814	0.841	0.686	4.68655e-48	BUB3	FALSE	FALSE
FOXO3	1.19364e-52	0.296195	0.531	0.223	5.42591e-48	FOXO3	FALSE	FALSE
PQLC1	1.24365e-52	0.256611	0.481	0.183	5.65327e-48	PQLC1	FALSE	FALSE
CCT7	1.30745e-52	0.358969	0.98	0.951	5.94327e-48	CCT7	FALSE	FALSE
T	1.46716e-52	-0.313862	0.187	0.488	6.66925e-48	T	FALSE	FALSE
ATP5F1	1.90975e-52	0.333908	0.981	0.952	8.68116e-48	ATP5F1	FALSE	FALSE
IRF3	1.95243e-52	0.341965	0.813	0.625	8.87514e-48	IRF3	FALSE	FALSE
BARX1	2.07428e-52	0.273794	0.392	0.107	9.42906e-48	BARX1	FALSE	FALSE
ORC4	2.15639e-52	0.289242	0.576	0.282	9.80229e-48	ORC4	FALSE	FALSE
COL6A1	2.40854e-52	0.306773	0.654	0.356	1.09485e-47	COL6A1	FALSE	FALSE
TMEM248	2.85792e-52	0.298038	0.633	0.355	1.29912e-47	TMEM248	FALSE	FALSE
F2R	2.93952e-52	0.299071	0.514	0.224	1.33622e-47	F2R	FALSE	FALSE
TFDP1	3.2113e-52	0.291031	0.545	0.253	1.45976e-47	TFDP1	FALSE	FALSE
DSP	3.3753e-52	0.413336	0.839	0.662	1.53431e-47	DSP	FALSE	FALSE
LRRC59	3.54403e-52	0.362653	0.992	0.968	1.61101e-47	LRRC59	FALSE	FALSE
KIF9	3.69737e-52	-0.374994	0.668	0.87	1.68072e-47	KIF9	FALSE	FALSE
LEPROT	4.22869e-52	0.303419	0.622	0.326	1.92223e-47	LEPROT	FALSE	FALSE
EIF4H	4.87731e-52	0.355803	0.943	0.853	2.21708e-47	EIF4H	FALSE	FALSE
TIMM8B	5.03068e-52	-0.379785	0.98	0.986	2.28679e-47	TIMM8B	FALSE	FALSE
NRBF2	5.06202e-52	0.305104	0.67	0.392	2.30104e-47	NRBF2	FALSE	FALSE
CENPU	5.25765e-52	0.356047	0.694	0.452	2.38997e-47	CENPU	FALSE	FALSE
MYBL2	5.85543e-52	0.402501	0.973	0.941	2.6617e-47	MYBL2	FALSE	FALSE
PTN	5.98828e-52	-0.332534	0.294	0.608	2.72209e-47	PTN	FALSE	FALSE
DNM1L	6.34994e-52	0.286361	0.601	0.307	2.88649e-47	DNM1L	FALSE	FALSE
SRSF2	7.35313e-52	0.351659	0.995	0.986	3.34251e-47	SRSF2	FALSE	FALSE
PDK1	7.63072e-52	0.316296	0.64	0.361	3.46869e-47	PDK1	FALSE	FALSE
GNG4	9.15791e-52	0.428115	0.435	0.152	4.16291e-47	GNG4	FALSE	FALSE
NDUFB10	9.23129e-52	0.322269	1	0.994	4.19627e-47	NDUFB10	FALSE	FALSE
SPATS2	9.94859e-52	0.367486	0.887	0.74	4.52233e-47	SPATS2	FALSE	FALSE
HSBP1	1.0027e-51	0.333972	1	1	4.55796e-47	HSBP1	FALSE	FALSE
MMP2	1.00317e-51	0.391059	0.987	0.953	4.56011e-47	MMP2	FALSE	FALSE
MTHFD1	1.12789e-51	0.356199	0.725	0.473	5.12704e-47	MTHFD1	FALSE	FALSE
TENM3	1.16932e-51	0.303107	0.589	0.3	5.31537e-47	TENM3	FALSE	FALSE
UBE2G1	1.1728e-51	0.330994	0.743	0.509	5.33121e-47	UBE2G1	FALSE	FALSE
LINC00685	1.44478e-51	0.279528	0.493	0.199	6.56752e-47	LINC00685	FALSE	FALSE
FKBP4	1.71058e-51	0.367346	0.941	0.876	7.7758e-47	FKBP4	FALSE	FALSE
CCT4	2.17927e-51	0.346204	0.988	0.959	9.9063e-47	CCT4	FALSE	FALSE
YWHAZ	2.28574e-51	0.335835	0.998	0.985	1.03903e-46	YWHAZ	FALSE	FALSE
ALDOC	2.29961e-51	0.325587	0.657	0.372	1.04533e-46	ALDOC	FALSE	FALSE
EIF3K	2.34524e-51	-0.296548	1	1	1.06608e-46	EIF3K	FALSE	FALSE
SDF4	2.81153e-51	0.30759	0.725	0.457	1.27804e-46	SDF4	FALSE	FALSE
PPFIA1	3.05696e-51	0.258833	0.474	0.186	1.3896e-46	PPFIA1	FALSE	FALSE
HADHA	3.07435e-51	0.344503	0.866	0.682	1.39751e-46	HADHA	FALSE	FALSE
RAB7A	3.58613e-51	0.356065	0.988	0.964	1.63015e-46	RAB7A	FALSE	FALSE
TRIP11	3.6579e-51	0.278686	0.564	0.265	1.66277e-46	TRIP11	FALSE	FALSE
COQ10B	4.28445e-51	0.297973	0.623	0.352	1.94758e-46	COQ10B	FALSE	FALSE
MFSD10	4.53932e-51	0.326295	0.752	0.494	2.06344e-46	MFSD10	FALSE	FALSE
TRAM1	4.79877e-51	0.348501	0.777	0.581	2.18138e-46	TRAM1	FALSE	FALSE
PSMD6	5.15618e-51	0.360158	0.876	0.701	2.34384e-46	PSMD6	FALSE	FALSE
PTRHD1	5.96716e-51	-0.35333	0.879	0.948	2.71249e-46	PTRHD1	FALSE	FALSE
ERC1	6.34796e-51	0.290314	0.554	0.27	2.88559e-46	ERC1	FALSE	FALSE
VBP1	6.5959e-51	0.327704	0.878	0.715	2.9983e-46	VBP1	FALSE	FALSE
TAF15	7.10631e-51	0.334589	0.764	0.552	3.23032e-46	TAF15	FALSE	FALSE
SNW1	7.15084e-51	0.345396	0.86	0.686	3.25056e-46	SNW1	FALSE	FALSE
DHRS4L2	7.47824e-51	0.288547	0.589	0.296	3.39938e-46	DHRS4L2	FALSE	FALSE
ADPRHL2	8.59381e-51	0.283432	0.66	0.371	3.90649e-46	ADPRHL2	FALSE	FALSE
RAB11A	9.44658e-51	0.347491	0.976	0.927	4.29413e-46	RAB11A	FALSE	FALSE
PUM1	9.68057e-51	0.331557	0.712	0.446	4.4005e-46	PUM1	FALSE	FALSE
ZNF22	1.171e-50	0.335552	0.74	0.502	5.32304e-46	ZNF22	FALSE	FALSE
ITGB1BP1	1.25036e-50	-0.359078	0.646	0.843	5.68377e-46	ITGB1BP1	FALSE	FALSE
PNMT	1.28535e-50	0.360703	0.444	0.157	5.8428e-46	PNMT	FALSE	FALSE
CDC42BPA	1.41082e-50	0.306166	0.591	0.308	6.41315e-46	CDC42BPA	FALSE	FALSE
KIF23	1.48269e-50	0.314716	0.459	0.182	6.73988e-46	KIF23	FALSE	FALSE
CHCHD1	1.81191e-50	-0.363488	0.807	0.919	8.23639e-46	CHCHD1	FALSE	FALSE
TUBB4B	1.85698e-50	0.467895	0.982	0.955	8.44129e-46	TUBB4B	FALSE	FALSE
ZMYM2	1.94512e-50	0.259059	0.574	0.268	8.84191e-46	ZMYM2	FALSE	FALSE
ZWINT	2.06996e-50	0.39419	0.787	0.594	9.40943e-46	ZWINT	FALSE	FALSE
METTL9	2.50946e-50	0.372984	0.995	0.974	1.14072e-45	METTL9	FALSE	FALSE
DHCR24	3.38973e-50	0.310812	0.828	0.605	1.54087e-45	DHCR24	FALSE	FALSE
JAK1	3.40958e-50	0.254622	0.496	0.201	1.54989e-45	JAK1	FALSE	FALSE
SUCO	3.45602e-50	0.412712	0.674	0.442	1.571e-45	SUCO	FALSE	FALSE
FLOT1	3.63843e-50	0.357516	0.946	0.875	1.65392e-45	FLOT1	FALSE	FALSE
COQ5	3.64295e-50	0.307016	0.723	0.472	1.65597e-45	COQ5	FALSE	FALSE
HNRNPAB	4.13983e-50	0.390844	0.956	0.916	1.88184e-45	HNRNPAB	FALSE	FALSE
MAPK6	4.87585e-50	0.333497	0.735	0.497	2.21641e-45	MAPK6	FALSE	FALSE
ICAM3	5.22842e-50	0.305781	0.563	0.272	2.37668e-45	ICAM3	FALSE	FALSE
IAH1	5.41379e-50	-0.315815	0.377	0.67	2.46095e-45	IAH1	FALSE	FALSE
TSPAN14	7.25149e-50	0.281717	0.601	0.322	3.29631e-45	TSPAN14	FALSE	FALSE
KIF1B	8.1342e-50	0.292193	0.608	0.322	3.69756e-45	KIF1B	FALSE	FALSE
DNAJC9	8.69167e-50	0.372481	0.898	0.758	3.95097e-45	DNAJC9	FALSE	FALSE
ELOVL3	8.84587e-50	0.305287	0.411	0.131	4.02107e-45	ELOVL3	FALSE	FALSE
EMC3	9.32427e-50	0.316282	0.82	0.611	4.23853e-45	EMC3	FALSE	FALSE
PMAIP1	9.37477e-50	0.67874	0.791	0.548	4.26149e-45	PMAIP1	FALSE	FALSE
COPE	1.00403e-49	0.30004	0.999	0.998	4.56402e-45	COPE	FALSE	FALSE
STARD7	1.2068e-49	0.33335	0.832	0.654	5.48577e-45	STARD7	FALSE	FALSE
PHAX	1.25409e-49	0.324603	0.839	0.644	5.70072e-45	PHAX	FALSE	FALSE
PRDX3	1.26871e-49	0.347462	0.972	0.945	5.76718e-45	PRDX3	FALSE	FALSE
PSMG3	1.34218e-49	0.317657	0.797	0.587	6.10116e-45	PSMG3	FALSE	FALSE
WASL	1.39329e-49	0.410123	0.885	0.778	6.33348e-45	WASL	FALSE	FALSE
CRYZL1	1.62921e-49	0.27394	0.589	0.306	7.4059e-45	CRYZL1	FALSE	FALSE
UQCC2	1.75414e-49	-0.340804	0.967	0.988	7.9738e-45	UQCC2	FALSE	FALSE
GOPC	2.04284e-49	0.299645	0.692	0.426	9.28612e-45	GOPC	FALSE	FALSE
AK3	2.19011e-49	0.325169	0.748	0.494	9.95556e-45	AK3	FALSE	FALSE
PALM3	2.21289e-49	0.27107	0.51	0.223	1.00591e-44	PALM3	FALSE	FALSE
PLIN2	2.48666e-49	0.353783	0.774	0.574	1.13036e-44	PLIN2	FALSE	FALSE
PRNP	2.72113e-49	0.296675	0.601	0.312	1.23694e-44	PRNP	FALSE	FALSE
MRPL52	2.81986e-49	-0.337941	0.959	0.982	1.28182e-44	MRPL52	FALSE	FALSE
CLN8	3.02373e-49	0.315179	0.686	0.424	1.3745e-44	CLN8	FALSE	FALSE
NUDT15	3.33768e-49	0.382442	0.869	0.747	1.51721e-44	NUDT15	FALSE	FALSE
DCBLD2	3.79415e-49	0.267609	0.563	0.272	1.72471e-44	DCBLD2	FALSE	FALSE
PSORS1C2	3.85009e-49	-0.257264	0.204	0.5	1.75014e-44	PSORS1C2	FALSE	FALSE
GART	3.97255e-49	0.293089	0.609	0.335	1.8058e-44	GART	FALSE	FALSE
RUVBL1	4.08893e-49	0.344745	0.888	0.726	1.8587e-44	RUVBL1	FALSE	FALSE
AURKB	4.16952e-49	0.54488	0.722	0.499	1.89534e-44	AURKB	FALSE	FALSE
CAPZA1	4.88635e-49	0.352963	0.918	0.758	2.22119e-44	CAPZA1	FALSE	FALSE
PJA2	5.26731e-49	0.265464	0.526	0.235	2.39436e-44	PJA2	FALSE	FALSE
IGSF1	5.58432e-49	0.3209	0.553	0.269	2.53846e-44	IGSF1	FALSE	FALSE
PFKP	6.08437e-49	0.33021	0.681	0.414	2.76577e-44	PFKP	FALSE	FALSE
DCAF7	6.17124e-49	0.336349	0.797	0.606	2.80526e-44	DCAF7	FALSE	FALSE
ATP6V0D1	6.41711e-49	0.32577	0.761	0.532	2.91702e-44	ATP6V0D1	FALSE	FALSE
YIPF6	6.59268e-49	0.329572	0.774	0.558	2.99683e-44	YIPF6	FALSE	FALSE
SHOC2	8.95229e-49	0.255157	0.518	0.225	4.06944e-44	SHOC2	FALSE	FALSE
PEPD	1.13442e-48	0.320955	0.732	0.494	5.15674e-44	PEPD	FALSE	FALSE
ICMT	1.18441e-48	0.299896	0.626	0.361	5.38396e-44	ICMT	FALSE	FALSE
PPFIBP1	1.23132e-48	0.253096	0.507	0.218	5.59719e-44	PPFIBP1	FALSE	FALSE
DAPK3	1.49396e-48	0.27998	0.598	0.319	6.79111e-44	DAPK3	FALSE	FALSE
ATP6AP1	1.77401e-48	0.321292	0.765	0.516	8.06413e-44	ATP6AP1	FALSE	FALSE
RBM25	2.09112e-48	0.344915	0.932	0.819	9.50562e-44	RBM25	FALSE	FALSE
CDC123	2.36764e-48	0.344114	0.916	0.818	1.07626e-43	CDC123	FALSE	FALSE
GTF2I	3.42295e-48	0.325887	0.989	0.971	1.55597e-43	GTF2I	FALSE	FALSE
NETO2	3.80104e-48	0.411587	0.9	0.772	1.72784e-43	NETO2	FALSE	FALSE
PRDM1	4.02119e-48	0.424109	0.84	0.67	1.82791e-43	PRDM1	FALSE	FALSE
PET100	4.29192e-48	-0.351851	0.789	0.917	1.95098e-43	PET100	FALSE	FALSE
SLC30A9	4.87394e-48	0.261419	0.563	0.286	2.21555e-43	SLC30A9	FALSE	FALSE
TMX1	5.11716e-48	0.318614	0.715	0.501	2.32611e-43	TMX1	FALSE	FALSE
CDC73	5.61557e-48	0.262226	0.521	0.24	2.55267e-43	CDC73	FALSE	FALSE
UPP1	7.26584e-48	-0.366878	0.885	0.96	3.30283e-43	UPP1	FALSE	FALSE
VMP1	1.00164e-47	0.318344	0.766	0.54	4.55316e-43	VMP1	FALSE	FALSE
HSD17B11	1.07332e-47	0.304242	0.667	0.407	4.87897e-43	HSD17B11	FALSE	FALSE
SHFM1	1.11572e-47	-0.288255	1	0.999	5.07173e-43	SHFM1	FALSE	FALSE
FHL3	1.17505e-47	0.324309	0.73	0.501	5.34142e-43	FHL3	FALSE	FALSE
MZT2A	1.22657e-47	0.316133	0.993	0.979	5.57563e-43	MZT2A	FALSE	FALSE
FABP5	1.23995e-47	-0.38236	0.86	0.966	5.63644e-43	FABP5	FALSE	FALSE
MAP1LC3B	1.2741e-47	0.340125	0.932	0.839	5.79165e-43	MAP1LC3B	FALSE	FALSE
CDH2	1.32849e-47	0.333555	0.756	0.543	6.03891e-43	CDH2	FALSE	FALSE
SDHA	2.23312e-47	0.307719	0.712	0.458	1.01511e-42	SDHA	FALSE	FALSE
DCP2	2.50164e-47	0.32561	0.77	0.57	1.13717e-42	DCP2	FALSE	FALSE
PBXIP1	2.77935e-47	0.264466	0.491	0.214	1.26341e-42	PBXIP1	FALSE	FALSE
MAP1LC3A	2.83355e-47	0.329722	0.797	0.595	1.28805e-42	MAP1LC3A	FALSE	FALSE
NDUFA9	2.97269e-47	0.317483	0.839	0.663	1.3513e-42	NDUFA9	FALSE	FALSE
SUSD3	3.0799e-47	-0.288427	0.184	0.453	1.40003e-42	SUSD3	FALSE	FALSE
STT3B	3.32148e-47	0.315391	0.793	0.572	1.50985e-42	STT3B	FALSE	FALSE
DMD	4.04975e-47	0.36389	0.749	0.532	1.8409e-42	DMD	FALSE	FALSE
ATP5I	4.05596e-47	-0.314691	1	1	1.84372e-42	ATP5I	FALSE	FALSE
IDS	4.09224e-47	0.262268	0.5	0.214	1.86021e-42	IDS	FALSE	FALSE
ACAA1	5.24054e-47	0.290521	0.626	0.354	2.38219e-42	ACAA1	FALSE	FALSE
DHRS7	5.43249e-47	0.305705	0.596	0.32	2.46945e-42	DHRS7	FALSE	FALSE
POLR2E	5.44071e-47	0.32637	0.971	0.945	2.47319e-42	POLR2E	FALSE	FALSE
KATNA1	5.59499e-47	0.279448	0.59	0.323	2.54331e-42	KATNA1	FALSE	FALSE
YPEL5	6.17185e-47	0.335694	0.846	0.686	2.80554e-42	YPEL5	FALSE	FALSE
MANF	6.38094e-47	0.393412	0.982	0.931	2.90058e-42	MANF	FALSE	FALSE
ECT2	8.51451e-47	0.257547	0.461	0.19	3.87044e-42	ECT2	FALSE	FALSE
GSTO1	1.49792e-46	0.343283	0.871	0.703	6.80908e-42	GSTO1	FALSE	FALSE
NDC80	1.55682e-46	0.322024	0.532	0.265	7.07682e-42	NDC80	FALSE	FALSE
TLE1	1.94473e-46	0.302903	0.629	0.373	8.84015e-42	TLE1	FALSE	FALSE
RRAS	2.27172e-46	0.279753	0.584	0.313	1.03266e-41	RRAS	FALSE	FALSE
NLN	2.31813e-46	0.283448	0.58	0.307	1.05375e-41	NLN	FALSE	FALSE
ERP44	2.34525e-46	0.308773	0.683	0.428	1.06608e-41	ERP44	FALSE	FALSE
NHP2	2.65788e-46	-0.299629	0.994	0.997	1.20819e-41	NHP2	FALSE	FALSE
ARIH2	2.85208e-46	0.283005	0.743	0.503	1.29647e-41	ARIH2	FALSE	FALSE
ARF6	2.90918e-46	0.323443	0.794	0.588	1.32243e-41	ARF6	FALSE	FALSE
YIF1B	3.04621e-46	0.315393	0.856	0.72	1.38471e-41	YIF1B	FALSE	FALSE
TMEM98	4.32783e-46	0.347818	0.813	0.627	1.9673e-41	TMEM98	FALSE	FALSE
UBA2	4.33361e-46	0.324583	0.838	0.661	1.96993e-41	UBA2	FALSE	FALSE
ACLY	4.40071e-46	0.324197	0.746	0.542	2.00043e-41	ACLY	FALSE	FALSE
CEP57	4.63543e-46	0.310331	0.748	0.518	2.10713e-41	CEP57	FALSE	FALSE
MRPS21	4.65457e-46	-0.293968	0.995	0.996	2.11583e-41	MRPS21	FALSE	FALSE
WDR45B	5.54442e-46	0.304122	0.769	0.549	2.52033e-41	WDR45B	FALSE	FALSE
IDH1	6.077e-46	0.381307	0.807	0.608	2.76242e-41	IDH1	FALSE	FALSE
2021-09-10	8.56883e-46	0.266003	0.563	0.291	3.89513e-41	2021-09-10	FALSE	FALSE
SLC38A1	8.80606e-46	0.306446	0.645	0.395	4.00297e-41	SLC38A1	FALSE	FALSE
VGLL4	1.06227e-45	0.292987	0.671	0.415	4.82875e-41	VGLL4	FALSE	FALSE
SPC25	1.11949e-45	0.338015	0.536	0.276	5.08885e-41	SPC25	FALSE	FALSE
NCOA4	1.17964e-45	0.290974	0.708	0.449	5.3623e-41	NCOA4	FALSE	FALSE
TMEM50B	1.20465e-45	0.26404	0.601	0.333	5.47598e-41	TMEM50B	FALSE	FALSE
PSMC4	1.4256e-45	0.339874	0.953	0.864	6.48036e-41	PSMC4	FALSE	FALSE
UTP18	1.44427e-45	0.306348	0.719	0.473	6.56522e-41	UTP18	FALSE	FALSE
LEMD2	1.46485e-45	0.262201	0.572	0.295	6.65878e-41	LEMD2	FALSE	FALSE
MTX2	1.53838e-45	0.300208	0.788	0.574	6.99303e-41	MTX2	FALSE	FALSE
RNMT	1.54151e-45	0.28651	0.701	0.448	7.00726e-41	RNMT	FALSE	FALSE
PLK1	1.54975e-45	0.486251	0.663	0.381	7.04472e-41	PLK1	FALSE	FALSE
SDHC	1.60254e-45	0.309522	0.985	0.962	7.28467e-41	SDHC	FALSE	FALSE
CBR3	1.6496e-45	0.274283	0.39	0.127	7.4986e-41	CBR3	FALSE	FALSE
C17orf89	1.69551e-45	-0.441014	0.776	0.829	7.70729e-41	C17orf89	FALSE	FALSE
PIGS	1.72698e-45	0.264247	0.586	0.308	7.85032e-41	PIGS	FALSE	FALSE
ZNF217	1.92242e-45	0.284196	0.611	0.335	8.73872e-41	ZNF217	FALSE	FALSE
DNAJC3	1.99148e-45	0.330135	0.659	0.403	9.05266e-41	DNAJC3	FALSE	FALSE
TES	2.03003e-45	0.278482	0.584	0.309	9.22792e-41	TES	FALSE	FALSE
PMPCB	2.29497e-45	0.341172	0.88	0.718	1.04323e-40	PMPCB	FALSE	FALSE
REEP4	2.50161e-45	0.305448	0.59	0.338	1.13716e-40	REEP4	FALSE	FALSE
HSF1	2.72193e-45	0.307066	0.829	0.658	1.23731e-40	HSF1	FALSE	FALSE
SMIM14	2.74533e-45	0.308737	0.64	0.381	1.24794e-40	SMIM14	FALSE	FALSE
CPSF3	3.18247e-45	0.286784	0.684	0.414	1.44666e-40	CPSF3	FALSE	FALSE
TMEM184B	3.31746e-45	0.254513	0.573	0.31	1.50802e-40	TMEM184B	FALSE	FALSE
RHEB	4.39445e-45	0.318775	0.985	0.956	1.99759e-40	RHEB	FALSE	FALSE
MICU2	4.45316e-45	0.267952	0.653	0.371	2.02427e-40	MICU2	FALSE	FALSE
SOX4	4.45944e-45	0.424679	0.998	0.996	2.02713e-40	SOX4	FALSE	FALSE
CECR5	4.60714e-45	0.294681	0.689	0.459	2.09427e-40	CECR5	FALSE	FALSE
FKBP3	4.6136e-45	0.341778	0.971	0.943	2.09721e-40	FKBP3	FALSE	FALSE
GHITM	5.25001e-45	0.317388	0.966	0.921	2.3865e-40	GHITM	FALSE	FALSE
MGEA5	5.29529e-45	0.300692	0.732	0.516	2.40708e-40	MGEA5	FALSE	FALSE
GTF3C5	5.42646e-45	0.25724	0.62	0.335	2.4667e-40	GTF3C5	FALSE	FALSE
SMARCAD1	5.8138e-45	0.269854	0.594	0.34	2.64278e-40	SMARCAD1	FALSE	FALSE
RP11-598D14.1	6.3705e-45	-0.316476	0	0.165	2.89584e-40	RP11-598D14.1	FALSE	FALSE
EHMT1	7.52695e-45	0.296521	0.663	0.426	3.42153e-40	EHMT1	FALSE	FALSE
CLPX	9.13618e-45	0.299985	0.599	0.329	4.15303e-40	CLPX	FALSE	FALSE
FAM3C	1.27105e-44	0.284607	0.627	0.377	5.77781e-40	FAM3C	FALSE	FALSE
GIPC1	1.38672e-44	0.286032	0.716	0.48	6.30363e-40	GIPC1	FALSE	FALSE
HIST1H1C	1.38796e-44	0.396723	0.554	0.299	6.30925e-40	HIST1H1C	FALSE	FALSE
SERPINB9	1.38982e-44	-0.380917	0.242	0.515	6.31772e-40	SERPINB9	FALSE	FALSE
GBAS	1.55907e-44	0.281848	0.679	0.436	7.08705e-40	GBAS	FALSE	FALSE
IK	1.59284e-44	0.322753	0.901	0.78	7.24058e-40	IK	FALSE	FALSE
SPTSSA	1.6148e-44	0.354421	0.962	0.899	7.3404e-40	SPTSSA	FALSE	FALSE
CD59	1.73275e-44	0.346216	0.876	0.744	7.87655e-40	CD59	FALSE	FALSE
TSG101	1.88158e-44	0.322216	0.932	0.823	8.55309e-40	TSG101	FALSE	FALSE
CMC1	1.96186e-44	-0.298122	0.558	0.786	8.91805e-40	CMC1	FALSE	FALSE
PSMC2	2.14609e-44	0.330286	0.868	0.703	9.75547e-40	PSMC2	FALSE	FALSE
GOSR1	2.17216e-44	0.269338	0.666	0.413	9.87399e-40	GOSR1	FALSE	FALSE
HNRNPA1L2	2.2664e-44	0.266507	0.599	0.331	1.03024e-39	HNRNPA1L2	FALSE	FALSE
CCDC137	2.32981e-44	0.267163	0.66	0.396	1.05906e-39	CCDC137	FALSE	FALSE
CEP135	2.50503e-44	0.269487	0.568	0.287	1.13871e-39	CEP135	FALSE	FALSE
NSL1	2.56073e-44	0.285585	0.748	0.524	1.16403e-39	NSL1	FALSE	FALSE
PRR13	2.80747e-44	0.341139	0.959	0.901	1.27619e-39	PRR13	FALSE	FALSE
SETD5	3.01133e-44	0.280583	0.647	0.39	1.36886e-39	SETD5	FALSE	FALSE
PCP4L1	3.08495e-44	-0.459372	0.716	0.849	1.40233e-39	PCP4L1	FALSE	FALSE
WTAP	3.34774e-44	0.314748	0.853	0.696	1.52178e-39	WTAP	FALSE	FALSE
GIGYF2	3.55292e-44	0.25752	0.579	0.314	1.61505e-39	GIGYF2	FALSE	FALSE
SRP68	3.74134e-44	0.269126	0.591	0.327	1.7007e-39	SRP68	FALSE	FALSE
TMEM160	3.78607e-44	0.335682	0.995	0.927	1.72103e-39	TMEM160	FALSE	FALSE
ADD1	5.32536e-44	0.280256	0.669	0.419	2.42075e-39	ADD1	FALSE	FALSE
TMEM147	5.34738e-44	0.290996	0.998	0.992	2.43076e-39	TMEM147	FALSE	FALSE
ZNF593	5.54725e-44	-0.316623	0.896	0.972	2.52161e-39	ZNF593	FALSE	FALSE
PRKCSH	5.80974e-44	0.31825	0.913	0.795	2.64093e-39	PRKCSH	FALSE	FALSE
AURKA	6.46404e-44	0.462962	0.587	0.336	2.93836e-39	AURKA	FALSE	FALSE
FRAT2	7.16449e-44	0.281786	0.643	0.404	3.25676e-39	FRAT2	FALSE	FALSE
SPCS3	8.02722e-44	0.310285	0.825	0.631	3.64893e-39	SPCS3	FALSE	FALSE
NDUFS1	8.88233e-44	0.273621	0.637	0.387	4.03764e-39	NDUFS1	FALSE	FALSE
CAPZA2	1.05374e-43	0.291413	0.739	0.509	4.78997e-39	CAPZA2	FALSE	FALSE
RNF8	1.15342e-43	0.280166	0.605	0.345	5.2431e-39	RNF8	FALSE	FALSE
CD81	1.40243e-43	-0.360808	0.788	0.915	6.37501e-39	CD81	FALSE	FALSE
UBE2D3	1.5013e-43	0.290248	0.996	0.983	6.82445e-39	UBE2D3	FALSE	FALSE
MAP4K3	1.69792e-43	0.257729	0.518	0.249	7.71824e-39	MAP4K3	FALSE	FALSE
ADRM1	1.75429e-43	0.305704	0.994	0.984	7.97448e-39	ADRM1	FALSE	FALSE
LAD1	1.82818e-43	0.336123	0.686	0.442	8.31034e-39	LAD1	FALSE	FALSE
POLR2F	2.01519e-43	-0.302183	0.984	0.996	9.16043e-39	POLR2F	FALSE	FALSE
TMEM59	2.17187e-43	0.332857	0.941	0.861	9.87267e-39	TMEM59	FALSE	FALSE
CLDN7	2.17823e-43	0.381577	0.932	0.847	9.9016e-39	CLDN7	FALSE	FALSE
GPN3	2.29553e-43	0.279036	0.706	0.456	1.04348e-38	GPN3	FALSE	FALSE
RAB11FIP1	2.652e-43	0.27851	0.533	0.273	1.20552e-38	RAB11FIP1	FALSE	FALSE
TTC3	2.72934e-43	0.330839	0.761	0.547	1.24068e-38	TTC3	FALSE	FALSE
PRMT1	2.87428e-43	0.315803	0.995	0.972	1.30656e-38	PRMT1	FALSE	FALSE
NUDT8	2.97224e-43	-0.301193	0.186	0.439	1.35109e-38	NUDT8	FALSE	FALSE
MRPS33	3.17105e-43	-0.320375	0.81	0.915	1.44147e-38	MRPS33	FALSE	FALSE
B3GNT2	4.61915e-43	0.320424	0.689	0.457	2.09973e-38	B3GNT2	FALSE	FALSE
SAFB	5.41546e-43	0.299111	0.741	0.531	2.46171e-38	SAFB	FALSE	FALSE
AKR7A2	5.45936e-43	0.307589	0.845	0.629	2.48166e-38	AKR7A2	FALSE	FALSE
UGDH	6.95274e-43	0.268329	0.574	0.32	3.16051e-38	UGDH	FALSE	FALSE
PTDSS2	7.55839e-43	0.279347	0.666	0.422	3.43582e-38	PTDSS2	FALSE	FALSE
SOX15	7.71359e-43	-0.397827	0.945	0.98	3.50637e-38	SOX15	FALSE	FALSE
BMS1	8.81456e-43	0.291036	0.598	0.354	4.00683e-38	BMS1	FALSE	FALSE
NDUFA1	8.92225e-43	-0.306896	0.975	0.994	4.05579e-38	NDUFA1	FALSE	FALSE
LGALS1	9.83416e-43	0.683945	0.991	0.94	4.47031e-38	LGALS1	FALSE	FALSE
MRPL11	9.96344e-43	-0.295869	0.966	0.989	4.52908e-38	MRPL11	FALSE	FALSE
SRP54	1.05498e-42	0.282486	0.66	0.42	4.79564e-38	SRP54	FALSE	FALSE
EGFL7	1.14116e-42	0.307836	0.78	0.599	5.18736e-38	EGFL7	FALSE	FALSE
GTF2F1	1.21478e-42	0.280031	0.729	0.516	5.52203e-38	GTF2F1	FALSE	FALSE
EPN1	1.22799e-42	0.315866	0.802	0.629	5.58206e-38	EPN1	FALSE	FALSE
SUPT20H	1.44724e-42	0.277965	0.665	0.419	6.57872e-38	SUPT20H	FALSE	FALSE
DIAPH1	1.51814e-42	0.260209	0.598	0.351	6.90101e-38	DIAPH1	FALSE	FALSE
SGCB	1.61396e-42	0.332636	0.761	0.558	7.33656e-38	SGCB	FALSE	FALSE
LUC7L	1.68583e-42	0.291519	0.757	0.548	7.66328e-38	LUC7L	FALSE	FALSE
H2AFX	1.94056e-42	0.302889	0.582	0.34	8.8212e-38	H2AFX	FALSE	FALSE
CHST12	2.02769e-42	0.309822	0.873	0.728	9.21728e-38	CHST12	FALSE	FALSE
SNRPB2	2.11865e-42	0.319828	0.975	0.928	9.63073e-38	SNRPB2	FALSE	FALSE
NDUFA11	2.31091e-42	-0.281621	0.998	0.997	1.05047e-37	NDUFA11	FALSE	FALSE
EI24	2.58038e-42	0.298652	0.94	0.87	1.17296e-37	EI24	FALSE	FALSE
BAZ2B	2.71037e-42	0.255572	0.521	0.256	1.23205e-37	BAZ2B	FALSE	FALSE
SNX3	2.9758e-42	0.314577	0.991	0.977	1.35271e-37	SNX3	FALSE	FALSE
SCAF11	3.15219e-42	0.301331	0.797	0.587	1.43289e-37	SCAF11	FALSE	FALSE
RFC3	3.22081e-42	0.272189	0.602	0.356	1.46409e-37	RFC3	FALSE	FALSE
NTAN1	3.28239e-42	0.309391	0.833	0.676	1.49208e-37	NTAN1	FALSE	FALSE
HJURP	3.41741e-42	0.308141	0.479	0.219	1.55345e-37	HJURP	FALSE	FALSE
ZNF770	4.22953e-42	0.292912	0.655	0.42	1.92262e-37	ZNF770	FALSE	FALSE
DNAJA1	4.87831e-42	0.348581	0.945	0.892	2.21753e-37	DNAJA1	FALSE	FALSE
C19orf70	5.15879e-42	-0.318212	0.837	0.937	2.34503e-37	C19orf70	FALSE	FALSE
GNL2	5.23116e-42	0.268681	0.644	0.389	2.37793e-37	GNL2	FALSE	FALSE
UBE2C	5.61077e-42	0.580107	0.912	0.763	2.55049e-37	UBE2C	FALSE	FALSE
MRPL55	5.79015e-42	-0.303279	0.935	0.976	2.63203e-37	MRPL55	FALSE	FALSE
WDR55	6.27857e-42	0.359887	0.899	0.795	2.85405e-37	WDR55	FALSE	FALSE
GGH	6.68022e-42	0.304132	0.752	0.552	3.03663e-37	GGH	FALSE	FALSE
NEMF	7.292e-42	0.278231	0.703	0.463	3.31473e-37	NEMF	FALSE	FALSE
SRPK1	8.95378e-42	0.313429	0.834	0.686	4.07012e-37	SRPK1	FALSE	FALSE
RNF24	9.18623e-42	0.279752	0.655	0.411	4.17578e-37	RNF24	FALSE	FALSE
RBMX	1.07218e-41	0.335227	0.991	0.981	4.8738e-37	RBMX	FALSE	FALSE
SMC6	1.34722e-41	0.2717	0.633	0.38	6.12405e-37	SMC6	FALSE	FALSE
EIF3D	1.40059e-41	0.318111	0.991	0.966	6.36665e-37	EIF3D	FALSE	FALSE
ZNF444	1.42161e-41	0.267507	0.628	0.382	6.4622e-37	ZNF444	FALSE	FALSE
SRSF3	1.52405e-41	0.291539	1	0.999	6.92789e-37	SRSF3	FALSE	FALSE
RNF11	1.78674e-41	0.294152	0.68	0.46	8.12197e-37	RNF11	FALSE	FALSE
SSB	1.97953e-41	0.332343	0.97	0.918	8.99834e-37	SSB	FALSE	FALSE
MTDH	2.25338e-41	0.317857	0.928	0.844	1.02432e-36	MTDH	FALSE	FALSE
NOSIP	2.27672e-41	0.295178	0.968	0.908	1.03493e-36	NOSIP	FALSE	FALSE
PLOD1	2.37482e-41	0.312785	0.881	0.771	1.07952e-36	PLOD1	FALSE	FALSE
C11orf58	2.76526e-41	0.289121	0.993	0.975	1.25701e-36	C11orf58	FALSE	FALSE
STX5	2.78767e-41	0.25854	0.655	0.402	1.26719e-36	STX5	FALSE	FALSE
PON2	2.91461e-41	0.315059	0.75	0.538	1.3249e-36	PON2	FALSE	FALSE
RAP1A	3.02098e-41	0.26136	0.651	0.393	1.37325e-36	RAP1A	FALSE	FALSE
MAPKAP1	3.45271e-41	0.277187	0.667	0.43	1.5695e-36	MAPKAP1	FALSE	FALSE
TOPORS	3.99808e-41	0.25315	0.55	0.298	1.81741e-36	TOPORS	FALSE	FALSE
MVB12A	4.35158e-41	0.306518	0.81	0.632	1.9781e-36	MVB12A	FALSE	FALSE
IDI1	4.38875e-41	0.328371	0.656	0.418	1.99499e-36	IDI1	FALSE	FALSE
UBL5	4.60266e-41	-0.265964	1	1	2.09223e-36	UBL5	FALSE	FALSE
NARS	5.30331e-41	0.305924	0.816	0.641	2.41073e-36	NARS	FALSE	FALSE
RNF168	6.01893e-41	0.307173	0.679	0.461	2.73603e-36	RNF168	FALSE	FALSE
TRAP1	6.14191e-41	0.292006	0.796	0.604	2.79193e-36	TRAP1	FALSE	FALSE
WDR33	6.28404e-41	0.295163	0.767	0.6	2.85654e-36	WDR33	FALSE	FALSE
PHF23	6.42229e-41	0.283534	0.734	0.524	2.91938e-36	PHF23	FALSE	FALSE
BLVRB	6.58593e-41	0.312784	0.775	0.594	2.99377e-36	BLVRB	FALSE	FALSE
DDX17	7.94008e-41	0.304645	0.899	0.778	3.60932e-36	DDX17	FALSE	FALSE
ASRGL1	9.02496e-41	0.36699	0.995	0.986	4.10248e-36	ASRGL1	FALSE	FALSE
ADI1	9.65564e-41	0.33647	0.941	0.855	4.38916e-36	ADI1	FALSE	FALSE
CCM2	9.98155e-41	0.295498	0.771	0.579	4.53731e-36	CCM2	FALSE	FALSE
ARL4D	1.16061e-40	0.405775	0.806	0.656	5.2758e-36	ARL4D	FALSE	FALSE
POLR1D	1.18221e-40	-0.344191	0.985	0.993	5.37397e-36	POLR1D	FALSE	FALSE
DOCK11	1.1862e-40	0.258839	0.491	0.226	5.39211e-36	DOCK11	FALSE	FALSE
SOD3	1.28648e-40	0.28471	0.388	0.139	5.84795e-36	SOD3	FALSE	FALSE
RRM2	1.38592e-40	0.509081	0.662	0.439	6.29997e-36	RRM2	FALSE	FALSE
OTUD4	1.73427e-40	0.266593	0.65	0.409	7.88347e-36	OTUD4	FALSE	FALSE
SAR1A	2.0533e-40	0.318285	0.831	0.671	9.33369e-36	SAR1A	FALSE	FALSE
NIPBL	2.14399e-40	0.264394	0.656	0.422	9.74594e-36	NIPBL	FALSE	FALSE
CDIPT	2.34299e-40	0.265746	0.704	0.484	1.06505e-35	CDIPT	FALSE	FALSE
KDM3B	3.27313e-40	0.301917	0.708	0.504	1.48787e-35	KDM3B	FALSE	FALSE
MRPL36	3.4128e-40	0.380857	0.985	0.961	1.55136e-35	MRPL36	FALSE	FALSE
PPP4C	4.03436e-40	0.286551	0.978	0.964	1.8339e-35	PPP4C	FALSE	FALSE
DBN1	4.10588e-40	0.294255	0.822	0.627	1.86641e-35	DBN1	FALSE	FALSE
C12orf65	4.27679e-40	0.272095	0.562	0.317	1.9441e-35	C12orf65	FALSE	FALSE
FHL2	4.74822e-40	0.299798	0.601	0.33	2.1584e-35	FHL2	FALSE	FALSE
NELFCD	5.4907e-40	0.266154	0.615	0.372	2.49591e-35	NELFCD	FALSE	FALSE
DAAM1	5.49669e-40	0.267928	0.534	0.291	2.49863e-35	DAAM1	FALSE	FALSE
EML4	6.36845e-40	0.250025	0.663	0.422	2.89491e-35	EML4	FALSE	FALSE
UBE2S	6.78105e-40	0.431748	0.986	0.883	3.08246e-35	UBE2S	FALSE	FALSE
TM9SF2	7.24924e-40	0.267393	0.68	0.454	3.29529e-35	TM9SF2	FALSE	FALSE
OSBPL8	7.28012e-40	0.2832	0.788	0.564	3.30932e-35	OSBPL8	FALSE	FALSE
SNAPC3	1.10647e-39	0.288544	0.72	0.5	5.02968e-35	SNAPC3	FALSE	FALSE
BEX1	1.12153e-39	-0.256539	0.205	0.475	5.09814e-35	BEX1	FALSE	FALSE
HERPUD1	1.17515e-39	0.280598	0.584	0.338	5.34186e-35	HERPUD1	FALSE	FALSE
SPDL1	1.19913e-39	0.268472	0.605	0.364	5.4509e-35	SPDL1	FALSE	FALSE
GINS2	1.21502e-39	0.353163	0.646	0.41	5.5231e-35	GINS2	FALSE	FALSE
ACTL6A	1.2412e-39	0.261753	0.69	0.455	5.64212e-35	ACTL6A	FALSE	FALSE
DDRGK1	1.32462e-39	0.299572	0.788	0.599	6.02135e-35	DDRGK1	FALSE	FALSE
GABARAPL1	1.37102e-39	-0.308973	0.704	0.86	6.23226e-35	GABARAPL1	FALSE	FALSE
NECAP2	1.44497e-39	0.285826	0.725	0.5	6.56839e-35	NECAP2	FALSE	FALSE
BST2	1.53173e-39	0.303604	0.411	0.168	6.96278e-35	BST2	FALSE	FALSE
RSL24D1	1.60932e-39	0.295148	0.991	0.984	7.31551e-35	RSL24D1	FALSE	FALSE
PRRC2C	1.64913e-39	0.292468	0.974	0.948	7.49643e-35	PRRC2C	FALSE	FALSE
ATP6V0E1	1.71042e-39	0.298734	0.995	0.976	7.77506e-35	ATP6V0E1	FALSE	FALSE
HMGB2	1.73421e-39	0.547346	0.955	0.896	7.88319e-35	HMGB2	FALSE	FALSE
FNBP1L	1.73752e-39	0.331873	0.854	0.701	7.89824e-35	FNBP1L	FALSE	FALSE
SLC39A1	2.01697e-39	0.300952	0.893	0.773	9.16854e-35	SLC39A1	FALSE	FALSE
MTFR1	2.94065e-39	0.274456	0.679	0.456	1.33673e-34	MTFR1	FALSE	FALSE
VIMP	3.05749e-39	0.305984	0.963	0.898	1.38984e-34	VIMP	FALSE	FALSE
ATP6V0E2	3.16985e-39	0.290843	0.65	0.425	1.44092e-34	ATP6V0E2	FALSE	FALSE
PLEKHA5	3.29359e-39	0.279497	0.636	0.391	1.49717e-34	PLEKHA5	FALSE	FALSE
OCIAD1	3.31427e-39	0.301986	0.921	0.853	1.50657e-34	OCIAD1	FALSE	FALSE
ZNF511	3.32085e-39	0.313331	0.867	0.715	1.50956e-34	ZNF511	FALSE	FALSE
CNBP	3.61017e-39	0.268971	0.995	0.993	1.64108e-34	CNBP	FALSE	FALSE
KIF22	4.36166e-39	0.314876	0.856	0.764	1.98268e-34	KIF22	FALSE	FALSE
NDUFAF3	4.45011e-39	0.298011	0.965	0.918	2.02289e-34	NDUFAF3	FALSE	FALSE
NDUFS6	5.2271e-39	-0.283215	0.997	1	2.37608e-34	NDUFS6	FALSE	FALSE
ZBED1	5.29074e-39	0.258191	0.573	0.326	2.40501e-34	ZBED1	FALSE	FALSE
GINM1	5.78881e-39	0.254881	0.572	0.329	2.63142e-34	GINM1	FALSE	FALSE
EIF4A3	5.97772e-39	0.297488	0.851	0.695	2.71729e-34	EIF4A3	FALSE	FALSE
ERICH1	6.11834e-39	0.281711	0.783	0.596	2.78122e-34	ERICH1	FALSE	FALSE
HDGF	6.18057e-39	0.280971	0.641	0.403	2.8095e-34	HDGF	FALSE	FALSE
SYNE2	6.79341e-39	0.303492	0.615	0.399	3.08808e-34	SYNE2	FALSE	FALSE
RNASEH2A	7.48834e-39	0.309771	0.9	0.823	3.40397e-34	RNASEH2A	FALSE	FALSE
GLTP	7.77663e-39	0.263228	0.558	0.306	3.53502e-34	GLTP	FALSE	FALSE
CFDP1	8.28228e-39	0.315116	0.973	0.948	3.76487e-34	CFDP1	FALSE	FALSE
G3BP1	8.66112e-39	0.302207	0.853	0.737	3.93708e-34	G3BP1	FALSE	FALSE
CAPNS1	9.3534e-39	0.301554	0.953	0.905	4.25177e-34	CAPNS1	FALSE	FALSE
LDLRAP1	1.01401e-38	0.28561	0.723	0.517	4.60938e-34	LDLRAP1	FALSE	FALSE
NDUFAF2	1.01613e-38	-0.280866	0.52	0.741	4.61901e-34	NDUFAF2	FALSE	FALSE
COX17	1.03118e-38	-0.319778	0.869	0.939	4.68741e-34	COX17	FALSE	FALSE
TOP2A	1.03553e-38	0.552812	0.707	0.467	4.7072e-34	TOP2A	FALSE	FALSE
MRPL27	1.49957e-38	-0.296872	0.908	0.973	6.8166e-34	MRPL27	FALSE	FALSE
CDC5L	1.65759e-38	0.288357	0.707	0.508	7.53492e-34	CDC5L	FALSE	FALSE
SAT2	1.9819e-38	0.312113	0.831	0.677	9.0091e-34	SAT2	FALSE	FALSE
KIF1C	2.0655e-38	0.304925	0.825	0.68	9.38916e-34	KIF1C	FALSE	FALSE
[truncated: 260 more rows]
