# Supplementary material for: Monolayer platform to generate and purify primordial germ-like cells in vitro provides insights into human germline specification
Source: Nat Commun. 2023 Sep 14;14:5690. doi: 10.1038/s41467-023-41302-w (PMC10502105; doi:10.1038/s41467-023-41302-w)
Supplement: Supplementary file 8 — Supplementary Data 5 [file 41467_2023_41302_MOESM8_ESM.xlsx]

## Sheet: DEG_CHIR_vs_Basemedia_alltimept
CHIR vs Base media - all time points				Statistical test - Wald, two-tailed, Benjamini-Hochberg multiple testing correction
Genes	baseMean	log2FoldChange	lfcSE	stat	pvalue	padj	genes	Direction	Timept
A4GALT	75.7695	1.22717	0.422458	2.89787	0.00375701	0.23042	A4GALT	Up	Day1
AADACL3	20.0512	-1.59535	0.718517	-2.2081	0.0272375	0.589211	AADACL3	Down	Day1
AARD	47.5332	-0.712694	0.433138	-1.64589	0.0997863	0.900235	AARD	Down	Day1
AASDH	207.961	-0.648351	0.368813	-1.75783	0.0787761	0.847228	AASDH	Down	Day1
ABAT	122.314	-0.714056	0.351635	-2.04381	0.0409722	0.692742	ABAT	Down	Day1
ABC7-42404400C24.1	71.3341	-0.920179	0.457179	-2.01431	0.0439775	0.708767	ABC7-42404400C24.1	Down	Day1
ABCA1	577.376	-1.32949	0.413054	-3.22659	0.00125274	0.12311	ABCA1	Down	Day1
ABCA3	129.574	0.710173	0.38865	1.82509	0.0679869	0.823029	ABCA3	Up	Day1
ABCA4	216.808	-0.931151	0.458661	-2.04741	0.0406181	0.691995	ABCA4	Down	Day1
ABCB8	714.424	0.310912	0.20081	1.54849	0.121504	0.948503	ABCB8	Up	Day1
ABCC11	13.0019	0.853514	0.653132	1.32942	0.183709	0.99606	ABCC11	Up	Day1
ABCC6	21.5814	-1.2516	0.657423	-1.89912	0.0575488	0.791029	ABCC6	Down	Day1
ABCG1	42.0169	-1.2508	0.645129	-2.00184	0.0453023	0.716534	ABCG1	Down	Day1
ABCG2	990.008	-0.544573	0.403005	-1.35347	0.175906	0.98983	ABCG2	Down	Day1
ABCG4	23.8255	-1.47604	0.723411	-2.03472	0.0418793	0.698112	ABCG4	Down	Day1
ABHD15	55.8071	0.530361	0.310495	1.70977	0.0873081	0.869654	ABHD15	Up	Day1
ABHD16A	1173.48	0.321725	0.189899	1.69419	0.0902288	0.881195	ABHD16A	Up	Day1
ABHD16B	16.1804	0.205301	0.820169	1.38731	0.165346	0.98541	ABHD16B	Up	Day1
ABHD17B	939.693	-0.276999	0.154929	-1.78773	0.0738203	0.837895	ABHD17B	Down	Day1
ABI2	1577.38	0.460912	0.259555	1.77579	0.0757676	0.838835	ABI2	Up	Day1
ABLIM1	1777.86	0.65198	0.355303	1.83482	0.0665327	0.819157	ABLIM1	Up	Day1
ABLIM2	30.2986	-1.55881	0.64005	-2.4309	0.0150613	0.451579	ABLIM2	Down	Day1
ABLIM3	42.201	-0.977976	0.740295	-1.37822	0.168136	0.989522	ABLIM3	Down	Day1
ABT1	2249.32	0.323636	0.172147	1.88001	0.0601066	0.797808	ABT1	Up	Day1
ABTB2	630.932	0.58506	0.406366	1.44312	0.148987	0.981759	ABTB2	Up	Day1
AC002480.3	10.5405	-1.01596	0.690832	-1.48678	0.137074	0.97881	AC002480.3	Down	Day1
AC003090.1	5.47096	1.05654	0.938113	1.49597	0.134662	0.973079	AC003090.1	Up	Day1
AC004381.6	150.77	-0.599099	0.272869	-2.19467	0.0281871	0.601337	AC004381.6	Down	Day1
AC004448.5	8.85176	-1.02275	0.710495	-1.47725	0.139608	0.97881	AC004448.5	Down	Day1
AC005150.1	59.4537	-0.994413	0.527553	-1.88381	0.0595904	0.79718	AC005150.1	Down	Day1
AC005301.9	238.743	-0.565451	0.347688	-1.62421	0.10433	0.914805	AC005301.9	Down	Day1
AC005329.7	34.4444	0.761773	0.513622	1.48574	0.137349	0.97881	AC005329.7	Up	Day1
AC006011.4	15.1229	0.102693	0.438427	2.59204	0.00954084	0.364546	AC006011.4	Up	Day1
AC006019.3	13.8306	1.35064	0.895373	1.7788	0.0752718	0.838835	AC006019.3	Up	Day1
AC007250.4	79.179	-0.580633	0.440255	-1.31158	0.189662	0.997373	AC007250.4	Down	Day1
AC007319.1	32.8284	-1.69474	0.650236	-2.64149	0.0082543	0.34065	AC007319.1	Down	Day1
AC007383.3	61.9518	-0.74976	0.35238	-2.1262	0.0334869	0.637983	AC007383.3	Down	Day1
AC007620.3	177.772	0.636278	0.328214	1.9371	0.0527335	0.758343	AC007620.3	Up	Day1
AC007682.1	27.9054	1.33361	0.528408	2.49304	0.0126655	0.40944	AC007682.1	Up	Day1
AC007773.2	13.0983	-0.717981	0.479036	-1.48978	0.136282	0.978137	AC007773.2	Down	Day1
AC008079.10	38.6748	-0.508872	0.33873	-1.50194	0.133113	0.973079	AC008079.10	Down	Day1
AC008753.4	14.0796	2.43351	0.75755	3.01704	0.00255257	0.187885	AC008753.4	Up	Day1
AC011043.1	141.825	-0.629294	0.448714	-1.40132	0.161118	0.982304	AC011043.1	Down	Day1
AC012512.1	11.0684	-0.768071	0.564746	-1.34151	0.179756	0.993972	AC012512.1	Down	Day1
AC013461.1	516.582	-0.512711	0.222806	-2.3014	0.0213689	0.529043	AC013461.1	Down	Day1
AC015849.16	16.6848	1.34486	0.886309	1.41721	0.156421	0.982304	AC015849.16	Up	Day1
AC024560.3	253.379	0.289932	0.212227	1.36652	0.171776	0.989522	AC024560.3	Up	Day1
AC024592.12	36.3241	0.695572	0.418315	1.65997	0.0969197	0.893669	AC024592.12	Up	Day1
AC025165.8	6.17325	-1.15695	0.907184	-1.43618	0.15095	0.982304	AC025165.8	Down	Day1
AC046143.3	15.5294	-0.809364	0.468927	-1.7177	0.0858516	0.862684	AC046143.3	Down	Day1
AC074286.1	18.2757	1.26012	0.661193	1.89702	0.0578247	0.791841	AC074286.1	Up	Day1
AC087073.1	8.66748	0.943727	0.659594	1.38663	0.165553	0.985604	AC087073.1	Up	Day1
AC092198.1	49.0436	1.74828	0.458166	3.80312	0.000142885	0.028582	AC092198.1	Up	Day1
AC093627.7	21.9104	-1.01544	0.524112	-1.92586	0.0541222	0.764318	AC093627.7	Down	Day1
AC109829.1	16.5735	1.14888	0.638988	1.79844	0.0721071	0.83234	AC109829.1	Up	Day1
AC138035.1	7.58872	-2.53218	0.85819	-2.79039	0.00526447	0.268494	AC138035.1	Down	Day1
AC138430.4	44.2038	2.66308	0.787159	4.05599	4.99228e-05	0.0141473	AC138430.4	Up	Day1
AC141586.5	219.225	0.935981	0.452064	2.0704	0.038415	0.681095	AC141586.5	Up	Day1
AC141928.1	232.187	0.673646	0.353507	1.90185	0.0571912	0.789303	AC141928.1	Up	Day1
AC142472.6	31.9784	-0.606934	0.334064	-1.81661	0.0692762	0.826599	AC142472.6	Down	Day1
AC240274.1	313.17	0.527413	0.278459	1.89363	0.0582738	0.794168	AC240274.1	Up	Day1
ACAD9	829.007	0.321703	0.15653	2.05522	0.039858	0.689716	ACAD9	Up	Day1
ACADL	58.2136	-1.43413	0.525657	-2.72621	0.00640653	0.297624	ACADL	Down	Day1
ACBD7	147.061	-0.508448	0.366676	-1.38542	0.165925	0.985666	ACBD7	Down	Day1
ACCS	96.833	0.530841	0.3977	1.33471	0.18197	0.994694	ACCS	Up	Day1
ACE	338.6	-0.86838	0.399573	-2.17868	0.0293553	0.610598	ACE	Down	Day1
ACER2	85.9375	-0.70993	0.371332	-1.91164	0.0559225	0.779385	ACER2	Down	Day1
ACKR3	1407.78	0.584285	0.396452	1.48641	0.13717	0.97881	ACKR3	Up	Day1
ACO1	2028.07	-0.38377	0.195358	-1.96457	0.0494645	0.738891	ACO1	Down	Day1
ACO2	2403.42	0.436237	0.178429	2.44488	0.0144899	0.44104	ACO2	Up	Day1
ACOT1	69.8122	0.627482	0.313932	2.00174	0.0453131	0.716534	ACOT1	Up	Day1
ACOX2	36.5728	-1.05465	0.5329	-1.97397	0.0483849	0.733297	ACOX2	Down	Day1
ACP2	51.8646	-1.1311	0.866075	-1.36593	0.171961	0.989522	ACP2	Down	Day1
ACRC	52.2429	-0.633146	0.436471	-1.4493	0.147253	0.981759	ACRC	Down	Day1
ACSF3	576.969	0.370026	0.198823	1.86116	0.0627212	0.805339	ACSF3	Up	Day1
ACSL1	418.806	0.535817	0.366841	1.46238	0.143637	0.981759	ACSL1	Up	Day1
ACSL4	665.59	1.54451	0.466189	3.31287	0.000923437	0.104799	ACSL4	Up	Day1
ACSL6	42.0596	0.905953	0.576341	1.55916	0.118958	0.940971	ACSL6	Up	Day1
ACSM3	37.3174	-1.01166	0.645325	-1.57333	0.115643	0.933238	ACSM3	Down	Day1
ACSS2	1419.5	0.625062	0.285443	2.19068	0.0284752	0.602216	ACSS2	Up	Day1
ACSS3	485.754	0.411495	0.293046	1.4041	0.16029	0.982304	ACSS3	Up	Day1
ACTA2	259.093	0.777345	0.478077	1.6382	0.10138	0.906923	ACTA2	Up	Day1
ACTB	13958	1.23956	0.765462	1.64079	0.100841	0.904878	ACTB	Up	Day1
ACTC1	21013.7	-0.565033	0.428389	-1.32466	0.185285	0.99606	ACTC1	Down	Day1
ACTL6A	2626.56	0.20525	0.152534	1.34561	0.178428	0.992918	ACTL6A	Up	Day1
ACTN3	136.848	-0.765604	0.379117	-2.01713	0.0436817	0.707352	ACTN3	Down	Day1
ACTR1A	4537.35	0.260187	0.16343	1.59208	0.111366	0.922991	ACTR1A	Up	Day1
ACTR3B	643.708	0.219746	0.155981	1.40872	0.158917	0.982304	ACTR3B	Up	Day1
ACVR1	818.883	-0.454945	0.347069	-1.31257	0.189328	0.997373	ACVR1	Down	Day1
ACVR1C	16.2914	1.36231	0.658254	2.02938	0.0424195	0.702125	ACVR1C	Up	Day1
ACVR2A	200.585	-0.870679	0.523878	-1.66159	0.0965942	0.89311	ACVR2A	Down	Day1
ADAM15	678.676	0.569265	0.270037	2.10821	0.0350132	0.652058	ADAM15	Up	Day1
ADAM28	35.4312	-1.57533	0.693731	-2.30013	0.0214408	0.529043	ADAM28	Down	Day1
ADAM32	37.1122	1.06725	0.600533	1.80618	0.0708896	0.82681	ADAM32	Up	Day1
ADAM33	256.315	0.993004	0.444615	2.24176	0.0249766	0.569272	ADAM33	Up	Day1
ADAM8	67.8627	-0.97735	0.424763	-2.29963	0.0214691	0.529043	ADAM8	Down	Day1
ADAMTS12	684.126	-0.549717	0.367767	-1.50514	0.132289	0.972904	ADAMTS12	Down	Day1
ADAMTS14	60.0834	-0.721564	0.431273	-1.66769	0.0953773	0.892522	ADAMTS14	Down	Day1
ADAMTS19	1345.96	0.458077	0.325385	1.40732	0.159333	0.982304	ADAMTS19	Up	Day1
ADAMTS8	208.399	-1.5159	0.330079	-4.59289	4.37157e-06	0.00218617	ADAMTS8	Down	Day1
ADAMTS9-AS1	24.417	-1.41272	0.87329	-2.29564	0.0216964	0.5313	ADAMTS9-AS1	Down	Day1
ADAMTSL3	105.336	-0.552003	0.372527	-1.4823	0.138261	0.97881	ADAMTSL3	Down	Day1
ADAMTSL4	482.132	-0.66554	0.441115	-1.53565	0.124624	0.955359	ADAMTSL4	Down	Day1
ADAMTSL5	55.1552	1.12423	0.659262	1.85856	0.063089	0.80631	ADAMTSL5	Up	Day1
ADAP1	67.586	-0.816712	0.568079	-1.4332	0.151802	0.982304	ADAP1	Down	Day1
ADARB2	16.6425	-1.33884	0.704424	-1.9216	0.0546558	0.768662	ADARB2	Down	Day1
ADCK1	274.343	0.382101	0.232482	1.6434	0.1003	0.90235	ADCK1	Up	Day1
ADCY3	261.031	0.704916	0.473475	1.49054	0.136084	0.977124	ADCY3	Up	Day1
ADCY8	25.0671	-0.838906	0.482101	-1.72724	0.0841253	0.859322	ADCY8	Down	Day1
ADCYAP1R1	145.794	-1.30952	0.491287	-2.65097	0.00802608	0.334479	ADCYAP1R1	Down	Day1
ADGRA2	2205.65	-1.50486	0.546029	-2.86125	0.0042197	0.239159	ADGRA2	Down	Day1
ADGRD1	70.819	-0.862154	0.655585	-1.31614	0.188126	0.997254	ADGRD1	Down	Day1
ADGRG1	356.387	-2.26363	0.509347	-4.49438	6.9773e-06	0.00304192	ADGRG1	Down	Day1
ADGRG2	83.8371	-1.42633	0.48352	-2.93992	0.00328296	0.212244	ADGRG2	Down	Day1
ADIPOR1	1975.6	0.262893	0.172057	1.52795	0.126524	0.957385	ADIPOR1	Up	Day1
ADM	935.302	-1.36913	0.534076	-2.56732	0.0102487	0.375556	ADM	Down	Day1
ADORA1	545.983	-1.33991	0.44711	-2.99744	0.00272258	0.194536	ADORA1	Down	Day1
ADORA2A	77.9756	0.77215	0.4379	1.76341	0.0778314	0.846056	ADORA2A	Up	Day1
ADRA2B	74.9024	-1.11834	0.461786	-2.42239	0.0154189	0.452461	ADRA2B	Down	Day1
ADRA2C	1425.76	0.865435	0.325854	2.65307	0.00797644	0.334479	ADRA2C	Up	Day1
ADRB2	18.2981	0.780168	0.568186	1.36555	0.172081	0.989522	ADRB2	Up	Day1
ADSS	1756.11	-0.46983	0.353239	-1.32983	0.183573	0.99606	ADSS	Down	Day1
AF131215.2	40.6964	-0.60343	0.433232	-1.38937	0.16472	0.984442	AF131215.2	Down	Day1
AFAP1	1688.56	-0.415427	0.248739	-1.6709	0.0947408	0.892522	AFAP1	Down	Day1
AFAP1L2	1305.04	0.796688	0.307675	2.59255	0.00952667	0.364546	AFAP1L2	Up	Day1
AFP	78.2922	-1.12796	0.599981	-1.8969	0.0578407	0.791841	AFP	Down	Day1
AGAP1	1148.11	0.30161	0.196682	1.53353	0.125146	0.956341	AGAP1	Up	Day1
AGAP5	78.8006	-0.696774	0.398723	-1.74783	0.0804935	0.851068	AGAP5	Down	Day1
AGPS	541.115	0.868102	0.459553	1.88874	0.0589269	0.795714	AGPS	Up	Day1
AHI1	89.0734	-0.62796	0.457867	-1.37023	0.170616	0.989522	AHI1	Down	Day1
AHSA1	3898.47	0.303939	0.192792	1.5765	0.114911	0.931856	AHSA1	Up	Day1
AHSA2	413.102	0.433284	0.329846	1.31349	0.189018	0.997373	AHSA2	Up	Day1
AICDA	17.904	-2.29599	0.578184	-3.94303	8.04571e-05	0.0181618	AICDA	Down	Day1
AIFM2	300.147	0.406818	0.278914	1.45836	0.144741	0.981759	AIFM2	Up	Day1
AIG1	242.463	-0.567186	0.313385	-1.80948	0.070376	0.82681	AIG1	Down	Day1
AIM1	164.652	-0.985718	0.61868	-1.59794	0.110056	0.922991	AIM1	Down	Day1
AJUBA	1380.1	-0.484187	0.283623	-1.70742	0.0877434	0.869913	AJUBA	Down	Day1
AK3	903.673	0.410386	0.210226	1.95215	0.0509205	0.747025	AK3	Up	Day1
AK4	2266.76	0.587592	0.272034	2.15991	0.0307798	0.623778	AK4	Up	Day1
AKAP10	584.043	0.392418	0.236819	1.65695	0.0975291	0.896594	AKAP10	Up	Day1
AKAP17A	2363.66	0.386181	0.199562	1.93516	0.0529703	0.758793	AKAP17A	Up	Day1
AKAP2	1644.73	-0.540122	0.330111	-1.63778	0.101468	0.907081	AKAP2	Down	Day1
AKAP7	95.7421	-1.00959	0.460706	-2.19329	0.0282863	0.602216	AKAP7	Down	Day1
AKAP8	1526.69	0.535023	0.241385	2.21639	0.0266651	0.58433	AKAP8	Up	Day1
AKR1D1	9.22816	1.11954	0.773844	1.40183	0.160965	0.982304	AKR1D1	Up	Day1
AKT1	2512.73	0.880201	0.396192	2.22319	0.0262027	0.58038	AKT1	Up	Day1
AL034550.1	240.645	-0.650914	0.418317	-1.55966	0.11884	0.940709	AL034550.1	Down	Day1
AL035610.1	14.0786	-1.07504	0.743095	-1.44499	0.148461	0.981759	AL035610.1	Down	Day1
AL161905.1	8.98546	-0.291954	0.441198	-2.79675	0.00516192	0.26516	AL161905.1	Down	Day1
AL358852.1	23.3943	0.780279	0.562733	1.39116	0.164178	0.983793	AL358852.1	Up	Day1
ALDH1A2	835.754	1.5482	0.632101	2.56104	0.010436	0.379153	ALDH1A2	Up	Day1
ALDH6A1	546.059	0.45167	0.334607	1.35011	0.176982	0.99105	ALDH6A1	Up	Day1
ALG1L7P	22.482	0.846526	0.620385	1.35446	0.175589	0.98983	ALG1L7P	Up	Day1
ALK	72.5074	0.72621	0.457739	1.58284	0.113459	0.929716	ALK	Up	Day1
ALKBH5	1901.6	0.190822	0.139648	1.36647	0.17179	0.989522	ALKBH5	Up	Day1
ALKBH6	494.128	-0.273014	0.187353	-1.45728	0.145039	0.981759	ALKBH6	Down	Day1
ALOX5	319.441	-1.24295	0.509764	-2.44955	0.0143035	0.438203	ALOX5	Down	Day1
ALPL	7620.25	0.528995	0.290392	1.82152	0.0685279	0.823954	ALPL	Up	Day1
ALS2	225.187	-1.03014	0.563667	-1.83026	0.0672116	0.819374	ALS2	Down	Day1
ALS2CL	78.2833	-0.715033	0.472452	-1.51064	0.130881	0.969263	ALS2CL	Down	Day1
ALX1	86.3956	-0.497607	0.324403	-1.53289	0.125302	0.956585	ALX1	Down	Day1
AMDHD2	899.658	0.37215	0.237642	1.5663	0.117278	0.93672	AMDHD2	Up	Day1
AMER2	151.498	-2.23396	0.602924	-3.6875	0.000226469	0.0385065	AMER2	Down	Day1
AMN1	118.471	0.485829	0.310489	1.5647	0.117653	0.937421	AMN1	Up	Day1
AMOTL2	4975.47	0.473817	0.340559	1.39106	0.164207	0.983793	AMOTL2	Up	Day1
ANAPC2	1874.17	0.322357	0.221595	1.45478	0.14573	0.981759	ANAPC2	Up	Day1
ANGPT1	127.61	-1.76525	0.679784	-2.68868	0.00717343	0.320131	ANGPT1	Down	Day1
ANKH	360.932	0.675785	0.382053	1.76768	0.0771143	0.843017	ANKH	Up	Day1
ANKHD1	1886.74	-0.162038	0.121684	-1.33164	0.182979	0.99606	ANKHD1	Down	Day1
ANKIB1	828.811	-0.421173	0.290051	-1.45214	0.146463	0.981759	ANKIB1	Down	Day1
ANKK1	10.9695	1.03829	0.80311	1.33618	0.18149	0.993972	ANKK1	Up	Day1
ANKMY1	201.354	0.625503	0.311479	2.00881	0.0445568	0.713523	ANKMY1	Up	Day1
ANKRD1	574.149	-0.888083	0.646637	-1.35919	0.174087	0.989522	ANKRD1	Down	Day1
ANKRD10	1408.29	0.183026	0.13125	1.39443	0.163188	0.982728	ANKRD10	Up	Day1
ANKRD13C	739.761	-0.370468	0.169051	-2.19151	0.0284147	0.602216	ANKRD13C	Down	Day1
ANKRD18CP	29.342	-1.03212	0.589448	-1.73246	0.0831924	0.858502	ANKRD18CP	Down	Day1
ANKRD18EP	34.2953	-0.740532	0.558949	-1.33163	0.18298	0.99606	ANKRD18EP	Down	Day1
ANKRD44	27.7557	1.10275	0.820411	1.39019	0.164473	0.984	ANKRD44	Up	Day1
ANKRD6	334.135	-0.576096	0.342894	-1.68026	0.0929059	0.886464	ANKRD6	Down	Day1
ANKRD63	66.3799	-1.12628	0.497857	-2.2433	0.0248773	0.567771	ANKRD63	Down	Day1
ANKRD65	17.9458	-1.65433	0.617655	-2.67201	0.00753978	0.324554	ANKRD65	Down	Day1
ANKS3	397.133	0.346343	0.228316	1.51702	0.129261	0.964069	ANKS3	Up	Day1
ANO9	208.988	0.781438	0.44245	1.77583	0.0757614	0.838835	ANO9	Up	Day1
ANXA8	12.7439	-2.51585	0.815638	-3.06739	0.00215939	0.170636	ANXA8	Down	Day1
ANXA8L1	20.1765	-1.58678	0.645097	-2.4347	0.014904	0.450111	ANXA8L1	Down	Day1
ANXA9	62.6728	-2.04517	0.512117	-3.97577	7.01528e-05	0.0172838	ANXA9	Down	Day1
AOC3	48.0554	1.09468	0.487151	2.2483	0.024557	0.56501	AOC3	Up	Day1
AP000304.12	18.93	1.17092	0.613711	1.9004	0.0573808	0.790636	AP000304.12	Up	Day1
AP000350.5	20.2123	0.919471	0.527854	1.75465	0.0793199	0.847228	AP000350.5	Up	Day1
AP000432.1	36.2135	1.16892	0.522763	2.23433	0.0254611	0.574474	AP000432.1	Up	Day1
AP001065.15	195.28	0.539332	0.290338	1.8561	0.0634398	0.808532	AP001065.15	Up	Day1
AP001412.1	15.8317	0.632399	0.428047	1.46919	0.141782	0.981759	AP001412.1	Up	Day1
AP002856.5	42.649	-0.863366	0.537297	-1.5779	0.114589	0.931786	AP002856.5	Down	Day1
AP002884.2	25.6348	1.92384	0.922447	2.15682	0.0310196	0.624032	AP002884.2	Up	Day1
AP003068.23	44.1547	-0.59872	0.360896	-1.6608	0.0967541	0.89311	AP003068.23	Down	Day1
AP006222.2	31.5962	-0.648013	0.428268	-1.51353	0.130145	0.968146	AP006222.2	Down	Day1
AP1AR	553.588	0.393322	0.245578	1.60161	0.109241	0.922991	AP1AR	Up	Day1
AP5B1	733.673	0.5394	0.281225	1.91827	0.0550774	0.772435	AP5B1	Up	Day1
APAF1	514.94	-0.380529	0.28418	-1.33914	0.180523	0.993972	APAF1	Down	Day1
APBA1	58.8296	-0.790968	0.617333	-1.31717	0.187782	0.997254	APBA1	Down	Day1
APBA2	477.746	0.469178	0.328299	1.42889	0.153036	0.982304	APBA2	Up	Day1
APBA3	648.035	0.314421	0.239766	1.31146	0.189704	0.997373	APBA3	Up	Day1
APCDD1	2087.75	1.24837	0.437642	2.85281	0.0043335	0.239461	APCDD1	Up	Day1
APELA	292.51	-1.56096	0.560237	-2.77685	0.00548887	0.272091	APELA	Down	Day1
API5	4403.96	0.235897	0.140368	1.68057	0.0928458	0.886388	API5	Up	Day1
APITD1-CORT	125.348	0.614098	0.398623	1.54009	0.123539	0.952319	APITD1-CORT	Up	Day1
APMAP	2917.46	0.168609	0.123836	1.36157	0.173334	0.989522	APMAP	Up	Day1
APOA1	127.659	-1.0575	0.661351	-1.69167	0.090709	0.881534	APOA1	Down	Day1
APOBEC3C	760.94	-0.494944	0.308966	-1.60159	0.109247	0.922991	APOBEC3C	Down	Day1
APOBEC3G	111.692	-0.820986	0.499503	-1.64282	0.100421	0.902939	APOBEC3G	Down	Day1
APOL3	7.69902	1.4156	0.870023	1.4829	0.138101	0.97881	APOL3	Up	Day1
APOPT1	840.073	0.386478	0.204826	1.8868	0.0591873	0.795714	APOPT1	Up	Day1
APTR	83.9318	0.527427	0.259525	2.03114	0.0422408	0.700703	APTR	Up	Day1
AQP1	306.798	-1.45306	0.708443	-2.36681	0.0179421	0.48758	AQP1	Down	Day1
ARAP2	37.7464	-1.03555	0.723951	-1.4124	0.157833	0.982304	ARAP2	Down	Day1
ARAP3	954.934	-0.718423	0.331683	-2.16943	0.0300503	0.614116	ARAP3	Down	Day1
ARF1	12364.7	0.477863	0.237469	2.01231	0.0441876	0.710805	ARF1	Up	Day1
ARFGAP1	3633.48	0.293003	0.222393	1.31755	0.187653	0.997254	ARFGAP1	Up	Day1
ARFGEF2	949.062	0.599966	0.326311	1.8388	0.065945	0.818176	ARFGEF2	Up	Day1
ARG2	701.084	0.530601	0.320588	1.65532	0.0978605	0.897151	ARG2	Up	Day1
ARHGAP18	153.938	-1.49831	0.52464	-2.85829	0.00425937	0.239461	ARHGAP18	Down	Day1
ARHGAP24	326.183	1.16012	0.481032	2.41853	0.0155833	0.454575	ARHGAP24	Up	Day1
ARHGAP28	1015.95	-0.523351	0.297816	-1.75913	0.078556	0.847228	ARHGAP28	Down	Day1
ARHGAP32	593.462	0.807526	0.327451	2.46695	0.0136269	0.422806	ARHGAP32	Up	Day1
ARHGAP40	52.6951	-1.36905	0.661157	-2.04291	0.0410616	0.693318	ARHGAP40	Down	Day1
ARHGAP44	355.878	-0.32911	0.226714	-1.45173	0.146578	0.981759	ARHGAP44	Down	Day1
ARHGAP9	14.5188	-1.23311	0.540287	-2.26796	0.0233316	0.553178	ARHGAP9	Down	Day1
ARHGEF10L	621.601	-0.621776	0.264828	-2.34792	0.0188785	0.499987	ARHGEF10L	Down	Day1
ARHGEF15	43.9207	-1.37292	0.837943	-1.66727	0.0954613	0.892522	ARHGEF15	Down	Day1
ARHGEF17	980.433	-1.37327	0.329016	-4.17722	2.95099e-05	0.00964918	ARHGEF17	Down	Day1
ARHGEF39	501.208	-0.335981	0.180376	-1.86267	0.0625092	0.804575	ARHGEF39	Down	Day1
ARHGEF9	553.494	0.269833	0.206714	1.30528	0.191797	0.998561	ARHGEF9	Up	Day1
ARID5B	657.537	1.35764	0.383254	3.55452	0.000378666	0.0569775	ARID5B	Up	Day1
ARIH1	1747.85	0.283773	0.199654	1.42132	0.155225	0.982304	ARIH1	Up	Day1
ARL4D	1362.78	1.27631	0.350503	3.64279	0.000269699	0.0440931	ARL4D	Up	Day1
ARL6IP1	7978.25	0.463086	0.222151	2.08458	0.0371076	0.664847	ARL6IP1	Up	Day1
ARL8B	1431.49	0.455329	0.225022	2.0235	0.0430216	0.704355	ARL8B	Up	Day1
ARMC1	827.078	0.311306	0.175236	1.77661	0.0756329	0.838835	ARMC1	Up	Day1
ARMC5	473.807	0.375215	0.272948	1.37444	0.169306	0.989522	ARMC5	Up	Day1
ARMCX3	1259.26	0.213492	0.147938	1.44292	0.149043	0.981759	ARMCX3	Up	Day1
ARMCX4	326.485	-0.511531	0.36171	-1.41411	0.157329	0.982304	ARMCX4	Down	Day1
ARPC1B	1399.14	0.509221	0.362728	1.40505	0.160005	0.982304	ARPC1B	Up	Day1
ARSF	27.5242	-0.921159	0.701635	-1.35675	0.174861	0.989522	ARSF	Down	Day1
AS3MT	311.154	-0.440652	0.234717	-1.87722	0.0604879	0.799564	AS3MT	Down	Day1
ASAH1	1124.37	0.36834	0.248127	1.48446	0.137688	0.97881	ASAH1	Up	Day1
ASAP1	1248.05	0.390094	0.17815	2.18959	0.0285539	0.602216	ASAP1	Up	Day1
ASB1	1309.18	0.366121	0.2508	1.45984	0.144335	0.981759	ASB1	Up	Day1
ASB13	666.849	0.26645	0.173346	1.53731	0.124217	0.954779	ASB13	Up	Day1
ASB16-AS1	117.675	0.304384	0.226782	1.34163	0.179714	0.993972	ASB16-AS1	Up	Day1
ASCC1	342.957	0.414226	0.289175	1.43246	0.152011	0.982304	ASCC1	Up	Day1
ASIC2	111.564	-0.965353	0.503193	-1.92623	0.0540761	0.764303	ASIC2	Down	Day1
ASIC3	18.6233	-0.77878	0.591876	-1.32678	0.184583	0.99606	ASIC3	Down	Day1
ASPH	1170.33	0.50326	0.269526	1.86734	0.0618537	0.802466	ASPH	Up	Day1
ASPSCR1	1477.44	0.316711	0.225017	1.40743	0.1593	0.982304	ASPSCR1	Up	Day1
ASXL1	1573.77	0.36028	0.230691	1.56211	0.118262	0.938354	ASXL1	Up	Day1
ASXL2	971.486	0.640629	0.367983	1.74101	0.0816827	0.852123	ASXL2	Up	Day1
ATAD3C	60.7477	-0.719172	0.530177	-1.35576	0.175176	0.98983	ATAD3C	Down	Day1
ATF4	1073.66	0.268663	0.198533	1.35338	0.175936	0.98983	ATF4	Up	Day1
ATG14	524.12	-0.412906	0.305134	-1.35321	0.175988	0.98983	ATG14	Down	Day1
ATG16L1	837.521	0.264008	0.198526	1.32985	0.183568	0.99606	ATG16L1	Up	Day1
ATG4B	2053.16	0.206316	0.140066	1.47297	0.140758	0.981759	ATG4B	Up	Day1
ATG4D	806.15	0.488582	0.263765	1.85239	0.06397	0.808898	ATG4D	Up	Day1
ATG7	542.737	0.301148	0.228018	1.32071	0.186597	0.997254	ATG7	Up	Day1
ATMIN	1587.56	-0.321041	0.233665	-1.37394	0.16946	0.989522	ATMIN	Down	Day1
ATP10A	60.4963	1.74591	0.90587	2.05504	0.0398748	0.689716	ATP10A	Up	Day1
ATP1A2	229.577	-0.774728	0.507268	-1.52424	0.127448	0.959701	ATP1A2	Down	Day1
ATP1A4	59.1807	-0.9165	0.601513	-1.54579	0.122155	0.949269	ATP1A4	Down	Day1
ATP2A1	53.9564	-0.600188	0.430823	-1.39282	0.163674	0.982728	ATP2A1	Down	Day1
ATP2B4	2633.63	-0.447294	0.299687	-1.49344	0.135321	0.974288	ATP2B4	Down	Day1
ATP6AP1	2866.94	0.297173	0.212265	1.40012	0.161479	0.982304	ATP6AP1	Up	Day1
ATP6V0A4	37.0148	-1.31984	0.87997	-1.59543	0.110616	0.922991	ATP6V0A4	Down	Day1
ATP6V0E2-AS1	43.7135	-0.591183	0.392427	-1.51301	0.130278	0.968146	ATP6V0E2-AS1	Down	Day1
ATP6V1C2	571.919	-0.711241	0.396854	-1.80942	0.0703853	0.82681	ATP6V1C2	Down	Day1
ATP6V1D	1291.99	0.346372	0.189257	1.83017	0.067225	0.819374	ATP6V1D	Up	Day1
ATP8A2	79.7215	-1.22837	0.801765	-1.54616	0.122066	0.949269	ATP8A2	Down	Day1
ATP8B3	48.8021	-1.60837	0.633129	-2.56832	0.0102192	0.375556	ATP8B3	Down	Day1
ATP9A	448.764	-0.428768	0.19061	-2.24912	0.024505	0.564874	ATP9A	Down	Day1
ATP9B	535.959	-0.440085	0.21797	-2.01902	0.0434855	0.705519	ATP9B	Down	Day1
ATPAF1	1137.3	-0.304488	0.17748	-1.71552	0.0862494	0.864171	ATPAF1	Down	Day1
ATPAF2	515.599	0.31271	0.208974	1.49646	0.134535	0.973079	ATPAF2	Up	Day1
ATXN3	249.805	0.584115	0.289275	2.01923	0.0434637	0.705519	ATXN3	Up	Day1
AUP1	3025.18	0.305274	0.191753	1.59197	0.111391	0.922991	AUP1	Up	Day1
AVL9	693.827	0.802495	0.379534	2.1146	0.0344639	0.648937	AVL9	Up	Day1
AXIN1	1918.52	0.387344	0.226738	1.70831	0.0875793	0.869913	AXIN1	Up	Day1
AXIN2	3543.14	1.13529	0.339441	3.34267	0.000829759	0.0972992	AXIN2	Up	Day1
AXL	920.788	-0.932804	0.420527	-2.21844	0.0265246	0.582684	AXL	Down	Day1
B3GALT4	50.4881	-0.673213	0.401064	-1.68344	0.0922904	0.884545	B3GALT4	Down	Day1
B3GALT5	181.611	-0.663739	0.448238	-1.47754	0.139532	0.97881	B3GALT5	Down	Day1
B3GAT1	382.951	-0.638758	0.309106	-2.06455	0.0389659	0.684439	B3GAT1	Down	Day1
B3GLCT	246.386	-0.69468	0.30425	-2.28311	0.022424	0.543903	B3GLCT	Down	Day1
B3GNT2	1774.44	-0.724222	0.28633	-2.52974	0.0114146	0.390935	B3GNT2	Down	Day1
B3GNT3	10.493	1.18428	0.766265	1.52946	0.126151	0.95714	B3GNT3	Up	Day1
B3GNT8	145.555	-0.570346	0.380331	-1.49792	0.134155	0.973079	B3GNT8	Down	Day1
B4GALT3	1238.5	0.204476	0.146274	1.39801	0.16211	0.982656	B4GALT3	Up	Day1
BAG1	1708.03	0.538536	0.222889	2.4161	0.0156879	0.455141	BAG1	Up	Day1
BAIAP2	850.605	0.619647	0.256223	2.41827	0.0155944	0.454575	BAIAP2	Up	Day1
BAMBI	15592.5	-0.347643	0.238632	-1.45689	0.145147	0.981759	BAMBI	Down	Day1
BANK1	15.2005	-1.19758	0.70707	-1.69051	0.0909313	0.881977	BANK1	Down	Day1
BBOX1-AS1	45.6001	0.480834	0.309084	1.55308	0.120405	0.946481	BBOX1-AS1	Up	Day1
BBS5	171.635	0.411435	0.23942	1.71856	0.0856952	0.862684	BBS5	Up	Day1
BCAR1	425.159	-0.744255	0.513232	-1.45349	0.146087	0.981759	BCAR1	Down	Day1
BCAS3	288.023	0.614528	0.336907	1.82427	0.0681112	0.823029	BCAS3	Up	Day1
BCL2L12	3573.75	0.31768	0.234651	1.35384	0.175789	0.98983	BCL2L12	Up	Day1
BCL6	80.5147	0.83167	0.539661	1.53149	0.125648	0.95674	BCL6	Up	Day1
BCL6B	135.313	1.46287	0.590885	2.46918	0.0135424	0.422806	BCL6B	Up	Day1
BCL7A	793.7	0.415449	0.281619	1.47522	0.140154	0.980671	BCL7A	Up	Day1
BCL9L	726.116	0.90371	0.611512	1.48112	0.138573	0.97881	BCL9L	Up	Day1
BCRP2	18.9208	-1.62076	0.486573	-3.31254	0.000924534	0.104799	BCRP2	Down	Day1
BDNF	93.4284	-0.837949	0.530648	-1.59029	0.111769	0.924327	BDNF	Down	Day1
BEND7	134.502	-0.803265	0.415611	-1.93179	0.053386	0.762792	BEND7	Down	Day1
BEX2	441.405	-0.410762	0.309276	-1.32719	0.184447	0.99606	BEX2	Down	Day1
BEX4	1315.3	-0.395208	0.162933	-2.42553	0.0152861	0.452461	BEX4	Down	Day1
BHLHE22	97.7624	-0.517009	0.360894	-1.42837	0.153187	0.982304	BHLHE22	Down	Day1
BHLHE40-AS1	8.41234	1.6307	0.853038	1.86619	0.0620152	0.802466	BHLHE40-AS1	Up	Day1
BHLHE41	14.6959	-2.16559	0.865966	-2.39452	0.0166419	0.471477	BHLHE41	Down	Day1
BICD1	1905.65	-0.312349	0.238741	-1.30859	0.190673	0.997373	BICD1	Down	Day1
BICDL1	261.089	0.517613	0.35024	1.47669	0.13976	0.979124	BICDL1	Up	Day1
BIN3	768.71	0.614536	0.20003	3.07209	0.00212566	0.170484	BIN3	Up	Day1
BIRC2	821.201	0.306556	0.22369	1.37048	0.170537	0.989522	BIRC2	Up	Day1
BIVM	215.108	-0.467315	0.290239	-1.61042	0.107305	0.920969	BIVM	Down	Day1
BLCAP	1724.8	-0.301269	0.158819	-1.89693	0.0578368	0.791841	BLCAP	Down	Day1
BMF	1085.59	-1.36924	0.256419	-5.34182	9.20174e-08	9.20336e-05	BMF	Down	Day1
BMP2	695.061	2.63008	0.433081	6.07419	1.24617e-09	2.30881e-06	BMP2	Up	Day1
BMP5	23.8227	1.22533	0.700637	1.7332	0.0830609	0.858502	BMP5	Up	Day1
BMP6	57.2785	1.62994	0.558549	2.94894	0.00318871	0.20802	BMP6	Up	Day1
BMPER	94.5174	1.3124	0.754098	1.75548	0.0791778	0.847228	BMPER	Up	Day1
BMPR1A	2395.17	-0.662373	0.373225	-1.77398	0.0760666	0.838835	BMPR1A	Down	Day1
BMT2	121.211	-1.27373	0.476505	-2.67983	0.00736594	0.32126	BMT2	Down	Day1
BNC1	184.547	-1.02237	0.596269	-1.83227	0.0669108	0.819374	BNC1	Down	Day1
BNC2	544.354	-0.713152	0.551765	-1.30852	0.190696	0.997373	BNC2	Down	Day1
BNIP3	1127.06	0.908195	0.288132	3.15265	0.00161794	0.146722	BNIP3	Up	Day1
BOD1L1	1747.86	0.397312	0.304199	1.30602	0.191547	0.998489	BOD1L1	Up	Day1
BORCS5	155.446	-0.511699	0.391504	-1.30711	0.191174	0.998319	BORCS5	Down	Day1
BRDT	11.2206	1.67584	0.942925	2.47857	0.0131911	0.416894	BRDT	Up	Day1
BRF1	864.816	0.43198	0.227114	1.90217	0.0571489	0.789303	BRF1	Up	Day1
BRINP1	425.418	-0.751449	0.358631	-2.09205	0.0364337	0.658323	BRINP1	Down	Day1
BRSK2	201.661	0.567708	0.382884	1.48025	0.138806	0.97881	BRSK2	Up	Day1
BTBD17	83.3587	-0.683598	0.394542	-1.72134	0.0851894	0.862684	BTBD17	Down	Day1
BTBD19	23.4268	-1.02059	0.647365	-1.59521	0.110665	0.922991	BTBD19	Down	Day1
BTBD8	19.9028	-0.888347	0.55781	-1.59453	0.110818	0.922991	BTBD8	Down	Day1
BTN2A1	520.836	0.318906	0.227735	1.40042	0.161389	0.982304	BTN2A1	Up	Day1
BTRC	749.096	-0.351783	0.205527	-1.71167	0.0869574	0.867177	BTRC	Down	Day1
BX842568.1	11.6649	1.01242	0.502986	1.98788	0.0468247	0.727685	BX842568.1	Up	Day1
BYSL	1827.58	0.38324	0.288205	1.32962	0.183644	0.99606	BYSL	Up	Day1
C10orf105	14.3098	-1.15011	0.789105	-1.4264	0.153753	0.982304	C10orf105	Down	Day1
C10orf11	12.1024	1.35558	0.911005	2.02946	0.0424116	0.702125	C10orf11	Up	Day1
C11orf24	1062.18	0.353155	0.244648	1.4435	0.148879	0.981759	C11orf24	Up	Day1
C11orf52	64.6691	-0.699248	0.445361	-1.57056	0.116284	0.934395	C11orf52	Down	Day1
C11orf71	204.858	0.708106	0.426545	1.66046	0.0968215	0.893248	C11orf71	Up	Day1
C11orf80	252.602	-0.307888	0.205349	-1.49929	0.133799	0.973079	C11orf80	Down	Day1
C11orf87	29.7641	3.46587	0.547161	6.22646	4.77079e-10	1.15882e-06	C11orf87	Up	Day1
C11orf96	376.847	-0.633874	0.480719	-1.32529	0.185075	0.99606	C11orf96	Down	Day1
C14orf37	190.918	-0.368723	0.256624	-1.43732	0.150627	0.982304	C14orf37	Down	Day1
C14orf93	147.749	0.385452	0.263153	1.46457	0.143038	0.981759	C14orf93	Up	Day1
C15orf56	11.1282	-1.17355	0.698539	-1.67013	0.0948928	0.892522	C15orf56	Down	Day1
C16orf62	1099.05	0.34903	0.227203	1.53619	0.124492	0.954779	C16orf62	Up	Day1
C16orf72	1827	-0.28574	0.213093	-1.34093	0.179943	0.993972	C16orf72	Down	Day1
C16orf78	15.2444	2.95928	0.681044	4.10572	4.03059e-05	0.0126911	C16orf78	Up	Day1
C16orf89	192.699	-0.816968	0.447414	-1.81015	0.0702719	0.82681	C16orf89	Down	Day1
C17orf107	89.7317	-0.655778	0.371003	-1.77423	0.0760248	0.838835	C17orf107	Down	Day1
C17orf58	297.392	-0.465933	0.153468	-3.0356	0.00240059	0.17959	C17orf58	Down	Day1
C17orf62	1431.73	0.374994	0.242557	1.54611	0.122078	0.949269	C17orf62	Up	Day1
C17orf96	595.674	0.402636	0.222734	1.80732	0.0707121	0.82681	C17orf96	Up	Day1
C18orf21	478.124	-0.337028	0.223492	-1.50786	0.131589	0.971101	C18orf21	Down	Day1
C18orf65	16.2554	2.14696	0.642861	3.23164	0.00123082	0.123104	C18orf65	Up	Day1
C19orf25	1062.64	0.267879	0.197939	1.35329	0.175963	0.98983	C19orf25	Up	Day1
C19orf47	481.897	0.45727	0.324509	1.40923	0.158769	0.982304	C19orf47	Up	Day1
C1GALT1	982.538	-0.576145	0.389918	-1.47707	0.139657	0.97881	C1GALT1	Down	Day1
C1orf105	238.725	-0.752176	0.745151	-1.4322	0.152087	0.982304	C1orf105	Down	Day1
C1orf115	1553.68	-0.530861	0.40402	-1.31749	0.187675	0.997254	C1orf115	Down	Day1
C1orf226	241.607	-0.631432	0.395275	-1.59309	0.11114	0.922991	C1orf226	Down	Day1
C1orf52	845.022	0.355413	0.211248	1.68244	0.0924832	0.884545	C1orf52	Up	Day1
C1orf54	64.9245	-0.943447	0.525533	-1.79053	0.0733682	0.836035	C1orf54	Down	Day1
C1orf61	298.919	-1.44376	0.468141	-3.08125	0.00206132	0.167411	C1orf61	Down	Day1
C1orf94	70.721	-0.946499	0.317808	-2.96697	0.0030075	0.202933	C1orf94	Down	Day1
C1QL2	9.63063	-1.33945	0.693933	-1.8935	0.058291	0.794168	C1QL2	Down	Day1
C1QL4	123.171	-0.813169	0.581843	-1.45541	0.145557	0.981759	C1QL4	Down	Day1
C1QTNF1	39.331	-0.831485	0.5179	-1.61043	0.107304	0.920969	C1QTNF1	Down	Day1
C1QTNF6	244.026	-0.481537	0.329382	-1.46519	0.142868	0.981759	C1QTNF6	Down	Day1
C20orf27	2112.68	0.29067	0.209942	1.38447	0.166215	0.985666	C20orf27	Up	Day1
C20orf96	287.411	0.526485	0.216013	2.4372	0.0148013	0.447805	C20orf96	Up	Day1
C2CD3	376.785	0.415278	0.301689	1.37653	0.168658	0.989522	C2CD3	Up	Day1
C2CD4C	566.538	-0.587953	0.322045	-1.82728	0.0676577	0.821703	C2CD4C	Down	Day1
C2orf42	154.473	-0.383846	0.259451	-1.47924	0.139076	0.97881	C2orf42	Down	Day1
C2orf74	105.941	-0.513727	0.291293	-1.76337	0.0778382	0.846056	C2orf74	Down	Day1
C2orf91	9.90565	-0.833661	0.875935	-1.35478	0.175486	0.98983	C2orf91	Down	Day1
C3orf62	96.2593	0.596555	0.439331	1.3579	0.174494	0.989522	C3orf62	Up	Day1
C3orf70	51.3174	-0.45449	0.348191	-1.30442	0.192092	0.998561	C3orf70	Down	Day1
C4orf33	58.1121	-0.871848	0.599651	-1.4609	0.144043	0.981759	C4orf33	Down	Day1
C4orf36	67.9396	-0.455197	0.343114	-1.32463	0.185293	0.99606	C4orf36	Down	Day1
C5AR2	33.4145	-0.644148	0.377945	-1.70561	0.088081	0.871437	C5AR2	Down	Day1
C5orf66-AS1	183.188	-0.908063	0.685608	-1.49769	0.134213	0.973079	C5orf66-AS1	Down	Day1
C6orf120	804.843	-0.251714	0.161166	-1.56186	0.118321	0.938354	C6orf120	Down	Day1
C6orf141	123.374	0.967964	0.496162	1.96012	0.0499813	0.742532	C6orf141	Up	Day1
C7orf49	1148.41	-0.210493	0.127357	-1.65277	0.0983773	0.8986	C7orf49	Down	Day1
C8orf31	50.7854	1.24015	0.625915	2.04007	0.0413437	0.695441	C8orf31	Up	Day1
C8orf34	13.9481	0.834874	0.536736	1.55441	0.120087	0.945296	C8orf34	Up	Day1
C8orf4	439.258	-1.14961	0.635385	-1.99098	0.0464826	0.724924	C8orf4	Down	Day1
C9orf135	284.577	-1.23392	0.466394	-2.64659	0.00813076	0.336368	C9orf135	Down	Day1
C9orf3	895.39	1.52532	0.405196	3.76535	0.000166319	0.0306941	C9orf3	Up	Day1
C9orf43	12.0779	0.898178	0.675811	1.31177	0.189596	0.997373	C9orf43	Up	Day1
CA12	1230.52	-0.929378	0.417163	-2.22858	0.0258416	0.578899	CA12	Down	Day1
CA13	106.222	-0.654536	0.474828	-1.37917	0.167842	0.989522	CA13	Down	Day1
CA14	561.049	-1.0084	0.312436	-3.2261	0.0012549	0.12311	CA14	Down	Day1
CA2	1813.42	1.02785	0.36097	2.84564	0.00443223	0.242319	CA2	Up	Day1
CA5BP1	539.451	0.342452	0.235359	1.45504	0.14566	0.981759	CA5BP1	Up	Day1
CAAP1	677.01	0.490827	0.33123	1.48183	0.138386	0.97881	CAAP1	Up	Day1
CAB39	1169.15	-0.339542	0.237164	-1.43173	0.152221	0.982304	CAB39	Down	Day1
CABIN1	2779.5	0.563931	0.305868	1.84359	0.0652436	0.81572	CABIN1	Up	Day1
CACFD1	713.127	0.299474	0.220385	1.35906	0.174126	0.989522	CACFD1	Up	Day1
CACNA1D	38.5838	-1.33339	0.534519	-2.51619	0.011863	0.397062	CACNA1D	Down	Day1
CACNA1G	322.323	-0.655482	0.49221	-1.32584	0.184892	0.99606	CACNA1G	Down	Day1
CACNA1I	31.7569	0.983593	0.602176	1.67059	0.0948033	0.892522	CACNA1I	Up	Day1
CACNG4	636.807	-0.810663	0.415345	-1.95791	0.0502405	0.742532	CACNG4	Down	Day1
CACNG7	750.512	-0.814426	0.465056	-1.75249	0.0796901	0.847228	CACNG7	Down	Day1
CACNG8	111.829	-1.0379	0.275566	-3.76448	0.000166895	0.0306941	CACNG8	Down	Day1
CACTIN	1793.02	0.402037	0.240063	1.67474	0.0939857	0.891763	CACTIN	Up	Day1
CACUL1	967.784	-0.367061	0.229873	-1.5969	0.110288	0.922991	CACUL1	Down	Day1
CADM3	128.644	-0.659946	0.347198	-1.90095	0.0573088	0.790285	CADM3	Down	Day1
CALB1	350.684	-0.860922	0.335269	-2.564	0.0103475	0.377549	CALB1	Down	Day1
CALD1	8159.97	-0.38242	0.290704	-1.31563	0.188298	0.997254	CALD1	Down	Day1
CALHM2	135.47	-0.409827	0.273811	-1.49664	0.134486	0.973079	CALHM2	Down	Day1
CALML3-AS1	17.8578	-1.13562	0.880525	-1.66124	0.0966661	0.89311	CALML3-AS1	Down	Day1
CAMK2N1	317.852	-0.949968	0.287671	-3.3029	0.000956913	0.105652	CAMK2N1	Down	Day1
CAMKK1	93.3167	-0.51576	0.374326	-1.3773	0.16842	0.989522	CAMKK1	Down	Day1
CAMKV	569.998	-0.507754	0.316571	-1.60324	0.108882	0.922991	CAMKV	Down	Day1
CAMSAP1	2019.97	0.423041	0.304414	1.3898	0.164589	0.984002	CAMSAP1	Up	Day1
CAPN1	4676.83	0.353963	0.247921	1.42767	0.153387	0.982304	CAPN1	Up	Day1
CAPN12	69.635	-0.640633	0.47429	-1.35201	0.176371	0.98983	CAPN12	Down	Day1
CAPN6	1178.1	-0.647319	0.328519	-1.9727	0.0485299	0.733622	CAPN6	Down	Day1
CAPRIN1	9659.32	0.260158	0.160001	1.62598	0.103954	0.914805	CAPRIN1	Up	Day1
CARD14	7.81404	1.13641	0.879703	1.3211	0.186467	0.997254	CARD14	Up	Day1
CARD19	409.967	0.491194	0.250848	1.95822	0.0502039	0.742532	CARD19	Up	Day1
CARF	71.0574	0.870204	0.515463	1.69171	0.0907017	0.881534	CARF	Up	Day1
CARMN	18.3296	-1.58679	0.762319	-2.30394	0.0212261	0.527295	CARMN	Down	Day1
CASP9	2677.54	-0.41084	0.263669	-1.55855	0.119104	0.941477	CASP9	Down	Day1
CASQ1	40.0548	-1.05372	0.518404	-2.02902	0.0424563	0.702125	CASQ1	Down	Day1
CBL	1344.48	-0.289676	0.204522	-1.41637	0.156667	0.982304	CBL	Down	Day1
CBLB	327.667	-0.880624	0.496562	-1.78032	0.0750228	0.838835	CBLB	Down	Day1
CBSL	5733.76	0.363444	0.249171	1.45864	0.144665	0.981759	CBSL	Up	Day1
CBX2	2371.79	0.309874	0.218859	1.41586	0.156817	0.982304	CBX2	Up	Day1
CBX6	780.251	-0.327622	0.230198	-1.42309	0.15471	0.982304	CBX6	Down	Day1
CBX7	96.0407	-1.14801	0.333693	-3.44035	0.000580953	0.0764877	CBX7	Down	Day1
CC2D1B	1097.79	0.28871	0.218877	1.3192	0.187101	0.997254	CC2D1B	Up	Day1
CCDC153	18.1567	1.00054	0.525373	1.90422	0.0568817	0.786309	CCDC153	Up	Day1
CCDC157	172.64	0.571505	0.23656	2.41551	0.015713	0.455141	CCDC157	Up	Day1
CCDC159	29.3316	-0.595917	0.460152	-1.30063	0.193385	0.998561	CCDC159	Down	Day1
CCDC160	65.9131	-0.963989	0.53732	-1.77767	0.0754578	0.838835	CCDC160	Down	Day1
CCDC17	58.1052	-1.02036	0.4381	-2.32832	0.0198949	0.513324	CCDC17	Down	Day1
CCDC177	62.6781	-1.09874	0.509708	-2.1608	0.030711	0.623126	CCDC177	Down	Day1
CCDC18-AS1	29.1044	1.08223	0.632495	1.71175	0.0869433	0.867177	CCDC18-AS1	Up	Day1
CCDC28B	238.947	-0.642568	0.340448	-1.88705	0.0591538	0.795714	CCDC28B	Down	Day1
CCDC3	703.592	0.681393	0.266586	2.55573	0.0105964	0.380165	CCDC3	Up	Day1
CCDC6	1230.06	-0.415814	0.302898	-1.37281	0.169811	0.989522	CCDC6	Down	Day1
CCDC85A	97.6012	1.71265	0.598298	2.88065	0.00396851	0.23511	CCDC85A	Up	Day1
CCDC91	232.308	0.851637	0.432447	1.9688	0.048976	0.736285	CCDC91	Up	Day1
CCDC92	469.528	1.15628	0.324397	3.57094	0.000355704	0.0542248	CCDC92	Up	Day1
CCL2	29.9664	-0.93198	0.538514	-1.72711	0.0841482	0.859322	CCL2	Down	Day1
CCNA1	16.0858	0.917214	0.509689	1.77921	0.075206	0.838835	CCNA1	Up	Day1
CCNA2	3568	-0.232196	0.175211	-1.32522	0.185099	0.99606	CCNA2	Down	Day1
CCNB2	2105.3	-0.422052	0.194258	-2.17262	0.0298087	0.611384	CCNB2	Down	Day1
CCND2	4525.38	0.489587	0.363925	1.34396	0.178961	0.992918	CCND2	Up	Day1
CCND3	1454.55	-0.503819	0.323787	-1.55634	0.119627	0.943421	CCND3	Down	Day1
CCNG1	3385.83	0.332254	0.186519	1.78136	0.0748537	0.838835	CCNG1	Up	Day1
CCNG2	720.726	-0.599649	0.398243	-1.51676	0.129327	0.964069	CCNG2	Down	Day1
CCNH	573.782	0.456973	0.255265	1.79031	0.0734037	0.836035	CCNH	Up	Day1
CCNO	42.4503	1.45886	0.613953	2.37538	0.017531	0.481564	CCNO	Up	Day1
CD180	50.1026	-0.569038	0.341185	-1.66722	0.0954715	0.892522	CD180	Down	Day1
CD24	18004.4	-0.351748	0.262454	-1.34028	0.180155	0.993972	CD24	Down	Day1
CD248	361.645	-1.14973	0.457745	-2.53666	0.0111916	0.387822	CD248	Down	Day1
CD300E	121.571	-0.882462	0.77266	-1.3928	0.163681	0.982728	CD300E	Down	Day1
CD44	327.695	0.693249	0.377986	1.83199	0.0669533	0.819374	CD44	Up	Day1
CD48	19.166	0.760138	0.571365	1.30937	0.19041	0.997373	CD48	Up	Day1
CD55	755.49	-0.624338	0.381377	-1.6366	0.101714	0.908318	CD55	Down	Day1
CD7	21.4284	-1.03185	0.584885	-1.77174	0.0764378	0.840744	CD7	Down	Day1
CD79B	23.4039	-0.89959	0.595324	-1.53239	0.125427	0.95674	CD79B	Down	Day1
CD83	110.033	-0.895761	0.313957	-2.85107	0.00435725	0.239461	CD83	Down	Day1
CD8A	4.81342	-1.15703	0.792745	-1.45841	0.144727	0.981759	CD8A	Down	Day1
CD9	3396.9	-0.453064	0.31404	-1.44257	0.14914	0.981759	CD9	Down	Day1
CD99	4266.75	-0.364766	0.230368	-1.58383	0.113232	0.929716	CD99	Down	Day1
CD99L2	402.911	-0.515064	0.381401	-1.35148	0.176542	0.98983	CD99L2	Down	Day1
CDADC1	121.64	0.488782	0.220984	2.21147	0.0270035	0.587148	CDADC1	Up	Day1
CDC27P1	12.4599	-1.53063	0.665271	-2.2799	0.0226138	0.545393	CDC27P1	Down	Day1
CDC42EP1	1881.59	-0.430715	0.307953	-1.39871	0.1619	0.982304	CDC42EP1	Down	Day1
CDC42SE1	2404.67	-0.224193	0.163515	-1.37111	0.17034	0.989522	CDC42SE1	Down	Day1
CDH10	346.022	0.93776	0.536619	1.77552	0.0758123	0.838835	CDH10	Up	Day1
CDH11	4570.22	1.41334	0.453042	3.12642	0.00176949	0.151189	CDH11	Up	Day1
CDH2	1832.07	0.781638	0.414007	1.8881	0.059013	0.795714	CDH2	Up	Day1
CDH23	169.378	-0.586669	0.378327	-1.54913	0.121351	0.948503	CDH23	Down	Day1
CDH3	4657.35	0.357102	0.267332	1.33575	0.181631	0.993972	CDH3	Up	Day1
CDH5	26.1005	-1.0385	0.790958	-1.42298	0.154743	0.982304	CDH5	Down	Day1
CDK11A	1036.75	0.235329	0.180659	1.30264	0.192698	0.998561	CDK11A	Up	Day1
CDK14	354.628	-0.765838	0.392516	-1.94958	0.0512265	0.748929	CDK14	Down	Day1
CDK2AP1	3957.44	-0.296786	0.132426	-2.24115	0.0250164	0.569415	CDK2AP1	Down	Day1
CDK5RAP2	1824.73	0.267935	0.198524	1.34963	0.177134	0.99105	CDK5RAP2	Up	Day1
CDKN1A	595.957	1.03651	0.429312	2.41138	0.0158924	0.456451	CDKN1A	Up	Day1
CDKN2A	15.7619	0.968502	0.693862	1.36895	0.171015	0.989522	CDKN2A	Up	Day1
CDKN2B	47.6784	1.76804	0.646686	2.7335	0.00626646	0.295968	CDKN2B	Up	Day1
CDKN2C	15.9447	-1.39689	0.575363	-2.4214	0.0154608	0.452461	CDKN2C	Down	Day1
CDKN3	719.327	-0.659157	0.358165	-1.83935	0.0658635	0.818176	CDKN3	Down	Day1
CDR2L	1640.18	0.435749	0.273249	1.59427	0.110875	0.922991	CDR2L	Up	Day1
CDRT4	89.9527	-0.931028	0.583906	-1.58639	0.112651	0.928908	CDRT4	Down	Day1
CDS2	1430.43	-0.274862	0.199986	-1.37446	0.1693	0.989522	CDS2	Down	Day1
CDX1	1445.25	1.40263	0.466455	2.99253	0.00276674	0.194536	CDX1	Up	Day1
CDX2	1957.01	1.88425	0.478584	3.91375	9.08748e-05	0.0195858	CDX2	Up	Day1
CEACAM1	28.3623	-1.11567	0.704856	-1.63035	0.103028	0.912387	CEACAM1	Down	Day1
CEBPZOS	23.1864	-1.13223	0.678868	-1.66848	0.0952205	0.892522	CEBPZOS	Down	Day1
CECR1	983.559	-0.693369	0.256613	-2.70205	0.00689136	0.308352	CECR1	Down	Day1
CECR2	2316.33	-0.338271	0.250041	-1.35286	0.1761	0.98983	CECR2	Down	Day1
CECR6	154.611	-0.910494	0.276347	-3.29255	0.000992833	0.108212	CECR6	Down	Day1
CELSR1	191.664	0.886225	0.580236	1.53025	0.125954	0.95688	CELSR1	Up	Day1
CELSR2	652.191	-0.446305	0.324781	-1.37416	0.169392	0.989522	CELSR2	Down	Day1
CEMIP	109.612	-1.0056	0.626359	-1.67583	0.0937717	0.891763	CEMIP	Down	Day1
CENPE	1326.29	0.593484	0.384902	1.53964	0.123648	0.952319	CENPE	Up	Day1
CEP131	874.354	0.332508	0.248843	1.33638	0.181427	0.993972	CEP131	Up	Day1
CEP164	603.065	-0.329714	0.234677	-1.40492	0.160046	0.982304	CEP164	Down	Day1
CEP78	828.169	0.56558	0.28845	1.96069	0.0499152	0.742532	CEP78	Up	Day1
CEP83-AS1	18.8351	-0.609363	0.448833	-1.35674	0.174864	0.989522	CEP83-AS1	Down	Day1
CERS6-AS1	5.26003	-0.904966	0.748686	-1.61137	0.107099	0.920969	CERS6-AS1	Down	Day1
CFAP20	1377.32	0.292883	0.206997	1.41489	0.157099	0.982304	CFAP20	Up	Day1
CFAP43	11.9188	-1.09631	0.716322	-1.51945	0.12865	0.962487	CFAP43	Down	Day1
CFAP45	32.4939	-0.69536	0.515152	-1.36357	0.172704	0.989522	CFAP45	Down	Day1
CFC1	295.203	-1.03519	0.496408	-2.06979	0.0384718	0.68123	CFC1	Down	Day1
CGN	1769.71	-0.805149	0.32257	-2.49604	0.0125589	0.40944	CGN	Down	Day1
CGNL1	1604.1	-1.3666	0.31608	-4.32761	1.50737e-05	0.00549835	CGNL1	Down	Day1
CGRRF1	194.804	-0.478712	0.278291	-1.7199	0.0854502	0.862684	CGRRF1	Down	Day1
CH17-340M24.3	21.3384	-0.62724	0.43534	-1.44235	0.149204	0.981759	CH17-340M24.3	Down	Day1
CH17-64J14.5	68.112	-0.491251	0.349974	-1.40318	0.160563	0.982304	CH17-64J14.5	Down	Day1
CH507-338C24.1	7.36151	1.23176	0.959316	1.39433	0.163219	0.982728	CH507-338C24.1	Up	Day1
CH507-528H12.1	14.8577	-0.474492	0.407227	-3.14596	0.00165542	0.147367	CH507-528H12.1	Down	Day1
CHAD	13.4021	-1.07758	0.679842	-1.58348	0.113312	0.929716	CHAD	Down	Day1
CHP1	2256.31	0.214841	0.146062	1.47078	0.141351	0.981759	CHP1	Up	Day1
CHPF	3221.36	0.354281	0.252628	1.40245	0.160781	0.982304	CHPF	Up	Day1
CHRD	337.3	-1.0301	0.5458	-1.91234	0.0558322	0.778766	CHRD	Down	Day1
CHRNA1	8.88177	1.43623	0.661134	2.09247	0.0363961	0.658323	CHRNA1	Up	Day1
CHRNA9	20.4447	-1.1894	0.749448	-1.59237	0.111302	0.922991	CHRNA9	Down	Day1
CHST1	229.796	-0.607042	0.468368	-1.30467	0.192006	0.998561	CHST1	Down	Day1
CHST11	853.62	0.672553	0.414427	1.62503	0.104157	0.914805	CHST11	Up	Day1
CHST12	981.961	0.566277	0.313619	1.80609	0.070904	0.82681	CHST12	Up	Day1
CHST4	102.49	-1.14069	0.500234	-2.26643	0.0234251	0.553958	CHST4	Down	Day1
CHST7	411.731	0.51078	0.349458	1.46088	0.144048	0.981759	CHST7	Up	Day1
CICP14	118.327	0.402018	0.296964	1.35601	0.175094	0.98983	CICP14	Up	Day1
CICP27	152.447	-0.668841	0.279887	-2.38875	0.0169058	0.472778	CICP27	Down	Day1
CIDECP	127.6	0.302411	0.230587	1.31112	0.189817	0.997373	CIDECP	Up	Day1
CISH	149.246	0.592612	0.25989	2.28233	0.0224696	0.544232	CISH	Up	Day1
CITED1	78.0248	-0.884792	0.639208	-1.37306	0.169734	0.989522	CITED1	Down	Day1
CIZ1	2794.97	0.373866	0.184938	2.02158	0.0432195	0.704565	CIZ1	Up	Day1
CKMT2	48.8485	1.73376	0.542365	3.16664	0.00154213	0.142505	CKMT2	Up	Day1
CLASP2	331	0.562231	0.409022	1.37464	0.169242	0.989522	CLASP2	Up	Day1
CLASRP	1792.72	0.423001	0.248528	1.70215	0.0887281	0.873889	CLASRP	Up	Day1
CLCN5	998.378	0.433915	0.327628	1.32482	0.185229	0.99606	CLCN5	Up	Day1
CLDN10	1634.95	-0.93457	0.580978	-1.60681	0.108096	0.922387	CLDN10	Down	Day1
CLDN15	89.3478	0.474658	0.35682	1.33065	0.183304	0.99606	CLDN15	Up	Day1
CLDN4	1514.33	-1.43979	0.459483	-3.14138	0.00168154	0.148913	CLDN4	Down	Day1
CLDN9	15.5791	-1.8399	0.580608	-3.12936	0.0017519	0.151189	CLDN9	Down	Day1
CLEC14A	7.26521	-2.58251	0.805489	-3.03077	0.00243935	0.180331	CLEC14A	Down	Day1
CLEC16A	609.002	-0.368647	0.171723	-2.14689	0.0318019	0.628754	CLEC16A	Down	Day1
CLEC2L	29.8342	1.17885	0.663716	1.76228	0.0780224	0.846056	CLEC2L	Up	Day1
CLEC4GP1	5.10917	-1.0813	0.942869	-1.42696	0.153593	0.982304	CLEC4GP1	Down	Day1
CLIC5	218.539	-1.49575	0.489425	-3.06812	0.00215408	0.170636	CLIC5	Down	Day1
CLK3	1339.68	0.56314	0.288426	1.95292	0.0508292	0.746329	CLK3	Up	Day1
CLK4	329.528	0.56487	0.308238	1.83252	0.066874	0.819374	CLK4	Up	Day1
CLN3	854.513	0.396155	0.292066	1.35673	0.174868	0.989522	CLN3	Up	Day1
CLN8	1947.95	-0.465764	0.272998	-1.7055	0.0881021	0.871437	CLN8	Down	Day1
CLUH	1381.92	0.711572	0.337938	2.10565	0.0352348	0.654005	CLUH	Up	Day1
CLVS1	11.654	-1.22837	0.854959	-1.61423	0.106477	0.918067	CLVS1	Down	Day1
CLVS2	15.9171	1.27871	0.777758	1.66877	0.0951626	0.892522	CLVS2	Up	Day1
CMC2	1072.49	0.264049	0.198239	1.33197	0.182869	0.99606	CMC2	Up	Day1
CMTM3	975.44	0.479083	0.361165	1.32665	0.184623	0.99606	CMTM3	Up	Day1
CMTM7	551.487	-0.502793	0.273262	-1.83973	0.0658086	0.818176	CMTM7	Down	Day1
CNIH3	571.025	0.812123	0.245388	3.30818	0.000939029	0.105461	CNIH3	Up	Day1
CNKSR3	243.081	1.08807	0.314516	3.45672	0.000546795	0.0728216	CNKSR3	Up	Day1
CNNM1	10.2141	-1.21867	0.653455	-1.85864	0.0630781	0.80631	CNNM1	Down	Day1
CNOT1	6040.09	0.283712	0.185909	1.52607	0.126993	0.957597	CNOT1	Up	Day1
CNTFR	1549.13	0.55802	0.42754	1.30009	0.193569	0.998561	CNTFR	Up	Day1
CNTN1	47.2739	-0.907593	0.474788	-1.90801	0.0563899	0.782053	CNTN1	Down	Day1
CNTN2	6.62326	-1.99764	0.955176	-2.02192	0.0431846	0.704565	CNTN2	Down	Day1
CNTN5	9.65338	-2.01107	0.916581	-2.71643	0.00659909	0.300423	CNTN5	Down	Day1
CNTNAP2	3250.73	-0.449015	0.339036	-1.32355	0.185653	0.996621	CNTNAP2	Down	Day1
CNTROB	976.144	0.268952	0.200149	1.344	0.178947	0.992918	CNTROB	Up	Day1
COASY	1738.84	0.307127	0.182474	1.68313	0.0923492	0.884545	COASY	Up	Day1
COCH	1539.99	-0.955686	0.281024	-3.397	0.000681287	0.084879	COCH	Down	Day1
COG2	720.926	0.308535	0.227825	1.35433	0.175631	0.98983	COG2	Up	Day1
COL11A1	783.984	-1.09156	0.415167	-2.62849	0.0085765	0.348034	COL11A1	Down	Day1
COL12A1	58.8754	1.21375	0.72058	1.70781	0.0876713	0.869913	COL12A1	Up	Day1
COL19A1	72.4089	-1.72286	0.909736	-2.71421	0.00664348	0.300423	COL19A1	Down	Day1
COL21A1	57.4905	1.21963	0.569717	2.14266	0.0321404	0.631772	COL21A1	Up	Day1
COL3A1	10041.6	-0.835235	0.650841	-1.35983	0.173884	0.989522	COL3A1	Down	Day1
COL5A2	1959.47	-1.02308	0.460278	-2.23155	0.0256447	0.576769	COL5A2	Down	Day1
COL6A3	6924.17	-0.92227	0.612481	-1.56874	0.116709	0.936039	COL6A3	Down	Day1
COL6A6	327.143	-0.513471	0.362205	-1.42807	0.153273	0.982304	COL6A6	Down	Day1
COL9A2	1762	-0.46404	0.319119	-1.45373	0.146023	0.981759	COL9A2	Down	Day1
COLEC12	2488.74	1.68644	0.354115	4.76506	1.888e-06	0.00123468	COLEC12	Up	Day1
COLGALT1	3705.36	0.588124	0.297847	1.97489	0.0482811	0.733283	COLGALT1	Up	Day1
COPB2	4883.16	0.250443	0.151728	1.65059	0.0988221	0.899022	COPB2	Up	Day1
CORO1B	3993.18	0.353096	0.203274	1.73716	0.0823583	0.855953	CORO1B	Up	Day1
CORO1C	4974.04	0.280356	0.200444	1.3987	0.161903	0.982304	CORO1C	Up	Day1
CORO2A	1587.78	-0.483126	0.340407	-1.41881	0.155955	0.982304	CORO2A	Down	Day1
CORO2B	128.83	-0.471249	0.316931	-1.48506	0.137527	0.97881	CORO2B	Down	Day1
CORO7	446.208	0.433476	0.318791	1.35992	0.173854	0.989522	CORO7	Up	Day1
COX10-AS1	17.3453	-1.5348	0.880919	-1.82092	0.0686184	0.823954	COX10-AS1	Down	Day1
COX11	1207.59	0.261411	0.170628	1.53205	0.12551	0.95674	COX11	Up	Day1
CPAMD8	83.5381	0.718556	0.514611	1.39755	0.16225	0.982728	CPAMD8	Up	Day1
CPEB2	141.725	-0.945805	0.471246	-2.00678	0.0447726	0.714807	CPEB2	Down	Day1
CPLX1	60.6563	0.866278	0.555855	1.5673	0.117045	0.93672	CPLX1	Up	Day1
CPM	46.3696	-1.01139	0.795126	-1.37052	0.170526	0.989522	CPM	Down	Day1
CPNE5	17.9247	-1.45663	0.649913	-2.20135	0.0277114	0.595672	CPNE5	Down	Day1
CPS1	94.344	-2.21569	0.78496	-2.93158	0.00337241	0.217201	CPS1	Down	Day1
CPXM1	1868.8	0.48347	0.27249	1.77464	0.0759576	0.838835	CPXM1	Up	Day1
CPXM2	478.125	0.838613	0.376258	2.23814	0.0252119	0.5731	CPXM2	Up	Day1
CPZ	774.047	-0.747742	0.376452	-1.98302	0.0473648	0.728158	CPZ	Down	Day1
CRABP1	1132.9	-0.493983	0.284914	-1.7327	0.0831495	0.858502	CRABP1	Down	Day1
CRABP2	7850.32	1.05915	0.285558	3.70885	0.000208201	0.0357579	CRABP2	Up	Day1
CRADD	168.005	-0.459762	0.211743	-2.17122	0.0299148	0.612821	CRADD	Down	Day1
CRB2	2011.87	2.11188	0.504308	4.24046	2.23059e-05	0.00743662	CRB2	Up	Day1
CRCP	933.537	0.438847	0.215947	2.03218	0.0421353	0.700319	CRCP	Up	Day1
CREB3L1	534.817	-1.27675	0.395443	-3.23689	0.00120839	0.12257	CREB3L1	Down	Day1
CREB3L4	346.907	-0.381772	0.229648	-1.66236	0.0964407	0.89311	CREB3L4	Down	Day1
CRHBP	2234.99	0.781317	0.630449	1.32779	0.184247	0.99606	CRHBP	Up	Day1
CRIP2	1757.56	-0.883075	0.3266	-2.70238	0.00688445	0.308352	CRIP2	Down	Day1
CRMP1	4203.89	0.296609	0.222038	1.33594	0.18157	0.993972	CRMP1	Up	Day1
CRTAC1	111.182	0.684493	0.317497	2.15418	0.0312259	0.625364	CRTAC1	Up	Day1
CRYAB	18.1002	-1.33662	0.519057	-2.57395	0.0100544	0.373263	CRYAB	Down	Day1
CRYM	497.932	-0.525817	0.406327	-1.3112	0.189791	0.997373	CRYM	Down	Day1
CSAD	207.5	0.625833	0.296674	2.11014	0.034846	0.652058	CSAD	Up	Day1
CSDC2	61.2654	-0.976064	0.539654	-1.8226	0.0683634	0.823801	CSDC2	Down	Day1
CSF1	317.687	-0.962711	0.356283	-2.70409	0.00684926	0.30809	CSF1	Down	Day1
CSK	2067.88	0.539748	0.2282	2.36547	0.0180071	0.48758	CSK	Up	Day1
CSMD2	147.004	-0.727514	0.341395	-2.13026	0.0331498	0.636933	CSMD2	Down	Day1
CSMD3	37.2538	1.39904	0.736456	2.1403	0.0323307	0.632502	CSMD3	Up	Day1
CSNK1D	5759	0.238809	0.15745	1.51674	0.129333	0.964069	CSNK1D	Up	Day1
CSPG4	203.288	-0.740433	0.535994	-1.40689	0.15946	0.982304	CSPG4	Down	Day1
CSRNP3	17.4608	-1.03984	0.731924	-1.39326	0.163542	0.982728	CSRNP3	Down	Day1
CSTF2T	1462.26	-0.214277	0.115719	-1.85166	0.0640749	0.808898	CSTF2T	Down	Day1
CTA-228A9.4	80.9	-0.413557	0.276473	-1.49526	0.134848	0.973791	CTA-228A9.4	Down	Day1
CTA-243E7.1	11.2314	-0.938339	0.506378	-1.85145	0.0641048	0.808898	CTA-243E7.1	Down	Day1
CTA-414D7.1	30.6053	-0.727434	0.425027	-1.70801	0.0876348	0.869913	CTA-414D7.1	Down	Day1
CTB-119C2.1	23.2262	-1.26374	0.850477	-1.53094	0.125783	0.95688	CTB-119C2.1	Down	Day1
CTB-58E17.1	27.1543	0.791009	0.441039	1.78484	0.0742873	0.838835	CTB-58E17.1	Up	Day1
CTB-96E2.3	54.6624	1.21327	0.790054	1.62735	0.103664	0.914805	CTB-96E2.3	Up	Day1
CTBP1	4285.93	0.439737	0.304961	1.44204	0.14929	0.981759	CTBP1	Up	Day1
CTC-260F20.3	71.7009	0.539627	0.29788	1.81036	0.0702398	0.82681	CTC-260F20.3	Up	Day1
CTC-304I17.6	10.611	-1.98314	0.619705	-3.13238	0.00173398	0.151189	CTC-304I17.6	Down	Day1
CTC-359D24.3	59.7222	-0.907629	0.448736	-2.02212	0.043164	0.704565	CTC-359D24.3	Down	Day1
CTC-455F18.1	220.413	-0.538842	0.383609	-1.40113	0.161176	0.982304	CTC-455F18.1	Down	Day1
CTC-459F4.1	9.88252	1.04462	0.580436	1.78146	0.074837	0.838835	CTC-459F4.1	Up	Day1
CTC-487M23.8	160.523	0.663797	0.361383	1.83601	0.0663568	0.818176	CTC-487M23.8	Up	Day1
CTC-510F12.2	8.32554	-0.93995	0.681035	-1.39176	0.163995	0.983729	CTC-510F12.2	Down	Day1
CTC-526N19.1	218.357	-0.599382	0.297537	-2.01496	0.043909	0.708335	CTC-526N19.1	Down	Day1
CTD-2006C1.2	210.212	0.49155	0.235518	2.08543	0.03703	0.664547	CTD-2006C1.2	Up	Day1
CTD-2008L17.1	25.0049	0.666773	0.411726	1.61197	0.106968	0.920899	CTD-2008L17.1	Up	Day1
CTD-2017D11.1	7.3694	1.27845	0.907543	1.6871	0.0915847	0.883077	CTD-2017D11.1	Up	Day1
CTD-2035E11.4	31.1262	0.870895	0.527104	1.623	0.10459	0.914805	CTD-2035E11.4	Up	Day1
CTD-2083E4.4	40.0986	0.514703	0.317647	1.62044	0.105137	0.915799	CTD-2083E4.4	Up	Day1
CTD-2116N17.1	1923.16	0.420421	0.178352	2.35713	0.0184166	0.495051	CTD-2116N17.1	Up	Day1
CTD-2135J3.4	6.31618	-0.272906	0.640225	-3.82013	0.000133383	0.0273242	CTD-2135J3.4	Down	Day1
CTD-2168K21.2	11.003	0.872214	0.52863	1.62274	0.104646	0.914805	CTD-2168K21.2	Up	Day1
CTD-2196E14.6	15.0479	-0.949497	0.595518	-1.60201	0.109153	0.922991	CTD-2196E14.6	Down	Day1
CTD-2245F17.3	77.2002	-0.85569	0.64494	-1.33078	0.183261	0.99606	CTD-2245F17.3	Down	Day1
CTD-2260A17.2	26.8335	1.66581	0.541013	3.07062	0.00213611	0.170518	CTD-2260A17.2	Up	Day1
CTD-2270P14.5	79.2625	-0.671886	0.304336	-2.20908	0.0271691	0.589211	CTD-2270P14.5	Down	Day1
CTD-2278I10.6	12.1106	-1.13564	0.944791	-2.34603	0.0189747	0.500963	CTD-2278I10.6	Down	Day1
CTD-2308L22.1	15.6943	2.01976	0.647997	3.09322	0.00197996	0.164033	CTD-2308L22.1	Up	Day1
CTD-2314G24.2	104.523	1.06102	0.444457	2.39168	0.0167715	0.471775	CTD-2314G24.2	Up	Day1
CTD-2336O2.1	152.186	-0.470989	0.286657	-1.644	0.100176	0.902171	CTD-2336O2.1	Down	Day1
CTD-2349P21.9	16.0648	-1.10855	0.594652	-1.86948	0.0615556	0.802466	CTD-2349P21.9	Down	Day1
CTD-2377D24.4	19.9502	1.86614	0.62599	2.88229	0.00394793	0.234993	CTD-2377D24.4	Up	Day1
CTD-2517M22.14	56.5706	1.02334	0.479653	2.13076	0.0331087	0.636933	CTD-2517M22.14	Up	Day1
CTD-2525I3.2	9.79786	1.31544	0.768921	1.62065	0.105094	0.915799	CTD-2525I3.2	Up	Day1
CTD-2537I9.19	194.293	0.945202	0.752198	1.74244	0.081432	0.851666	CTD-2537I9.19	Up	Day1
CTD-2550O8.5	195.89	1.20986	0.619448	1.95815	0.0502121	0.742532	CTD-2550O8.5	Up	Day1
CTD-2583A14.10	68.3689	0.687288	0.308228	2.23034	0.025725	0.57781	CTD-2583A14.10	Up	Day1
CTD-2595P9.4	11.772	-1.30856	0.502174	-2.58697	0.00968241	0.366893	CTD-2595P9.4	Down	Day1
CTD-2619J13.9	14.0469	-0.949381	0.581263	-1.64737	0.0994821	0.899421	CTD-2619J13.9	Down	Day1
CTD-3099C6.11	56.2634	0.513025	0.325983	1.5726	0.115811	0.933238	CTD-3099C6.11	Up	Day1
CTD-3113P16.11	36.0194	-0.643002	0.39762	-1.61712	0.105852	0.917827	CTD-3113P16.11	Down	Day1
CTD-3131K8.2	18.3415	-0.822432	0.600282	-1.36884	0.171051	0.989522	CTD-3131K8.2	Down	Day1
CTD-3138B18.5	143.689	0.320789	0.243387	1.31786	0.187552	0.997254	CTD-3138B18.5	Up	Day1
CTD-3157E16.2	52.5054	-0.734712	0.521812	-1.40966	0.158639	0.982304	CTD-3157E16.2	Down	Day1
CTDSPL2	1011.73	0.419731	0.30573	1.37281	0.169811	0.989522	CTDSPL2	Up	Day1
CTNNA2	70.2777	-0.776923	0.489248	-1.59398	0.110939	0.922991	CTNNA2	Down	Day1
CTNNB1	11576.4	0.193938	0.142359	1.36229	0.173107	0.989522	CTNNB1	Up	Day1
CTNNBL1	1934.3	0.305019	0.232892	1.30967	0.190309	0.997373	CTNNBL1	Up	Day1
CTPS2	1767.09	-0.322016	0.244335	-1.31789	0.187542	0.997254	CTPS2	Down	Day1
CTSB	1633.4	0.393344	0.244593	1.609	0.107616	0.920969	CTSB	Up	Day1
CTTNBP2	252.721	-1.11516	0.463287	-2.41271	0.0158346	0.456332	CTTNBP2	Down	Day1
CUBN	16.6153	1.03254	0.757505	1.36646	0.171796	0.989522	CUBN	Up	Day1
CUEDC1	844.942	0.478256	0.263423	1.81504	0.0695182	0.826623	CUEDC1	Up	Day1
CUL5	672.037	0.48311	0.270188	1.78805	0.0737679	0.837859	CUL5	Up	Day1
CUL7	901.724	0.579459	0.175594	3.30056	0.000964911	0.105848	CUL7	Up	Day1
CUTC	427.807	-0.35321	0.210868	-1.67491	0.0939511	0.891763	CUTC	Down	Day1
CXCL12	600.274	-0.597497	0.31898	-1.87169	0.0612496	0.802466	CXCL12	Down	Day1
CXCL16	12.5564	-0.908873	0.643155	-1.41603	0.156766	0.982304	CXCL16	Down	Day1
CXCR4	1605.55	0.880693	0.551123	1.66858	0.0952011	0.892522	CXCR4	Up	Day1
CXorf40B	835.264	0.356625	0.219241	1.62658	0.103826	0.914805	CXorf40B	Up	Day1
CYB5B	4522.47	0.28952	0.199863	1.44858	0.147456	0.981759	CYB5B	Up	Day1
CYGB	144.968	-0.75204	0.478524	-1.57811	0.114541	0.931786	CYGB	Down	Day1
CYLD	272.289	-0.469192	0.308842	-1.51893	0.128781	0.962487	CYLD	Down	Day1
CYP19A1	52.4036	1.88497	0.784528	2.48772	0.0128564	0.411096	CYP19A1	Up	Day1
CYP1B1-AS1	529.704	-0.703787	0.359644	-1.95435	0.0506594	0.745768	CYP1B1-AS1	Down	Day1
CYP20A1	428.954	-0.303438	0.223007	-1.36056	0.173653	0.989522	CYP20A1	Down	Day1
CYP26A1	247.191	-1.42224	0.5997	-2.48343	0.0130123	0.413548	CYP26A1	Down	Day1
CYP26B1	74.9695	1.78662	0.656879	2.75063	0.00594801	0.286499	CYP26B1	Up	Day1
CYP2U1	135.214	-0.445481	0.311298	-1.43044	0.152592	0.982304	CYP2U1	Down	Day1
CYR61	978.811	-0.777595	0.479724	-1.62163	0.104882	0.914984	CYR61	Down	Day1
DACH1	104.941	2.26134	0.507315	4.44724	8.69807e-06	0.00358548	DACH1	Up	Day1
DACT1	1828.57	0.615205	0.404225	1.5217	0.128085	0.961541	DACT1	Up	Day1
DACT3	312.891	-0.839251	0.477409	-1.76946	0.0768175	0.842119	DACT3	Down	Day1
DADB-110M10.7	11.5769	1.28988	0.658694	1.88548	0.0593654	0.796456	DADB-110M10.7	Up	Day1
DAG1	3900.72	-0.409756	0.25244	-1.6233	0.104525	0.914805	DAG1	Down	Day1
DAGLA	408.337	-0.405196	0.261718	-1.54832	0.121545	0.948503	DAGLA	Down	Day1
DAGLB	760.963	0.476327	0.217436	2.19064	0.0284777	0.602216	DAGLB	Up	Day1
DALRD3	736.394	0.270596	0.199304	1.35772	0.174552	0.989522	DALRD3	Up	Day1
DAMA-236L13.19	6.87817	2.53681	0.866806	2.60208	0.00926613	0.360382	DAMA-236L13.19	Up	Day1
DAMA-236L13.20	15.7691	1.40914	0.855732	1.63671	0.101691	0.908318	DAMA-236L13.20	Up	Day1
DAP	2188.4	0.24477	0.122279	2.00202	0.0452829	0.716534	DAP	Up	Day1
DARS2	16.6054	-1.37399	0.797381	-1.7714	0.0764942	0.840744	DARS2	Down	Day1
DAXX	2934.82	0.438665	0.253455	1.73066	0.0835125	0.858502	DAXX	Up	Day1
DAZAP2	632.23	0.319158	0.188667	1.69157	0.0907274	0.881534	DAZAP2	Up	Day1
DBT	281.646	-0.81855	0.552792	-1.4802	0.138821	0.97881	DBT	Down	Day1
DCAF1	187.259	0.894544	0.482873	1.85442	0.0636791	0.808532	DCAF1	Up	Day1
DCBLD1	507.018	0.619532	0.270447	2.2897	0.0220388	0.537625	DCBLD1	Up	Day1
DCLK2	9.48217	2.37334	0.781945	2.87255	0.0040718	0.235138	DCLK2	Up	Day1
DCP1A	870.19	0.725642	0.254187	2.85479	0.00430658	0.239461	DCP1A	Up	Day1
DCUN1D3	302.887	-0.403736	0.223939	-1.80306	0.0713793	0.827873	DCUN1D3	Down	Day1
DDA1	2249.93	0.343544	0.26413	1.30073	0.19335	0.998561	DDA1	Up	Day1
DDAH1	850.809	0.514365	0.386516	1.32889	0.183884	0.99606	DDAH1	Up	Day1
DDHD2	580.511	0.419459	0.322535	1.3006	0.193395	0.998561	DDHD2	Up	Day1
DDIT4L	355.113	-1.01386	0.398316	-2.55514	0.0106145	0.380165	DDIT4L	Down	Day1
DDX10	1011.18	0.556693	0.263035	2.1164	0.0343107	0.647485	DDX10	Up	Day1
DDX11-AS1	27.2219	1.00182	0.428364	2.33607	0.0194875	0.508979	DDX11-AS1	Up	Day1
DDX12P	152.418	-0.343889	0.256536	-1.34092	0.179948	0.993972	DDX12P	Down	Day1
DDX17	8887.53	0.45151	0.220641	2.04639	0.0407177	0.692263	DDX17	Up	Day1
DDX19A	2100.74	0.303155	0.147675	2.05286	0.0400857	0.690299	DDX19A	Up	Day1
DDX3X	955.199	1.82448	0.758259	2.38304	0.0171705	0.476266	DDX3X	Up	Day1
DDX6	2657.29	-0.7668	0.351912	-2.17953	0.0292921	0.610598	DDX6	Down	Day1
DEF8	2093.33	0.393381	0.274397	1.43372	0.151652	0.982304	DEF8	Up	Day1
DEGS1	1384.78	-0.366633	0.266152	-1.37767	0.168304	0.989522	DEGS1	Down	Day1
DEK	539.089	0.716757	0.468797	1.52632	0.126931	0.957597	DEK	Up	Day1
DENND1A	550.692	0.373281	0.228297	1.63526	0.101995	0.909793	DENND1A	Up	Day1
DFFB	136.306	0.582584	0.289161	2.01501	0.043904	0.708335	DFFB	Up	Day1
DGAT2	93.3337	-0.80903	0.407678	-1.98472	0.0471756	0.727685	DGAT2	Down	Day1
DGCR8	2012.88	-0.313101	0.208216	-1.50369	0.132661	0.973079	DGCR8	Down	Day1
DGKI	26.99	-1.84616	0.849329	-2.14302	0.0321113	0.631772	DGKI	Down	Day1
DGKK	115.353	-1.16998	0.414147	-2.83475	0.00458621	0.245412	DGKK	Down	Day1
DHRS3	554.685	-0.706131	0.35043	-2.01759	0.0436342	0.707257	DHRS3	Down	Day1
DHRS7	714.863	0.590361	0.323607	1.82431	0.0681045	0.823029	DHRS7	Up	Day1
DHTKD1	1681.97	-0.220566	0.161411	-1.36663	0.171742	0.989522	DHTKD1	Down	Day1
DHX16	2043.41	0.263427	0.182516	1.44331	0.148932	0.981759	DHX16	Up	Day1
DHX32	558.794	-0.419041	0.254691	-1.64625	0.0997123	0.900235	DHX32	Down	Day1
DIAPH2	1228.79	-0.832	0.392017	-2.12209	0.0338304	0.641269	DIAPH2	Down	Day1
DIDO1	2374.67	-0.188487	0.13426	-1.40389	0.160352	0.982304	DIDO1	Down	Day1
DIS3	1585.07	0.338889	0.25498	1.32904	0.183835	0.99606	DIS3	Up	Day1
DISP2	31.0421	-0.790919	0.570553	-1.38375	0.166436	0.986378	DISP2	Down	Day1
DISP3	164.665	-0.684661	0.426658	-1.60046	0.109497	0.922991	DISP3	Down	Day1
DIXDC1	388.926	-0.42941	0.316634	-1.35903	0.174139	0.989522	DIXDC1	Down	Day1
DKK 1.00	1631.66	3.30037	0.596769	5.4393	5.34891e-08	5.68422e-05	DKK 1.00	Up	Day1
DKK 3.00	700.08	0.733878	0.420799	1.7428	0.0813688	0.851666	DKK 3.00	Up	Day1
DKK 4.00	56.3724	6.08335	0.73645	7.66961	1.72514e-14	2.93325e-10	DKK 4.00	Up	Day1
DKKL1	33.0734	0.794918	0.3697	2.15189	0.031406	0.626094	DKKL1	Up	Day1
DLC1	1161.89	0.753187	0.506385	1.48676	0.13708	0.97881	DLC1	Up	Day1
DLG2	213.506	-0.530281	0.353236	-1.49894	0.13389	0.973079	DLG2	Down	Day1
DLGAP1-AS1	39.7818	-1.54099	0.61013	-2.52865	0.0114501	0.390935	DLGAP1-AS1	Down	Day1
DLL1	440.76	2.55207	0.651241	4.00547	6.18944e-05	0.0157073	DLL1	Up	Day1
DLL3	792.249	2.34703	0.494723	4.75252	2.00895e-06	0.00126512	DLL3	Up	Day1
DMPK	951.18	0.570041	0.234964	2.42623	0.0152567	0.452461	DMPK	Up	Day1
DMRT1	9.18757	1.91915	0.819187	2.28723	0.0221826	0.54036	DMRT1	Up	Day1
DMTN	49.4827	1.52727	0.536463	2.82807	0.00468289	0.249603	DMTN	Up	Day1
DMWD	1431.66	0.276551	0.210264	1.3154	0.188375	0.997254	DMWD	Up	Day1
DNAAF5	1887.86	0.482095	0.256891	1.87664	0.0605681	0.799564	DNAAF5	Up	Day1
DNAH1	34.9368	1.23349	0.722615	1.76495	0.0775715	0.84548	DNAH1	Up	Day1
DNAH2	203.259	1.42159	0.71532	2.00412	0.0450573	0.71599	DNAH2	Up	Day1
DNAJA3	2299.54	0.312096	0.238546	1.30826	0.190785	0.997516	DNAJA3	Up	Day1
DNAJB1	3691.36	0.369817	0.207503	1.7822	0.0747171	0.838835	DNAJB1	Up	Day1
DNAJB14	508.492	0.508729	0.257142	1.97833	0.0478917	0.73191	DNAJB14	Up	Day1
DNAJB9	391.161	0.420311	0.230536	1.82321	0.0682716	0.823278	DNAJB9	Up	Day1
DNAJC22	74.3245	1.50264	0.849906	2.67304	0.00751683	0.324387	DNAJC22	Up	Day1
DNAJC25-GNG10	140.646	-0.502191	0.376389	-1.33431	0.182103	0.994694	DNAJC25-GNG10	Down	Day1
DNAJC6	323.027	0.472793	0.35185	1.34352	0.179103	0.992918	DNAJC6	Up	Day1
DNASE1	284.681	0.414983	0.299352	1.38607	0.165726	0.985604	DNASE1	Up	Day1
DNASE2	515.739	0.433666	0.296167	1.46437	0.143092	0.981759	DNASE2	Up	Day1
DND1	50.2373	-0.903249	0.600219	-1.5234	0.12766	0.960443	DND1	Down	Day1
DNM1L	1959.37	0.53163	0.225356	2.3591	0.0183194	0.493638	DNM1L	Up	Day1
DNM3	51.7998	-0.737262	0.518602	-1.44589	0.148208	0.981759	DNM3	Down	Day1
DNMBP	912.992	-0.608317	0.247643	-2.45639	0.014034	0.431502	DNMBP	Down	Day1
DNMT3A	2690.77	-0.443245	0.174697	-2.53716	0.0111757	0.387822	DNMT3A	Down	Day1
DNMT3B	12993.6	-0.460254	0.262528	-1.75283	0.0796313	0.847228	DNMT3B	Down	Day1
DNPEP	1028.42	0.2918	0.222404	1.31198	0.189528	0.997373	DNPEP	Up	Day1
DNTT	11.2722	-1.43797	0.743856	-1.86181	0.0626303	0.805339	DNTT	Down	Day1
DOCK1	1814.69	-0.279867	0.192461	-1.45422	0.145886	0.981759	DOCK1	Down	Day1
DOCK2	212.507	-0.83033	0.549933	-1.51108	0.130767	0.969263	DOCK2	Down	Day1
DOCK4	947.777	0.560285	0.289312	1.9365	0.0528071	0.758343	DOCK4	Up	Day1
DOCK8	32.2028	1.77979	0.682518	2.60717	0.00912935	0.358795	DOCK8	Up	Day1
DOK6	199.387	-1.10263	0.750665	-1.54202	0.123069	0.951158	DOK6	Down	Day1
DONSON	778.631	0.406747	0.235668	1.72594	0.084359	0.860329	DONSON	Up	Day1
DOPEY1	277.015	-0.725521	0.44508	-1.63183	0.102716	0.911485	DOPEY1	Down	Day1
DOPEY2	473.652	0.697278	0.422644	1.64999	0.0989444	0.899148	DOPEY2	Up	Day1
DPAGT1	886.567	0.341909	0.209194	1.63441	0.102172	0.909793	DPAGT1	Up	Day1
DPCD	692.986	0.396578	0.186502	2.12631	0.0334775	0.637983	DPCD	Up	Day1
DPEP1	20.3672	0.790703	0.56526	1.38633	0.165646	0.985604	DPEP1	Up	Day1
DPF3	92.4371	1.18067	0.63782	1.88003	0.0601044	0.797808	DPF3	Up	Day1
DPP9	2291.18	0.531292	0.25203	2.1081	0.0350219	0.652058	DPP9	Up	Day1
DPP9-AS1	12.7428	1.40724	0.718948	2.04553	0.0408027	0.692384	DPP9-AS1	Up	Day1
DPY19L2	61.1315	-0.73066	0.437711	-1.66519	0.0958739	0.892867	DPY19L2	Down	Day1
DPYD	12.0942	-1.29004	0.69914	-1.85869	0.0630714	0.80631	DPYD	Down	Day1
DPYSL4	615.751	0.643282	0.340858	1.88743	0.0591024	0.795714	DPYSL4	Up	Day1
DRAXIN	455.595	-0.791749	0.290904	-2.71981	0.00653201	0.300423	DRAXIN	Down	Day1
DSN1	592.259	-0.282067	0.184141	-1.53178	0.125576	0.95674	DSN1	Down	Day1
DSP	9501.89	0.972906	0.279959	3.4764	0.000508188	0.0696833	DSP	Up	Day1
DTNA	252.82	-1.01468	0.549251	-1.82882	0.0674269	0.820071	DTNA	Down	Day1
DTX1	136.614	-1.01257	0.502566	-2.00239	0.0452433	0.716534	DTX1	Down	Day1
DUOXA1	6.67519	2.05585	0.902079	2.72801	0.00637173	0.296818	DUOXA1	Up	Day1
DUSP2	379.329	-1.1605	0.402748	-2.88191	0.00395272	0.234993	DUSP2	Down	Day1
DUSP27	95.7063	-0.969931	0.540789	-1.83957	0.0658313	0.818176	DUSP27	Down	Day1
DUSP6	1639.27	-0.705446	0.4087	-1.72407	0.0846952	0.861054	DUSP6	Down	Day1
DUSP7	675.326	0.331253	0.241929	1.36918	0.170942	0.989522	DUSP7	Up	Day1
DUSP8	176.176	-0.820684	0.526399	-1.56474	0.117644	0.937421	DUSP8	Down	Day1
DYM	793.793	0.406297	0.278105	1.461	0.144016	0.981759	DYM	Up	Day1
DYNC1I1	137.435	1.5949	0.355674	4.48397	7.32673e-06	0.00311441	DYNC1I1	Up	Day1
DYSF	661.411	-0.736829	0.294044	-2.50843	0.0121269	0.402868	DYSF	Down	Day1
E2F2	244.842	-0.444268	0.326264	-1.36099	0.173516	0.989522	E2F2	Down	Day1
E2F4	2879.72	0.223975	0.168641	1.32811	0.184143	0.99606	E2F4	Up	Day1
E2F5	830.567	-0.452551	0.3125	-1.44797	0.147626	0.981759	E2F5	Down	Day1
EAPP	530.021	-0.313568	0.161001	-1.94757	0.0514661	0.749853	EAPP	Down	Day1
EBF2	70.7811	-1.05986	0.660429	-1.74511	0.0809665	0.851068	EBF2	Down	Day1
EBF4	83.0426	0.770912	0.557534	1.37944	0.16776	0.989522	EBF4	Up	Day1
ECEL1P2	88.9979	-1.75026	0.571862	-3.08631	0.00202659	0.166464	ECEL1P2	Down	Day1
EDAR	21.7154	1.48138	0.605072	2.37229	0.0176782	0.48481	EDAR	Up	Day1
EDARADD	233.519	0.516035	0.279609	1.84551	0.0649637	0.815593	EDARADD	Up	Day1
EDEM1	552.69	0.304156	0.215629	1.41041	0.158419	0.982304	EDEM1	Up	Day1
EDIL3	478.487	-0.593376	0.406347	-1.46172	0.143819	0.981759	EDIL3	Down	Day1
EDNRA	44.485	-1.25351	0.815355	-1.45863	0.144666	0.981759	EDNRA	Down	Day1
EDNRB	496.932	-0.906531	0.424087	-2.14822	0.0316966	0.627868	EDNRB	Down	Day1
EEF1A1P19	16.1944	0.586167	0.451636	1.30165	0.193035	0.998561	EEF1A1P19	Up	Day1
EEFSEC	375.657	0.429666	0.263032	1.63378	0.102305	0.909793	EEFSEC	Up	Day1
EFCAB2	205.198	-0.476606	0.328663	-1.44968	0.147149	0.981759	EFCAB2	Down	Day1
EFEMP1	824.004	1.34406	0.368781	3.64448	0.000267935	0.0440931	EFEMP1	Up	Day1
EFHC1	271.117	0.575963	0.381365	1.50973	0.131112	0.969263	EFHC1	Up	Day1
EFHC2	26.7015	-1.06972	0.683661	-1.62963	0.10318	0.912786	EFHC2	Down	Day1
EFHD1	1231.35	0.72992	0.404656	1.80592	0.0709309	0.82681	EFHD1	Up	Day1
EFHD2	1018.36	0.41953	0.288301	1.45581	0.145445	0.981759	EFHD2	Up	Day1
EFNA3	230.047	0.741711	0.416992	1.77289	0.0762466	0.840184	EFNA3	Up	Day1
EFNA4	479.059	0.373265	0.200817	1.85836	0.0631182	0.80631	EFNA4	Up	Day1
EGFLAM	435.231	2.42662	0.488649	4.97685	6.46271e-07	0.000523264	EGFLAM	Up	Day1
EGFR	315.318	-0.634062	0.41034	-1.54591	0.122127	0.949269	EGFR	Down	Day1
EGLN3	1257.49	-0.856638	0.298015	-2.87234	0.00407448	0.235138	EGLN3	Down	Day1
EGR1	680.339	1.82595	0.486914	3.75768	0.000171496	0.0306941	EGR1	Up	Day1
EHBP1	941.123	-0.385083	0.269806	-1.42761	0.153404	0.982304	EHBP1	Down	Day1
EHBP1L1	357.954	0.705187	0.363469	1.94396	0.0519001	0.751668	EHBP1L1	Up	Day1
EIF1AD	987.818	0.298736	0.172761	1.72923	0.0837678	0.85905	EIF1AD	Up	Day1
EIF1B	1019.87	-0.377644	0.274472	-1.37577	0.168891	0.989522	EIF1B	Down	Day1
EIF2AK3	430.162	-0.629749	0.259287	-2.42871	0.0151528	0.452006	EIF2AK3	Down	Day1
EIF2B1	2226.99	0.320358	0.21053	1.52168	0.128089	0.961541	EIF2B1	Up	Day1
EIF3K	5662.8	0.412027	0.235098	1.75246	0.0796949	0.847228	EIF3K	Up	Day1
EIF4EBP3	45.6066	-0.778984	0.416578	-1.86812	0.0617447	0.802466	EIF4EBP3	Down	Day1
ELAVL3	13.6117	1.62287	0.846478	1.95843	0.0501797	0.742532	ELAVL3	Up	Day1
ELF2	844.264	-0.407107	0.227433	-1.78993	0.0734652	0.836097	ELF2	Down	Day1
ELF3	363.596	-0.779889	0.569122	-1.36861	0.171122	0.989522	ELF3	Down	Day1
ELF4	436.683	-0.589225	0.438389	-1.34647	0.17815	0.992918	ELF4	Down	Day1
ELK3	697.391	0.444872	0.300939	1.47846	0.139285	0.97881	ELK3	Up	Day1
ELMOD3	242.365	0.326967	0.208377	1.56917	0.116608	0.935674	ELMOD3	Up	Day1
ELOF1	2168.52	0.35845	0.254063	1.41077	0.158313	0.982304	ELOF1	Up	Day1
ELP2	1369.78	0.357779	0.207981	1.72028	0.0853811	0.862684	ELP2	Up	Day1
EMC1	2241.12	0.334339	0.24185	1.38247	0.166829	0.987669	EMC1	Up	Day1
EMC3	1069.27	0.444067	0.230154	1.92945	0.0536751	0.763623	EMC3	Up	Day1
EMILIN3	187.633	-0.582243	0.376966	-1.54213	0.123042	0.951158	EMILIN3	Down	Day1
EML1	543.193	-0.676076	0.367617	-1.8379	0.066077	0.818176	EML1	Down	Day1
EN1	92.0468	-1.8201	0.601759	-3.06624	0.0021677	0.170636	EN1	Down	Day1
ENC1	3376.2	1.01013	0.49363	2.0555	0.0398312	0.689716	ENC1	Up	Day1
ENG	334.085	-1.16836	0.458405	-2.55858	0.01051	0.380165	ENG	Down	Day1
ENPEP	611.195	-0.817144	0.561243	-1.46256	0.143588	0.981759	ENPEP	Down	Day1
ENPP6	12.5869	-1.66971	0.786576	-2.14096	0.0322774	0.632502	ENPP6	Down	Day1
ENSA	5566.7	-0.201984	0.149032	-1.3553	0.175322	0.98983	ENSA	Down	Day1
ENTPD3	101.867	1.6331	0.503672	3.22675	0.00125205	0.12311	ENTPD3	Up	Day1
EPAS1	10799.8	-1.02081	0.559606	-1.87683	0.0605408	0.799564	EPAS1	Down	Day1
EPB41L4A	246.191	-0.649382	0.415089	-1.56685	0.11715	0.93672	EPB41L4A	Down	Day1
EPB41L4A-AS2	40.3558	-0.60143	0.42782	-1.41679	0.156545	0.982304	EPB41L4A-AS2	Down	Day1
EPB41L4B	571.465	-0.892599	0.494378	-1.80445	0.0711614	0.827038	EPB41L4B	Down	Day1
EPC1	599.435	-0.333884	0.256824	-1.30011	0.193565	0.998561	EPC1	Down	Day1
EPHA2	2056.82	0.435079	0.28997	1.49964	0.133707	0.973079	EPHA2	Up	Day1
EPHA4	401.666	1.09697	0.496664	2.20627	0.0273653	0.591224	EPHA4	Up	Day1
EPHA6	28.6372	-0.873078	0.503818	-1.73618	0.0825326	0.856716	EPHA6	Down	Day1
EPHB6	707.991	-0.636224	0.343767	-1.85125	0.0641331	0.808898	EPHB6	Down	Day1
EPHX1	1414.88	0.32002	0.18255	1.7529	0.079619	0.847228	EPHX1	Up	Day1
EPHX4	35.0679	0.756202	0.520362	1.47449	0.14035	0.981641	EPHX4	Up	Day1
EPN3	151.827	-1.11488	0.555002	-2.00639	0.0448151	0.714813	EPN3	Down	Day1
EPOR	256.892	-0.517931	0.379031	-1.36749	0.171473	0.989522	EPOR	Down	Day1
EPS15	922.504	-0.497611	0.314501	-1.58234	0.113573	0.929716	EPS15	Down	Day1
EPS8	16.6794	1.55416	0.738819	2.09493	0.0361776	0.657891	EPS8	Up	Day1
EPSTI1	149.392	-0.888849	0.54804	-1.6449	0.0999908	0.901454	EPSTI1	Down	Day1
EPT1	1702.84	0.328442	0.241665	1.35912	0.174108	0.989522	EPT1	Up	Day1
ERBB2	3337.49	-0.490927	0.19865	-2.47128	0.013463	0.421567	ERBB2	Down	Day1
ERBIN	887.906	0.570548	0.410819	1.38879	0.164895	0.98445	ERBIN	Up	Day1
ERCC2	1996.74	0.472525	0.185189	2.55158	0.0107236	0.380653	ERCC2	Up	Day1
ERICH5	28.8797	-0.871599	0.584783	-1.51168	0.130615	0.969263	ERICH5	Down	Day1
ERLIN1	1058.49	-0.266088	0.203128	-1.30996	0.190211	0.997373	ERLIN1	Down	Day1
ERN 1.00	171.029	0.641286	0.398353	1.61013	0.107368	0.920969	ERN 1.00	Up	Day1
ERP27	69.2293	-0.962662	0.747102	-1.8251	0.0679862	0.823029	ERP27	Down	Day1
ERRFI1	3214.15	-1.34811	0.349855	-3.85897	0.000113865	0.0236104	ERRFI1	Down	Day1
ERVH-1	55.0511	-0.700158	0.407371	-1.71229	0.086843	0.867177	ERVH-1	Down	Day1
ERVH48-1	1696.78	0.75945	0.366201	2.07975	0.0375481	0.669916	ERVH48-1	Up	Day1
ERVV-2	8.93106	-1.25704	0.949668	-1.69726	0.0896481	0.879249	ERVV-2	Down	Day1
ESRG	7487.14	-0.618543	0.372797	-1.65595	0.0977321	0.897151	ESRG	Down	Day1
ESRRA	1145.94	0.57337	0.300071	1.91092	0.0560154	0.779403	ESRRA	Up	Day1
ETV3	1669.75	-0.388308	0.253597	-1.53153	0.125637	0.95674	ETV3	Down	Day1
ETV6	359.444	-0.690939	0.215152	-3.21228	0.00131687	0.12722	ETV6	Down	Day1
EVX1	3304.17	0.737372	0.467093	1.56948	0.116537	0.935539	EVX1	Up	Day1
EVX2	10.1318	1.10814	0.935798	1.60123	0.109327	0.922991	EVX2	Up	Day1
EXO5	266.719	0.263325	0.17254	1.52604	0.127	0.957597	EXO5	Up	Day1
EXOC7	4364.65	0.382609	0.168904	2.26528	0.0234955	0.554012	EXOC7	Up	Day1
EXOSC4	1593.78	0.352367	0.223812	1.57439	0.115396	0.933238	EXOSC4	Up	Day1
EXPH5	69.6254	-0.684151	0.446042	-1.54722	0.121811	0.948764	EXPH5	Down	Day1
F2RL1	1205.07	0.75061	0.366289	2.04827	0.0405333	0.691874	F2RL1	Up	Day1
FADS6	72.0322	0.658774	0.495491	1.3176	0.187638	0.997254	FADS6	Up	Day1
FAHD1	774.412	0.327269	0.226705	1.44361	0.148848	0.981759	FAHD1	Up	Day1
FAHD2CP	45.6918	0.846063	0.414027	2.04136	0.0412149	0.694526	FAHD2CP	Up	Day1
FAM109A	148.089	0.838639	0.54918	1.52798	0.126518	0.957385	FAM109A	Up	Day1
FAM110C	35.0514	-1.60152	0.614545	-2.59073	0.00957724	0.365116	FAM110C	Down	Day1
FAM110D	87.0602	-0.802338	0.36937	-2.17073	0.0299514	0.612833	FAM110D	Down	Day1
FAM120AOS	1204.66	-0.249703	0.160488	-1.55587	0.119738	0.943664	FAM120AOS	Down	Day1
FAM124A	372.171	-0.834903	0.517127	-1.60931	0.107549	0.920969	FAM124A	Down	Day1
FAM126A	1443.26	-0.6839	0.326693	-2.0933	0.0363228	0.658323	FAM126A	Down	Day1
FAM131B	420.726	-0.726622	0.313517	-2.31493	0.0206168	0.522396	FAM131B	Down	Day1
FAM134B	13.8443	-3.06575	0.935721	-3.96517	7.33446e-05	0.0173205	FAM134B	Down	Day1
FAM149A	93.172	-0.458567	0.325802	-1.40759	0.159251	0.982304	FAM149A	Down	Day1
FAM155A	433.138	-0.376079	0.189544	-1.98368	0.0472912	0.727685	FAM155A	Down	Day1
FAM159B	705.79	0.453331	0.299742	1.51102	0.130784	0.969263	FAM159B	Up	Day1
FAM160B2	811.308	0.435296	0.262119	1.66103	0.0967069	0.89311	FAM160B2	Up	Day1
FAM167A	227.463	1.09528	0.476316	2.27915	0.0226584	0.545626	FAM167A	Up	Day1
FAM181B	70.597	1.59254	0.42252	3.75191	0.000175491	0.031082	FAM181B	Up	Day1
FAM184A	325.323	-1.70446	0.477172	-3.56985	0.000357183	0.0542248	FAM184A	Down	Day1
FAM189B	1264.07	0.391803	0.217284	1.80331	0.0713393	0.827873	FAM189B	Up	Day1
FAM199X	2149.87	-0.45961	0.263167	-1.74647	0.080729	0.851068	FAM199X	Down	Day1
FAM207A	1353.01	0.361199	0.228747	1.579	0.114337	0.931155	FAM207A	Up	Day1
FAM20A	1523.01	-1.23833	0.42985	-2.88509	0.003913	0.234345	FAM20A	Down	Day1
FAM20C	116.062	-1.37364	0.444702	-3.08034	0.00206765	0.167411	FAM20C	Down	Day1
FAM210A	200.166	0.333684	0.17339	1.92412	0.0543397	0.766044	FAM210A	Up	Day1
FAM212A	42.1081	-1.27044	0.646411	-2.01555	0.0438465	0.708335	FAM212A	Down	Day1
FAM212B	364.246	0.706963	0.314746	2.2437	0.0248518	0.567771	FAM212B	Up	Day1
FAM214A	103.385	-1.10861	0.486749	-2.29528	0.0217169	0.5313	FAM214A	Down	Day1
FAM219A	714.477	0.984909	0.406119	2.43001	0.0150982	0.451579	FAM219A	Up	Day1
FAM21A	1350.47	0.273097	0.134005	2.03796	0.0415535	0.697467	FAM21A	Up	Day1
FAM220CP	24.8033	-1.06607	0.532366	-1.9968	0.045847	0.721568	FAM220CP	Down	Day1
FAM222A	366.823	1.3829	0.392479	3.51683	0.000436731	0.0629299	FAM222A	Up	Day1
FAM227B	67.3135	-0.54617	0.400388	-1.36365	0.172677	0.989522	FAM227B	Down	Day1
FAM26F	12.285	1.00824	0.616491	1.63159	0.102765	0.911485	FAM26F	Up	Day1
FAM27C	18.0694	1.81414	0.608278	2.9603	0.00307342	0.204131	FAM27C	Up	Day1
FAM27E3	43.286	0.85708	0.508547	1.68084	0.092793	0.886382	FAM27E3	Up	Day1
FAM35DP	5.91186	-1.32587	0.876942	-1.35969	0.173928	0.989522	FAM35DP	Down	Day1
FAM43A	685.206	-0.844263	0.343846	-2.45723	0.0140013	0.431274	FAM43A	Down	Day1
FAM46B	2161.36	-0.749834	0.337545	-2.22301	0.0262149	0.58038	FAM46B	Down	Day1
FAM46C	75.4106	0.610828	0.450776	1.35876	0.174222	0.989522	FAM46C	Up	Day1
FAM53B	1066.12	1.05467	0.184072	5.72922	1.00892e-08	1.42956e-05	FAM53B	Up	Day1
FAM63A	50.7506	-0.935883	0.586468	-1.59794	0.110056	0.922991	FAM63A	Down	Day1
FAM65A	883.996	0.464936	0.352182	1.32015	0.186784	0.997254	FAM65A	Up	Day1
FAM65B	164.722	-1.23719	0.746041	-1.67522	0.0938912	0.891763	FAM65B	Down	Day1
FAM65C	64.976	-0.927998	0.524731	-1.8066	0.0708244	0.82681	FAM65C	Down	Day1
FAM83A	6.57289	-1.65363	0.942209	-1.54828	0.121554	0.948503	FAM83A	Down	Day1
FAM86JP	74.4908	0.506498	0.363345	1.39314	0.163578	0.982728	FAM86JP	Up	Day1
FAM98A	2209.83	0.676139	0.302397	2.23556	0.0253805	0.574474	FAM98A	Up	Day1
FAN1	572.427	-0.476864	0.362489	-1.3151	0.188477	0.997254	FAN1	Down	Day1
FANCD2	316.227	0.854571	0.526978	1.61974	0.105287	0.916128	FANCD2	Up	Day1
FARP1	3654.89	0.38866	0.213127	1.82367	0.0682025	0.823029	FARP1	Up	Day1
FAT1	2655.09	-0.378145	0.269938	-1.40092	0.161239	0.982304	FAT1	Down	Day1
FAT2	130.793	-1.21726	0.531439	-2.32372	0.0201405	0.515783	FAT2	Down	Day1
FAT4	138.17	1.02802	0.674939	1.54296	0.122841	0.950873	FAT4	Up	Day1
FBXL12	1179.51	0.243987	0.158157	1.54271	0.122902	0.950873	FBXL12	Up	Day1
FBXL20	238.906	-0.540661	0.270978	-1.99498	0.0460449	0.721568	FBXL20	Down	Day1
FBXO15	17.9973	0.87511	0.65453	1.32784	0.184229	0.99606	FBXO15	Up	Day1
FBXO18	1349.02	0.171158	0.119101	1.43717	0.15067	0.982304	FBXO18	Up	Day1
FBXO31	737.238	0.37984	0.263241	1.44302	0.149015	0.981759	FBXO31	Up	Day1
FBXO34	284.966	-0.562783	0.372334	-1.51199	0.130537	0.969226	FBXO34	Down	Day1
FBXO9	1022.18	0.359044	0.214064	1.67729	0.0934856	0.890995	FBXO9	Up	Day1
FBXW4P1	20.4541	-0.755618	0.474303	-1.59747	0.110162	0.922991	FBXW4P1	Down	Day1
FBXW5	3117.44	0.378208	0.247744	1.52672	0.12683	0.957597	FBXW5	Up	Day1
FBXW8	409.225	0.393929	0.225521	1.74708	0.0806242	0.851068	FBXW8	Up	Day1
FBXW9	280.38	0.380732	0.252495	1.50799	0.131557	0.971101	FBXW9	Up	Day1
FCHO2	176.583	-0.886646	0.354143	-2.5048	0.0122521	0.40451	FCHO2	Down	Day1
FENDRR	86.5656	4.03295	0.625571	6.29712	3.03223e-10	8.59285e-07	FENDRR	Up	Day1
FES	354.853	-0.702551	0.291427	-2.41188	0.0158705	0.456451	FES	Down	Day1
FEZ1	871.341	-0.724398	0.386035	-1.88171	0.059876	0.797808	FEZ1	Down	Day1
FEZF1-AS1	65.108	-1.2016	0.654276	-1.81431	0.0696295	0.826753	FEZF1-AS1	Down	Day1
FGF1	22.9419	-1.55817	0.870283	-2.04602	0.0407549	0.692263	FGF1	Down	Day1
FGF13-AS1	30.0992	-0.834377	0.573966	-1.43941	0.150033	0.982304	FGF13-AS1	Down	Day1
FGF14	15.8462	-1.22033	0.885287	-1.38837	0.165026	0.984883	FGF14	Down	Day1
FGF17	103.414	2.59363	0.624083	4.0304	5.56814e-05	0.0145654	FGF17	Up	Day1
FGF19	871.574	1.31718	0.56676	2.31399	0.0206684	0.522396	FGF19	Up	Day1
FGF2	625.838	-0.546598	0.306439	-1.7825	0.0746676	0.838835	FGF2	Down	Day1
FGF4	213.833	1.64922	0.461476	3.54015	0.000399904	0.0591267	FGF4	Up	Day1
FGF8	135.854	0.763938	0.540861	1.39195	0.163937	0.983729	FGF8	Up	Day1
FGFBP1	26.9361	1.2582	0.634193	1.96084	0.0498979	0.742532	FGFBP1	Up	Day1
FGFR2	1869.06	-1.44109	0.35754	-4.0386	5.37711e-05	0.0145654	FGFR2	Down	Day1
FGFRL1	886.441	1.2603	0.39466	3.19803	0.00138368	0.131446	FGFRL1	Up	Day1
FHL1	122.355	0.881489	0.635787	1.3845	0.166206	0.985666	FHL1	Up	Day1
FIBIN	198.93	-0.95289	0.673072	-1.56956	0.116518	0.935539	FIBIN	Down	Day1
FILIP1	68.7953	-1.80948	0.662366	-2.77316	0.00555156	0.273604	FILIP1	Down	Day1
FKBP14	559.393	0.406738	0.283997	1.43222	0.15208	0.982304	FKBP14	Up	Day1
FKBP4	10839.8	0.257267	0.193431	1.33002	0.18351	0.99606	FKBP4	Up	Day1
FKBP9	1051.03	0.767956	0.365822	2.101	0.0356408	0.655845	FKBP9	Up	Day1
FLCN	766.195	0.614848	0.224627	2.7373	0.00619467	0.294212	FLCN	Up	Day1
FLI1	56.756	-2.02728	0.741804	-2.85404	0.0043167	0.239461	FLI1	Down	Day1
FLNC	8157.08	-0.875826	0.402703	-2.17329	0.0297589	0.611384	FLNC	Down	Day1
FLRT3	900.596	3.45158	0.54103	6.43642	1.22325e-10	6.80883e-07	FLRT3	Up	Day1
FLT1	1956.34	-0.905795	0.448214	-2.02581	0.0427839	0.702855	FLT1	Down	Day1
FLVCR2	280.746	-0.94855	0.463989	-2.0486	0.0405009	0.691874	FLVCR2	Down	Day1
FMN2	167.643	-1.47151	0.390808	-3.78204	0.000155548	0.0297167	FMN2	Down	Day1
FMOD	349.935	1.30568	0.787884	1.65683	0.0975533	0.896594	FMOD	Up	Day1
FNDC5	298.062	-0.846927	0.535016	-1.58775	0.112342	0.926811	FNDC5	Down	Day1
FNIP1	320.165	0.554897	0.297566	1.86518	0.0621566	0.802466	FNIP1	Up	Day1
FNTA	1710.69	0.260179	0.155993	1.6679	0.0953353	0.892522	FNTA	Up	Day1
FOLR1	114.377	-1.13299	0.481152	-2.39513	0.0166144	0.471477	FOLR1	Down	Day1
FOSB	20.696	0.943807	0.692841	1.39279	0.163682	0.982728	FOSB	Up	Day1
FOSL1	92.275	1.22011	0.57579	2.10142	0.0356038	0.655845	FOSL1	Up	Day1
FOXA1	12.2273	2.23646	0.687672	3.138	0.00170103	0.149858	FOXA1	Up	Day1
FOXA2	21.498	0.978331	0.815586	1.4118	0.15801	0.982304	FOXA2	Up	Day1
FOXB1	78.292	-0.990319	0.444251	-2.22744	0.0259182	0.579089	FOXB1	Down	Day1
FOXD3	91.2223	-1.296	0.845278	-1.45308	0.146201	0.981759	FOXD3	Down	Day1
FOXF1	765.65	2.94008	0.626598	4.64622	3.38076e-06	0.0018673	FOXF1	Up	Day1
FOXH1	1535.99	0.693571	0.381179	1.81575	0.0694085	0.826623	FOXH1	Up	Day1
FOXI3	658.51	-1.06481	0.470997	-2.25076	0.0244008	0.563705	FOXI3	Down	Day1
FOXK1	868.865	0.315518	0.187548	1.68237	0.0924967	0.884545	FOXK1	Up	Day1
FOXK2	2207.43	0.477484	0.219498	2.17548	0.0295945	0.610598	FOXK2	Up	Day1
FOXN3-AS1	38.5714	-0.682379	0.41337	-1.6492	0.0991067	0.899148	FOXN3-AS1	Down	Day1
FOXO1	526.46	-0.881626	0.276532	-3.18803	0.00143243	0.134562	FOXO1	Down	Day1
FOXO4	966.592	-1.11006	0.398062	-2.78916	0.0052845	0.268494	FOXO4	Down	Day1
FOXP1	204.229	-1.14701	0.437757	-2.61971	0.00880053	0.350319	FOXP1	Down	Day1
FRAT1	287.744	-0.972092	0.427997	-2.27865	0.0226876	0.545626	FRAT1	Down	Day1
FRAT2	1969.39	-0.354012	0.251043	-1.41037	0.15843	0.982304	FRAT2	Down	Day1
FREM1	529.291	-1.01556	0.468188	-2.1772	0.0294655	0.610598	FREM1	Down	Day1
FRG2C	11.6948	-0.995423	0.840237	-1.50059	0.133462	0.973079	FRG2C	Down	Day1
FRMD4A	766.46	-0.363521	0.252242	-1.44152	0.149438	0.981759	FRMD4A	Down	Day1
FRMD8	943.198	0.497298	0.237106	2.09744	0.0359548	0.656024	FRMD8	Up	Day1
FRMPD1	26.8495	-0.754996	0.478443	-1.57575	0.115083	0.931856	FRMPD1	Down	Day1
FRRS1L	11.7581	-0.94093	0.651616	-1.44204	0.14929	0.981759	FRRS1L	Down	Day1
FRY	6.77731	1.05584	0.888111	1.8867	0.0592	0.795714	FRY	Up	Day1
FSD1L	74.1309	-0.733166	0.479541	-1.52886	0.126298	0.957174	FSD1L	Down	Day1
FST	1183.36	1.21132	0.455268	2.64777	0.00810237	0.336011	FST	Up	Day1
FURIN	5740.97	-0.552905	0.304244	-1.81818	0.069037	0.825482	FURIN	Down	Day1
FUT9	29.4128	-1.40817	0.581758	-2.39135	0.0167867	0.471775	FUT9	Down	Day1
FXR2	1882.45	0.195355	0.146681	1.33192	0.182887	0.99606	FXR2	Up	Day1
FXYD3	11.8893	-1.54363	0.864888	-1.88059	0.0600279	0.797808	FXYD3	Down	Day1
FXYD6	1522.68	-0.505669	0.316377	-1.60037	0.109517	0.922991	FXYD6	Down	Day1
FZD10	913.444	3.07694	0.428933	7.14204	9.19551e-13	7.81756e-09	FZD10	Up	Day1
FZD10-AS1	98.9751	2.13167	0.488488	4.34144	1.41554e-05	0.00534855	FZD10-AS1	Up	Day1
FZD5	874.046	-0.945231	0.432801	-2.18497	0.0288913	0.606189	FZD5	Down	Day1
FZD9	86.6541	0.561691	0.328236	1.70895	0.0874611	0.869913	FZD9	Up	Day1
G3BP2	3398.88	-0.306055	0.218484	-1.40083	0.161266	0.982304	G3BP2	Down	Day1
GAB2	1108.72	0.60817	0.34972	1.74236	0.0814449	0.851666	GAB2	Up	Day1
GABARAPL1	1795.28	0.585982	0.276025	2.12298	0.0337556	0.641024	GABARAPL1	Up	Day1
GABPB2	119.962	-0.598993	0.292447	-2.04839	0.0405222	0.691874	GABPB2	Down	Day1
GABRA2	8.83745	1.83134	0.805674	2.27404	0.0229633	0.549268	GABRA2	Up	Day1
GABRE	146.422	-1.44785	0.546565	-2.65133	0.00801763	0.334479	GABRE	Down	Day1
GABRP	2359.05	-0.654265	0.296924	-2.20447	0.027491	0.593184	GABRP	Down	Day1
GABRQ	324.137	-0.450242	0.341888	-1.31773	0.187593	0.997254	GABRQ	Down	Day1
GAD1	533.407	1.00646	0.390076	2.56791	0.0102312	0.375556	GAD1	Up	Day1
GADD45B	286.434	-1.10703	0.422084	-2.61974	0.00879976	0.350319	GADD45B	Down	Day1
GADD45G	1873.56	1.40878	0.471642	2.9906	0.00278433	0.194823	GADD45G	Up	Day1
GAK	2440.53	0.232845	0.165026	1.411	0.158244	0.982304	GAK	Up	Day1
GAL	2820.84	-0.657513	0.424553	-1.54263	0.122921	0.950873	GAL	Down	Day1
GALNS	489.384	0.312455	0.195777	1.59617	0.110451	0.922991	GALNS	Up	Day1
GALNT14	390.489	0.719328	0.429374	1.67759	0.0934275	0.890941	GALNT14	Up	Day1
GALNT3	161.84	-1.1721	0.430303	-2.7156	0.00661552	0.300423	GALNT3	Down	Day1
GAS1	729.961	1.59232	0.467866	3.40017	0.000673433	0.0848177	GAS1	Up	Day1
GATA2	2338.96	-0.490229	0.331143	-1.48017	0.138829	0.97881	GATA2	Down	Day1
GATA4	305.452	1.34165	0.520236	2.5806	0.00986282	0.371012	GATA4	Up	Day1
GATA5	496.825	-0.807296	0.377564	-2.1349	0.0327691	0.634395	GATA5	Down	Day1
GATA6	1341	1.52744	0.561253	2.74106	0.00612409	0.291675	GATA6	Up	Day1
GATSL2	849.969	-0.339578	0.243052	-1.39831	0.162021	0.982467	GATSL2	Down	Day1
GBA2	2593.66	0.477041	0.171174	2.7869	0.00532155	0.268494	GBA2	Up	Day1
GBA3	22.2759	1.56189	0.856705	2.37952	0.0173354	0.480054	GBA3	Up	Day1
GBAS	726.799	0.42032	0.202416	2.07634	0.0378627	0.672705	GBAS	Up	Day1
GBX2	122.407	1.94251	0.489752	3.91235	9.14035e-05	0.0195858	GBX2	Up	Day1
GCAT	733.939	0.419228	0.211349	1.98395	0.0472613	0.727685	GCAT	Up	Day1
GCDH	1342.12	0.543145	0.233916	2.32199	0.0202333	0.515783	GCDH	Up	Day1
GCLC	250.759	0.689501	0.395233	1.74366	0.0812189	0.851666	GCLC	Up	Day1
GCNT1	881.719	0.740513	0.375336	1.97162	0.0486533	0.734031	GCNT1	Up	Day1
GCNT2	152.53	-0.917177	0.701678	-1.30253	0.192735	0.998561	GCNT2	Down	Day1
GDF3	373.328	-1.57709	0.45315	-3.45602	0.000548207	0.0728216	GDF3	Down	Day1
GDPD2	92.4051	-0.559011	0.378564	-1.47207	0.141002	0.981759	GDPD2	Down	Day1
GDPD5	480.362	-0.726735	0.345328	-2.10537	0.0352594	0.654005	GDPD5	Down	Day1
GEMIN8P4	24.4003	-0.644412	0.437051	-1.47149	0.141158	0.981759	GEMIN8P4	Down	Day1
GFAP	147.252	0.712116	0.515099	1.38513	0.166014	0.985666	GFAP	Up	Day1
GFOD2	1118.4	0.396439	0.291085	1.36221	0.173132	0.989522	GFOD2	Up	Day1
GFPT2	833.48	-0.48322	0.367617	-1.31396	0.188858	0.997254	GFPT2	Down	Day1
GGA2	2609.92	0.408086	0.247455	1.64919	0.0991087	0.899148	GGA2	Up	Day1
GGACT	21.3884	1.18016	0.820647	1.55041	0.121043	0.948427	GGACT	Up	Day1
GGT1	751.337	-0.594977	0.335265	-1.77612	0.0757133	0.838835	GGT1	Down	Day1
GGT7	852.442	0.326178	0.198917	1.63985	0.101036	0.906019	GGT7	Up	Day1
GID8	2198.59	-0.233475	0.161874	-1.44236	0.149202	0.981759	GID8	Down	Day1
GIP	8.87612	0.907968	0.683614	1.34533	0.178519	0.992918	GIP	Up	Day1
GJA3	35.4246	1.21018	0.449277	2.68348	0.00728593	0.32126	GJA3	Up	Day1
GJB7	13.0344	-1.03246	0.641641	-1.59688	0.110293	0.922991	GJB7	Down	Day1
GJD2	157.502	-1.22732	0.55645	-2.26146	0.0237309	0.557316	GJD2	Down	Day1
GLB1L	67.6251	-0.651788	0.444257	-1.46844	0.141985	0.981759	GLB1L	Down	Day1
GLB1L3	268.27	-1.2717	0.368844	-3.43857	0.000584802	0.0764877	GLB1L3	Down	Day1
GLE1	554.803	0.650301	0.152637	4.26039	2.0407e-05	0.00708125	GLE1	Up	Day1
GLRX	596.304	-0.389086	0.264583	-1.47088	0.141323	0.981759	GLRX	Down	Day1
GLT1D1	266.01	0.673988	0.239409	2.81382	0.00489561	0.254812	GLT1D1	Up	Day1
GLTSCR1L	243.021	-0.437243	0.248447	-1.75979	0.0784439	0.847228	GLTSCR1L	Down	Day1
GLUD1	3278.72	-0.378638	0.227115	-1.66716	0.095483	0.892522	GLUD1	Down	Day1
GLYCTK-AS1	7.10498	-1.26882	0.878526	-1.55699	0.119472	0.942637	GLYCTK-AS1	Down	Day1
GMCL1	505.657	0.448806	0.277522	1.61723	0.105829	0.917827	GMCL1	Up	Day1
GNB5	484.228	0.22899	0.162829	1.40634	0.159623	0.982304	GNB5	Up	Day1
GNG11	39.3375	-0.857646	0.500917	-1.70759	0.087713	0.869913	GNG11	Down	Day1
GNG2	828.856	-0.691861	0.475814	-1.46518	0.142872	0.981759	GNG2	Down	Day1
GNG3	106.887	-0.44118	0.27153	-1.62474	0.104217	0.914805	GNG3	Down	Day1
GNL2	3342.45	0.395491	0.220704	1.79191	0.0731478	0.836035	GNL2	Up	Day1
GNPDA1	2253.96	0.303345	0.189265	1.60274	0.108991	0.922991	GNPDA1	Up	Day1
GNPTAB	612.663	-0.474489	0.275097	-1.72501	0.0845259	0.860861	GNPTAB	Down	Day1
GNPTG	739.59	0.301257	0.217871	1.38292	0.16669	0.987193	GNPTG	Up	Day1
GOLGA2	1510.93	0.213097	0.151635	1.40548	0.15988	0.982304	GOLGA2	Up	Day1
GOLGA3	1469.55	0.252818	0.166433	1.519	0.128762	0.962487	GOLGA3	Up	Day1
GORASP1	1082.28	0.436709	0.275943	1.58267	0.113497	0.929716	GORASP1	Up	Day1
GPANK1	717.027	-0.274262	0.20281	-1.35227	0.176288	0.98983	GPANK1	Down	Day1
GPAT4	2920.13	0.328109	0.221374	1.48222	0.138281	0.97881	GPAT4	Up	Day1
GPATCH2L	1464.67	0.664829	0.192109	3.46048	0.000539219	0.0727646	GPATCH2L	Up	Day1
GPATCH3	743.367	0.238615	0.177694	1.34287	0.179313	0.993114	GPATCH3	Up	Day1
GPC4	5843.83	-0.738127	0.420713	-1.75258	0.0796744	0.847228	GPC4	Down	Day1
GPD2	1305.48	-0.420514	0.267256	-1.57331	0.115647	0.933238	GPD2	Down	Day1
GPR108	828.221	0.336	0.17049	1.97085	0.0487406	0.734044	GPR108	Up	Day1
GPR135	22.4176	-0.90554	0.427161	-2.11301	0.0346	0.649308	GPR135	Down	Day1
GPR137	938.364	0.64929	0.319644	2.03123	0.0422315	0.700703	GPR137	Up	Day1
GPR137B	66.9071	0.654084	0.374563	1.74704	0.080631	0.851068	GPR137B	Up	Day1
GPR155	52.0953	0.797912	0.614981	1.30406	0.192214	0.998561	GPR155	Up	Day1
GPR161	476.734	0.655649	0.353293	1.85584	0.0634768	0.808532	GPR161	Up	Day1
GPR162	123.336	-0.617662	0.46254	-1.3446	0.178753	0.992918	GPR162	Down	Day1
GPR176	500.612	-0.463487	0.287953	-1.60916	0.107581	0.920969	GPR176	Down	Day1
GPR27	275.066	-0.47648	0.293511	-1.62236	0.104727	0.914828	GPR27	Down	Day1
GPR3	197.387	0.411446	0.25757	1.59703	0.110258	0.922991	GPR3	Up	Day1
GPR6	9.24736	-1.77446	0.723648	-2.39312	0.016706	0.471775	GPR6	Down	Day1
GPR78	108.837	-1.24163	0.504477	-2.4467	0.0144172	0.440101	GPR78	Down	Day1
GPR83	366.941	2.63687	0.477021	5.50554	3.68032e-08	4.17177e-05	GPR83	Up	Day1
GPRASP1	63.9659	-1.53791	0.537691	-2.87087	0.00409344	0.235138	GPRASP1	Down	Day1
GPRASP2	252.079	-0.832357	0.329118	-2.52877	0.0114464	0.390935	GPRASP2	Down	Day1
GPRC5A	727.344	-1.56836	0.514086	-3.1046	0.00190535	0.160379	GPRC5A	Down	Day1
GPRC5C	895.703	-0.92081	0.378943	-2.43723	0.0148003	0.447805	GPRC5C	Down	Day1
GPRIN2	65.5412	-0.779576	0.360762	-2.15742	0.0309732	0.624032	GPRIN2	Down	Day1
GPRIN3	288.927	-0.835783	0.354371	-2.35483	0.018531	0.496485	GPRIN3	Down	Day1
GPSM3	189.671	-0.494026	0.275427	-1.79998	0.0718638	0.83234	GPSM3	Down	Day1
GRAMD1A	441.304	0.29483	0.222258	1.3268	0.184574	0.99606	GRAMD1A	Up	Day1
GRB7	767.088	-0.632289	0.333984	-1.89276	0.0583896	0.794238	GRB7	Down	Day1
GREB1L	711.785	-1.47235	0.547206	-2.68475	0.00725849	0.32126	GREB1L	Down	Day1
GREM2	442.415	-1.25686	0.496741	-2.54392	0.0109615	0.384672	GREM2	Down	Day1
GRHL1	674.063	-0.822377	0.465359	-1.77953	0.0751522	0.838835	GRHL1	Down	Day1
GRHL3	519.616	-1.21345	0.562471	-2.14076	0.0322935	0.632502	GRHL3	Down	Day1
GRIA1	12.6406	-1.43531	0.777642	-1.84642	0.0648319	0.814736	GRIA1	Down	Day1
GRIK5	476.287	-0.398479	0.302546	-1.31592	0.1882	0.997254	GRIK5	Down	Day1
GRIN2A	35.6135	1.37437	0.771967	1.78592	0.0741119	0.838835	GRIN2A	Up	Day1
GRIN2C	12.3735	1.15641	0.771683	1.5762	0.11498	0.931856	GRIN2C	Up	Day1
GRIN3A	140.608	-0.635995	0.438808	-1.4495	0.147199	0.981759	GRIN3A	Down	Day1
GRINA	2139.73	0.530996	0.209759	2.53189	0.0113449	0.389692	GRINA	Up	Day1
GRK3	493.996	-0.470029	0.325511	-1.44441	0.148625	0.981759	GRK3	Down	Day1
GRP	58.3964	0.773795	0.432154	1.77433	0.0760088	0.838835	GRP	Up	Day1
GRPEL1	1354.23	0.385422	0.217746	1.76999	0.0767289	0.841907	GRPEL1	Up	Day1
GS1-124K5.4	10.1986	-1.02949	0.74173	-1.3514	0.176566	0.98983	GS1-124K5.4	Down	Day1
GSAP	10.4984	-1.685	0.73496	-2.17606	0.0295505	0.610598	GSAP	Down	Day1
GSPT2	685.524	-0.581606	0.199093	-2.92107	0.00348834	0.220961	GSPT2	Down	Day1
GSR	1341.71	0.512521	0.191207	2.68049	0.00735146	0.32126	GSR	Up	Day1
GTF2F1	3807.59	0.267062	0.175661	1.52032	0.128429	0.962487	GTF2F1	Up	Day1
GTF2IP20	142.863	-0.36697	0.254581	-1.44169	0.149389	0.981759	GTF2IP20	Down	Day1
GTF2IRD1	900.141	0.433579	0.204371	2.1216	0.0338714	0.641332	GTF2IRD1	Up	Day1
GTF3A	2022.01	0.529536	0.186524	2.83907	0.00452455	0.245003	GTF3A	Up	Day1
GTSE1-AS1	26.9357	-1.04872	0.641603	-1.64075	0.100849	0.904878	GTSE1-AS1	Down	Day1
GUCA1A	104.527	-1.07601	0.568664	-1.94632	0.0516161	0.750752	GUCA1A	Down	Day1
GUCY1A3	279.657	-0.997432	0.686135	-1.65238	0.0984562	0.8986	GUCY1A3	Down	Day1
GUCY1B3	65.6303	-1.68679	0.57855	-3.00589	0.00264804	0.192413	GUCY1B3	Down	Day1
GUSBP11	168.721	0.395266	0.296099	1.33485	0.181926	0.994694	GUSBP11	Up	Day1
GYG1	568.109	-0.314198	0.24155	-1.30092	0.193285	0.998561	GYG1	Down	Day1
GYG2	2576.07	-0.484677	0.25951	-1.86764	0.0618127	0.802466	GYG2	Down	Day1
GYS1	3031.26	0.379947	0.226858	1.67502	0.0939304	0.891763	GYS1	Up	Day1
H1F0	4454.77	0.540827	0.210395	2.57083	0.0101454	0.375005	H1F0	Up	Day1
H2AFY	7111.57	0.314328	0.215669	1.45753	0.14497	0.981759	H2AFY	Up	Day1
H6PD	609.649	0.463786	0.287409	1.61452	0.106416	0.918067	H6PD	Up	Day1
HAAO	125.788	-0.564379	0.327425	-1.72392	0.0847229	0.861054	HAAO	Down	Day1
HAGHL	307.135	0.659403	0.400038	1.64958	0.0990299	0.899148	HAGHL	Up	Day1
HAND1	14047.6	-0.908807	0.364962	-2.49975	0.0124282	0.408738	HAND1	Down	Day1
HAND2	843.359	-0.86567	0.667462	-1.3155	0.188342	0.997254	HAND2	Down	Day1
HAPLN1	4715.81	0.979006	0.459001	2.15484	0.0311742	0.625065	HAPLN1	Up	Day1
HAPLN3	742.99	-0.362738	0.237806	-1.52519	0.127213	0.958777	HAPLN3	Down	Day1
HAS2	3319.71	-1.09234	0.462836	-2.35335	0.0186051	0.497394	HAS2	Down	Day1
HAUS1	1144.51	0.267843	0.202128	1.3251	0.185136	0.99606	HAUS1	Up	Day1
HAUS4	971.664	-0.34119	0.16758	-2.03595	0.0417555	0.698031	HAUS4	Down	Day1
HAUS7	662.921	0.302876	0.222572	1.36074	0.173596	0.989522	HAUS7	Up	Day1
HCFC2	65.1854	-0.591618	0.413635	-1.43491	0.151312	0.982304	HCFC2	Down	Day1
HCN4	340.648	-0.62257	0.281024	-2.21456	0.0267903	0.585495	HCN4	Down	Day1
HCRTR2	52.13	2.03333	0.664356	2.96457	0.00303103	0.202933	HCRTR2	Up	Day1
HDAC4	504.449	0.55534	0.400897	1.3854	0.165929	0.985666	HDAC4	Up	Day1
HDDC2	1798.08	0.365219	0.219177	1.6663	0.0956529	0.892867	HDDC2	Up	Day1
HDX	125.096	-0.849356	0.403509	-2.10523	0.0352716	0.654005	HDX	Down	Day1
HEATR3	570.464	0.326164	0.202715	1.60887	0.107644	0.920969	HEATR3	Up	Day1
HECA	253.665	-0.536064	0.232469	-2.30682	0.0210647	0.525166	HECA	Down	Day1
HECTD1	2795.81	0.321174	0.215081	1.49328	0.135365	0.974288	HECTD1	Up	Day1
HECTD3	1467.17	0.362461	0.233638	1.55158	0.120763	0.947549	HECTD3	Up	Day1
HECTD4	330.94	1.29076	0.39551	3.26472	0.00109574	0.11572	HECTD4	Up	Day1
HEG1	1475.6	-0.470339	0.359078	-1.30998	0.190203	0.997373	HEG1	Down	Day1
HELB	48.096	-0.63484	0.344978	-1.83764	0.0661157	0.818176	HELB	Down	Day1
HERC3	170.66	0.789817	0.366345	2.15184	0.0314096	0.626094	HERC3	Up	Day1
HERC5	433.781	-0.659606	0.349563	-1.88685	0.0591808	0.795714	HERC5	Down	Day1
HERC6	153.762	-0.843466	0.410322	-2.05432	0.0399451	0.69023	HERC6	Down	Day1
HES2	15.6063	1.13755	0.717693	1.59304	0.111152	0.922991	HES2	Up	Day1
HES6	1501.43	0.702068	0.376298	1.86427	0.062284	0.803502	HES6	Up	Day1
HES7	35.3381	2.9875	0.779464	3.79103	0.000150021	0.0292412	HES7	Up	Day1
HEYL	27.7174	0.709671	0.45745	1.54553	0.122218	0.949328	HEYL	Up	Day1
HHIPL2	86.5089	1.34322	0.641954	2.09852	0.0358588	0.656024	HHIPL2	Up	Day1
HHLA1	2852.97	-0.687032	0.370047	-1.85352	0.0638083	0.808532	HHLA1	Down	Day1
HIP1	1759.18	-0.346099	0.207	-1.67189	0.0945464	0.892522	HIP1	Down	Day1
HIP1R	765.843	0.473621	0.286891	1.65079	0.0987824	0.899022	HIP1R	Up	Day1
HIST1H2BE	14.0135	1.0251	0.762604	1.33427	0.182114	0.994694	HIST1H2BE	Up	Day1
HIST1H3D	8.02555	2.60899	0.956952	3.37016	0.000751248	0.089954	HIST1H3D	Up	Day1
HIST2H2AA4	122.051	1.36823	0.931756	1.46627	0.142574	0.981759	HIST2H2AA4	Up	Day1
HJURP	2014.49	0.292282	0.216912	1.34747	0.17783	0.992337	HJURP	Up	Day1
HK1	8118.2	-0.46814	0.183953	-2.54487	0.0109317	0.384672	HK1	Down	Day1
HKDC1	42.4151	-1.4374	0.74596	-2.00145	0.0453444	0.716534	HKDC1	Down	Day1
HKR1	844.991	0.496539	0.199	2.49522	0.012588	0.40944	HKR1	Up	Day1
HLA-DPA1	68.7056	0.742602	0.413302	1.79682	0.0723639	0.83447	HLA-DPA1	Up	Day1
HLA-DPB1	428.696	-0.285225	0.192696	-1.4802	0.13882	0.97881	HLA-DPB1	Down	Day1
HLA-DQB1-AS1	9.24797	-0.905986	0.666383	-1.33429	0.18211	0.994694	HLA-DQB1-AS1	Down	Day1
HLA-DRB6	23.852	0.790769	0.888647	1.38673	0.165523	0.985604	HLA-DRB6	Up	Day1
HLA-E	2515.55	0.412039	0.252271	1.63334	0.102397	0.909793	HLA-E	Up	Day1
HLA-L	28.8234	-1.13846	0.503422	-2.268	0.023329	0.553178	HLA-L	Down	Day1
HMGB2	6579.8	-0.299861	0.208075	-1.44113	0.149547	0.981759	HMGB2	Down	Day1
HMGN2	12091.8	-0.31306	0.186025	-1.68287	0.0924003	0.884545	HMGN2	Down	Day1
HMGXB3	1437.26	0.3007	0.16926	1.77664	0.075627	0.838835	HMGXB3	Up	Day1
HNF1B	12.3029	1.14999	0.809983	1.48506	0.137528	0.97881	HNF1B	Up	Day1
HNRNPDL	8361.22	-0.43066	0.304467	-1.41484	0.157115	0.982304	HNRNPDL	Down	Day1
HOMER3	705.659	0.433613	0.334026	1.30062	0.193387	0.998561	HOMER3	Up	Day1
HOPX	96.1871	-1.07926	0.707311	-1.74621	0.0807742	0.851068	HOPX	Down	Day1
HOTAIRM1	190.816	2.44837	0.414123	5.88219	4.04871e-09	6.2582e-06	HOTAIRM1	Up	Day1
HOXA-AS2	26.2816	3.38693	0.865246	3.4952	0.000473703	0.0671198	HOXA-AS2	Up	Day1
HOXA1	327.942	2.60985	0.819471	2.99231	0.00276879	0.194536	HOXA1	Up	Day1
HOXA10	486.625	1.99575	0.708857	2.96326	0.00304396	0.202967	HOXA10	Up	Day1
HOXA10-AS	58.8463	1.50065	0.832087	2.17732	0.0294566	0.610598	HOXA10-AS	Up	Day1
HOXA2	18.8016	2.45336	0.727666	3.22333	0.00126708	0.12311	HOXA2	Up	Day1
HOXA3	77.552	4.00771	0.780951	4.95561	7.21055e-07	0.000557277	HOXA3	Up	Day1
HOXA4	7.00767	1.47541	0.955205	1.73178	0.0833126	0.858502	HOXA4	Up	Day1
HOXA5	60.6662	1.79735	0.778053	2.48731	0.0128715	0.411096	HOXA5	Up	Day1
HOXA7	69.4603	0.865143	0.86722	1.52388	0.127538	0.959952	HOXA7	Up	Day1
HOXB-AS1	32.6907	1.41348	0.733182	2.07788	0.0377204	0.671622	HOXB-AS1	Up	Day1
HOXB-AS4	5.81337	1.6757	0.806139	1.99448	0.0460999	0.721766	HOXB-AS4	Up	Day1
HOXB1	112.718	2.36682	0.620351	3.79143	0.000149782	0.0292412	HOXB1	Up	Day1
HOXB13	107.248	1.47765	0.538178	2.71784	0.00657092	0.300423	HOXB13	Up	Day1
HOXB2	711.107	2.14913	0.477919	4.55723	5.1833e-06	0.00240839	HOXB2	Up	Day1
HOXB3	404.761	3.12982	0.629141	5.10763	3.26233e-07	0.000291944	HOXB3	Up	Day1
HOXB4	118.119	4.0502	0.674755	5.26234	1.42231e-07	0.000134353	HOXB4	Up	Day1
HOXB5	218.164	1.98953	0.624781	3.28225	0.00102981	0.110125	HOXB5	Up	Day1
HOXB6	1387.56	2.48251	0.536728	4.68173	2.84461e-06	0.00166783	HOXB6	Up	Day1
HOXB7	102.017	1.72539	0.601771	2.96675	0.00300964	0.202933	HOXB7	Up	Day1
HOXB8	348.259	1.63111	0.646289	2.65577	0.00791279	0.333849	HOXB8	Up	Day1
HOXB9	1049.89	0.970191	0.436038	2.22352	0.0261808	0.58038	HOXB9	Up	Day1
HOXC13-AS	15.3899	1.434	0.853942	1.73098	0.0834549	0.858502	HOXC13-AS	Up	Day1
HOXC4	79.809	0.979513	0.832304	1.33101	0.183185	0.99606	HOXC4	Up	Day1
HOXD13	77.5353	1.36152	0.742654	1.86383	0.0623458	0.803689	HOXD13	Up	Day1
HOXD3	7.98161	1.42471	0.900367	1.58955	0.111935	0.925249	HOXD3	Up	Day1
HPCAL1	427.209	0.424715	0.295344	1.43832	0.150343	0.982304	HPCAL1	Up	Day1
HPSE	157.026	-0.630528	0.374216	-1.68516	0.091958	0.884545	HPSE	Down	Day1
HRH1	10.4692	-1.09329	0.76908	-1.44467	0.14855	0.981759	HRH1	Down	Day1
HRK	77.4675	-0.823902	0.432292	-1.89701	0.0578273	0.791841	HRK	Down	Day1
HS3ST1	641.861	1.25529	0.69192	1.81499	0.0695249	0.826623	HS3ST1	Up	Day1
HS3ST3B1	528.948	-0.420807	0.309206	-1.36048	0.173678	0.989522	HS3ST3B1	Down	Day1
HS3ST5	97.9423	-1.33592	0.501481	-2.66312	0.00774202	0.328741	HS3ST5	Down	Day1
HS6ST1	3725.81	-0.440679	0.267376	-1.64842	0.0992672	0.899148	HS6ST1	Down	Day1
HS6ST3	46.3706	-0.672858	0.449834	-1.49471	0.134989	0.973791	HS6ST3	Down	Day1
HSD17B4	4319.08	0.36273	0.179909	2.01616	0.043783	0.708318	HSD17B4	Up	Day1
HSD17B7	693.653	0.420121	0.29907	1.40464	0.160127	0.982304	HSD17B7	Up	Day1
HSD17B7P2	17.6638	1.0574	0.51941	2.0327	0.0420831	0.700319	HSD17B7P2	Up	Day1
HSDL1	914.772	0.421033	0.216571	1.9441	0.0518838	0.751668	HSDL1	Up	Day1
HSF2	337.115	0.572933	0.327777	1.74854	0.0803706	0.851068	HSF2	Up	Day1
HSPA1A	2621.22	0.497564	0.327433	1.51912	0.128732	0.962487	HSPA1A	Up	Day1
HSPA1B	3933.34	0.602836	0.374874	1.60732	0.107985	0.922187	HSPA1B	Up	Day1
HSPA4L	93.3532	0.772959	0.477036	1.61596	0.106102	0.918067	HSPA4L	Up	Day1
HSPA8P15	6.11332	-1.05819	0.868847	-1.50037	0.133517	0.973079	HSPA8P15	Down	Day1
HSPB7	10.7785	-2.45431	0.885542	-2.87694	0.0040155	0.235138	HSPB7	Down	Day1
HSPE1-MOB4	180.74	0.368114	0.261214	1.40881	0.158892	0.982304	HSPE1-MOB4	Up	Day1
HTR2C	7.05863	-1.2523	0.803371	-1.47336	0.140654	0.981759	HTR2C	Down	Day1
HTR3A	40.5105	-1.10338	0.448271	-2.45292	0.0141701	0.434899	HTR3A	Down	Day1
HTR7P1	109.458	-0.992808	0.370669	-2.6788	0.00738863	0.321302	HTR7P1	Down	Day1
HTRA1	441.468	-0.512691	0.37594	-1.36453	0.172402	0.989522	HTRA1	Down	Day1
HUNK	1196	0.654052	0.283019	2.31126	0.0208183	0.522855	HUNK	Up	Day1
HYAL2	2289.91	0.274605	0.198798	1.38136	0.16717	0.988656	HYAL2	Up	Day1
ICAM4	18.8605	0.759559	0.521385	1.45582	0.145441	0.981759	ICAM4	Up	Day1
ICE2	805.386	0.423878	0.254909	1.66287	0.0963383	0.89311	ICE2	Up	Day1
ID1	15769.1	-0.735275	0.273654	-2.68622	0.00722647	0.32126	ID1	Down	Day1
ID3	13970.5	-0.421877	0.147272	-2.8645	0.00417671	0.237824	ID3	Down	Day1
ID4	2514.55	-0.75479	0.319365	-2.36261	0.0181468	0.490028	ID4	Down	Day1
IDH2	2374.08	0.560489	0.225472	2.48631	0.0129075	0.411096	IDH2	Up	Day1
IDO1	59.6653	-0.726239	0.552567	-1.30531	0.191788	0.998561	IDO1	Down	Day1
IER5L	836.643	-0.420073	0.302239	-1.38984	0.164577	0.984002	IER5L	Down	Day1
IFT74	188.741	0.556811	0.323568	1.72081	0.0852855	0.862684	IFT74	Up	Day1
IGDCC4	159.382	-1.55878	0.494766	-3.15028	0.00163114	0.146722	IGDCC4	Down	Day1
IGF1	341.997	1.02238	0.771303	1.52464	0.12735	0.959385	IGF1	Up	Day1
IGF2BP1	11716	0.453781	0.326661	1.38911	0.1648	0.98445	IGF2BP1	Up	Day1
IGF2BP3	2231.92	-0.35819	0.212673	-1.68443	0.092098	0.884545	IGF2BP3	Down	Day1
IGFBP3	14685.8	-0.807819	0.4635	-1.76244	0.0779956	0.846056	IGFBP3	Down	Day1
IGFBP4	3924.59	0.430373	0.298457	1.44156	0.149428	0.981759	IGFBP4	Up	Day1
IGFBP7	1574.28	0.671939	0.466559	1.44557	0.148298	0.981759	IGFBP7	Up	Day1
IGFLR1	60.3806	-0.590043	0.399161	-1.47938	0.139038	0.97881	IGFLR1	Down	Day1
IGHMBP2	385.647	0.413029	0.204032	2.02432	0.0429374	0.704016	IGHMBP2	Up	Day1
IGSF8	1469.17	-0.459018	0.248766	-1.84488	0.0650548	0.815593	IGSF8	Down	Day1
IKBKB	565.366	0.315525	0.212382	1.48566	0.137369	0.97881	IKBKB	Up	Day1
IL10	8.06013	3.17708	0.95939	2.89075	0.00384328	0.232553	IL10	Up	Day1
IL11	130.407	-1.75189	0.461281	-3.81298	0.000137304	0.0277926	IL11	Down	Day1
IL11RA	139.973	-0.575351	0.356874	-1.61221	0.106917	0.920899	IL11RA	Down	Day1
IL17D	117.494	-0.811012	0.576739	-1.41779	0.156253	0.982304	IL17D	Down	Day1
IL17RC	367.56	-0.554223	0.280713	-1.9747	0.0483019	0.733283	IL17RC	Down	Day1
IL17RE	111.263	-0.837593	0.3855	-2.17479	0.0296455	0.610598	IL17RE	Down	Day1
IL18R1	5.02259	-1.2664	0.946391	-1.34436	0.178833	0.992918	IL18R1	Down	Day1
IL2RB	81.1214	-0.755428	0.551684	-1.37663	0.168628	0.989522	IL2RB	Down	Day1
IL6	37.4746	-1.054	0.749936	-1.44182	0.149354	0.981759	IL6	Down	Day1
IL6R	860.082	1.22399	0.473487	2.59781	0.00938206	0.360912	IL6R	Up	Day1
ILDR2	32.6185	2.4495	0.795067	3.03114	0.00243633	0.180331	ILDR2	Up	Day1
ILF3-AS1	438.579	-0.452895	0.163056	-2.77746	0.00547861	0.272091	ILF3-AS1	Down	Day1
ILVBL	1581.04	0.366951	0.241024	1.52238	0.127913	0.961201	ILVBL	Up	Day1
IMP4	2760.68	0.345845	0.221238	1.56322	0.118002	0.938354	IMP4	Up	Day1
IMPDH1	1628.85	0.731733	0.256604	2.85186	0.00434639	0.239461	IMPDH1	Up	Day1
INF2	1165.39	0.586354	0.249276	2.35233	0.0186562	0.497977	INF2	Up	Day1
INHA	37.5131	-1.6174	0.63676	-2.59564	0.00944159	0.362382	INHA	Down	Day1
INHBB	30.8768	1.8838	0.632882	2.92508	0.00344372	0.219302	INHBB	Up	Day1
INPP1	86.8698	-0.725502	0.353163	-2.05511	0.0398684	0.689716	INPP1	Down	Day1
INPP4B	17.6277	1.00797	0.718617	1.44333	0.148927	0.981759	INPP4B	Up	Day1
INPP5D	98.5164	0.743375	0.530094	1.39525	0.162939	0.982728	INPP5D	Up	Day1
INPPL1	3722.34	0.411725	0.24215	1.70037	0.0890616	0.874384	INPPL1	Up	Day1
INSIG2	144.267	-0.744566	0.43235	-1.72305	0.0848788	0.861901	INSIG2	Down	Day1
INTS10	982.208	0.486596	0.232255	2.09512	0.0361607	0.657891	INTS10	Up	Day1
INTS4	795.985	-0.242298	0.132147	-1.83366	0.0667044	0.819374	INTS4	Down	Day1
INTS6-AS1	16.8182	-1.15399	0.640767	-1.78504	0.0742548	0.838835	INTS6-AS1	Down	Day1
INTS6L	116.011	-0.785773	0.503662	-1.56288	0.118081	0.938354	INTS6L	Down	Day1
IP6K3	25.1879	-1.41116	0.9207	-2.00725	0.0447229	0.714807	IP6K3	Down	Day1
IPO11	1150.89	0.339124	0.216434	1.56694	0.117129	0.93672	IPO11	Up	Day1
IPO5P1	226.54	-0.64847	0.440235	-1.4726	0.140858	0.981759	IPO5P1	Down	Day1
IQSEC3	23.264	-1.01495	0.749582	-1.32635	0.184725	0.99606	IQSEC3	Down	Day1
IRS1	2372.19	0.429587	0.258541	1.66182	0.0965491	0.89311	IRS1	Up	Day1
IRX6	502.817	0.638921	0.506384	1.33091	0.18322	0.99606	IRX6	Up	Day1
ISLR2	16.5404	1.45332	0.602024	2.40013	0.0163894	0.466003	ISLR2	Up	Day1
ISM1	847.468	0.777543	0.452952	1.71852	0.0857011	0.862684	ISM1	Up	Day1
IST1	3611.2	0.211028	0.110217	1.91467	0.055535	0.775893	IST1	Up	Day1
ISY1-RAB43	495.623	0.549604	0.389353	1.41153	0.158088	0.982304	ISY1-RAB43	Up	Day1
ITCH	293.236	0.772692	0.335548	2.30364	0.0212431	0.527295	ITCH	Up	Day1
ITFG1	721.575	-0.352919	0.253826	-1.39071	0.164312	0.983936	ITFG1	Down	Day1
ITGA2	108.73	-0.898695	0.503714	-1.79245	0.0730605	0.836035	ITGA2	Down	Day1
ITGA9	1556.39	-0.874948	0.373758	-2.34834	0.0188574	0.499987	ITGA9	Down	Day1
ITGAM	82.9239	1.36758	0.787504	1.72942	0.0837344	0.85905	ITGAM	Up	Day1
ITGAV	2119.34	-0.544713	0.36812	-1.48078	0.138664	0.97881	ITGAV	Down	Day1
ITGB6	84.9119	-1.69592	0.888832	-2.41783	0.0156132	0.454575	ITGB6	Down	Day1
ITGB7	8.85958	-1.156	0.732561	-1.54516	0.122307	0.949369	ITGB7	Down	Day1
ITIH4	21.0963	-1.22767	0.697768	-1.77589	0.0757504	0.838835	ITIH4	Down	Day1
ITLN2	213.45	0.617913	0.343752	1.80488	0.0710931	0.82681	ITLN2	Up	Day1
ITM2A	260.246	-0.660636	0.377091	-1.75051	0.0800307	0.84994	ITM2A	Down	Day1
ITPRIPL1	309.32	0.317975	0.230165	1.38144	0.167143	0.988656	ITPRIPL1	Up	Day1
JAK3	36.2746	-0.636006	0.403955	-1.57366	0.115567	0.933238	JAK3	Down	Day1
JAKMIP2	330.92	-0.656384	0.426598	-1.53758	0.124152	0.954751	JAKMIP2	Down	Day1
JARID2	2719.24	-0.781308	0.228066	-3.42566	0.000613297	0.0796021	JARID2	Down	Day1
JMJD1C	698.821	-0.698222	0.418975	-1.66513	0.0958875	0.892867	JMJD1C	Down	Day1
JMY	284.232	-0.516251	0.290099	-1.77956	0.0751477	0.838835	JMY	Down	Day1
JPH4	671.071	-0.871824	0.463418	-1.88062	0.0600235	0.797808	JPH4	Down	Day1
JPX	85.355	0.729669	0.55788	1.30931	0.190429	0.997373	JPX	Up	Day1
JUN	262.42	-1.03862	0.487567	-2.13411	0.0328335	0.634395	JUN	Down	Day1
KALRN	893.056	-1.70563	0.374186	-4.56686	4.95094e-06	0.00240517	KALRN	Down	Day1
KANK4	1040.21	0.830223	0.480419	1.74068	0.0817393	0.852123	KANK4	Up	Day1
KANSL3	1229.15	0.251136	0.167057	1.50336	0.132747	0.973079	KANSL3	Up	Day1
KAT2A	1305.98	0.288345	0.145287	1.98461	0.0471877	0.727685	KAT2A	Up	Day1
KAT7	3958.46	-1.21037	0.32953	-3.67092	0.000241681	0.0406861	KAT7	Down	Day1
KBTBD7	404.23	-0.37064	0.190624	-1.94418	0.0518743	0.751668	KBTBD7	Down	Day1
KBTBD8	305.952	0.729424	0.394845	1.84463	0.065092	0.815593	KBTBD8	Up	Day1
KCNA5	64.6459	0.764942	0.496134	1.51893	0.12878	0.962487	KCNA5	Up	Day1
KCNAB1	20.7432	-1.16228	0.679084	-1.69611	0.0898656	0.879515	KCNAB1	Down	Day1
KCNAB3	23.0071	1.07695	0.681935	1.59881	0.109864	0.922991	KCNAB3	Up	Day1
KCNC1	31.028	1.41155	0.620062	2.33628	0.0194766	0.508979	KCNC1	Up	Day1
KCNE3	89.8984	-1.05122	0.44164	-2.38441	0.0171065	0.476043	KCNE3	Down	Day1
KCNF1	18.8802	-1.07477	0.458228	-2.32818	0.0199028	0.513324	KCNF1	Down	Day1
KCNG3	115.726	-0.505768	0.313992	-1.60877	0.107667	0.920969	KCNG3	Down	Day1
KCNH5	81.075	-0.821226	0.599412	-1.35703	0.174772	0.989522	KCNH5	Down	Day1
KCNJ8	59.3226	-0.788689	0.96183	-2.36741	0.0179129	0.48758	KCNJ8	Down	Day1
KCNK13	368.753	-1.3083	0.456493	-2.86408	0.00418216	0.237824	KCNK13	Down	Day1
KCNMB4	621.073	-0.484234	0.229528	-2.10922	0.0349256	0.652058	KCNMB4	Down	Day1
KCNN1	50.8965	0.929622	0.654105	1.41302	0.157649	0.982304	KCNN1	Up	Day1
KCNS3	209.954	-0.540735	0.360727	-1.4983	0.134056	0.973079	KCNS3	Down	Day1
KCP	169.832	0.609837	0.416806	1.46413	0.143158	0.981759	KCP	Up	Day1
KCTD13	303.977	0.613278	0.273064	2.2463	0.0246845	0.567176	KCTD13	Up	Day1
KCTD8	58.6661	-0.544898	0.397688	-1.3678	0.171374	0.989522	KCTD8	Down	Day1
KDM3B	4220.64	-0.260664	0.16063	-1.62281	0.104629	0.914805	KDM3B	Down	Day1
KDM4A	2079.54	-0.264995	0.178251	-1.48663	0.137111	0.97881	KDM4A	Down	Day1
KDM5A	1242.81	0.363948	0.272145	1.33735	0.181108	0.993972	KDM5A	Up	Day1
KDM5B	954.044	-0.617514	0.308078	-2.00442	0.0450246	0.71599	KDM5B	Down	Day1
KEL	133.253	-1.12709	0.446278	-2.51419	0.0119307	0.39776	KEL	Down	Day1
KIAA0196	1158.56	0.594764	0.24933	2.38543	0.017059	0.476043	KIAA0196	Up	Day1
KIAA0319L	1140.22	-0.453422	0.172766	-2.62454	0.00867657	0.349592	KIAA0319L	Down	Day1
KIAA0513	290.143	0.43856	0.303655	1.44441	0.148623	0.981759	KIAA0513	Up	Day1
KIAA0895	39.5489	1.6629	0.638477	2.63599	0.00838922	0.344743	KIAA0895	Up	Day1
KIAA1024	114.462	0.828409	0.467278	1.78673	0.0739805	0.838594	KIAA1024	Up	Day1
KIAA1147	717.292	-0.417795	0.202607	-2.06165	0.0392411	0.687143	KIAA1147	Down	Day1
KIAA1211	393.817	0.799385	0.477593	1.67573	0.0937905	0.891763	KIAA1211	Up	Day1
KIAA1211L	34.4762	1.71711	0.733948	2.24335	0.0248741	0.567771	KIAA1211L	Up	Day1
KIAA1324	25.9571	1.36765	0.541359	2.52383	0.0116085	0.392107	KIAA1324	Up	Day1
KIAA1456	204.477	0.876812	0.425556	2.05834	0.0395573	0.687847	KIAA1456	Up	Day1
KIAA1524	1140.7	0.588071	0.310416	1.89446	0.0581641	0.794168	KIAA1524	Up	Day1
KIAA1755	9.21196	0.928189	0.615641	1.4771	0.139648	0.97881	KIAA1755	Up	Day1
KIAA2013	2436.67	0.370062	0.25688	1.44071	0.149667	0.981787	KIAA2013	Up	Day1
KIF21A	570.596	-0.538882	0.357679	-1.50619	0.13202	0.972166	KIF21A	Down	Day1
KIF21B	508.985	0.904203	0.417794	2.16416	0.0304523	0.620096	KIF21B	Up	Day1
KIF3A	408.552	0.559736	0.401316	1.39626	0.162635	0.982728	KIF3A	Up	Day1
KIF5A	176.741	-0.665734	0.494573	-1.34586	0.178347	0.992918	KIF5A	Down	Day1
KIF7	1050.6	0.647931	0.257189	2.51895	0.0117704	0.394738	KIF7	Up	Day1
KIF9	244.101	0.389957	0.259559	1.50265	0.132931	0.973079	KIF9	Up	Day1
KIFC2	145.101	0.564398	0.39353	1.43422	0.151508	0.982304	KIFC2	Up	Day1
KIRREL	2486.59	-0.408541	0.293626	-1.39167	0.164022	0.983729	KIRREL	Down	Day1
KLC2	2043.8	0.339332	0.196047	1.73097	0.0834577	0.858502	KLC2	Up	Day1
KLF13	2074.99	0.495459	0.214183	2.31344	0.0206983	0.522396	KLF13	Up	Day1
KLF15	210.577	0.872727	0.374844	2.35461	0.0185419	0.496485	KLF15	Up	Day1
KLF3	797.55	-0.298673	0.199692	-1.49612	0.134623	0.973079	KLF3	Down	Day1
KLHDC2	918.622	-0.437359	0.171277	-2.55354	0.0106635	0.380496	KLHDC2	Down	Day1
KLHDC7A	144.149	-1.6017	0.441759	-3.62515	0.000288796	0.0458915	KLHDC7A	Down	Day1
KLHDC8A	121.594	-1.44773	0.51531	-2.81447	0.00488573	0.254812	KLHDC8A	Down	Day1
KLHL14	45.7164	-1.33077	0.526798	-2.49364	0.012644	0.40944	KLHL14	Down	Day1
KLHL21	1723.15	0.430362	0.304571	1.41295	0.15767	0.982304	KLHL21	Up	Day1
KLHL23	734.469	0.36423	0.210274	1.73231	0.0832184	0.858502	KLHL23	Up	Day1
KLHL3	154.902	-0.61941	0.377643	-1.63962	0.101083	0.906019	KLHL3	Down	Day1
KLHL4	261.618	-0.98261	0.526133	-1.87346	0.0610055	0.800669	KLHL4	Down	Day1
KLRB1	22.0546	-1.33633	0.881919	-1.93952	0.0524377	0.755591	KLRB1	Down	Day1
KPNA2	11127.1	-0.515927	0.321148	-1.60654	0.108156	0.922387	KPNA2	Down	Day1
KRBA1	437.272	0.355147	0.273362	1.30084	0.193312	0.998561	KRBA1	Up	Day1
KREMEN1	465.704	0.388272	0.292301	1.32845	0.184028	0.99606	KREMEN1	Up	Day1
KRT17P1	11.9205	-1.50396	0.767161	-2.00872	0.0445663	0.713523	KRT17P1	Down	Day1
KRT17P3	11.1138	-0.966122	0.877672	-1.5657	0.11742	0.936887	KRT17P3	Down	Day1
KRT17P6	16.4376	-1.14391	0.634241	-1.80648	0.070844	0.82681	KRT17P6	Down	Day1
KRT18	35842.2	-0.406477	0.291286	-1.39576	0.162787	0.982728	KRT18	Down	Day1
KRT38	6.55284	4.17672	0.933955	3.97239	7.11562e-05	0.0172838	KRT38	Up	Day1
KRT7	4173.77	-1.133	0.543234	-2.13443	0.032808	0.634395	KRT7	Down	Day1
KRT80	139.793	-1.08882	0.679327	-1.65134	0.0986699	0.899022	KRT80	Down	Day1
KYAT1	150.475	0.524344	0.372833	1.40644	0.159594	0.982304	KYAT1	Up	Day1
L3MBTL4	22.5484	-0.872715	0.422892	-2.06227	0.039182	0.686816	L3MBTL4	Down	Day1
LA16c-380H5.5	17.096	-1.58325	0.543229	-2.89087	0.00384171	0.232553	LA16c-380H5.5	Down	Day1
LA16c-60D12.1	17.7682	-0.940449	0.536971	-1.7447	0.0810374	0.851068	LA16c-60D12.1	Down	Day1
LACTB	530.576	-0.512178	0.28979	-1.76818	0.0770313	0.843017	LACTB	Down	Day1
LAMA4	1200.36	0.79733	0.476705	1.67002	0.0949158	0.892522	LAMA4	Up	Day1
LAMC1	8794.72	0.447928	0.208419	2.14932	0.0316093	0.627866	LAMC1	Up	Day1
LAPTM5	11.898	1.48673	0.742825	2.05357	0.0400177	0.690299	LAPTM5	Up	Day1
LARP7	1259.85	-0.608934	0.380624	-1.59824	0.10999	0.922991	LARP7	Down	Day1
LATS2	675.561	-0.553643	0.239211	-2.31466	0.0206314	0.522396	LATS2	Down	Day1
LAYN	84.1173	0.98046	0.465913	2.09413	0.0362483	0.658305	LAYN	Up	Day1
LBH	6835.45	0.449623	0.341936	1.3162	0.188106	0.997254	LBH	Up	Day1
LCTL	50.8099	-0.925145	0.378809	-2.43758	0.0147859	0.447805	LCTL	Down	Day1
LDLRAD3	635.099	0.456122	0.242973	1.87738	0.060466	0.799564	LDLRAD3	Up	Day1
LECT1	969.839	-0.512465	0.288658	-1.77431	0.0760114	0.838835	LECT1	Down	Day1
LEFTY1	392.993	-1.75776	0.623674	-2.90007	0.00373074	0.23042	LEFTY1	Down	Day1
LGALS12	15.0198	-2.22646	0.59695	-3.66676	0.00024564	0.0409472	LGALS12	Down	Day1
LGALS9	25.9932	-1.08997	0.70234	-1.61995	0.105244	0.916128	LGALS9	Down	Day1
LGR4	1521.61	-0.485959	0.234878	-2.06946	0.0385027	0.68123	LGR4	Down	Day1
LGR5	100.717	0.996254	0.647484	1.51013	0.131009	0.969263	LGR5	Up	Day1
LHFP	798.896	-0.624546	0.302664	-2.06526	0.0388983	0.684439	LHFP	Down	Day1
LIAS	154.527	-0.476938	0.281918	-1.69148	0.0907461	0.881534	LIAS	Down	Day1
LIMA1	2459.4	0.903911	0.398052	2.27182	0.0230974	0.550807	LIMA1	Up	Day1
LIMD1	577.79	0.387882	0.184554	2.10179	0.0355717	0.655845	LIMD1	Up	Day1
LIN28A	21263.9	-0.24809	0.165787	-1.49641	0.134547	0.973079	LIN28A	Down	Day1
LINC00092	16.9433	-1.24954	0.721738	-1.82964	0.0673037	0.819746	LINC00092	Down	Day1
LINC00176	23.3418	-1.72438	0.733777	-2.46572	0.0136738	0.423489	LINC00176	Down	Day1
LINC00265	52.2488	-0.942012	0.496075	-1.89943	0.057508	0.791029	LINC00265	Down	Day1
LINC00346	6.96416	-0.996457	0.813953	-1.31504	0.188496	0.997254	LINC00346	Down	Day1
LINC00371	203.62	-0.658498	0.435099	-1.50918	0.131252	0.969874	LINC00371	Down	Day1
LINC00526	114.289	0.44334	0.239267	1.85199	0.0640266	0.808898	LINC00526	Up	Day1
LINC00638	31.2953	0.761886	0.417579	1.83153	0.0670222	0.819374	LINC00638	Up	Day1
LINC00665	723.993	0.246532	0.187534	1.3146	0.188645	0.997254	LINC00665	Up	Day1
LINC00672	29.8853	-0.781954	0.438967	-1.78179	0.0747839	0.838835	LINC00672	Down	Day1
LINC00678	404.866	-1.30389	0.425409	-3.05073	0.00228285	0.177239	LINC00678	Down	Day1
LINC00683	10.5122	1.44592	0.923159	1.96591	0.0493086	0.738297	LINC00683	Up	Day1
LINC00869	130.317	-0.629998	0.395484	-1.59046	0.111731	0.924327	LINC00869	Down	Day1
LINC00884	3.98761	1.53685	0.816112	1.94453	0.0518316	0.751668	LINC00884	Up	Day1
LINC00887	105.564	-0.436452	0.272504	-1.60125	0.109322	0.922991	LINC00887	Down	Day1
LINC00894	26.6649	-1.16141	0.664862	-1.73758	0.0822844	0.855707	LINC00894	Down	Day1
LINC00908	9.97071	1.92463	0.814549	2.25314	0.0242505	0.561759	LINC00908	Up	Day1
LINC00936	145.903	0.630434	0.365957	1.73123	0.0834099	0.858502	LINC00936	Up	Day1
LINC00960	78.6709	0.632578	0.329309	1.92627	0.0540707	0.764303	LINC00960	Up	Day1
LINC00961	11.6276	-2.08924	0.715251	-2.8035	0.00505517	0.262052	LINC00961	Down	Day1
LINC00974	7.63875	2.5093	0.92345	2.8751	0.00403898	0.235138	LINC00974	Up	Day1
LINC00997	21.9164	-0.648713	0.484898	-1.33456	0.182021	0.994694	LINC00997	Down	Day1
LINC01011	55.708	-0.478646	0.343033	-1.39295	0.163636	0.982728	LINC01011	Down	Day1
LINC01097	13.8176	-1.11673	0.498513	-2.21955	0.026449	0.581776	LINC01097	Down	Day1
LINC01116	11.7627	0.960918	0.60055	1.60871	0.10768	0.920969	LINC01116	Up	Day1
LINC01124	65.9244	1.54512	0.38233	4.01872	5.85159e-05	0.0150749	LINC01124	Up	Day1
LINC01128	160.434	0.66365	0.443718	1.49636	0.134559	0.973079	LINC01128	Up	Day1
LINC01137	20.214	-1.05715	0.580562	-1.80509	0.0710606	0.82681	LINC01137	Down	Day1
LINC01139	7.7491	-1.23539	0.910704	-1.34844	0.177516	0.991561	LINC01139	Down	Day1
LINC01206	19.3361	-0.811021	0.489392	-1.65348	0.0982329	0.898226	LINC01206	Down	Day1
LINC01209	11.4028	-0.922723	0.560193	-1.64438	0.100097	0.901931	LINC01209	Down	Day1
LINC01239	105.407	-0.990376	0.634045	-1.50793	0.131571	0.971101	LINC01239	Down	Day1
LINC01508	7.41562	2.69809	0.841972	2.9991	0.00270779	0.194536	LINC01508	Up	Day1
LINC01534	12.222	0.844066	0.487226	1.71808	0.0857819	0.862684	LINC01534	Up	Day1
LINC01554	17.6254	0.84726	0.540821	1.55106	0.120887	0.948078	LINC01554	Up	Day1
LINC01578	665.705	-0.460369	0.235684	-1.95337	0.0507757	0.746329	LINC01578	Down	Day1
LINC01605	11.5799	1.22496	0.942265	1.38167	0.167073	0.988656	LINC01605	Up	Day1
LINGO1	1319.42	-0.920219	0.350508	-2.63301	0.00846307	0.345908	LINGO1	Down	Day1
LIPH	94.973	-1.31483	0.661937	-2.08607	0.0369724	0.664547	LIPH	Down	Day1
LIPT2	132.395	-0.866435	0.434464	-1.99504	0.0460382	0.721568	LIPT2	Down	Day1
LIX1	1348.1	1.3908	0.408301	3.40934	0.000651213	0.0826311	LIX1	Up	Day1
LL22NC03-N95F10.1	214.769	-0.669191	0.2918	-2.29121	0.0219512	0.536258	LL22NC03-N95F10.1	Down	Day1
LLNLF-187D8.1	13.3829	-0.764491	0.556283	-1.37697	0.16852	0.989522	LLNLF-187D8.1	Down	Day1
LMAN1	2339.31	0.407156	0.225701	1.80397	0.0712357	0.827336	LMAN1	Up	Day1
LMF1	281.754	0.800694	0.359191	2.22958	0.0257753	0.578176	LMF1	Up	Day1
LMO1	54.4078	-1.11603	0.662431	-1.86653	0.0619675	0.802466	LMO1	Down	Day1
LMO2	298.549	1.50305	0.591489	2.54737	0.0108539	0.383678	LMO2	Up	Day1
LMO4	1895.7	-1.15383	0.245174	-4.70677	2.51678e-06	0.00152831	LMO4	Down	Day1
LMO7	461.382	1.09687	0.333717	3.2844	0.00102198	0.110125	LMO7	Up	Day1
LNPK	388.3	-0.604751	0.450974	-1.34289	0.179307	0.993114	LNPK	Down	Day1
LNX1	291.588	-1.34457	0.440618	-3.05944	0.00221753	0.172957	LNX1	Down	Day1
LOC440461	8.08858	-1.7561	0.63921	-2.68126	0.00733448	0.32126	LOC440461	Down	Day1
LONP2	1193.87	0.197891	0.136836	1.4462	0.148121	0.981759	LONP2	Up	Day1
LOXL3	551.358	0.50728	0.377552	1.34184	0.179648	0.993972	LOXL3	Up	Day1
LPAR2	1081.49	0.446542	0.232547	1.92033	0.0548162	0.77028	LPAR2	Up	Day1
LPAR4	97.2438	-0.950783	0.544242	-1.74684	0.0806657	0.851068	LPAR4	Down	Day1
LPIN1	954.918	1.88416	0.471555	4.03103	5.55322e-05	0.0145654	LPIN1	Up	Day1
LPIN2	62.5697	1.17897	0.863439	1.39913	0.161775	0.982304	LPIN2	Up	Day1
LPP-AS2	26.8587	-0.804349	0.415505	-1.93592	0.0528774	0.758712	LPP-AS2	Down	Day1
LRAT	182.725	0.862649	0.614617	1.40885	0.158879	0.982304	LRAT	Up	Day1
LRIG1	630.883	-0.659424	0.3097	-2.12834	0.0333091	0.637965	LRIG1	Down	Day1
LRIG2	518.084	-0.362115	0.25036	-1.44645	0.14805	0.981759	LRIG2	Down	Day1
LRP1B	56.0602	-1.24197	0.745099	-1.77908	0.0752263	0.838835	LRP1B	Down	Day1
LRP3	1560.54	0.468097	0.277214	1.68847	0.0913204	0.882543	LRP3	Up	Day1
LRP6	1346.15	0.528548	0.364637	1.4494	0.147227	0.981759	LRP6	Up	Day1
LRPAP1	1195.13	0.324896	0.23675	1.37249	0.16991	0.989522	LRPAP1	Up	Day1
LRRC15	14.3718	-1.98823	0.698833	-2.7796	0.00544251	0.272091	LRRC15	Down	Day1
LRRC24	13.6262	1.56073	0.661897	2.37771	0.0174206	0.481564	LRRC24	Up	Day1
LRRC3	403.468	0.301101	0.201857	1.49147	0.135837	0.97659	LRRC3	Up	Day1
LRRC32	1132.26	-1.36532	0.526904	-2.67526	0.00746706	0.323059	LRRC32	Down	Day1
LRRC37B	189.331	-0.345097	0.226852	-1.52146	0.128145	0.961543	LRRC37B	Down	Day1
LRRC45	675.487	0.344445	0.253603	1.35799	0.174466	0.989522	LRRC45	Up	Day1
LRRC47	2778.28	-0.338903	0.229581	-1.47615	0.139904	0.979326	LRRC47	Down	Day1
LRRC73	15.8226	1.28088	0.692644	1.8845	0.0594973	0.796561	LRRC73	Up	Day1
LRRC75A	87.6736	-0.650496	0.48361	-1.34485	0.178675	0.992918	LRRC75A	Down	Day1
LRRC8C	124.546	-0.465639	0.320473	-1.45216	0.146457	0.981759	LRRC8C	Down	Day1
LRRC8D	676.11	0.338327	0.229813	1.47214	0.140984	0.981759	LRRC8D	Up	Day1
LRRK1	8748.7	-0.659155	0.361283	-1.82195	0.0684624	0.823954	LRRK1	Down	Day1
LRRN2	523.541	-0.753164	0.421536	-1.77979	0.0751098	0.838835	LRRN2	Down	Day1
LTBR	246.091	-0.754408	0.29733	-2.53642	0.0111992	0.387822	LTBR	Down	Day1
LUC7L2	2796.6	0.441271	0.285646	1.54481	0.122391	0.949369	LUC7L2	Up	Day1
LUZP2	18.7621	-2.11874	0.789991	-2.71204	0.00668701	0.301589	LUZP2	Down	Day1
LY6G6D	72.3293	1.82871	0.419873	4.32579	1.51986e-05	0.00549835	LY6G6D	Up	Day1
LY6H	9.25161	-1.52629	0.716677	-2.06464	0.0389574	0.684439	LY6H	Down	Day1
LY75	48.5342	-0.949474	0.450154	-2.10274	0.0354888	0.655176	LY75	Down	Day1
LYPD1	627.862	1.01902	0.435027	2.33693	0.0194428	0.508979	LYPD1	Up	Day1
LYPD6B	494.204	-0.703283	0.339527	-2.07692	0.0378086	0.672448	LYPD6B	Down	Day1
LYPLA1	2435.04	0.256082	0.134796	1.89977	0.0574634	0.791029	LYPLA1	Up	Day1
LYPLAL1	261.462	-0.460067	0.300827	-1.52949	0.126143	0.95714	LYPLAL1	Down	Day1
LYRM2	527.52	-0.463566	0.33732	-1.37417	0.169389	0.989522	LYRM2	Down	Day1
LYRM9	42.2332	-0.738355	0.46689	-1.58484	0.113004	0.929716	LYRM9	Down	Day1
LYST	88.2805	0.899834	0.613504	1.46741	0.142263	0.981759	LYST	Up	Day1
LZTR1	166.1	0.588309	0.306267	1.92431	0.0543156	0.766044	LZTR1	Up	Day1
LZTS1	894.897	1.49533	0.426577	3.52706	0.000420204	0.0615643	LZTS1	Up	Day1
MACROD2	12.9726	0.949731	0.683886	1.37006	0.170669	0.989522	MACROD2	Up	Day1
MAD2L1	2662.84	0.528778	0.231763	2.28147	0.0225205	0.544688	MAD2L1	Up	Day1
MAD2L1BP	651.226	0.22304	0.136996	1.62808	0.103508	0.914258	MAD2L1BP	Up	Day1
MAD2L2	3157.87	-0.374656	0.205688	-1.82137	0.0685511	0.823954	MAD2L2	Down	Day1
MADD	972.006	-0.313684	0.201451	-1.55718	0.119428	0.942637	MADD	Down	Day1
MAF	202.032	1.51154	0.422239	3.58069	0.000342685	0.0529697	MAF	Up	Day1
MAFA	45.5508	-1.11321	0.547164	-1.99633	0.0458975	0.721568	MAFA	Down	Day1
MAFB	495.974	-0.684784	0.43761	-1.58502	0.112962	0.929716	MAFB	Down	Day1
MAFG	1681.32	0.35223	0.221634	1.58924	0.112006	0.925315	MAFG	Up	Day1
MAGI2	168.528	-0.627061	0.33299	-1.88156	0.0598957	0.797808	MAGI2	Down	Day1
MAGI2-AS3	186.425	0.74187	0.515861	1.43892	0.150172	0.982304	MAGI2-AS3	Up	Day1
MAMDC2	39.0083	-1.12993	0.484294	-2.32363	0.0201456	0.515783	MAMDC2	Down	Day1
MAMSTR	30.419	-0.594106	0.45841	-1.3024	0.192781	0.998561	MAMSTR	Down	Day1
MAN2B2	460.003	0.547231	0.247572	2.21118	0.0270234	0.587148	MAN2B2	Up	Day1
MANBA	84.5076	0.574121	0.438821	1.30997	0.190205	0.997373	MANBA	Up	Day1
MANBAL	1967.53	0.316716	0.18575	1.70506	0.0881826	0.871726	MANBAL	Up	Day1
MANSC1	57.9327	-1.03363	0.496075	-2.0855	0.0370243	0.664547	MANSC1	Down	Day1
MAP1A	610.846	-0.640191	0.315296	-2.0323	0.0421236	0.700319	MAP1A	Down	Day1
MAP1B	4330.49	0.914483	0.366756	2.4936	0.0126453	0.40944	MAP1B	Up	Day1
MAP1LC3C	30.3294	-1.16618	0.588798	-2.00524	0.0449377	0.715426	MAP1LC3C	Down	Day1
MAP2K6	275.929	-1.04578	0.37627	-2.77967	0.00544141	0.272091	MAP2K6	Down	Day1
MAP3K11	1989.26	0.431188	0.244221	1.76567	0.0774505	0.844702	MAP3K11	Up	Day1
MAP3K13	302.343	-0.38173	0.292019	-1.30716	0.191159	0.998319	MAP3K13	Down	Day1
MAP3K15	33.2611	0.569087	0.40829	1.39476	0.163089	0.982728	MAP3K15	Up	Day1
MAP3K5	76.8062	-0.723639	0.548752	-1.31138	0.189728	0.997373	MAP3K5	Down	Day1
MAP4K4	7372.27	0.328168	0.18814	1.74428	0.0811106	0.85131	MAP4K4	Up	Day1
MAP4K5	524.715	0.459856	0.333929	1.37714	0.16847	0.989522	MAP4K5	Up	Day1
MAPK12	801.941	0.426303	0.325354	1.31044	0.190047	0.997373	MAPK12	Up	Day1
MAPK15	63.0449	0.745917	0.353863	2.10796	0.0350343	0.652058	MAPK15	Up	Day1
MAPK4	366.103	1.62902	0.65645	2.47332	0.0133864	0.419941	MAPK4	Up	Day1
MAPK8IP3	1326.95	0.642042	0.277973	2.31037	0.0208679	0.523329	MAPK8IP3	Up	Day1
MAPKAPK2	2414.22	0.387353	0.163453	2.36982	0.0177967	0.487274	MAPKAPK2	Up	Day1
MAPKAPK3	1425.64	0.2774	0.205817	1.34771	0.177751	0.992337	MAPKAPK3	Up	Day1
MAPKAPK5-AS1	865.069	0.320814	0.213239	1.50438	0.132483	0.973048	MAPKAPK5-AS1	Up	Day1
MAPKBP1	333.937	0.388992	0.266478	1.46038	0.144186	0.981759	MAPKBP1	Up	Day1
MAPT	76.6824	-1.59231	0.553444	-2.89986	0.00373331	0.23042	MAPT	Down	Day1
2022-03-06	1769.44	-0.251565	0.192218	-1.30874	0.190624	0.997373	2022-03-06	Down	Day1
MASP1	40.0567	-1.27356	0.81294	-1.63326	0.102414	0.909793	MASP1	Down	Day1
MAU2	1614.35	0.31885	0.242577	1.31452	0.188672	0.997254	MAU2	Up	Day1
MB	7.10396	-1.18792	0.878687	-1.41694	0.1565	0.982304	MB	Down	Day1
MBOAT1	272.901	-0.595221	0.32743	-1.81763	0.06912	0.825894	MBOAT1	Down	Day1
MBTD1	735.894	-0.495484	0.330047	-1.50091	0.133379	0.973079	MBTD1	Down	Day1
MCAM	1921.76	-1.08958	0.395183	-2.76241	0.00573765	0.27934	MCAM	Down	Day1
MCC	1183.63	0.649279	0.299348	2.16842	0.0301264	0.614933	MCC	Up	Day1
MCCC1	587.264	0.3111	0.237587	1.30945	0.190384	0.997373	MCCC1	Up	Day1
MCFD2	2902.27	0.476	0.193487	2.46012	0.013889	0.428592	MCFD2	Up	Day1
MCHR1	417.829	-1.42026	0.484056	-2.97105	0.00296788	0.202179	MCHR1	Down	Day1
MCIDAS	5.9715	2.31237	0.846724	2.62159	0.00875204	0.350319	MCIDAS	Up	Day1
MCM6	5656.56	-0.360431	0.199093	-1.81032	0.0702467	0.82681	MCM6	Down	Day1
MCOLN1	791.33	0.533815	0.282016	1.89291	0.0583699	0.794238	MCOLN1	Up	Day1
MCOLN3	508.354	1.27438	0.39406	3.22452	0.00126182	0.12311	MCOLN3	Up	Day1
MCTP1	40.4231	-0.952129	0.554856	-1.70387	0.0884045	0.873412	MCTP1	Down	Day1
MCTP2	33.7493	0.717805	0.497316	1.44354	0.148869	0.981759	MCTP2	Up	Day1
MCU	855.456	-0.282577	0.196692	-1.43662	0.150825	0.982304	MCU	Down	Day1
MCUB	227.842	-0.389307	0.263744	-1.47635	0.139849	0.979326	MCUB	Down	Day1
MDH2	6468.11	0.309994	0.229212	1.35241	0.176244	0.98983	MDH2	Up	Day1
ME2	128.796	-2.11287	0.751027	-2.81771	0.00483673	0.25461	ME2	Down	Day1
MECP2	964.982	0.372359	0.192419	1.93513	0.052974	0.758793	MECP2	Up	Day1
MED13L	762.625	-0.623343	0.333527	-1.86923	0.0615907	0.802466	MED13L	Down	Day1
MED15P9	18.7049	-0.693166	0.449337	-1.53867	0.123886	0.953566	MED15P9	Down	Day1
MEGF11	30.8142	-1.5716	0.778684	-1.98088	0.0476044	0.729205	MEGF11	Down	Day1
MEIOC	29.5787	0.901383	0.626117	1.43226	0.152068	0.982304	MEIOC	Up	Day1
MEIS1	520.978	1.15166	0.632027	1.80606	0.0709082	0.82681	MEIS1	Up	Day1
MEIS2	643.012	1.16714	0.585854	2.05809	0.0395816	0.687847	MEIS2	Up	Day1
MESP1	662.265	1.63126	0.718632	2.16768	0.030183	0.615349	MESP1	Up	Day1
METTL3	1907.29	0.217452	0.146462	1.48469	0.137625	0.97881	METTL3	Up	Day1
METTL7B	50.9431	-1.00261	0.383966	-2.59949	0.00933634	0.360382	METTL7B	Down	Day1
MEX3A	3097.16	0.290579	0.21744	1.33637	0.18143	0.993972	MEX3A	Up	Day1
MEX3B	885.624	1.14192	0.394464	2.89701	0.00376738	0.23042	MEX3B	Up	Day1
MEX3C	2032.18	-0.285036	0.198654	-1.43498	0.151294	0.982304	MEX3C	Down	Day1
MEX3D	3202.93	0.343095	0.261069	1.31428	0.188753	0.997254	MEX3D	Up	Day1
MFAP4	928.63	-1.17045	0.44667	-2.60688	0.0091371	0.358795	MFAP4	Down	Day1
MFAP5	159.076	-0.800905	0.522439	-1.53658	0.124395	0.954779	MFAP5	Down	Day1
MFNG	9.35719	-1.0262	0.769121	-1.31888	0.187208	0.997254	MFNG	Down	Day1
MFSD11	562.698	0.481107	0.207009	2.3241	0.0201203	0.515783	MFSD11	Up	Day1
MFSD6	65.5626	-1.10251	0.69112	-1.62674	0.103793	0.914805	MFSD6	Down	Day1
MGAT3	1389.89	-0.805005	0.221795	-3.63213	0.00028109	0.0450884	MGAT3	Down	Day1
MIA	12.037	1.63422	0.850118	2.4164	0.0156748	0.455141	MIA	Up	Day1
MIB2	1426.6	0.414868	0.239141	1.73503	0.0827357	0.858301	MIB2	Up	Day1
MICAL2	158.888	-0.773385	0.46859	-1.66123	0.0966678	0.89311	MICAL2	Down	Day1
MIDN	3280.29	0.444004	0.326496	1.35986	0.173873	0.989522	MIDN	Up	Day1
MIEF1	2081.36	0.524058	0.259471	2.01977	0.0434075	0.705519	MIEF1	Up	Day1
MIGA2	368.828	0.470945	0.352651	1.33645	0.181401	0.993972	MIGA2	Up	Day1
MIR100HG	6.092	1.94809	0.93498	2.13667	0.0326244	0.633234	MIR100HG	Up	Day1
MIR17HG	135.816	-0.930585	0.599188	-1.55226	0.1206	0.947223	MIR17HG	Down	Day1
MIR222HG	55.04	-0.909688	0.547993	-1.66281	0.0963513	0.89311	MIR222HG	Down	Day1
MIR92B	30.8432	-0.580119	0.44227	-1.30641	0.191412	0.998336	MIR92B	Down	Day1
MIXL1	2563.85	1.65228	0.571049	2.83476	0.00458607	0.245412	MIXL1	Up	Day1
MKKS	351.629	-0.820129	0.522891	-1.56673	0.117179	0.93672	MKKS	Down	Day1
MKNK2	2546.12	0.437889	0.213462	2.05137	0.0402312	0.690961	MKNK2	Up	Day1
MLLT3	923.722	1.45196	0.355869	4.09016	4.31071e-05	0.0131441	MLLT3	Up	Day1
MLLT6	1148.8	0.766959	0.316522	2.42249	0.0154147	0.452461	MLLT6	Up	Day1
MLPH	76.3026	-1.21266	0.399372	-3.03491	0.00240607	0.17959	MLPH	Down	Day1
MLXIPL	40.4978	0.922268	0.57325	1.59832	0.109972	0.922991	MLXIPL	Up	Day1
MLYCD	435.282	0.384264	0.196469	1.95578	0.0504914	0.744584	MLYCD	Up	Day1
MMP10	8.08519	-1.49601	0.946878	-2.04791	0.0405692	0.691874	MMP10	Down	Day1
MMP19	87.9301	-0.773952	0.525594	-1.47792	0.139429	0.97881	MMP19	Down	Day1
MMP23B	123.095	-1.47158	0.471504	-3.12694	0.00176635	0.151189	MMP23B	Down	Day1
MN1	138.582	-0.97416	0.364599	-2.67065	0.00757055	0.324558	MN1	Down	Day1
MNX1	10.7029	2.28512	0.686741	3.23626	0.00121107	0.12257	MNX1	Up	Day1
MON1B	1218.78	0.48082	0.229162	2.09817	0.03589	0.656024	MON1B	Up	Day1
MORN3	40.0149	-1.34555	0.568625	-2.37709	0.0174499	0.481564	MORN3	Down	Day1
MPC1	401.792	0.372522	0.241189	1.54494	0.12236	0.949369	MPC1	Up	Day1
MPST	3047.32	0.383113	0.267711	1.43126	0.152357	0.982304	MPST	Up	Day1
MPV17L2	1494.25	0.521259	0.329499	1.58187	0.11368	0.929724	MPV17L2	Up	Day1
MPZL2	11.2383	-0.793152	0.58421	-1.34501	0.178621	0.992918	MPZL2	Down	Day1
MRAP2	31.3789	-0.849354	0.565786	-1.51009	0.131019	0.969263	MRAP2	Down	Day1
MRPS22	270.916	0.338041	0.250672	1.34857	0.177477	0.991561	MRPS22	Up	Day1
MRPS25	1394.69	0.266223	0.160929	1.65425	0.0980775	0.897531	MRPS25	Up	Day1
MRPS27	1587.6	-0.371355	0.187051	-1.98529	0.0471117	0.727685	MRPS27	Down	Day1
MRPS30	1436.78	0.215106	0.138575	1.55222	0.12061	0.947223	MRPS30	Up	Day1
MRPS5	1489.07	0.24241	0.143346	1.69106	0.0908245	0.881534	MRPS5	Up	Day1
MRS2	3672.18	-0.3985	0.21975	-1.81326	0.0697912	0.82681	MRS2	Down	Day1
MRVI1	292.854	-0.665941	0.417259	-1.59978	0.109648	0.922991	MRVI1	Down	Day1
MSC-AS1	10.4787	1.11779	0.915223	1.32734	0.184396	0.99606	MSC-AS1	Up	Day1
MSGN1	731.063	4.9017	0.745319	6.35489	2.08574e-10	7.09276e-07	MSGN1	Up	Day1
MSI2	966.573	0.423721	0.223457	1.89626	0.0579253	0.792361	MSI2	Up	Day1
MSL2	849.901	-0.460924	0.231666	-1.98966	0.0466285	0.725365	MSL2	Down	Day1
MST1L	21.1444	1.87088	0.850268	2.21627	0.0266732	0.58433	MST1L	Up	Day1
MST1P2	25.6759	0.772992	0.553076	1.41109	0.158218	0.982304	MST1P2	Up	Day1
MSTO2P	64.9742	0.708525	0.45264	1.57087	0.116213	0.934395	MSTO2P	Up	Day1
MSX1	4403.05	1.79505	0.473077	3.77615	0.000159268	0.0300893	MSX1	Up	Day1
MT1X	1046.51	-0.438104	0.336506	-1.30116	0.193203	0.998561	MT1X	Down	Day1
MTA3	2429.5	-0.368866	0.209242	-1.76286	0.0779244	0.846056	MTA3	Down	Day1
MTERF2	210.749	0.439755	0.269501	1.63162	0.102761	0.911485	MTERF2	Up	Day1
MTG2	965.83	0.330929	0.209931	1.5764	0.114933	0.931856	MTG2	Up	Day1
MTMR1	489.359	-0.295509	0.223895	-1.31982	0.186894	0.997254	MTMR1	Down	Day1
MTMR11	108.5	-1.01383	0.4056	-2.5083	0.0121313	0.402868	MTMR11	Down	Day1
MTMR12	700.71	-0.289529	0.209134	-1.38433	0.166258	0.985666	MTMR12	Down	Day1
MTMR6	475.131	-0.642127	0.367759	-1.7465	0.0807237	0.851068	MTMR6	Down	Day1
MTMR7	85.4572	-0.822869	0.549405	-1.49868	0.133956	0.973079	MTMR7	Down	Day1
MTSS1L	2808.13	0.885831	0.287321	3.08319	0.00204791	0.167407	MTSS1L	Up	Day1
MTURN	212.658	-0.51	0.330722	-1.54313	0.122798	0.950873	MTURN	Down	Day1
MTUS2	116.117	1.04347	0.720009	1.53639	0.124444	0.954779	MTUS2	Up	Day1
MUC3A	351.867	-0.510016	0.384215	-1.32513	0.185128	0.99606	MUC3A	Down	Day1
MUS81	1158.42	0.329773	0.192216	1.71579	0.0862007	0.864171	MUS81	Up	Day1
MXI1	184.753	-1.29373	0.388456	-3.35227	0.000801531	0.0946419	MXI1	Down	Day1
MXRA5	1824.77	-0.701004	0.263115	-2.66603	0.00767535	0.327078	MXRA5	Down	Day1
MXRA5Y	71.854	-0.670501	0.502785	-1.35055	0.17684	0.990835	MXRA5Y	Down	Day1
MXRA8	1487.13	-0.862859	0.402797	-2.15576	0.0311024	0.624361	MXRA8	Down	Day1
MYB	100.256	-0.89298	0.572243	-1.56569	0.117421	0.936887	MYB	Down	Day1
MYBPH	99.9493	-1.53281	0.867098	-2.31251	0.0207497	0.522396	MYBPH	Down	Day1
MYC	1498.79	-0.981934	0.361925	-2.71545	0.00661854	0.300423	MYC	Down	Day1
MYCN	1562.32	-0.470838	0.255192	-1.84496	0.0650432	0.815593	MYCN	Down	Day1
MYH6	68.8579	0.889007	0.580649	1.53095	0.125783	0.95688	MYH6	Up	Day1
MYLK	919.493	-0.905621	0.315896	-2.86784	0.00413281	0.2366	MYLK	Down	Day1
MYLK3	263.167	-0.688531	0.474921	-1.46589	0.142679	0.981759	MYLK3	Down	Day1
MYO18A	1310.12	0.638915	0.27636	2.31215	0.0207692	0.522396	MYO18A	Up	Day1
MYO1D	1086.67	0.367787	0.28077	1.31007	0.190172	0.997373	MYO1D	Up	Day1
MYO1E	1238.37	0.478161	0.248058	1.92764	0.0538999	0.763898	MYO1E	Up	Day1
MYO1F	16.4353	1.52692	0.673283	2.20263	0.0276211	0.594483	MYO1F	Up	Day1
MYO1G	6.1385	0.834455	0.889709	1.30199	0.19292	0.998561	MYO1G	Up	Day1
MYO7A	43.024	-1.38431	0.642287	-2.22346	0.026185	0.58038	MYO7A	Down	Day1
MYOF	1305.33	-0.847095	0.498953	-1.73368	0.0829747	0.858502	MYOF	Down	Day1
MYRFL	10.3311	-1.33083	0.770071	-1.6483	0.0992921	0.899148	MYRFL	Down	Day1
MYRIP	9.05712	1.30196	0.701989	1.80849	0.0705305	0.82681	MYRIP	Up	Day1
MYSM1	748.545	-0.695495	0.466138	-1.49179	0.135754	0.976404	MYSM1	Down	Day1
MYZAP	81.439	-1.04366	0.655813	-1.62633	0.10388	0.914805	MYZAP	Down	Day1
N6AMT1	349.879	0.233224	0.169042	1.3797	0.167679	0.989522	N6AMT1	Up	Day1
NAA50	4323.51	0.298689	0.219084	1.36332	0.172782	0.989522	NAA50	Up	Day1
NAB2	1364.75	0.541023	0.286745	1.88678	0.0591895	0.795714	NAB2	Up	Day1
NACC2	782.505	-0.641108	0.317065	-2.02211	0.0431649	0.704565	NACC2	Down	Day1
NANOG	2256.23	-0.618286	0.39214	-1.57726	0.114735	0.931856	NANOG	Down	Day1
NANOGP8	674.588	-0.631112	0.357742	-1.76456	0.0776381	0.845664	NANOGP8	Down	Day1
NAP1L2	257.352	-0.688796	0.38239	-1.79921	0.0719849	0.83234	NAP1L2	Down	Day1
NAP1L3	1613.06	-1.10381	0.272555	-4.04882	5.14771e-05	0.0143486	NAP1L3	Down	Day1
NAP1L5	77.8014	-0.548922	0.324498	-1.6936	0.0903416	0.881534	NAP1L5	Down	Day1
NARFL	671.45	0.382008	0.222621	1.71613	0.0861389	0.864171	NARFL	Up	Day1
NAT8L	538.495	1.27202	0.335334	3.78886	0.00015134	0.0292412	NAT8L	Up	Day1
NATD1	766.676	-0.568271	0.233589	-2.43298	0.0149752	0.451459	NATD1	Down	Day1
NAV2	5521.13	-0.637982	0.377854	-1.68897	0.0912259	0.882543	NAV2	Down	Day1
NBEA	154.272	-0.649046	0.460498	-1.40542	0.159895	0.982304	NBEA	Down	Day1
NBPF1	831.061	0.357407	0.182162	1.96195	0.0497685	0.742293	NBPF1	Up	Day1
NBPF15	793	0.488996	0.347531	1.40884	0.158881	0.982304	NBPF15	Up	Day1
NBPF26	203.079	-0.485447	0.333627	-1.45534	0.145576	0.981759	NBPF26	Down	Day1
NBPF9	850.819	0.526868	0.298914	1.76346	0.0778224	0.846056	NBPF9	Up	Day1
NBR1	1336.04	-0.258381	0.184711	-1.39891	0.161841	0.982304	NBR1	Down	Day1
NCAPG2	2116.28	0.424923	0.246636	1.72289	0.0849076	0.861901	NCAPG2	Up	Day1
NCCRP1	32.6675	-1.12242	0.606165	-1.86935	0.0615744	0.802466	NCCRP1	Down	Day1
NCOA1	524.306	-0.419672	0.274436	-1.52873	0.126331	0.957174	NCOA1	Down	Day1
NCR3LG1	38.4156	0.881511	0.52845	1.67094	0.0947331	0.892522	NCR3LG1	Up	Day1
NDRG3	570.65	-0.396341	0.212883	-1.86156	0.0626651	0.805339	NDRG3	Down	Day1
NDUFA4L2	6.09452	2.40785	0.864432	2.65656	0.00789435	0.333849	NDUFA4L2	Up	Day1
NDUFA6-AS1	97.5421	-0.602792	0.380719	-1.5835	0.113308	0.929716	NDUFA6-AS1	Down	Day1
NDUFAF7	850.3	-0.386144	0.220378	-1.75228	0.0797251	0.847228	NDUFAF7	Down	Day1
NDUFC2-KCTD14	92.5734	-0.612065	0.379159	-1.61479	0.106356	0.918067	NDUFC2-KCTD14	Down	Day1
NEAT1	226.231	1.00235	0.402109	2.49663	0.0125381	0.40944	NEAT1	Up	Day1
NEB	37.7823	1.00503	0.629779	1.59673	0.110326	0.922991	NEB	Up	Day1
NECAB2	11.4751	-0.995846	0.906114	-1.3488	0.177402	0.991561	NECAB2	Down	Day1
NECTIN2	6611.22	-0.328549	0.195129	-1.68388	0.0922055	0.884545	NECTIN2	Down	Day1
NECTIN4	159.249	1.03108	0.553163	1.8674	0.061846	0.802466	NECTIN4	Up	Day1
NEDD4L	892.87	0.402509	0.284611	1.41409	0.157336	0.982304	NEDD4L	Up	Day1
NEDD9	857.993	0.647338	0.379264	1.71168	0.0869551	0.867177	NEDD9	Up	Day1
NEFL	509.409	1.20759	0.428349	2.8135	0.00490053	0.254812	NEFL	Up	Day1
NEK11	48.6386	-0.827411	0.441108	-1.87344	0.0610074	0.800669	NEK11	Down	Day1
NEK3	608.447	-0.302823	0.21014	-1.44152	0.149437	0.981759	NEK3	Down	Day1
NEK8	308.535	0.432823	0.277201	1.56126	0.118463	0.939029	NEK8	Up	Day1
NEK9	504.472	0.403702	0.27633	1.461	0.144014	0.981759	NEK9	Up	Day1
NELFA	2002.31	0.342967	0.21897	1.5663	0.11728	0.93672	NELFA	Up	Day1
NEU1	1787.24	0.448288	0.249214	1.79891	0.0720328	0.83234	NEU1	Up	Day1
NEURL2	41.9076	-0.629691	0.455053	-1.38482	0.166107	0.985666	NEURL2	Down	Day1
NFAM1	27.011	-0.94134	0.562257	-1.66753	0.0954095	0.892522	NFAM1	Down	Day1
NFASC	267.554	-0.45882	0.332718	-1.37718	0.168457	0.989522	NFASC	Down	Day1
NFATC2	11.016	-1.1801	0.664433	-1.76851	0.0769752	0.843017	NFATC2	Down	Day1
NFE2	118.672	1.41576	0.379835	3.71839	0.000200494	0.0347858	NFE2	Up	Day1
NFE2L3	1797.6	-0.623888	0.359808	-1.73459	0.0828143	0.858502	NFE2L3	Down	Day1
NFIA	7.6537	1.9692	0.926539	2.71504	0.00662687	0.300423	NFIA	Up	Day1
NFIB	77.2899	0.633705	0.427196	1.4829	0.138102	0.97881	NFIB	Up	Day1
NFRKB	276.12	0.560021	0.309713	1.80835	0.0705517	0.82681	NFRKB	Up	Day1
NGF	12.8788	1.34226	0.930287	1.61901	0.105445	0.916136	NGF	Up	Day1
NGFR	131.445	-1.04658	0.522534	-2.0069	0.0447608	0.714807	NGFR	Down	Day1
NGLY1	530.08	0.559368	0.280366	1.99518	0.0460238	0.721568	NGLY1	Up	Day1
NHSL1	572.611	-0.752761	0.377942	-1.99085	0.0464973	0.724924	NHSL1	Down	Day1
NIN	616.338	0.87821	0.222816	3.94089	8.11794e-05	0.0181618	NIN	Up	Day1
NIPA1	1289.97	0.413981	0.219454	1.88607	0.0592853	0.796231	NIPA1	Up	Day1
NIPA2	2558.54	0.591315	0.266279	2.22028	0.0263998	0.58168	NIPA2	Up	Day1
NIPAL3	135.479	-0.767837	0.30418	-2.52445	0.011588	0.392107	NIPAL3	Down	Day1
NIPAL4	45.16	1.44868	0.570292	2.55507	0.0106167	0.380165	NIPAL4	Up	Day1
NIPSNAP1	3113.35	-0.284562	0.201753	-1.41042	0.158417	0.982304	NIPSNAP1	Down	Day1
NISCH	3963.99	0.240176	0.183404	1.30961	0.190327	0.997373	NISCH	Up	Day1
NIT1	715.528	-0.296217	0.169777	-1.74475	0.0810284	0.851068	NIT1	Down	Day1
NKD1	4660.24	1.23245	0.451494	2.71606	0.00660647	0.300423	NKD1	Up	Day1
NKD2	130.922	0.701784	0.49111	1.42405	0.154432	0.982304	NKD2	Up	Day1
NKRF	765.947	0.279085	0.153933	1.81294	0.0698416	0.82681	NKRF	Up	Day1
NKX2-5	111.431	-0.73081	0.544545	-1.35295	0.176071	0.98983	NKX2-5	Down	Day1
NKX2-6	10.8558	0.940691	0.886955	1.34555	0.178448	0.992918	NKX2-6	Up	Day1
NKX3-2	15.0688	-0.947835	0.525168	-1.78875	0.0736555	0.837142	NKX3-2	Down	Day1
NKX6-1	13.5229	3.35382	0.571907	5.70834	1.14085e-08	1.49214e-05	NKX6-1	Up	Day1
NLGN1	64.9354	-0.848901	0.587035	-1.44381	0.148792	0.981759	NLGN1	Down	Day1
NLGN3	130.416	-0.795873	0.404157	-1.96576	0.0493269	0.738297	NLGN3	Down	Day1
NLGN4X	2071.85	-0.314565	0.229049	-1.37317	0.169699	0.989522	NLGN4X	Down	Day1
NLK	456.388	-0.507232	0.25055	-2.02435	0.0429346	0.704016	NLK	Down	Day1
NLRP1	365.228	-0.661399	0.304274	-2.17457	0.0296626	0.610598	NLRP1	Down	Day1
NMI	46.8651	-0.968384	0.559988	-1.72801	0.0839873	0.859322	NMI	Down	Day1
NMNAT2	698.228	-1.02368	0.471099	-2.1892	0.0285825	0.602216	NMNAT2	Down	Day1
NMT1	3303.77	-0.225239	0.141058	-1.59678	0.110314	0.922991	NMT1	Down	Day1
NNMT	18.8373	0.798672	0.917776	1.34916	0.177287	0.991255	NNMT	Up	Day1
NNT	113.196	-1.08397	0.678957	-1.61002	0.107393	0.920969	NNT	Down	Day1
NOA1	1157.46	0.244523	0.160844	1.52027	0.128442	0.962487	NOA1	Up	Day1
NOL4	37.2826	-1.5733	0.666773	-2.32226	0.0202191	0.515783	NOL4	Down	Day1
NOS3	145.148	-0.879991	0.416879	-2.11582	0.0343598	0.647693	NOS3	Down	Day1
NOTUM	988.015	0.761532	0.353624	2.14792	0.0317202	0.627868	NOTUM	Up	Day1
NOV	10.237	-1.0072	0.716967	-1.34111	0.179885	0.993972	NOV	Down	Day1
NPAP1	8.31147	-0.878726	0.652885	-1.31408	0.18882	0.997254	NPAP1	Down	Day1
NPAS1	358.399	-1.22156	0.36935	-3.3055	0.000948057	0.105461	NPAS1	Down	Day1
NPAS2	32.7182	1.75643	0.705029	2.5492	0.0107972	0.382467	NPAS2	Up	Day1
NPC1	1306.92	0.390795	0.151756	2.5752	0.0100182	0.373263	NPC1	Up	Day1
NPIPB6	10.5039	-1.33964	0.814387	-1.69691	0.0897136	0.879249	NPIPB6	Down	Day1
NPIPP1	109.096	-0.796197	0.38517	-2.06727	0.0387091	0.683459	NPIPP1	Down	Day1
NPPB	116.439	-2.39963	0.767961	-3.1831	0.00145708	0.136125	NPPB	Down	Day1
NPR 1.00	93.0192	-0.814979	0.403996	-2.00967	0.0444665	0.713267	NPR 1.00	Down	Day1
NQO2	929.46	0.310443	0.237848	1.30469	0.191998	0.998561	NQO2	Up	Day1
NR1H2	1380.82	0.378758	0.262781	1.44125	0.149515	0.981759	NR1H2	Up	Day1
NR4A1	454.607	0.65714	0.349483	1.88134	0.0599254	0.797808	NR4A1	Up	Day1
NR4A2	22.2689	0.645044	0.427679	1.50685	0.13185	0.972166	NR4A2	Up	Day1
NR4A3	12.4606	1.24611	0.842229	1.66216	0.0964803	0.89311	NR4A3	Up	Day1
NR5A2	22.0157	-0.792945	0.517395	-1.51817	0.128972	0.963068	NR5A2	Down	Day1
NRBP1	5413.85	0.179701	0.135813	1.32316	0.185782	0.996796	NRBP1	Up	Day1
NRCAM	385.456	-1.37585	0.498762	-2.76682	0.00566069	0.277375	NRCAM	Down	Day1
NRG1	27.6878	1.44236	0.723956	2.04853	0.0405076	0.691874	NRG1	Up	Day1
NRIP2	32.5467	-0.620525	0.314857	-1.97241	0.0485627	0.733622	NRIP2	Down	Day1
NRN1L	76.8029	-0.875634	0.523832	-1.67219	0.0944876	0.892522	NRN1L	Down	Day1
NRP1	1657.1	2.0135	0.365142	5.52274	3.33751e-08	4.05341e-05	NRP1	Up	Day1
NRROS	164.456	0.756816	0.352955	2.14333	0.0320866	0.631772	NRROS	Up	Day1
NRSN2	1158.45	0.551924	0.258088	2.13889	0.0324445	0.632502	NRSN2	Up	Day1
NRSN2-AS1	41.1363	0.538576	0.413476	1.30851	0.190699	0.997373	NRSN2-AS1	Up	Day1
NSL1	1206.74	0.186262	0.137429	1.35533	0.175311	0.98983	NSL1	Up	Day1
NSMF	1992.93	0.510223	0.243851	2.09246	0.036397	0.658323	NSMF	Up	Day1
NT5C2	1518.74	-0.386454	0.28281	-1.36638	0.171819	0.989522	NT5C2	Down	Day1
NT5M	113.367	0.525436	0.387183	1.35668	0.174882	0.989522	NT5M	Up	Day1
NTF4	38.5611	-1.27714	0.458158	-2.78816	0.00530079	0.268494	NTF4	Down	Day1
NTHL1	398.214	0.685778	0.487138	1.40819	0.159074	0.982304	NTHL1	Up	Day1
NTN1	89.8741	1.69625	0.567047	2.9485	0.00319316	0.20802	NTN1	Up	Day1
NTNG1	70.1393	-1.006	0.582206	-1.71794	0.0858069	0.862684	NTNG1	Down	Day1
NTNG2	26.1234	-2.29795	0.844714	-2.76681	0.00566071	0.277375	NTNG2	Down	Day1
NTRK1	62.1879	-0.959272	0.691555	-1.60782	0.107876	0.921712	NTRK1	Down	Day1
NTS	3484.97	-1.0758	0.474726	-2.25858	0.0239094	0.558494	NTS	Down	Day1
NUAK2	442.617	-0.469764	0.356596	-1.31796	0.187518	0.997254	NUAK2	Down	Day1
NUBPL	257.824	0.444682	0.254072	1.74993	0.0801302	0.84994	NUBPL	Up	Day1
NUDCD2	927.144	0.291345	0.176012	1.65524	0.0978755	0.897151	NUDCD2	Up	Day1
NUDT10	813.426	-0.319522	0.180106	-1.77394	0.0760739	0.838835	NUDT10	Down	Day1
NUDT14	217.2	0.589303	0.297649	1.98098	0.0475935	0.729205	NUDT14	Up	Day1
NUDT4	3591.86	-0.598829	0.29565	-2.02586	0.0427795	0.702855	NUDT4	Down	Day1
NUDT9	783.012	0.321241	0.240322	1.33661	0.18135	0.993972	NUDT9	Up	Day1
NUP155	1932.79	0.278396	0.204719	1.35989	0.173866	0.989522	NUP155	Up	Day1
NUP50	3577.19	0.380794	0.207384	1.83619	0.06633	0.818176	NUP50	Up	Day1
NUP98	3244.07	0.389182	0.190123	2.047	0.0406577	0.691995	NUP98	Up	Day1
NUPR1	32.9464	1.35676	0.863377	1.68836	0.0913415	0.882543	NUPR1	Up	Day1
NUTM2A-AS1	202.922	0.254191	0.183335	1.38625	0.165672	0.985604	NUTM2A-AS1	Up	Day1
NUTM2B	29.6482	-0.687666	0.514043	-1.33617	0.181493	0.993972	NUTM2B	Down	Day1
NYNRIN	1381.45	-0.503699	0.280083	-1.79968	0.0719117	0.83234	NYNRIN	Down	Day1
OAF	1067.02	1.0556	0.425807	2.49157	0.012718	0.409553	OAF	Up	Day1
OAZ2	2893.16	-0.305083	0.163773	-1.86282	0.0624874	0.804575	OAZ2	Down	Day1
OBSL1	3808.67	-0.526452	0.316872	-1.66228	0.0964568	0.89311	OBSL1	Down	Day1
ODC1	8846.55	0.973643	0.248653	3.91473	9.05048e-05	0.0195858	ODC1	Up	Day1
ODF2	1748.61	0.248581	0.179159	1.38753	0.165282	0.98541	ODF2	Up	Day1
OGDH	3954.1	0.25627	0.147069	1.74252	0.0814179	0.851666	OGDH	Up	Day1
OGDHL	315.842	0.542461	0.251361	2.15719	0.0309912	0.624032	OGDHL	Up	Day1
OGFOD3	961.643	0.417145	0.197868	2.10828	0.0350072	0.652058	OGFOD3	Up	Day1
OGFRL1	251.324	-0.760582	0.463874	-1.64177	0.100637	0.90393	OGFRL1	Down	Day1
OIP5-AS1	2641.96	0.34093	0.200351	1.70164	0.0888222	0.873889	OIP5-AS1	Up	Day1
OIT3	6.27093	-1.07925	0.937658	-1.44335	0.148923	0.981759	OIT3	Down	Day1
OLFML1	52.597	-2.35421	0.736836	-3.25828	0.0011209	0.116925	OLFML1	Down	Day1
OLFML2B	38.4823	-0.760688	0.532744	-1.43188	0.152179	0.982304	OLFML2B	Down	Day1
OLFML3	4515.35	-0.536916	0.246738	-2.17658	0.0295118	0.610598	OLFML3	Down	Day1
ONECUT2	23.0614	1.81668	0.585171	3.11712	0.00182626	0.155259	ONECUT2	Up	Day1
OPA3	888.858	0.302787	0.223044	1.35752	0.174615	0.989522	OPA3	Up	Day1
OPHN1	303.314	-0.564087	0.385839	-1.46115	0.143975	0.981759	OPHN1	Down	Day1
OPLAH	448.868	0.572077	0.327976	1.74514	0.0809613	0.851068	OPLAH	Up	Day1
OPRK1	33.9038	1.23241	0.550912	2.22012	0.0264104	0.58168	OPRK1	Up	Day1
OR2A1-AS1	74.8116	-0.575802	0.288755	-1.99164	0.0464111	0.724924	OR2A1-AS1	Down	Day1
OR5E1P	7.05671	1.13908	0.776983	1.41145	0.158111	0.982304	OR5E1P	Up	Day1
OSBP	1619.34	-0.20145	0.141778	-1.42093	0.155338	0.982304	OSBP	Down	Day1
OSBPL1A	703.564	0.278811	0.153897	1.81175	0.0700243	0.82681	OSBPL1A	Up	Day1
OSBPL5	623.446	-0.813221	0.327396	-2.48622	0.012911	0.411096	OSBPL5	Down	Day1
OSER1-AS1	24.4683	-0.919776	0.674988	-1.39612	0.162677	0.982728	OSER1-AS1	Down	Day1
OSTM1	513.237	0.736553	0.293995	2.5055	0.0122277	0.40451	OSTM1	Up	Day1
OTUD1	96.7653	-0.638046	0.262835	-2.42794	0.0151847	0.452163	OTUD1	Down	Day1
OTX2	234.644	0.652749	0.496361	1.30768	0.190982	0.997932	OTX2	Up	Day1
OXCT2	20.8774	-1.31289	0.662585	-2.02698	0.0426647	0.702855	OXCT2	Down	Day1
OXCT2P1	14.2054	1.75137	0.665964	2.63096	0.00851449	0.347175	OXCT2P1	Up	Day1
OXER1	33.46	-1.15029	0.464282	-2.47519	0.0133167	0.419941	OXER1	Down	Day1
OXGR1	23.8835	-2.28204	0.754675	-2.98565	0.00282974	0.196384	OXGR1	Down	Day1
P2RY2	126.115	-1.05944	0.552065	-1.97683	0.0480609	0.733179	P2RY2	Down	Day1
P3H1	2148.61	0.487545	0.312213	1.56185	0.118322	0.938354	P3H1	Up	Day1
P4HA2	378.209	0.514892	0.327468	1.57338	0.115631	0.933238	P4HA2	Up	Day1
PACRGL	278.466	0.424034	0.197696	2.14493	0.0319585	0.631116	PACRGL	Up	Day1
PACS2	1464.99	0.43471	0.198009	2.19541	0.0281345	0.600968	PACS2	Up	Day1
PACSIN1	134.651	-0.916444	0.467195	-1.96429	0.049497	0.738891	PACSIN1	Down	Day1
PAFAH1B2	2126.81	0.305211	0.148244	2.05884	0.0395097	0.687847	PAFAH1B2	Up	Day1
PAFAH2	292.606	-0.269691	0.17551	-1.53656	0.124402	0.954779	PAFAH2	Down	Day1
PAM16	617.147	0.342167	0.217132	1.57572	0.115091	0.931856	PAM16	Up	Day1
PAMR1	809.286	-1.03966	0.466641	-2.25168	0.0243428	0.56313	PAMR1	Down	Day1
PANK2	1061.58	0.210219	0.14702	1.42986	0.152756	0.982304	PANK2	Up	Day1
PAOX	54.2099	-0.831591	0.445455	-1.87333	0.0610226	0.800669	PAOX	Down	Day1
PAPD7	845.211	0.3385	0.183709	1.84258	0.06539	0.81572	PAPD7	Up	Day1
PAPLN	29.8129	-1.22946	0.689575	-1.76001	0.0784059	0.847228	PAPLN	Down	Day1
PAPPA	346.095	-0.754049	0.569442	-1.32867	0.183955	0.99606	PAPPA	Down	Day1
PAPPA2	351.115	-1.18452	0.728863	-1.57961	0.114196	0.931155	PAPPA2	Down	Day1
PAQR5	43.37	0.690827	0.520096	1.31526	0.188424	0.997254	PAQR5	Up	Day1
PAQR7	28.0286	-1.11129	0.714275	-1.57895	0.114348	0.931155	PAQR7	Down	Day1
PAQR9	76.7983	1.87293	0.30609	6.1006	1.05673e-09	2.24594e-06	PAQR9	Up	Day1
PAQR9-AS1	11.3965	0.841304	0.462965	1.7717	0.0764449	0.840744	PAQR9-AS1	Up	Day1
PARD3	1530.3	-0.29811	0.189683	-1.57163	0.116037	0.934104	PARD3	Down	Day1
PARD6B	191.592	-0.780534	0.391259	-1.99657	0.0458714	0.721568	PARD6B	Down	Day1
PARP14	105.805	-0.64171	0.456113	-1.40405	0.160305	0.982304	PARP14	Down	Day1
PARP6	560.436	0.487731	0.147562	3.30523	0.000948985	0.105461	PARP6	Up	Day1
PARP9	29.069	-0.970549	0.522582	-1.85095	0.0641771	0.808898	PARP9	Down	Day1
PARVA	1759.45	-0.472357	0.20563	-2.29729	0.0216021	0.530014	PARVA	Down	Day1
PARVB	416.26	0.640186	0.363823	1.75898	0.0785807	0.847228	PARVB	Up	Day1
PAX2	116.588	1.64483	0.599077	2.74308	0.00608668	0.291147	PAX2	Up	Day1
PAX3	18.0732	1.88977	0.757205	2.35021	0.0187626	0.499987	PAX3	Up	Day1
PBX1	2843.48	-0.631568	0.213079	-2.96452	0.00303153	0.202933	PBX1	Down	Day1
PC	829.212	0.397483	0.253002	1.57143	0.116083	0.934104	PC	Up	Day1
PCDH1	2543.26	-0.470163	0.343456	-1.36854	0.171142	0.989522	PCDH1	Down	Day1
PCDH18	848.356	0.45522	0.253382	1.79666	0.0723898	0.83447	PCDH18	Up	Day1
PCDH19	768.969	0.911675	0.434963	2.09895	0.0358215	0.656024	PCDH19	Up	Day1
PCDH7	980.685	0.703943	0.486282	1.44913	0.147301	0.981759	PCDH7	Up	Day1
PCDHA1	7.97909	-0.366599	0.830445	-1.39864	0.161922	0.982304	PCDHA1	Down	Day1
PCDHA10	494.227	0.286512	0.184444	1.55335	0.12034	0.946481	PCDHA10	Up	Day1
PCDHA14	25.153	1.85924	0.833961	2.24436	0.0248092	0.567771	PCDHA14	Up	Day1
PCDHA8	17.8689	0.711617	0.484481	1.46667	0.142467	0.981759	PCDHA8	Up	Day1
PCDHB10	40.7323	-0.764765	0.338993	-2.25547	0.0241038	0.559123	PCDHB10	Down	Day1
PCDHB14	47.6153	0.542493	0.414551	1.30872	0.19063	0.997373	PCDHB14	Up	Day1
PCDHB15	238.104	-0.461328	0.30293	-1.52299	0.127761	0.960779	PCDHB15	Down	Day1
PCDHB8	76.6979	1.00793	0.336454	2.99644	0.00273155	0.194536	PCDHB8	Up	Day1
PCDHGC3	944.726	0.733219	0.264066	2.77721	0.00548283	0.272091	PCDHGC3	Up	Day1
PCF11	1313.17	0.392648	0.256003	1.53378	0.125085	0.956301	PCF11	Up	Day1
PCGF1	290.421	0.501153	0.208226	2.40624	0.0161178	0.459399	PCGF1	Up	Day1
PCGF3	1981.56	0.722143	0.285807	2.52716	0.0114988	0.391028	PCGF3	Up	Day1
PCNX4	909.053	0.302606	0.213246	1.41892	0.155923	0.982304	PCNX4	Up	Day1
PCOLCE-AS1	15.0563	-1.50235	0.757969	-1.99058	0.0465267	0.724924	PCOLCE-AS1	Down	Day1
PCSK1	126.288	1.59717	0.538711	2.92631	0.00343009	0.219255	PCSK1	Up	Day1
PCSK2	67.3798	2.03277	0.586225	3.4188	0.000628972	0.0810183	PCSK2	Up	Day1
PCSK9	702.027	0.684565	0.442585	1.54148	0.123199	0.951297	PCSK9	Up	Day1
PCYOX1L	411.725	-0.300948	0.201425	-1.49418	0.135128	0.973961	PCYOX1L	Down	Day1
PCYT2	2124.93	0.407551	0.255879	1.59331	0.111091	0.922991	PCYT2	Up	Day1
PDCD11	3753.9	0.202012	0.14662	1.37777	0.168274	0.989522	PDCD11	Up	Day1
PDCD4	798.715	-0.847936	0.352787	-2.40702	0.0160831	0.459399	PDCD4	Down	Day1
PDCD4-AS1	24.4072	-0.639803	0.459385	-1.39327	0.163538	0.982728	PDCD4-AS1	Down	Day1
PDCD6IP	2059.73	0.385193	0.180121	2.13851	0.0324751	0.632502	PDCD6IP	Up	Day1
PDCL	723.195	0.295736	0.182613	1.61952	0.105336	0.916128	PDCL	Up	Day1
PDE10A	80.2897	-1.38819	0.597864	-2.33302	0.0196472	0.510348	PDE10A	Down	Day1
PDE1B	70.0367	-1.03672	0.378739	-2.72881	0.00635629	0.296818	PDE1B	Down	Day1
PDE3A	234.772	-2.27708	0.463163	-4.93314	8.09197e-07	0.000598207	PDE3A	Down	Day1
PDE4DIP	673.97	-0.409528	0.28937	-1.41517	0.157019	0.982304	PDE4DIP	Down	Day1
PDE6A	41.7131	-0.404128	0.282776	-1.42856	0.153131	0.982304	PDE6A	Down	Day1
PDE6B	66.1946	-0.882693	0.460967	-1.91871	0.0550212	0.772435	PDE6B	Down	Day1
PDE9A	767.338	0.350501	0.231767	1.51218	0.130489	0.969226	PDE9A	Up	Day1
PDGFA	319.914	-0.805089	0.459989	-1.74349	0.0812489	0.851666	PDGFA	Down	Day1
PDGFB	234.449	-1.51242	0.44872	-3.38032	0.00072401	0.0875641	PDGFB	Down	Day1
PDGFRB	977.958	-1.0958	0.33824	-3.24011	0.00119484	0.122384	PDGFRB	Down	Day1
PDK2	308.691	-0.451234	0.343212	-1.31515	0.188458	0.997254	PDK2	Down	Day1
PDLIM3	100.175	-1.20387	0.553305	-2.18319	0.0290221	0.607713	PDLIM3	Down	Day1
PDLIM4	371.256	0.570043	0.394593	1.44478	0.148518	0.981759	PDLIM4	Up	Day1
PDLIM5	1727.63	0.740642	0.298337	2.48235	0.013052	0.414037	PDLIM5	Up	Day1
PDP1	388.881	0.519373	0.272624	1.90562	0.0566991	0.785677	PDP1	Up	Day1
PDXDC2P	320.617	-0.303028	0.215378	-1.40713	0.15939	0.982304	PDXDC2P	Down	Day1
PELI3	252.629	-0.824384	0.273469	-3.01455	0.00257359	0.188555	PELI3	Down	Day1
PENK	82.7371	0.991178	0.653932	1.5516	0.120757	0.947549	PENK	Up	Day1
PEPD	2241.57	0.289841	0.166387	1.74196	0.0815161	0.851886	PEPD	Up	Day1
PERP	2528.39	-0.650431	0.3383	-1.92258	0.0545324	0.767561	PERP	Down	Day1
PEX26	1620.05	0.472501	0.233022	2.02768	0.0425933	0.702438	PEX26	Up	Day1
PFDN2	1874.91	0.303844	0.159475	1.90528	0.0567436	0.785677	PFDN2	Up	Day1
PFKFB2	319.122	0.513748	0.286829	1.79028	0.0734081	0.836035	PFKFB2	Up	Day1
PFKFB3	1820.04	0.490412	0.33416	1.46824	0.14204	0.981759	PFKFB3	Up	Day1
PGAP1	274.821	-0.679201	0.498093	-1.36301	0.172879	0.989522	PGAP1	Down	Day1
PGBD1	72.1915	-0.893634	0.392781	-2.27613	0.0228384	0.548476	PGBD1	Down	Day1
PGPEP1	228.181	-0.925422	0.499265	-1.8477	0.0646464	0.813005	PGPEP1	Down	Day1
PGS1	1119.41	0.284226	0.191711	1.48259	0.138184	0.97881	PGS1	Up	Day1
PHC2	1076.9	0.592271	0.236492	2.50525	0.0122365	0.40451	PHC2	Up	Day1
PHF19	565.165	-0.520296	0.295835	-1.75924	0.0785368	0.847228	PHF19	Down	Day1
PHF2	686.52	0.212284	0.143221	1.48262	0.138175	0.97881	PHF2	Up	Day1
PHF24	71.2635	1.9381	0.807306	2.625	0.00866496	0.349592	PHF24	Up	Day1
PHLDA1	1366.4	-0.766346	0.262623	-2.91794	0.00352354	0.221892	PHLDA1	Down	Day1
PHLDA2	199.085	0.807274	0.563854	1.43171	0.152227	0.982304	PHLDA2	Up	Day1
PHLDB1	1299.62	-0.297552	0.179409	-1.6585	0.0972169	0.89447	PHLDB1	Down	Day1
PHLPP1	998.877	-0.753974	0.262512	-2.87177	0.00408185	0.235138	PHLPP1	Down	Day1
PHOSPHO1	70.5063	0.500744	0.324316	1.54082	0.12336	0.952108	PHOSPHO1	Up	Day1
PHOX2A	161.584	1.4821	0.546274	2.73047	0.0063244	0.296818	PHOX2A	Up	Day1
PHRF1	3235.56	0.320194	0.223454	1.43296	0.151871	0.982304	PHRF1	Up	Day1
PIANP	110.528	-0.67289	0.405399	-1.66134	0.0966442	0.89311	PIANP	Down	Day1
PIDD1	555.414	0.343867	0.233894	1.47031	0.141477	0.981759	PIDD1	Up	Day1
PIF1	998.031	-0.346482	0.230229	-1.50502	0.132318	0.972904	PIF1	Down	Day1
PIGG	1141.15	0.378833	0.131275	2.88585	0.00390355	0.234345	PIGG	Up	Day1
PIGL	335.877	0.341637	0.194697	1.7547	0.0793104	0.847228	PIGL	Up	Day1
PIGM	396.958	-0.253598	0.189527	-1.33795	0.180913	0.993972	PIGM	Down	Day1
PIK3CD	337.581	-0.548242	0.399495	-1.3737	0.169534	0.989522	PIK3CD	Down	Day1
PIK3CD-AS2	47.9235	-0.479453	0.346248	-1.38451	0.166203	0.985666	PIK3CD-AS2	Down	Day1
PIK3IP1	51.5657	-1.22395	0.459856	-2.66264	0.00775306	0.328741	PIK3IP1	Down	Day1
PIM1	2035.75	-0.718922	0.267902	-2.68336	0.00728855	0.32126	PIM1	Down	Day1
PIM2	7774.73	-0.841431	0.271406	-3.10121	0.00192734	0.161431	PIM2	Down	Day1
PITPNB	2604.79	0.273513	0.195696	1.39765	0.162219	0.982728	PITPNB	Up	Day1
PITPNM2	344.29	-0.418918	0.305211	-1.37286	0.169796	0.989522	PITPNM2	Down	Day1
PITPNM3	60.4446	-0.915886	0.414698	-2.21143	0.0270061	0.587148	PITPNM3	Down	Day1
PITX2	1629.01	0.682532	0.488603	1.40265	0.160722	0.982304	PITX2	Up	Day1
PITX3	14.4482	0.973751	0.567895	1.71763	0.0858649	0.862684	PITX3	Up	Day1
PKD1L1	25.5224	-1.58179	0.751913	-2.11366	0.0345446	0.649308	PKD1L1	Down	Day1
PKDCC	3761.08	-1.23657	0.519476	-2.42274	0.0154041	0.452461	PKDCC	Down	Day1
PKI55	149.13	-0.788491	0.44899	-1.75541	0.0791894	0.847228	PKI55	Down	Day1
PKIG	1144.01	0.420673	0.205122	2.0507	0.040296	0.691375	PKIG	Up	Day1
PKM	39198.7	0.34186	0.158333	2.15915	0.0308382	0.624032	PKM	Up	Day1
PKNOX2	259.902	-0.700257	0.489095	-1.51108	0.130767	0.969263	PKNOX2	Down	Day1
PKP3	918.564	-0.494701	0.354421	-1.39709	0.162386	0.982728	PKP3	Down	Day1
PLA2G4A	47.8196	0.844243	0.492837	1.71752	0.0858836	0.862684	PLA2G4A	Up	Day1
PLA2G4B	21.706	-1.1834	0.834538	-1.54928	0.121314	0.948503	PLA2G4B	Down	Day1
PLAC1	22.688	1.30443	0.718255	1.83116	0.067076	0.819374	PLAC1	Up	Day1
PLAC8	43.9026	-1.02064	0.345033	-2.95303	0.0031467	0.206577	PLAC8	Down	Day1
PLAC9	84.1903	-1.0113	0.438775	-2.29851	0.021533	0.529084	PLAC9	Down	Day1
PLAGL1	153.788	1.89993	0.656212	2.95818	0.00309463	0.20474	PLAGL1	Up	Day1
PLAU	180.675	-0.679419	0.348551	-1.94764	0.0514586	0.749853	PLAU	Down	Day1
PLCB2	156.845	-0.594809	0.351731	-1.68988	0.0910501	0.882122	PLCB2	Down	Day1
[truncated: 52,075 more rows]

## Sheet: DEG_XAV vs Basemedia _ all time
XAV vs Basemedia _ all time points				Statistical test - Wald, two-tailed, Benjamini-Hochberg multiple testing correction
Gene	baseMean	log2FoldChange	lfcSE	stat	pvalue	padj	genes	Direction	Timept
ABCA4	216.808	-1.37563	0.480124	-2.94795	0.00319892	0.921884	ABCA4	Down	Day1
AC138430.4	44.2038	4.04424	0.779117	5.27963	1.29445e-07	0.000532695	AC138430.4	Up	Day1
ANKRD1	574.149	-2.42217	0.648992	-3.72904	0.000192213	0.181567	ANKRD1	Down	Day1
C17orf96	595.674	-0.944546	0.224911	-4.1992	2.67858e-05	0.0455438	C17orf96	Down	Day1
CDX1	1445.25	-1.93637	0.467672	-4.13888	3.49003e-05	0.0539463	CDX1	Down	Day1
CDX2	1957.01	-2.60813	0.480826	-5.42864	5.67842e-08	0.000482751	CDX2	Down	Day1
CH17-5A7.1	121.043	-2.26715	0.758269	-3.0567	0.00223789	0.884903	CH17-5A7.1	Down	Day1
CH507-528H12.1	14.8577	-0.474478	0.40721	-3.14201	0.00167791	0.713236	CH507-528H12.1	Down	Day1
CNIH3	571.025	-1.32031	0.248367	-5.31477	1.06795e-07	0.000532695	CNIH3	Down	Day1
COLEC12	2488.74	-1.21935	0.357041	-3.42402	0.000617017	0.388561	COLEC12	Down	Day1
CPQ	38.7925	-1.32796	0.441617	-3.02287	0.00250387	0.887688	CPQ	Down	Day1
CTD-2135J3.4	6.31618	-0.272549	0.640021	-3.73352	0.000188824	0.181567	CTD-2135J3.4	Down	Day1
DAB2	914.528	-1.10294	0.356525	-3.09946	0.00193875	0.784869	DAB2	Down	Day1
DKK 1.00	1631.66	-2.05583	0.5994	-3.44609	0.000568766	0.371951	DKK 1.00	Down	Day1
DNAJC22	74.3245	2.80156	0.84016	3.97455	7.05138e-05	0.085639	DNAJC22	Up	Day1
EDAR	21.7154	-2.66328	0.642494	-4.00822	6.11782e-05	0.085639	EDAR	Down	Day1
FGF18	153.55	-1.26088	0.414672	-3.03433	0.0024107	0.887688	FGF18	Down	Day1
GBX2	122.407	-2.43302	0.5039	-4.77424	1.80386e-06	0.00438603	GBX2	Down	Day1
GRAMD1A	441.304	0.706156	0.221392	3.18993	0.00142306	0.691324	GRAMD1A	Up	Day1
GREB1L	711.785	-1.64007	0.556705	-2.99366	0.00275657	0.914246	GREB1L	Down	Day1
HIST1H3D	8.02555	2.33812	0.957277	3.16406	0.00155586	0.696167	HIST1H3D	Up	Day1
HOTAIRM1	190.816	-2.23454	0.466068	-4.76856	1.85551e-06	0.00438603	HOTAIRM1	Down	Day1
HOXA1	327.942	-2.7421	0.837394	-3.50757	0.000452219	0.330869	HOXA1	Down	Day1
INHBA	43.0795	2.44367	0.804478	3.19232	0.00141137	0.691324	INHBA	Up	Day1
ISM2	46.8351	-2.10098	0.540215	-3.8826	0.000103344	0.117144	ISM2	Down	Day1
KDM6B	1353.48	-1.51867	0.481579	-3.16921	0.00152855	0.696167	KDM6B	Down	Day1
LGI1	12.3699	-2.96103	0.818124	-3.55129	0.000383346	0.296274	LGI1	Down	Day1
LINC01124	65.9244	-1.76924	0.400921	-4.3828	1.17161e-05	0.0221344	LINC01124	Down	Day1
LMO7	461.382	-1.08354	0.336677	-3.21839	0.00128913	0.664216	LMO7	Down	Day1
LUM	1471.01	-1.69154	0.58199	-3.00044	0.00269589	0.914246	LUM	Down	Day1
MFAP5	159.076	-1.56346	0.527626	-2.95735	0.00310295	0.914246	MFAP5	Down	Day1
MSX1	4403.05	-2.24764	0.473993	-4.74709	2.06365e-06	0.00438603	MSX1	Down	Day1
MTUS2	116.117	2.15888	0.717822	3.11265	0.00185414	0.768924	MTUS2	Up	Day1
NATD1	766.676	0.760015	0.232084	3.27444	0.00105873	0.580695	NATD1	Up	Day1
NPFF	117.958	-1.42612	0.487212	-2.94038	0.00327813	0.928966	NPFF	Down	Day1
ONECUT2	23.0614	2.35133	0.588741	3.99202	6.55129e-05	0.085639	ONECUT2	Up	Day1
PARVA	1759.45	-0.624424	0.20598	-3.03202	0.00242923	0.887688	PARVA	Down	Day1
PKNOX2	259.902	1.73618	0.477045	3.61415	0.000301332	0.243979	PKNOX2	Up	Day1
PMP22	1890.7	-3.11183	0.594978	-5.24457	1.56647e-07	0.000532695	PMP22	Down	Day1
PRSS35	260.814	-1.069	0.353227	-3.02262	0.00250597	0.887688	PRSS35	Down	Day1
RALGDS	674.156	0.834982	0.281409	2.96769	0.00300047	0.914246	RALGDS	Up	Day1
RP11-173P15.5	27.117	0.784953	0.831611	6.2505	4.09133e-10	6.95649e-06	RP11-173P15.5	Up	Day1
RP11-56G10.2	20.0142	1.52141	0.928521	2.95602	0.00311637	0.914246	RP11-56G10.2	Up	Day1
RP11-96L14.7	21.7578	1.98079	0.627383	3.18017	0.00147187	0.695171	RP11-96L14.7	Up	Day1
RP3-468B3.2	19.8739	1.59295	0.528271	3.01423	0.00257634	0.89399	RP3-468B3.2	Up	Day1
RP5-864K19.6	63.2214	-1.52119	0.935832	-3.37611	0.000735176	0.431041	RP5-864K19.6	Down	Day1
SEMA3C	506.733	-1.77904	0.526843	-3.37643	0.000734336	0.431041	SEMA3C	Down	Day1
SOX3	164.423	-2.2111	0.58435	-3.71342	0.000204479	0.182988	SOX3	Down	Day1
STXBP6	98.5273	-1.45803	0.493683	-2.9558	0.00311864	0.914246	STXBP6	Down	Day1
TRABD2B	146.584	1.85786	0.628756	2.95744	0.00310208	0.914246	TRABD2B	Up	Day1
TTC29	222.757	-1.73624	0.461507	-3.73167	0.000190218	0.181567	TTC29	Down	Day1
UNC5B	4109.58	0.749417	0.247345	3.02965	0.0024484	0.887688	UNC5B	Up	Day1
WLS	6950.23	-1.0795	0.293324	-3.67988	0.000233346	0.198379	WLS	Down	Day1
WNT11	154.066	-1.83567	0.625743	-2.96805	0.00299693	0.914246	WNT11	Down	Day1
WNT6	427.047	-1.95977	0.577641	-3.4928	0.000477986	0.330869	WNT6	Down	Day1
XRN1	379.402	-1.37015	0.393035	-3.48809	0.000486487	0.330869	XRN1	Down	Day1
ZBTB7C	14.2147	2.62272	0.78349	3.32034	0.000899081	0.509569	ZBTB7C	Up	Day1
ZNF343	159.441	-1.04186	0.332124	-3.14733	0.00164769	0.713236	ZNF343	Down	Day1
ZNF396	16.9283	2.00573	0.679145	2.96858	0.00299175	0.914246	ZNF396	Up	Day1
ZNF462	993.15	0.721571	0.221608	3.25611	0.00112949	0.60015	ZNF462	Up	Day1
ABALON	8.80823	-1.2624	0.960556	-2.38043	0.0172923	0.713644	ABALON	Down	Day1.5
ABCG1	42.0169	1.19359	0.539755	2.19887	0.0278871	0.881347	ABCG1	Up	Day1.5
ABCG2	990.008	-0.936535	0.401044	-2.3341	0.0195907	0.761652	ABCG2	Down	Day1.5
ABLIM1	1777.86	-1.20384	0.355206	-3.38784	0.000704442	0.110904	ABLIM1	Down	Day1.5
ABLIM2	30.2986	2.63979	0.6564	4.01225	6.01416e-05	0.0196346	ABLIM2	Up	Day1.5
ABO	21.7446	-2.04749	0.857024	-2.57226	0.0101036	0.540227	ABO	Down	Day1.5
AC006011.4	15.1229	0.023293	0.43841	2.30119	0.0213809	0.780302	AC006011.4	Up	Day1.5
AC007182.6	26.9373	1.33221	0.88642	2.10993	0.0348647	0.967835	AC007182.6	Up	Day1.5
AC007277.3	9.86736	-1.44041	0.652492	-2.14771	0.0317366	0.917693	AC007277.3	Down	Day1.5
AC007383.3	61.9518	0.762609	0.35904	2.1228	0.0337708	0.955415	AC007383.3	Up	Day1.5
AC092198.1	49.0436	-2.23954	0.468287	-4.74799	2.05453e-06	0.00121538	AC092198.1	Down	Day1.5
AC108142.1	327.952	-0.8663	0.279934	-3.0941	0.00197412	0.208179	AC108142.1	Down	Day1.5
ACAD8	699.249	0.393124	0.173003	2.27249	0.0230568	0.805737	ACAD8	Up	Day1.5
ADAMTS16	181.392	-1.36194	0.567338	-2.40603	0.0161269	0.691483	ADAMTS16	Down	Day1.5
ADAMTS8	208.399	1.46101	0.316242	4.61484	3.934e-06	0.00196735	ADAMTS8	Up	Day1.5
ADAMTSL5	55.1552	-1.42452	0.633811	-2.26106	0.0237558	0.81902	ADAMTSL5	Down	Day1.5
ADCY3	261.031	-1.00242	0.47287	-2.1234	0.0337206	0.955415	ADCY3	Down	Day1.5
ADGRG2	83.8371	1.64651	0.480301	3.40958	0.000650626	0.105358	ADGRG2	Up	Day1.5
ADNP2	1557.09	-0.586092	0.271102	-2.1619	0.0306255	0.907188	ADNP2	Down	Day1.5
ADRB2	18.2981	-1.88096	0.575867	-3.22902	0.00124214	0.156656	ADRB2	Down	Day1.5
AFAP1L1	288.059	-1.12488	0.400595	-2.81043	0.00494753	0.365752	AFAP1L1	Down	Day1.5
AHR	119.393	1.15976	0.537249	2.15663	0.0310344	0.908224	AHR	Up	Day1.5
AKAP2	1644.73	0.782212	0.328528	2.3805	0.017289	0.713644	AKAP2	Up	Day1.5
AL161905.1	8.98546	0.0752669	0.441152	2.49254	0.0126835	0.611281	AL161905.1	Up	Day1.5
ALOX12-AS1	40.7364	0.834077	0.385186	2.17043	0.0299745	0.903506	ALOX12-AS1	Up	Day1.5
AMIGO2	667.63	-1.28217	0.384019	-3.33634	0.000848887	0.123364	AMIGO2	Down	Day1.5
ANG	90.4851	-0.686155	0.299111	-2.29153	0.0219328	0.788421	ANG	Down	Day1.5
ANGPTL4	807.715	1.24504	0.515922	2.44946	0.014307	0.657979	ANGPTL4	Up	Day1.5
ANKRD44	27.7557	2.27505	0.826065	2.79539	0.00518368	0.378275	ANKRD44	Up	Day1.5
ANKRD63	66.3799	1.06387	0.4977	2.11825	0.0341537	0.956369	ANKRD63	Up	Day1.5
ANO6	1901.98	-0.629433	0.232666	-2.70525	0.00682524	0.451555	ANO6	Down	Day1.5
ANXA1	1436.54	-1.96037	0.620395	-3.19923	0.00137797	0.167808	ANXA1	Down	Day1.5
ANXA8L1	20.1765	1.73549	0.635387	2.69986	0.00693678	0.457156	ANXA8L1	Up	Day1.5
ARHGAP28	1015.95	0.696113	0.296764	2.34709	0.0189207	0.753569	ARHGAP28	Up	Day1.5
ARHGAP42	674.014	0.963229	0.444149	2.16838	0.0301297	0.903506	ARHGAP42	Up	Day1.5
ARHGEF6	32.0125	1.33048	0.488328	2.70852	0.00675844	0.448882	ARHGEF6	Up	Day1.5
ARID5A	112.556	0.767528	0.328783	2.33796	0.0193891	0.758878	ARID5A	Up	Day1.5
ARL 11.00	12.4755	1.84425	0.732967	2.4878	0.0128535	0.615289	ARL 11.00	Up	Day1.5
ARL4C	1401.61	-0.958573	0.306516	-3.12828	0.00175831	0.190776	ARL4C	Down	Day1.5
ARL4D	1362.78	-0.753762	0.351404	-2.14704	0.0317898	0.917693	ARL4D	Down	Day1.5
ARMCX3	1259.26	-0.323121	0.145748	-2.21696	0.0266257	0.865615	ARMCX3	Down	Day1.5
ASF1A	1049.07	0.563244	0.217218	2.59262	0.00952476	0.530982	ASF1A	Up	Day1.5
ATG9B	36.1798	-1.1191	0.462208	-2.41196	0.0158671	0.688236	ATG9B	Down	Day1.5
ATP10D	183.068	-1.66149	0.648492	-2.59678	0.0094102	0.526321	ATP10D	Down	Day1.5
ATP1B2	91.0685	0.845543	0.390238	2.16119	0.0306808	0.907244	ATP1B2	Up	Day1.5
AXIN2	3543.14	-0.870266	0.339985	-2.56093	0.0104393	0.547836	AXIN2	Down	Day1.5
B4GALT4	638.784	-0.544844	0.219983	-2.4768	0.0132566	0.627861	B4GALT4	Down	Day1.5
BAIAP3	162.969	1.36867	0.458504	2.9836	0.00284876	0.264686	BAIAP3	Up	Day1.5
BBS2	166.036	1.50866	0.655431	2.33098	0.0197547	0.761652	BBS2	Up	Day1.5
BFSP1	63.0826	-0.638074	0.303898	-2.1001	0.0357202	0.981181	BFSP1	Down	Day1.5
BIK	48.4221	1.16185	0.508789	2.29547	0.0217062	0.787607	BIK	Up	Day1.5
BMF	1085.59	0.547927	0.251848	2.17489	0.0296387	0.899904	BMF	Up	Day1.5
BMP4	3799.79	-1.08162	0.3243	-3.33382	0.000856606	0.123431	BMP4	Down	Day1.5
BMP5	23.8227	-2.59978	0.750533	-3.30385	0.000953676	0.131832	BMP5	Down	Day1.5
BTBD17	83.3587	0.9381	0.390913	2.37698	0.0174551	0.717903	BTBD17	Up	Day1.5
C10orf10	124.527	1.08559	0.492559	2.19195	0.0283831	0.883879	C10orf10	Up	Day1.5
C10orf35	249.022	-0.514192	0.239868	-2.14323	0.0320944	0.91832	C10orf35	Down	Day1.5
C16orf78	15.2444	-2.78173	0.742432	-3.44732	0.000566174	0.096855	C16orf78	Down	Day1.5
C17orf82	9.16341	-2.01156	0.833837	-2.3518	0.0186829	0.749213	C17orf82	Down	Day1.5
C17orf96	595.674	-0.84156	0.224127	-3.75447	0.000173709	0.0410218	C17orf96	Down	Day1.5
C18orf65	16.2554	-1.41363	0.667968	-2.15513	0.0311514	0.910082	C18orf65	Down	Day1.5
C20orf96	287.411	-0.566981	0.219231	-2.58655	0.00969416	0.532834	C20orf96	Down	Day1.5
C3orf80	33.7195	1.42143	0.630741	2.24156	0.0249897	0.841386	C3orf80	Up	Day1.5
C6orf99	10.7134	1.21794	0.958264	2.19401	0.028235	0.883879	C6orf99	Up	Day1.5
CABP7	13.0439	1.32954	0.563501	2.32195	0.0202355	0.763395	CABP7	Up	Day1.5
CACNA1D	38.5838	1.52536	0.544335	2.8381	0.00453835	0.35194	CACNA1D	Up	Day1.5
CACNA1G	322.323	1.10874	0.491052	2.2421	0.024955	0.841386	CACNA1G	Up	Day1.5
CACNG8	111.829	0.70361	0.265632	2.64579	0.0081501	0.503913	CACNG8	Up	Day1.5
CADM1	664.767	0.546957	0.23588	2.31838	0.0204284	0.763395	CADM1	Up	Day1.5
CALCOCO2	546.221	-0.803903	0.32202	-2.49667	0.0125366	0.607291	CALCOCO2	Down	Day1.5
CAMK2N1	317.852	0.591739	0.28131	2.10253	0.0355068	0.976898	CAMK2N1	Up	Day1.5
CBX6	780.251	0.520584	0.230449	2.25866	0.0239046	0.81902	CBX6	Up	Day1.5
CBX7	96.0407	0.728333	0.333158	2.18652	0.0287773	0.891257	CBX7	Up	Day1.5
CCDC110	3.36903	1.86974	0.956767	2.21388	0.0268372	0.869169	CCDC110	Up	Day1.5
CCDC141	30.6117	-1.79826	0.64603	-2.72838	0.00636464	0.432872	CCDC141	Down	Day1.5
CCDC169	105.705	-1.6628	0.463154	-3.59595	0.000323212	0.0695642	CCDC169	Down	Day1.5
CCDC17	58.1052	1.09788	0.422361	2.60447	0.00920155	0.526321	CCDC17	Up	Day1.5
CCDC184	106.853	-2.20389	0.473534	-4.64989	3.32113e-06	0.00176466	CCDC184	Down	Day1.5
CCDC3	703.592	-0.678497	0.267313	-2.53821	0.0111421	0.567214	CCDC3	Down	Day1.5
CCDC82	66.7903	1.70948	0.847416	2.15713	0.0309952	0.908224	CCDC82	Up	Day1.5
CCDC90B	871.468	-0.412866	0.179943	-2.29434	0.0217712	0.787607	CCDC90B	Down	Day1.5
CCNG2	720.726	0.942529	0.389324	2.41836	0.0155907	0.684207	CCNG2	Up	Day1.5
CD300E	121.571	1.746	0.723648	2.45929	0.013921	0.648355	CD300E	Up	Day1.5
CD44	327.695	-1.11853	0.381009	-2.93381	0.00334832	0.288638	CD44	Down	Day1.5
CDH10	346.022	-1.14828	0.522641	-2.20444	0.0274933	0.881347	CDH10	Down	Day1.5
CDH11	4570.22	-1.72354	0.453198	-3.81161	0.000138064	0.0366797	CDH11	Down	Day1.5
CDH2	1832.07	-1.13762	0.414352	-2.74778	0.00600002	0.414709	CDH2	Down	Day1.5
CDH23	169.378	1.14761	0.37463	3.05533	0.00224812	0.227529	CDH23	Up	Day1.5
CDX1	1445.25	-2.66923	0.46792	-5.70339	1.17448e-08	1.24811e-05	CDX1	Down	Day1.5
CDX2	1957.01	-2.92337	0.479074	-6.0827	1.18172e-09	1.6744e-06	CDX2	Down	Day1.5
CDX4	5.60996	-1.88668	0.789136	-2.23386	0.0254921	0.848682	CDX4	Down	Day1.5
CECR6	154.611	0.665537	0.278947	2.38392	0.0171291	0.713176	CECR6	Up	Day1.5
CER1	79.1729	2.23202	0.71729	3.01846	0.00254064	0.248268	CER1	Up	Day1.5
CFC1	295.203	-1.06084	0.493378	-2.12359	0.0337048	0.955415	CFC1	Down	Day1.5
CHST1	229.796	1.70693	0.441764	3.85114	0.000117569	0.0333171	CHST1	Up	Day1.5
CHST2	3575.9	-0.757715	0.293048	-2.58742	0.00966972	0.532834	CHST2	Down	Day1.5
CHST7	411.731	-0.807146	0.350282	-2.30378	0.0212352	0.780302	CHST7	Down	Day1.5
CLCN5	998.378	-0.712299	0.326738	-2.17988	0.029266	0.896594	CLCN5	Down	Day1.5
CMKLR1	71.026	-1.47539	0.691116	-2.10403	0.0353758	0.975019	CMKLR1	Down	Day1.5
CNIH3	571.025	-1.6187	0.247443	-6.54001	6.15134e-11	2.09183e-07	CNIH3	Down	Day1.5
CNTN1	47.2739	1.41375	0.472965	2.97929	0.00288917	0.266981	CNTN1	Up	Day1.5
COCH	1539.99	0.885454	0.281243	3.14537	0.00165877	0.183143	COCH	Up	Day1.5
COL15A1	11.1558	1.84591	0.865342	2.29002	0.0220204	0.78927	COL15A1	Up	Day1.5
COL21A1	57.4905	-1.65602	0.580887	-2.88595	0.00390236	0.318999	COL21A1	Down	Day1.5
COLEC12	2488.74	-0.819118	0.353161	-2.31849	0.0204226	0.763395	COLEC12	Down	Day1.5
CPXM2	478.125	-0.803413	0.371593	-2.16781	0.0301734	0.903506	CPXM2	Down	Day1.5
CRABP1	1132.9	0.827121	0.285123	2.89898	0.00374379	0.310515	CRABP1	Up	Day1.5
CRABP2	7850.32	-0.801645	0.285534	-2.80728	0.00499612	0.367745	CRABP2	Down	Day1.5
CRB2	2011.87	-1.19922	0.496791	-2.42773	0.0151937	0.677011	CRB2	Down	Day1.5
CRHBP	2234.99	-1.34124	0.608559	-2.19315	0.0282962	0.883879	CRHBP	Down	Day1.5
CSK	2067.88	-0.599893	0.227686	-2.63471	0.00842087	0.515036	CSK	Down	Day1.5
CSMD3	37.2538	-1.74581	0.68648	-2.57569	0.0100041	0.538292	CSMD3	Down	Day1.5
CSPG4P11	36.3602	-1.06006	0.419812	-2.524	0.0116028	0.582345	CSPG4P11	Down	Day1.5
CSPP1	36.5816	-1.24653	0.961836	-3.07395	0.00211245	0.217456	CSPP1	Down	Day1.5
CSRNP3	17.4608	1.81685	0.742719	2.487	0.0128826	0.615289	CSRNP3	Up	Day1.5
CTA-293F17.1	14.962	-1.45317	0.55369	-2.60206	0.0092666	0.526321	CTA-293F17.1	Down	Day1.5
CTB-180C19.1	6.97679	-2.57265	0.732072	-3.2725	0.00106601	0.143053	CTB-180C19.1	Down	Day1.5
CTC-304I17.6	10.611	1.60912	0.600405	2.62437	0.00868082	0.517781	CTC-304I17.6	Up	Day1.5
CTD-2017D11.1	7.3694	1.47657	0.907131	2.2958	0.0216874	0.787607	CTD-2017D11.1	Up	Day1.5
CTD-2035E11.4	31.1262	-1.19938	0.55926	-2.11987	0.0340173	0.956168	CTD-2035E11.4	Down	Day1.5
CTD-2135J3.4	6.31618	0.085701	0.639952	3.39682	0.00068173	0.108331	CTD-2135J3.4	Up	Day1.5
CTD-2377D24.4	19.9502	-3.10299	0.67357	-4.40013	1.08188e-05	0.00448662	CTD-2377D24.4	Down	Day1.5
CTD-2554C21.2	81.1724	-1.3077	0.506195	-2.58333	0.00978509	0.533256	CTD-2554C21.2	Down	Day1.5
CTD-3193O13.12	11.5104	-2.09189	0.65969	-3.12859	0.0017565	0.190776	CTD-3193O13.12	Down	Day1.5
CUEDC1	844.942	-0.605637	0.264132	-2.29249	0.0218773	0.788094	CUEDC1	Down	Day1.5
CYP1A1	26.9266	2.18458	0.767641	2.78711	0.00531806	0.379779	CYP1A1	Up	Day1.5
CYP26A1	247.191	1.32036	0.577359	2.34608	0.018972	0.753569	CYP26A1	Up	Day1.5
CYS1	30.4919	-1.54711	0.664132	-2.3256	0.0200399	0.763395	CYS1	Down	Day1.5
CYSLTR2	9.16313	-1.83711	0.824698	-2.1524	0.0313656	0.911639	CYSLTR2	Down	Day1.5
DADB-110M10.7	11.5769	-2.44957	0.779862	-2.92239	0.00347354	0.29488	DADB-110M10.7	Down	Day1.5
DCDC2	61.5531	-2.00362	0.471577	-4.2331	2.30497e-05	0.00851987	DCDC2	Down	Day1.5
DCLK3	22.4713	2.55686	0.646042	3.94399	8.01361e-05	0.0252325	DCLK3	Up	Day1.5
2022-12-01	15.198	-1.5502	0.686936	-2.20162	0.0276921	0.881347	2022-12-01	Down	Day1.5
DENND5A	1784.89	-0.499743	0.208992	-2.39118	0.0167941	0.712097	DENND5A	Down	Day1.5
DGKK	115.353	1.10541	0.380216	2.89978	0.00373421	0.310515	DGKK	Up	Day1.5
DKK 1.00	1631.66	-2.05483	0.601377	-3.46135	0.000537473	0.0942129	DKK 1.00	Down	Day1.5
DLL3	792.249	-2.92534	0.486615	-5.99253	2.06602e-09	2.50919e-06	DLL3	Down	Day1.5
DNAH10	53.8574	-2.19292	0.69932	-3.15513	0.00160425	0.178701	DNAH10	Down	Day1.5
DNAJC1	925.512	-0.929442	0.249882	-3.71876	0.000200201	0.0460002	DNAJC1	Down	Day1.5
DPPA2	102.291	-2.48379	0.399295	-6.19912	5.67781e-10	1.13751e-06	DPPA2	Down	Day1.5
DPPA3	7.55169	1.67918	0.879159	2.44353	0.0145444	0.661228	DPPA3	Up	Day1.5
DSEL	708.168	-0.711118	0.31298	-2.27044	0.0231812	0.806032	DSEL	Down	Day1.5
DSP	9501.89	-0.700373	0.280026	-2.50215	0.0123442	0.59968	DSP	Down	Day1.5
DUSP7	675.326	-0.53259	0.242915	-2.19264	0.0283336	0.883879	DUSP7	Down	Day1.5
DYNC1I1	137.435	-0.876717	0.348416	-2.51461	0.0119165	0.592447	DYNC1I1	Down	Day1.5
ECEL1	99.1812	0.930661	0.408978	2.27167	0.0231066	0.805737	ECEL1	Up	Day1.5
ECEL1P2	88.9979	1.52062	0.574186	2.67313	0.00751469	0.482159	ECEL1P2	Up	Day1.5
EDAR	21.7154	-1.97959	0.674665	-2.85977	0.00423952	0.336376	EDAR	Down	Day1.5
EDARADD	233.519	-1.12156	0.279686	-4.00922	6.09187e-05	0.0196346	EDARADD	Down	Day1.5
EFNB1	1408.67	-0.674874	0.3039	-2.21981	0.0264316	0.865615	EFNB1	Down	Day1.5
EGFLAM	435.231	-1.52241	0.490856	-3.11452	0.00184242	0.197024	EGFLAM	Down	Day1.5
EGFR	315.318	0.894015	0.410208	2.18277	0.029053	0.894905	EGFR	Up	Day1.5
EHBP1L1	357.954	-1.1515	0.360337	-3.19639	0.00139158	0.167808	EHBP1L1	Down	Day1.5
EIF3CL	141.532	-1.43012	0.689999	-2.09068	0.0365565	0.996079	EIF3CL	Down	Day1.5
ELP2	1369.78	0.441092	0.208274	2.11789	0.0341842	0.956369	ELP2	Up	Day1.5
EMILIN3	187.633	1.10626	0.375985	2.93577	0.00332726	0.288638	EMILIN3	Up	Day1.5
EN1	92.0468	1.47441	0.539252	2.71351	0.0066574	0.445653	EN1	Up	Day1.5
ENHO	208.016	0.693634	0.317788	2.18032	0.0292338	0.896594	ENHO	Up	Day1.5
EPHB1	355.361	1.36284	0.48093	2.83487	0.0045845	0.35194	EPHB1	Up	Day1.5
EPHB6	707.991	0.878711	0.341245	2.57231	0.0101022	0.540227	EPHB6	Up	Day1.5
ESAM	15.8806	1.77793	0.650498	2.68993	0.00714677	0.467312	ESAM	Up	Day1.5
ESRRG	48.2564	1.44325	0.608601	2.32575	0.0200319	0.763395	ESRRG	Up	Day1.5
EXOC3L2	83.8661	-1.08492	0.497831	-2.1751	0.0296225	0.899904	EXOC3L2	Down	Day1.5
EXPH5	69.6254	1.06715	0.418568	2.54963	0.0107839	0.558302	EXPH5	Up	Day1.5
EYA1	115.218	1.34781	0.375614	3.59076	0.000329711	0.070076	EYA1	Up	Day1.5
F13A1	14.09	2.19513	0.648268	3.31222	0.000925572	0.128996	F13A1	Up	Day1.5
FAM163B	23.0024	-1.78801	0.866678	-2.10894	0.0349498	0.967835	FAM163B	Down	Day1.5
FAM175A	414.935	-1.27642	0.333126	-3.83039	0.00012794	0.0345295	FAM175A	Down	Day1.5
FAM20C	116.062	1.00395	0.444365	2.25109	0.0243797	0.829055	FAM20C	Up	Day1.5
FAM212B	364.246	-1.18641	0.314702	-3.76616	0.000165779	0.0402678	FAM212B	Down	Day1.5
FAM27E3	43.286	-1.24158	0.51319	-2.41411	0.0157735	0.687684	FAM27E3	Down	Day1.5
FAM53B	1066.12	-0.93574	0.18507	-5.05609	4.27944e-07	0.000330743	FAM53B	Down	Day1.5
FAM78A	76.3243	1.07535	0.421672	2.54841	0.0108214	0.558302	FAM78A	Up	Day1.5
FGF18	153.55	-1.81802	0.417836	-4.34477	1.3942e-05	0.00538764	FGF18	Down	Day1.5
FGF19	871.574	-1.32059	0.570373	-2.34527	0.0190132	0.753569	FGF19	Down	Day1.5
FGF3	63.9902	-2.08406	0.766699	-2.81968	0.00480717	0.359225	FGF3	Down	Day1.5
FGF4	213.833	-1.59512	0.475167	-3.34206	0.00083158	0.122951	FGF4	Down	Day1.5
FGFBP1	26.9361	-1.47881	0.647066	-2.27743	0.0227603	0.799572	FGFBP1	Down	Day1.5
FGFBP3	473.878	0.895934	0.315948	2.83418	0.00459431	0.35194	FGFBP3	Up	Day1.5
FMOD	349.935	-1.9752	0.757746	-2.62902	0.00856319	0.516312	FMOD	Down	Day1.5
FOS	285.791	0.923531	0.42567	2.17826	0.0293867	0.89706	FOS	Up	Day1.5
FOXA2	21.498	1.90027	0.730939	2.52376	0.0116106	0.582345	FOXA2	Up	Day1.5
FOXF1	765.65	-2.03384	0.626862	-3.22734	0.00124949	0.156656	FOXF1	Down	Day1.5
FOXI1	20.8009	2.20212	0.816507	2.45441	0.0141115	0.653781	FOXI1	Up	Day1.5
FOXO1	526.46	1.28865	0.276138	4.66558	3.07742e-06	0.00168792	FOXO1	Up	Day1.5
FOXP1	204.229	0.913702	0.434605	2.0956	0.0361173	0.990488	FOXP1	Up	Day1.5
FOXQ1	31.7302	1.73824	0.766178	2.30993	0.0208923	0.775819	FOXQ1	Up	Day1.5
FRMD3	14.3666	2.01178	0.672778	2.98936	0.00279564	0.261177	FRMD3	Up	Day1.5
FRZB	73.8872	1.04207	0.430698	2.41507	0.0157323	0.687652	FRZB	Up	Day1.5
FZD10	913.444	-2.64763	0.434417	-6.08687	1.15138e-09	1.6744e-06	FZD10	Down	Day1.5
FZD10-AS1	98.9751	-2.21092	0.49472	-4.44732	8.69487e-06	0.0038905	FZD10-AS1	Down	Day1.5
GABARAPL1	1795.28	-0.925589	0.27592	-3.35442	0.000795314	0.11967	GABARAPL1	Down	Day1.5
GADD45G	1873.56	-1.01334	0.470788	-2.14772	0.0317362	0.917693	GADD45G	Down	Day1.5
GALNT10	1287.08	0.737355	0.338261	2.17914	0.0293216	0.896681	GALNT10	Up	Day1.5
GALNT18	140.16	1.02617	0.454623	2.26347	0.0236065	0.815815	GALNT18	Up	Day1.5
GATSL2	849.969	0.61643	0.240001	2.56837	0.0102177	0.542911	GATSL2	Up	Day1.5
GDF3	373.328	2.14798	0.457547	4.67441	2.94798e-06	0.00167082	GDF3	Up	Day1.5
GDF6	435.2	-1.2834	0.430093	-2.99556	0.0027394	0.257337	GDF6	Down	Day1.5
GDF7	17.1234	1.67271	0.754647	2.1956	0.0281209	0.883807	GDF7	Up	Day1.5
GDNF	27.2646	1.45927	0.694632	2.16415	0.0304527	0.906582	GDNF	Up	Day1.5
GDPGP1	37.0781	0.970939	0.36732	2.64089	0.00826887	0.509404	GDPGP1	Up	Day1.5
GGT1	751.337	-0.694963	0.332342	-2.09004	0.0366141	0.996079	GGT1	Down	Day1.5
GJA5	192.497	-1.34209	0.578511	-2.32843	0.0198891	0.763372	GJA5	Down	Day1.5
GLB1L3	268.27	1.06286	0.375153	2.82782	0.00468661	0.352595	GLB1L3	Up	Day1.5
GLIS3	30.846	-1.91827	0.701352	-2.74257	0.006096	0.417945	GLIS3	Down	Day1.5
GNA14	229.727	1.79246	0.538884	3.33775	0.000844594	0.123364	GNA14	Up	Day1.5
GOLIM4	1654.87	-0.654727	0.299885	-2.18288	0.0290445	0.894905	GOLIM4	Down	Day1.5
GPR160	112.03	1.28343	0.497242	2.5775	0.00995166	0.537169	GPR160	Up	Day1.5
GPR83	366.941	-3.08793	0.474494	-6.46995	9.80371e-11	2.77821e-07	GPR83	Down	Day1.5
GRAP2	110.177	-2.2249	0.847591	-2.44709	0.0144017	0.658117	GRAP2	Down	Day1.5
GRP	58.3964	-2.10638	0.427097	-4.89127	1.00186e-06	0.00065518	GRP	Down	Day1.5
GUCY1B3	65.6303	1.27038	0.506845	2.51487	0.0119075	0.592447	GUCY1B3	Up	Day1.5
H1F0	4454.77	-0.649107	0.210286	-3.08702	0.00202172	0.210204	H1F0	Down	Day1.5
HAPLN1	4715.81	-1.12431	0.453716	-2.4754	0.0133086	0.628571	HAPLN1	Down	Day1.5
HDAC9	137.701	1.26756	0.40902	3.0927	0.00198347	0.208179	HDAC9	Up	Day1.5
HES7	35.3381	-2.08973	0.82015	-2.67653	0.00743892	0.480927	HES7	Down	Day1.5
HESX1	22.3467	-2.33717	0.770307	-2.99954	0.00270392	0.256842	HESX1	Down	Day1.5
HHIPL1	99.2211	-0.893854	0.412406	-2.17245	0.029822	0.900645	HHIPL1	Down	Day1.5
HIC1	85.6114	1.32481	0.55906	2.35213	0.0186663	0.749213	HIC1	Up	Day1.5
HLA-B	827.768	0.944303	0.295575	3.19295	0.00140827	0.168439	HLA-B	Up	Day1.5
HLA-DRB6	23.852	-1.76594	0.828041	-2.14304	0.0321097	0.91832	HLA-DRB6	Down	Day1.5
HOTAIRM1	190.816	-4.38949	0.438989	-9.88448	4.86096e-23	8.2651e-19	HOTAIRM1	Down	Day1.5
HOXA1	327.942	-4.533	0.82454	-5.28623	1.2486e-07	0.000109619	HOXA1	Down	Day1.5
HOXA10	486.625	-1.90149	0.711763	-2.8318	0.00462862	0.35194	HOXA10	Down	Day1.5
HOXA11-AS	88.2208	-2.12341	0.787822	-2.77959	0.00544281	0.384	HOXA11-AS	Down	Day1.5
HOXA2	18.8016	-2.29202	0.790681	-2.75783	0.00581867	0.404427	HOXA2	Down	Day1.5
HOXA3	77.552	-3.1136	0.810603	-3.77098	0.000162607	0.0400697	HOXA3	Down	Day1.5
HOXA5	60.6662	-2.88685	0.787063	-3.3156	0.000914453	0.1285	HOXA5	Down	Day1.5
HOXA9	200.287	-1.46572	0.714893	-2.18998	0.0285256	0.886692	HOXA9	Down	Day1.5
HOXB-AS1	32.6907	-1.90931	0.619406	-3.04923	0.0022943	0.22947	HOXB-AS1	Down	Day1.5
HOXB-AS3	159.667	-1.82895	0.628366	-2.93262	0.00336119	0.288638	HOXB-AS3	Down	Day1.5
HOXB1	112.718	-1.4192	0.61127	-2.30147	0.0213652	0.780302	HOXB1	Down	Day1.5
HOXB13	107.248	-3.34836	0.552936	-5.99298	2.06034e-09	2.50919e-06	HOXB13	Down	Day1.5
HOXB2	711.107	-1.68966	0.446304	-3.78319	0.00015483	0.0393849	HOXB2	Down	Day1.5
HOXB4	118.119	-2.12267	0.634602	-3.37141	0.000747844	0.116657	HOXB4	Down	Day1.5
HOXB5	218.164	-1.90669	0.534477	-3.56571	0.000362868	0.0743354	HOXB5	Down	Day1.5
HOXB6	1387.56	-2.31635	0.526201	-4.38651	1.15183e-05	0.00455455	HOXB6	Down	Day1.5
HOXB8	348.259	-2.17678	0.622907	-3.55121	0.000383459	0.0771322	HOXB8	Down	Day1.5
HOXB9	1049.89	-0.990529	0.435601	-2.27136	0.0231253	0.805737	HOXB9	Down	Day1.5
HOXD1	241.582	-1.90099	0.582324	-3.2537	0.00113913	0.149078	HOXD1	Down	Day1.5
HOXD13	77.5353	-1.89221	0.759556	-2.55323	0.0106728	0.556023	HOXD13	Down	Day1.5
HRK	77.4675	1.40958	0.434763	3.22653	0.00125302	0.156656	HRK	Up	Day1.5
HS3ST3A1	567.088	-0.688839	0.294549	-2.33869	0.0193517	0.758878	HS3ST3A1	Down	Day1.5
HTRA1	441.468	1.66845	0.380791	4.38784	1.14481e-05	0.00455455	HTRA1	Up	Day1.5
HVCN1	222.259	-1.41374	0.411557	-3.42904	0.000605721	0.0990295	HVCN1	Down	Day1.5
ICAM4	18.8605	-1.58394	0.526085	-2.99604	0.00273506	0.257337	ICAM4	Down	Day1.5
IFIT5	71.8889	-1.3017	0.589621	-2.22046	0.0263876	0.865615	IFIT5	Down	Day1.5
IFRD1	1053.79	-0.799885	0.328687	-2.43387	0.0149385	0.671954	IFRD1	Down	Day1.5
IGDCC4	159.382	1.12756	0.491853	2.28742	0.0221714	0.78938	IGDCC4	Up	Day1.5
IGFBP4	3924.59	-0.785089	0.298347	-2.63013	0.00853519	0.516312	IGFBP4	Down	Day1.5
IGSF8	1469.17	0.713137	0.248669	2.86712	0.00414222	0.330658	IGSF8	Up	Day1.5
IL10	8.06013	-2.47387	0.960846	-2.21707	0.0266182	0.865615	IL10	Down	Day1.5
IL12A	18.0709	2.11534	0.775829	2.7164	0.00659968	0.443535	IL12A	Up	Day1.5
IL1RL1	7.71995	1.95025	0.959449	2.38522	0.0170689	0.713079	IL1RL1	Up	Day1.5
IMPDH1	1628.85	-0.572231	0.257152	-2.22574	0.0260313	0.861109	IMPDH1	Down	Day1.5
INHA	37.5131	1.4534	0.579186	2.50329	0.0123044	0.599461	INHA	Up	Day1.5
INHBA	43.0795	1.49456	0.829127	2.32358	0.0201483	0.763395	INHBA	Up	Day1.5
INO80D	363.53	0.84682	0.365305	2.31842	0.0204264	0.763395	INO80D	Up	Day1.5
IRF2BPL	1931.08	0.804865	0.274133	2.93583	0.0033266	0.288638	IRF2BPL	Up	Day1.5
IRS1	2372.19	-0.670537	0.258111	-2.59782	0.00938175	0.526321	IRS1	Down	Day1.5
IRX1	362.923	1.01877	0.461667	2.20702	0.0273128	0.881214	IRX1	Up	Day1.5
IRX6	502.817	-1.19678	0.541485	-2.30756	0.0210239	0.777107	IRX6	Down	Day1.5
ITGAM	82.9239	-2.04727	0.792613	-2.65014	0.00804589	0.502899	ITGAM	Down	Day1.5
ITGB3	112.084	1.14469	0.517206	2.20572	0.0274039	0.881347	ITGB3	Up	Day1.5
ITGB8	274.897	-2.33454	0.381055	-6.12141	9.27492e-10	1.57701e-06	ITGB8	Down	Day1.5
ITLN2	213.45	-0.853138	0.337632	-2.53019	0.0113999	0.578607	ITLN2	Down	Day1.5
KAZALD1	37.764	-1.13911	0.483791	-2.34264	0.0191476	0.755375	KAZALD1	Down	Day1.5
KCND3	43.5947	1.48212	0.612855	2.41954	0.0155404	0.684207	KCND3	Up	Day1.5
KCNF1	18.8802	1.39895	0.521084	2.66983	0.00758894	0.485093	KCNF1	Up	Day1.5
KCNG3	115.726	0.901693	0.314874	2.85873	0.00425342	0.336376	KCNG3	Up	Day1.5
KCNJ11	36.3973	1.23922	0.51346	2.40923	0.0159863	0.689841	KCNJ11	Up	Day1.5
KCNJ12	90.9297	1.0813	0.413597	2.61745	0.00885885	0.519403	KCNJ12	Up	Day1.5
KCNK12	1097.91	1.12732	0.441338	2.55256	0.0106934	0.556023	KCNK12	Up	Day1.5
KCNK17	5.92769	-2.92437	0.858996	-2.95407	0.00313609	0.279178	KCNK17	Down	Day1.5
KCNN3	29.7845	1.54393	0.688811	2.24746	0.0246108	0.835245	KCNN3	Up	Day1.5
KCTD18	145.483	0.770612	0.312664	2.46472	0.013712	0.644047	KCTD18	Up	Day1.5
KCTD8	58.6661	0.940293	0.386007	2.42734	0.0152102	0.677011	KCTD8	Up	Day1.5
KDELR3	259.432	-0.647745	0.296981	-2.18192	0.0291156	0.895213	KDELR3	Down	Day1.5
KIAA1211L	34.4762	-1.84443	0.731938	-2.44619	0.0144373	0.658117	KIAA1211L	Down	Day1.5
KIAA1217	1093.24	0.882164	0.346519	2.54772	0.0108428	0.558302	KIAA1217	Up	Day1.5
KIFC3	632.225	-0.808663	0.33292	-2.42833	0.0151683	0.677011	KIFC3	Down	Day1.5
KIT	632.35	1.51078	0.318325	4.74618	2.07294e-06	0.00121538	KIT	Up	Day1.5
KLF5	491.57	-1.26735	0.431524	-2.92919	0.00339847	0.290373	KLF5	Down	Day1.5
KLHDC8A	121.594	1.13224	0.50814	2.22234	0.0262602	0.865315	KLHDC8A	Up	Day1.5
KLHL14	45.7164	1.33512	0.525382	2.5092	0.0121006	0.598099	KLHL14	Up	Day1.5
KLHL29	332.504	0.832581	0.319844	2.6064	0.00915009	0.526321	KLHL29	Up	Day1.5
LDHD	46.1112	2.31789	0.627712	3.67183	0.00024082	0.0545956	LDHD	Up	Day1.5
LEF1	1708.03	-1.50736	0.427188	-3.52845	0.000418008	0.0816942	LEF1	Down	Day1.5
LGI4	18.9519	-1.62406	0.702973	-2.30983	0.0208978	0.775819	LGI4	Down	Day1.5
LIMCH1	206.808	-1.33518	0.45354	-2.94706	0.00320809	0.2841	LIMCH1	Down	Day1.5
LINC-ROR	7.74281	-1.79331	0.701684	-2.44889	0.0143297	0.657979	LINC-ROR	Down	Day1.5
LINC00176	23.3418	1.65773	0.720979	2.33747	0.0194149	0.758878	LINC00176	Up	Day1.5
LINC00908	9.97071	-2.04207	0.827561	-2.34384	0.0190866	0.754719	LINC00908	Down	Day1.5
LINC01124	65.9244	-1.64223	0.416508	-3.92066	8.83085e-05	0.0268127	LINC01124	Down	Day1.5
LINC01571	8.64542	-1.83766	0.807096	-2.1105	0.0348156	0.967835	LINC01571	Down	Day1.5
LIX1	1348.1	-2.02544	0.407646	-4.96782	6.77096e-07	0.000479695	LIX1	Down	Day1.5
LLNLR-245B6.1	30.3452	0.896865	0.865793	7.47499	7.72086e-14	3.28195e-10	LLNLR-245B6.1	Up	Day1.5
LMO1	54.4078	1.11262	0.532309	2.10797	0.0350339	0.968588	LMO1	Up	Day1.5
LMO4	1895.7	0.949407	0.244998	3.8756	0.000106364	0.0311812	LMO4	Up	Day1.5
LMO7	461.382	-1.81082	0.335159	-5.40064	6.6402e-08	6.27241e-05	LMO7	Down	Day1.5
LNPK	388.3	-2.02366	0.4504	-4.49436	6.97809e-06	0.00329579	LNPK	Down	Day1.5
LRAT	182.725	2.30811	0.615669	3.7571	0.000171894	0.0410218	LRAT	Up	Day1.5
LRIG1	630.883	0.928595	0.311973	2.97674	0.00291327	0.267495	LRIG1	Up	Day1.5
LRRC3B	47.0318	-1.27118	0.537915	-2.3458	0.0189861	0.753569	LRRC3B	Down	Day1.5
LRRC4B	49.9618	-1.34082	0.943741	-2.38542	0.0170595	0.713079	LRRC4B	Down	Day1.5
LRRC55	5.57714	-0.23581	0.406815	-2.81894	0.0048183	0.359225	LRRC55	Down	Day1.5
LRRN4	642.86	-1.05704	0.497836	-2.16268	0.0305659	0.907003	LRRN4	Down	Day1.5
LY6G6D	72.3293	-1.4187	0.444569	-3.17616	0.0014924	0.176218	LY6G6D	Down	Day1.5
LYPD1	627.862	1.04348	0.435022	2.39195	0.0167592	0.712097	LYPD1	Up	Day1.5
LYPD6	469.993	-0.618742	0.280626	-2.20429	0.0275039	0.881347	LYPD6	Down	Day1.5
LYPD6B	494.204	-0.827273	0.320432	-2.57964	0.00989041	0.535563	LYPD6B	Down	Day1.5
LYSMD4	201.958	0.805771	0.334343	2.40991	0.0159567	0.689841	LYSMD4	Up	Day1.5
LZTS1	894.897	-0.996636	0.41779	-2.38732	0.0169719	0.713079	LZTS1	Down	Day1.5
MAGI2	168.528	1.1012	0.326846	3.36366	0.000769148	0.116766	MAGI2	Up	Day1.5
MAP1LC3C	30.3294	1.37551	0.569663	2.42215	0.0154291	0.684207	MAP1LC3C	Up	Day1.5
MAP3K15	33.2611	0.975497	0.393326	2.47739	0.0132346	0.627861	MAP3K15	Up	Day1.5
MAPK11	101.123	-1.19448	0.450099	-2.65102	0.00802486	0.502899	MAPK11	Down	Day1.5
MAPK12	801.941	-0.846928	0.325108	-2.60497	0.00918835	0.526321	MAPK12	Down	Day1.5
MAPKAPK2	2414.22	-0.462293	0.163349	-2.83008	0.00465359	0.35194	MAPKAPK2	Down	Day1.5
MATN1	7.59493	-2.04165	0.861568	-2.35509	0.0185184	0.747905	MATN1	Down	Day1.5
MBNL2	89.5997	2.11111	0.63692	3.32101	0.000896926	0.128155	MBNL2	Up	Day1.5
MCF2L2	68.3492	1.29941	0.535372	2.43658	0.014827	0.671954	MCF2L2	Up	Day1.5
MCOLN3	508.354	-1.52473	0.396244	-3.84172	0.000122177	0.033681	MCOLN3	Down	Day1.5
MDGA2	11.6866	1.72358	0.769029	2.2666	0.0234144	0.81248	MDGA2	Up	Day1.5
MEI4	27.363	-2.22563	0.917225	-2.68941	0.00715787	0.467312	MEI4	Down	Day1.5
MESP1	662.265	-1.95483	0.718355	-2.58037	0.00986944	0.535563	MESP1	Down	Day1.5
MID1	1371.93	-0.68708	0.300528	-2.28707	0.0221916	0.78938	MID1	Down	Day1.5
MIR210HG	68.808	1.42194	0.615946	2.30867	0.0209617	0.776496	MIR210HG	Up	Day1.5
MIR4453	92.9248	0.625273	0.280356	2.22899	0.0258144	0.8556	MIR4453	Up	Day1.5
MLH3	277.368	-0.636367	0.281912	-2.25732	0.0239882	0.81902	MLH3	Down	Day1.5
MMP17	564.598	0.661753	0.309182	2.13944	0.0324001	0.922778	MMP17	Up	Day1.5
MMP19	87.9301	-1.4508	0.523795	-2.77114	0.00558601	0.39086	MMP19	Down	Day1.5
MMP28	106.883	2.49946	0.846726	3.54975	0.000385593	0.0771322	MMP28	Up	Day1.5
MN1	138.582	1.11597	0.361138	3.08618	0.00202749	0.210204	MN1	Up	Day1.5
MSC	626.196	1.35463	0.561277	2.42911	0.0151361	0.677011	MSC	Up	Day1.5
MSGN1	731.063	-4.05244	0.742428	-5.28034	1.28941e-07	0.000109619	MSGN1	Down	Day1.5
MSX1	4403.05	-2.27286	0.47332	-4.7904	1.66449e-06	0.0010482	MSX1	Down	Day1.5
MTURN	212.658	-0.708945	0.330635	-2.14323	0.0320946	0.91832	MTURN	Down	Day1.5
MTUS1	175.151	-1.22621	0.567398	-2.16025	0.0307536	0.907819	MTUS1	Down	Day1.5
MYCL	730.042	-0.668806	0.264809	-2.52577	0.0115444	0.582345	MYCL	Down	Day1.5
MYO10	4063.44	-0.532227	0.25201	-2.11242	0.0346501	0.967416	MYO10	Down	Day1.5
NAF1	898.021	-0.447251	0.18192	-2.45839	0.0139562	0.648355	NAF1	Down	Day1.5
NBEA	154.272	1.10378	0.462771	2.38183	0.0172266	0.713644	NBEA	Up	Day1.5
NBPF15	793	-0.761763	0.346668	-2.1984	0.0279207	0.881347	NBPF15	Down	Day1.5
NCR3LG1	38.4156	1.33371	0.562112	2.40161	0.0163232	0.697343	NCR3LG1	Up	Day1.5
NDUFS3	32.3212	-0.990685	0.377654	-2.62522	0.00865938	0.517781	NDUFS3	Down	Day1.5
NEK5	29.4635	1.31505	0.60912	2.21586	0.0267013	0.866417	NEK5	Up	Day1.5
NIPSNAP3B	12.1893	2.31115	0.804086	2.95657	0.00311085	0.278389	NIPSNAP3B	Up	Day1.5
NKD1	4660.24	-1.57128	0.451695	-3.46967	0.000521093	0.0930346	NKD1	Down	Day1.5
NLRP1	365.228	0.659692	0.301826	2.18539	0.0288602	0.892201	NLRP1	Up	Day1.5
NLRP10	13.731	-1.61843	0.756913	-2.09416	0.0362454	0.992401	NLRP10	Down	Day1.5
NOVA2	37.3036	-1.69227	0.961875	-9.06496	1.24653e-19	1.05974e-15	NOVA2	Down	Day1.5
NPAS1	358.399	1.27209	0.369332	3.44298	0.000575331	0.096855	NPAS1	Up	Day1.5
NPFF	117.958	-1.22145	0.445737	-2.72389	0.00645183	0.435319	NPFF	Down	Day1.5
NPY	389.74	-1.26241	0.577082	-2.19934	0.0278537	0.881347	NPY	Down	Day1.5
NR0B1	128.18	-1.80797	0.526185	-3.44531	0.000570403	0.096855	NR0B1	Down	Day1.5
NR2F2	113.697	1.74912	0.687922	2.5469	0.0108686	0.558302	NR2F2	Up	Day1.5
NR3C2	13.9544	1.5334	0.662638	2.30111	0.0213857	0.780302	NR3C2	Up	Day1.5
NRK	3296.26	0.92655	0.399113	2.32347	0.0201538	0.763395	NRK	Up	Day1.5
NRP1	1657.1	-2.35323	0.366941	-6.42229	1.34239e-10	3.26068e-07	NRP1	Down	Day1.5
NTF3	156.19	-1.18143	0.380771	-3.09954	0.00193823	0.205973	NTF3	Down	Day1.5
NUAK1	1985.44	-0.580416	0.277977	-2.08797	0.0368007	0.999557	NUAK1	Down	Day1.5
NUDT10	813.426	0.5322	0.180689	2.94509	0.00322863	0.284437	NUDT10	Up	Day1.5
ODC1	8846.55	-0.617617	0.248801	-2.48224	0.0130558	0.621813	ODC1	Down	Day1.5
OLFML3	4515.35	-0.648098	0.246141	-2.6331	0.00846095	0.515633	OLFML3	Down	Day1.5
OSTM1	513.237	-0.722964	0.293741	-2.46153	0.0138344	0.648008	OSTM1	Down	Day1.5
PAK3	163.137	1.67396	0.519335	3.22712	0.00125044	0.156656	PAK3	Up	Day1.5
PAX2	116.588	-2.9758	0.583218	-5.03654	4.74011e-07	0.000350418	PAX2	Down	Day1.5
PAX3	18.0732	-2.04204	0.760813	-2.58915	0.00962132	0.532834	PAX3	Down	Day1.5
PCDH19	768.969	-1.1469	0.431904	-2.64708	0.00811895	0.50382	PCDH19	Down	Day1.5
PCDHB11	14.4498	1.47209	0.657443	2.25954	0.02385	0.81902	PCDHB11	Up	Day1.5
PCDHGC3	944.726	-0.942245	0.263799	-3.57214	0.000354075	0.0734188	PCDHGC3	Down	Day1.5
PCED1B	308.738	-1.12306	0.396442	-2.82983	0.00465721	0.35194	PCED1B	Down	Day1.5
PCLO	92.7215	1.84337	0.668215	2.78705	0.00531897	0.379779	PCLO	Up	Day1.5
PCSK1	126.288	-2.25094	0.545321	-4.10174	4.10046e-05	0.0142286	PCSK1	Down	Day1.5
PCSK2	67.3798	-2.00397	0.59012	-3.36403	0.000768132	0.116766	PCSK2	Down	Day1.5
PDK4	144.166	1.36216	0.577315	2.33134	0.0197355	0.761652	PDK4	Up	Day1.5
PENK	82.7371	-1.36113	0.624973	-2.16852	0.0301192	0.903506	PENK	Down	Day1.5
PHF24	71.2635	-2.24124	0.815688	-3.00116	0.00268949	0.256842	PHF24	Down	Day1.5
PJA1	1706	-0.498415	0.17878	-2.78786	0.00530572	0.379779	PJA1	Down	Day1.5
PKDCC	3761.08	1.33017	0.51632	2.58944	0.00961316	0.532834	PKDCC	Up	Day1.5
PLAGL1	153.788	-2.45331	0.662033	-3.77744	0.000158446	0.0396184	PLAGL1	Down	Day1.5
PLB1	59.3797	-1.73295	0.63509	-2.72661	0.00639882	0.433463	PLB1	Down	Day1.5
PLCXD3	12.1568	2.08061	0.879974	2.49233	0.0126908	0.611281	PLCXD3	Up	Day1.5
PLLP	99.0058	1.13302	0.436442	2.58505	0.00973653	0.532834	PLLP	Up	Day1.5
PLPPR5	146.48	-1.44757	0.456373	-3.16779	0.00153603	0.177667	PLPPR5	Down	Day1.5
PLXNA4	66.2922	1.93797	0.68352	2.84789	0.00440104	0.344843	PLXNA4	Up	Day1.5
PLXNC1	42.5578	1.49834	0.574682	2.59801	0.00937659	0.526321	PLXNC1	Up	Day1.5
PNP	3931.94	-0.581782	0.229002	-2.54057	0.0110672	0.565091	PNP	Down	Day1.5
POU3F1	92.2847	1.54852	0.485883	3.16803	0.00153473	0.177667	POU3F1	Up	Day1.5
POU4F1	38.4233	1.30024	0.526286	2.44821	0.0143569	0.657979	POU4F1	Up	Day1.5
PPFIBP2	418.955	0.913266	0.32696	2.79263	0.00522823	0.379779	PPFIBP2	Up	Day1.5
PPP3CA	891.838	-0.782914	0.330307	-2.36981	0.0177971	0.722205	PPP3CA	Down	Day1.5
PRAC1	33.2131	-2.30555	0.700836	-3.16347	0.00155899	0.177787	PRAC1	Down	Day1.5
PRAC2	53.3206	-2.54244	0.48863	-5.15181	2.57981e-07	0.000208879	PRAC2	Down	Day1.5
PRDM14	500.008	1.66048	0.464948	3.5801	0.00034346	0.0720969	PRDM14	Up	Day1.5
PRKCE	174.661	1.33658	0.594018	2.3129	0.0207282	0.772897	PRKCE	Up	Day1.5
PRPH	410.888	-1.12523	0.466988	-2.41783	0.0156133	0.684207	PRPH	Down	Day1.5
PRR35	16.4023	1.04815	0.492408	2.10397	0.0353812	0.975019	PRR35	Up	Day1.5
PRRX1	465.531	-2.03641	0.735895	-2.97539	0.0029262	0.267495	PRRX1	Down	Day1.5
PRSS23	1953.42	-1.12404	0.389034	-2.89632	0.00377568	0.31164	PRSS23	Down	Day1.5
PTCH1	1426.2	-0.802234	0.378872	-2.11773	0.0341982	0.956369	PTCH1	Down	Day1.5
PTH2R	20.1971	-1.74117	0.736324	-2.37645	0.01748	0.717903	PTH2R	Down	Day1.5
PTPRB	20.5297	-2.5478	0.821521	-2.9625	0.00305148	0.27452	PTPRB	Down	Day1.5
PTPRE	68.8482	-1.24812	0.58924	-2.11981	0.0340223	0.956168	PTPRE	Down	Day1.5
PTPRJ	338.682	0.790874	0.350634	2.25513	0.0241253	0.822049	PTPRJ	Up	Day1.5
PXDC1	356.872	-1.31155	0.334789	-3.9227	8.75621e-05	0.0268127	PXDC1	Down	Day1.5
RAB19	14.7508	2.21787	0.677146	3.25353	0.00113981	0.149078	RAB19	Up	Day1.5
RABGAP1L	267.405	0.831967	0.378469	2.19601	0.0280909	0.883807	RABGAP1L	Up	Day1.5
RAMP1	41.5125	1.04622	0.477592	2.19311	0.0282994	0.883879	RAMP1	Up	Day1.5
RAP2B	1493.96	-0.481544	0.215698	-2.23242	0.0255874	0.849732	RAP2B	Down	Day1.5
RAPGEFL1	179.244	0.715188	0.305846	2.33843	0.0193652	0.758878	RAPGEFL1	Up	Day1.5
RARB	89.5603	-1.28993	0.600259	-2.17257	0.0298124	0.900645	RARB	Down	Day1.5
RASGRP1	238.569	-1.47977	0.500601	-2.96576	0.00301941	0.27308	RASGRP1	Down	Day1.5
RASGRP3	89.6751	-1.99954	0.569635	-3.48927	0.000484336	0.0904963	RASGRP3	Down	Day1.5
RASSF10	98.1624	1.10866	0.414731	2.66559	0.00768539	0.485779	RASSF10	Up	Day1.5
RASSF9	101.051	-1.32239	0.4315	-3.05249	0.00226951	0.228334	RASSF9	Down	Day1.5
RBMS1	2598.64	0.48609	0.185546	2.6197	0.00880073	0.517781	RBMS1	Up	Day1.5
RCCD1	517.379	0.727891	0.284102	2.56264	0.0103881	0.546836	RCCD1	Up	Day1.5
RCOR3	512.348	0.389658	0.167236	2.32996	0.0198082	0.761988	RCOR3	Up	Day1.5
REPS1	1516.71	0.438033	0.164634	2.66048	0.00780284	0.491377	REPS1	Up	Day1.5
RFK	458.626	-0.459647	0.201056	-2.28616	0.0222451	0.789633	RFK	Down	Day1.5
RGAG1	49.2366	1.80376	0.560928	3.1984	0.00138192	0.167808	RGAG1	Up	Day1.5
RGS12	748.77	-0.629807	0.217792	-2.89181	0.0038303	0.314621	RGS12	Down	Day1.5
RGS16	1293.64	1.15915	0.480529	2.40561	0.0161453	0.691483	RGS16	Up	Day1.5
RGS4	722.424	-1.77839	0.706723	-2.60188	0.00927148	0.526321	RGS4	Down	Day1.5
RGS5	2169	-1.34198	0.445471	-3.01233	0.0025925	0.250456	RGS5	Down	Day1.5
RHPN1	214.235	0.719816	0.319348	2.25776	0.0239609	0.81902	RHPN1	Up	Day1.5
RNF165	99.4369	1.09133	0.448372	2.43417	0.0149261	0.671954	RNF165	Up	Day1.5
ROBO2	186.453	-1.15001	0.468314	-2.45973	0.0139043	0.648355	ROBO2	Down	Day1.5
RP1-90G24.10	11.2859	2.09201	0.907919	2.78972	0.00527537	0.379779	RP1-90G24.10	Up	Day1.5
RP11-100E13.1	24.2366	-1.14914	0.436407	-2.62031	0.00878491	0.517781	RP11-100E13.1	Down	Day1.5
RP11-111K18.1	49.739	-2.08114	0.883099	-2.41825	0.0155956	0.684207	RP11-111K18.1	Down	Day1.5
RP11-161H23.9	7.52703	-1.88306	0.795361	-2.32158	0.0202558	0.763395	RP11-161H23.9	Down	Day1.5
RP11-213G2.3	22.8848	-0.973651	0.454166	-2.14272	0.0321355	0.91832	RP11-213G2.3	Down	Day1.5
RP11-244H3.1	12.249	-1.51603	0.648778	-2.33337	0.0196287	0.761652	RP11-244H3.1	Down	Day1.5
RP11-298D21.1	5.61225	-2.87571	0.934383	-2.63057	0.00852421	0.516312	RP11-298D21.1	Down	Day1.5
RP11-298I3.5	2.61579	0.0654376	0.405685	2.33099	0.0197541	0.761652	RP11-298I3.5	Up	Day1.5
RP11-305L7.7	14.1084	1.35621	0.526926	2.55687	0.0105617	0.552557	RP11-305L7.7	Up	Day1.5
RP11-347C12.3	11.5437	1.99952	0.778508	2.58471	0.00974601	0.532834	RP11-347C12.3	Up	Day1.5
RP11-357H14.17	121.954	-1.25733	0.447052	-2.80069	0.00509934	0.373725	RP11-357H14.17	Down	Day1.5
RP11-435O5.5	18.4201	-1.27972	0.461399	-2.77149	0.00558001	0.39086	RP11-435O5.5	Down	Day1.5
RP11-520B13.8	11.046	1.76254	0.609993	2.84025	0.00450777	0.351585	RP11-520B13.8	Up	Day1.5
RP11-54A9.1	6.73225	-1.66295	0.902073	-2.29318	0.0218378	0.788094	RP11-54A9.1	Down	Day1.5
RP11-561B11.2	341.204	0.612204	0.29283	2.09017	0.0366026	0.996079	RP11-561B11.2	Up	Day1.5
RP11-626G11.3	7.59142	0.175508	0.718102	8.90899	5.14994e-19	2.91882e-15	RP11-626G11.3	Up	Day1.5
RP11-710C12.1	40.069	-1.60665	0.579875	-2.78588	0.00533831	0.379779	RP11-710C12.1	Down	Day1.5
RP11-712B9.2	27.3707	-1.67457	0.680189	-2.5275	0.0114879	0.581337	RP11-712B9.2	Down	Day1.5
RP11-771K4.1	66.1282	-0.855901	0.393886	-2.16769	0.0301824	0.903506	RP11-771K4.1	Down	Day1.5
RP11-799D4.4	16.6642	1.05021	0.49595	2.12178	0.0338563	0.955562	RP11-799D4.4	Up	Day1.5
RP11-81H14.2	10.5579	-2.09123	0.853079	-2.50532	0.0122341	0.598764	RP11-81H14.2	Down	Day1.5
RP11-82L18.2	14.2145	1.67366	0.705615	2.38551	0.0170555	0.713079	RP11-82L18.2	Up	Day1.5
RP4-561L24.3	13.3449	1.13351	0.513337	2.20132	0.0277131	0.881347	RP4-561L24.3	Up	Day1.5
RP4-621F18.2	10.7772	-1.99443	0.944693	-2.32165	0.0202517	0.763395	RP4-621F18.2	Down	Day1.5
RP4-630C24.3	12.5151	-2.94545	0.731117	-3.86856	0.000109479	0.0315504	RP4-630C24.3	Down	Day1.5
RP5-875O13.7	12.7748	1.20806	0.529552	2.23365	0.0255059	0.848682	RP5-875O13.7	Up	Day1.5
RRBP1	6638.82	-0.403562	0.189673	-2.12766	0.0333654	0.948681	RRBP1	Down	Day1.5
RTN4RL1	399.558	1.01236	0.387704	2.60491	0.00918978	0.526321	RTN4RL1	Up	Day1.5
RUVBL1	62.9847	1.83425	0.502639	3.65482	0.000257363	0.0575781	RUVBL1	Up	Day1.5
S100A3	29.0813	-1.7331	0.570781	-3.0129	0.0025876	0.250456	S100A3	Down	Day1.5
S1PR1	146.357	-1.40288	0.642605	-2.22083	0.0263622	0.865615	S1PR1	Down	Day1.5
SAP25	22.361	1.0466	0.465882	2.24388	0.02484	0.841343	SAP25	Up	Day1.5
SCD5	86.6719	-0.842511	0.384599	-2.19864	0.0279034	0.881347	SCD5	Down	Day1.5
SCG5	130.366	0.737304	0.320248	2.30558	0.0211344	0.779496	SCG5	Up	Day1.5
SCPEP1	1117.51	0.445321	0.197128	2.2592	0.023871	0.81902	SCPEP1	Up	Day1.5
SDK2	637.553	0.835738	0.37567	2.22357	0.0261774	0.86426	SDK2	Up	Day1.5
SEC14L5	48.0383	1.55472	0.663776	2.33459	0.0195648	0.761652	SEC14L5	Up	Day1.5
SEMA3C	506.733	-1.19831	0.522639	-2.27777	0.0227402	0.799572	SEMA3C	Down	Day1.5
SEMA5B	213.107	1.41684	0.377946	3.73762	0.00018577	0.043269	SEMA5B	Up	Day1.5
SENP7	168.637	0.710859	0.318153	2.23486	0.0254266	0.848682	SENP7	Up	Day1.5
2022-09-04	40.6162	-0.814823	0.378727	-2.15735	0.0309782	0.908224	2022-09-04	Down	Day1.5
SERINC3	1905.24	-0.379	0.15865	-2.3889	0.0168991	0.713079	SERINC3	Down	Day1.5
SERINC5	3042.87	-1.21057	0.345331	-3.50755	0.000452258	0.0864016	SERINC5	Down	Day1.5
SERPINB2	39.7438	-2.95839	0.872897	-3.12293	0.00179061	0.192695	SERPINB2	Down	Day1.5
SERPINB8	220.553	-0.933146	0.424308	-2.19905	0.0278745	0.881347	SERPINB8	Down	Day1.5
SETD7	738.949	-0.702329	0.252554	-2.78146	0.00541142	0.383377	SETD7	Down	Day1.5
SH3BP4	3117.69	-0.566079	0.188338	-3.00593	0.00264772	0.254346	SH3BP4	Down	Day1.5
SH3D19	1083.75	-0.476323	0.212397	-2.24268	0.0249174	0.841386	SH3D19	Down	Day1.5
SH3RF3	48.1261	1.03238	0.433715	2.37323	0.0176334	0.718994	SH3RF3	Up	Day1.5
SHROOM4	282.622	0.740214	0.268449	2.75733	0.00582748	0.404427	SHROOM4	Up	Day1.5
SIX2	26.4114	1.78985	0.490517	3.61256	0.000303186	0.0660907	SIX2	Up	Day1.5
SIX3	11.0945	1.71067	0.523058	3.19124	0.00141662	0.168439	SIX3	Up	Day1.5
SKA1	1015.95	-0.859141	0.272291	-3.1546	0.0016072	0.178701	SKA1	Down	Day1.5
SKAP2	285.149	-1.79956	0.473757	-3.78511	0.000153643	0.0393849	SKAP2	Down	Day1.5
SLC16A4	51.1099	-0.972621	0.452984	-2.15282	0.0313327	0.911639	SLC16A4	Down	Day1.5
SLC35F3	34.2311	1.37119	0.465871	2.94041	0.00327774	0.287276	SLC35F3	Up	Day1.5
SLC39A2	415.376	1.26571	0.535536	2.40833	0.0160258	0.689841	SLC39A2	Up	Day1.5
SLC40A1	375.813	1.97672	0.468224	4.19814	2.69115e-05	0.00973567	SLC40A1	Up	Day1.5
SLC6A6	2083.78	-1.13773	0.454302	-2.50561	0.0122239	0.598764	SLC6A6	Down	Day1.5
SLC7A5	38792.5	-0.669774	0.310411	-2.15696	0.0310086	0.908224	SLC7A5	Down	Day1.5
SLC9A3R1	12186.9	0.635004	0.288889	2.19814	0.0279389	0.881347	SLC9A3R1	Up	Day1.5
SLCO2A1	2413.84	-1.04095	0.394247	-2.63586	0.00839238	0.515036	SLCO2A1	Down	Day1.5
SLIT2	610.431	-0.96702	0.399094	-2.42034	0.0155062	0.684207	SLIT2	Down	Day1.5
SMAD3	915.438	-1.07208	0.274066	-3.91171	9.16461e-05	0.0273379	SMAD3	Down	Day1.5
SMIM3	454.176	-0.810609	0.312022	-2.59746	0.0093916	0.526321	SMIM3	Down	Day1.5
SNAI1	974.355	-1.24533	0.309086	-4.02898	5.60188e-05	0.0190497	SNAI1	Down	Day1.5
SNAI2	1252.27	-1.66901	0.513205	-3.26051	0.00111214	0.147732	SNAI2	Down	Day1.5
SNED1	96.7204	1.02838	0.472477	2.16491	0.0303946	0.906582	SNED1	Up	Day1.5
SNPH	256.837	-1.95813	0.433022	-4.51128	6.44381e-06	0.0031304	SNPH	Down	Day1.5
SNX30	393.647	-0.848658	0.280324	-3.02773	0.00246395	0.242165	SNX30	Down	Day1.5
SNX33	980	0.401943	0.175631	2.28855	0.0221053	0.78938	SNX33	Up	Day1.5
SORL1	1432.87	0.818903	0.312415	2.62044	0.00878158	0.517781	SORL1	Up	Day1.5
SOX12	3369.39	-0.899001	0.292634	-3.07246	0.00212302	0.217456	SOX12	Down	Day1.5
SOX18	91.6213	0.988823	0.461309	2.14019	0.0323397	0.922603	SOX18	Up	Day1.5
SOX2	892.71	2.02231	0.5026	4.00812	6.12028e-05	0.0196346	SOX2	Up	Day1.5
SOX21	75.4107	1.81679	0.627633	2.86816	0.00412861	0.330658	SOX21	Up	Day1.5
SOX21-AS1	37.0802	2.11542	0.647001	3.21948	0.00128424	0.159386	SOX21-AS1	Up	Day1.5
SOX3	164.423	-1.52706	0.584796	-2.57025	0.0101624	0.541664	SOX3	Down	Day1.5
SP6	4077.01	-1.33732	0.529379	-2.50472	0.0122549	0.598764	SP6	Down	Day1.5
SP7	88.477	-1.50071	0.513767	-2.88347	0.00393318	0.31998	SP7	Down	Day1.5
SP8	220.257	-1.7661	0.5077	-3.46799	0.000524367	0.0930346	SP8	Down	Day1.5
SPATA6	277.577	0.842004	0.370083	2.28029	0.0225905	0.798349	SPATA6	Up	Day1.5
SPG20	1249.99	-0.843976	0.261545	-3.22685	0.00125162	0.156656	SPG20	Down	Day1.5
SPIN4	595.428	-0.628808	0.258277	-2.43479	0.0149003	0.671954	SPIN4	Down	Day1.5
SPNS3	8.59409	2.13781	0.930872	2.27244	0.0230597	0.805737	SPNS3	Up	Day1.5
SPOCD1	17.6635	-1.84078	0.779565	-2.34559	0.0189972	0.753569	SPOCD1	Down	Day1.5
SPON1	857.542	-1.305	0.375396	-3.47809	0.000505005	0.092329	SPON1	Down	Day1.5
SSFA2	635.932	-1.14567	0.401901	-2.85107	0.00435728	0.342994	SSFA2	Down	Day1.5
SULF1	268.929	-1.3535	0.442527	-3.05543	0.00224737	0.227529	SULF1	Down	Day1.5
SYCP2L	66.0895	-1.17923	0.560557	-2.10906	0.0349393	0.967835	SYCP2L	Down	Day1.5
SYNM	371.717	-1.27514	0.403301	-3.16171	0.00156844	0.177787	SYNM	Down	Day1.5
TACC2	710.531	-0.712001	0.212837	-3.3453	0.000821927	0.12259	TACC2	Down	Day1.5
TACR1	12.2577	-2.24334	0.81558	-2.68869	0.00717334	0.467312	TACR1	Down	Day1.5
TACR3	71.9905	-1.34302	0.408729	-3.27184	0.00106851	0.143053	TACR3	Down	Day1.5
TANC1	1016.51	-0.414495	0.196423	-2.11062	0.0348052	0.967835	TANC1	Down	Day1.5
TBX3	5895.17	-0.670256	0.28485	-2.35195	0.0186751	0.749213	TBX3	Down	Day1.5
TBX4	351.422	-1.7309	0.62188	-2.81762	0.00483812	0.359225	TBX4	Down	Day1.5
TBX6	231.788	-1.83476	0.560704	-3.24547	0.00117255	0.15219	TBX6	Down	Day1.5
TCEA3	25.2171	-1.1296	0.469066	-2.39836	0.0164689	0.701805	TCEA3	Down	Day1.5
TDGF1P3	174.374	0.832252	0.370874	2.23838	0.025196	0.846657	TDGF1P3	Up	Day1.5
TDRD10	11.6538	-2.60805	0.782442	-3.27901	0.00104171	0.141698	TDRD10	Down	Day1.5
TENM2	42.2019	-1.82613	0.648092	-2.83044	0.00464843	0.35194	TENM2	Down	Day1.5
TENM3	3316.17	-0.621695	0.226649	-2.74311	0.00608596	0.417945	TENM3	Down	Day1.5
TFAP2A	1608.87	0.665705	0.30551	2.17704	0.0294775	0.898218	TFAP2A	Up	Day1.5
TFCP2L1	652.571	1.62309	0.477069	3.40181	0.000669403	0.107376	TFCP2L1	Up	Day1.5
TGFB1I1	404.305	-0.937608	0.351569	-2.66756	0.00764041	0.485779	TGFB1I1	Down	Day1.5
THBD	84.3572	-1.50167	0.60115	-2.47431	0.0133492	0.628744	THBD	Down	Day1.5
TMBIM1	1101.81	-0.686747	0.28927	-2.37416	0.0175891	0.718994	TMBIM1	Down	Day1.5
TMCC2	275.23	0.809759	0.353547	2.28952	0.0220492	0.78927	TMCC2	Up	Day1.5
TMEM200B	604.5	-1.27844	0.373137	-3.43361	0.000595606	0.0983213	TMEM200B	Down	Day1.5
TMEM5	309.695	-0.563149	0.161548	-3.48587	0.000490539	0.0906591	TMEM5	Down	Day1.5
TMEM52B	20.6289	-2.55544	0.802782	-2.96708	0.00300641	0.27308	TMEM52B	Down	Day1.5
TMEM74B	89.0056	-1.0404	0.452261	-2.29449	0.0217622	0.787607	TMEM74B	Down	Day1.5
TNC	4569.62	-1.01215	0.469514	-2.1504	0.0315233	0.914659	TNC	Down	Day1.5
TNFRSF13C	23.0942	0.914517	0.439192	2.09008	0.0366105	0.996079	TNFRSF13C	Up	Day1.5
TNFRSF9	13.0157	-3.42126	0.770622	-4.24682	2.16826e-05	0.00819265	TNFRSF9	Down	Day1.5
TNN	14.3885	1.55107	0.624863	2.45313	0.0141618	0.65433	TNN	Up	Day1.5
TNXB	61.9117	1.54819	0.648033	2.41307	0.0158189	0.687902	TNXB	Up	Day1.5
TOB1-AS1	17.0604	1.7308	0.736959	2.37074	0.0177526	0.722123	TOB1-AS1	Up	Day1.5
TOX	66.9767	1.92497	0.428979	4.47076	7.79438e-06	0.00358183	TOX	Up	Day1.5
TPBGL	16.7024	1.47542	0.552758	2.64894	0.00807454	0.502899	TPBGL	Up	Day1.5
TPPP	69.0688	0.813668	0.378765	2.15934	0.0308237	0.908224	TPPP	Up	Day1.5
TRAC	14.9199	-2.57244	0.90802	-2.6008	0.00930058	0.526321	TRAC	Down	Day1.5
TRBC2	156.239	0.986749	0.413971	2.37374	0.0176089	0.718994	TRBC2	Up	Day1.5
TRERF1	313.021	0.950319	0.350109	2.71189	0.00669015	0.446089	TRERF1	Up	Day1.5
TRH	420.516	-1.22583	0.363783	-3.36492	0.000765667	0.116766	TRH	Down	Day1.5
TRIM37	1246.53	0.40682	0.163349	2.49046	0.0127579	0.612777	TRIM37	Up	Day1.5
TRPM3	242.508	-2.12162	0.342353	-6.18988	6.02104e-10	1.13751e-06	TRPM3	Down	Day1.5
TSC22D1	3309.12	0.580145	0.259582	2.23481	0.0254297	0.848682	TSC22D1	Up	Day1.5
TSHZ2	14.966	-2.56143	0.820274	-3.1685	0.00153229	0.177667	TSHZ2	Down	Day1.5
TSPAN5	753.541	-0.858474	0.330687	-2.59752	0.00938989	0.526321	TSPAN5	Down	Day1.5
TTC29	222.757	-2.80613	0.468574	-5.948	2.7144e-09	3.07686e-06	TTC29	Down	Day1.5
TTYH2	137.72	0.824716	0.380962	2.16496	0.0303906	0.906582	TTYH2	Up	Day1.5
TUBB2B	32789.1	-0.578777	0.261541	-2.21249	0.0269327	0.870601	TUBB2B	Down	Day1.5
TYW1B	60.6325	0.491681	0.227373	2.16356	0.0304984	0.906582	TYW1B	Up	Day1.5
UBAC2-AS1	10.2244	-1.23459	0.949168	-2.20302	0.0275933	0.881347	UBAC2-AS1	Down	Day1.5
UGT2B11	21.7478	-1.72909	0.802638	-2.15424	0.0312211	0.910552	UGT2B11	Down	Day1.5
UGT8	291.29	0.962728	0.439405	2.18813	0.0286601	0.889248	UGT8	Up	Day1.5
UIMC1	600.565	-0.677902	0.192404	-3.52325	0.000426288	0.0823656	UIMC1	Down	Day1.5
UNC5A	17.4234	1.59855	0.595112	2.62033	0.00878441	0.517781	UNC5A	Up	Day1.5
UNC5C	882.465	-2.44889	0.446004	-5.50768	3.63594e-08	3.63658e-05	UNC5C	Down	Day1.5
UNC79	88.3343	0.779862	0.363227	2.14297	0.0321158	0.91832	UNC79	Up	Day1.5
URAD	69.2824	-4.37646	0.730702	-4.93682	7.94061e-07	0.000540057	URAD	Down	Day1.5
USP27X	304.792	-0.756234	0.216382	-3.49456	0.00047485	0.0897096	USP27X	Down	Day1.5
USP30	216.851	-0.819791	0.315544	-2.59808	0.00937474	0.526321	USP30	Down	Day1.5
USP44	350.73	1.1636	0.52041	2.23548	0.0253858	0.848682	USP44	Up	Day1.5
VAMP5	107.228	-0.893668	0.348251	-2.56645	0.0102744	0.543511	VAMP5	Down	Day1.5
VAMP7	915.287	-0.998486	0.290757	-3.43369	0.000595435	0.0983213	VAMP7	Down	Day1.5
VIM	17584.9	-1.1988	0.411195	-2.91974	0.00350325	0.29488	VIM	Down	Day1.5
VIM-AS1	27.8656	-1.5121	0.565067	-2.68169	0.00732522	0.475385	VIM-AS1	Down	Day1.5
VIPR1	105.932	1.36998	0.499202	2.74124	0.00612076	0.417957	VIPR1	Up	Day1.5
VIT	10.2094	1.70301	0.942559	2.32668	0.0199822	0.763395	VIT	Up	Day1.5
VLDLR	77.2956	2.21482	0.926451	2.26545	0.0234853	0.813279	VLDLR	Up	Day1.5
VPS37B	1384.18	-0.379522	0.176872	-2.14581	0.031888	0.91832	VPS37B	Down	Day1.5
VWA2	61.5225	-1.31981	0.559018	-2.38337	0.0171552	0.713176	VWA2	Down	Day1.5
WDFY3	1583.51	-0.691763	0.274333	-2.52146	0.011687	0.584453	WDFY3	Down	Day1.5
WDR63	60.6327	-2.48307	0.533223	-4.62239	3.79352e-06	0.00195458	WDR63	Down	Day1.5
WDR86	325.576	0.721102	0.311111	2.3191	0.0203896	0.763395	WDR86	Up	Day1.5
WLS	6950.23	-0.967257	0.293113	-3.29872	0.00097126	0.13318	WLS	Down	Day1.5
WNT2B	253.368	1.36874	0.522069	2.6239	0.00869287	0.517781	WNT2B	Up	Day1.5
WNT3A	159.587	-2.26153	0.584606	-3.78261	0.000155195	0.0393849	WNT3A	Down	Day1.5
WNT5A	2690.16	-2.1034	0.476849	-4.40135	1.07581e-05	0.00448662	WNT5A	Down	Day1.5
WNT5A-AS1	110.361	-1.90558	0.622894	-3.03444	0.00240983	0.238223	WNT5A-AS1	Down	Day1.5
WNT5B	4907.03	-1.42061	0.369302	-3.84044	0.000122815	0.033681	WNT5B	Down	Day1.5
WNT8A	195.194	-1.62513	0.628751	-2.51348	0.0119548	0.592617	WNT8A	Down	Day1.5
WSCD1	354.401	1.16971	0.406667	2.87771	0.00400576	0.324333	WSCD1	Up	Day1.5
YPEL2	687.657	0.978133	0.413272	2.35932	0.0183084	0.741185	YPEL2	Up	Day1.5
Z97634.3	15.859	1.73937	0.684127	2.56583	0.0102929	0.543511	Z97634.3	Up	Day1.5
ZADH2	289.83	-1.00711	0.441748	-2.2796	0.0226315	0.798349	ZADH2	Down	Day1.5
ZBTB18	367.654	0.577875	0.167807	3.4433	0.000574655	0.096855	ZBTB18	Up	Day1.5
ZC2HC1C	26.6183	-1.39854	0.481275	-2.91586	0.00354707	0.297097	ZC2HC1C	Down	Day1.5
ZCCHC12	49.2279	-1.07117	0.371328	-2.87394	0.0040538	0.326667	ZCCHC12	Down	Day1.5
ZCCHC3	2192.25	-0.587374	0.185571	-3.16526	0.00154947	0.177787	ZCCHC3	Down	Day1.5
ZDHHC14	196.054	1.17015	0.437325	2.67434	0.00748761	0.482159	ZDHHC14	Up	Day1.5
ZEB2	626.296	-1.25705	0.546805	-2.30222	0.0213227	0.780302	ZEB2	Down	Day1.5
ZFP64	988.018	-0.761603	0.21963	-3.46752	0.000525279	0.0930346	ZFP64	Down	Day1.5
ZFP69	125.369	-0.778556	0.246788	-3.15445	0.00160803	0.178701	ZFP69	Down	Day1.5
ZFX	598.646	-1.0152	0.333711	-3.04108	0.00235729	0.234392	ZFX	Down	Day1.5
ZIC2	697.097	1.39528	0.551401	2.50575	0.0122192	0.598764	ZIC2	Up	Day1.5
ZIC5	176.269	0.922406	0.351903	2.60894	0.00908242	0.526321	ZIC5	Up	Day1.5
ZNF319	301.333	-0.644765	0.253259	-2.5458	0.0109028	0.558376	ZNF319	Down	Day1.5
ZNF34	97.2182	-0.810187	0.259021	-3.12774	0.00176156	0.190776	ZNF34	Down	Day1.5
ZNF483	150.224	0.960568	0.360404	2.66652	0.00766404	0.485779	ZNF483	Up	Day1.5
ZNF503	1003.27	-1.41823	0.427897	-3.31735	0.000908767	0.1285	ZNF503	Down	Day1.5
ZNF512B	959.745	0.833106	0.202014	4.12384	3.72616e-05	0.0131991	ZNF512B	Up	Day1.5
ZNF516	1572.75	-1.83753	0.417521	-4.41074	1.03016e-05	0.00448662	ZNF516	Down	Day1.5
ZNF536	21.8638	2.14438	0.601487	3.538	0.000403173	0.0797111	ZNF536	Up	Day1.5
ZNF625-ZNF20	106.468	0.690832	0.302787	2.28136	0.0225273	0.797984	ZNF625-ZNF20	Up	Day1.5
ZNF628	389.5	0.71974	0.33928	2.1214	0.0338884	0.955562	ZNF628	Up	Day1.5
ZNF670-ZNF695	14.34	1.22556	0.551786	2.218	0.0265549	0.865615	ZNF670-ZNF695	Up	Day1.5
ZNF703	1772.56	-0.639541	0.288568	-2.2174	0.026596	0.865615	ZNF703	Down	Day1.5
ZNF704	265.508	-0.926578	0.388114	-2.38633	0.0170176	0.713079	ZNF704	Down	Day1.5
ZNF781	18.6247	-2.57371	0.829526	-3.20924	0.00133084	0.163973	ZNF781	Down	Day1.5
ZNF804A	64.2234	-1.73332	0.58973	-2.92037	0.0034962	0.29488	ZNF804A	Down	Day1.5
ZNF804B	5.32058	-3.14401	0.795898	-3.61975	0.000294888	0.0651167	ZNF804B	Down	Day1.5
ZYG11A	111.624	-0.763281	0.351748	-2.17335	0.0297543	0.900645	ZYG11A	Down	Day1.5
7SK	11.222	-0.80511	0.903035	-1.77649	0.0756527	0.514941	7SK	Down	Day2.5
A1BG	176.452	-0.345649	0.42534	-0.814363	0.415437	0.848819	A1BG	Down	Day2.5
A1BG-AS1	45.7025	0.0809742	0.397441	0.204154	0.838233	0.970446	A1BG-AS1	Up	Day2.5
A2M	23.5264	0.424575	0.922756	0.471785	0.63708	0.922208	A2M	Up	Day2.5
A2ML1	133.374	0.64105	0.565323	1.12816	0.259252	0.761501	A2ML1	Up	Day2.5
A4GALT	75.7695	0.139077	0.443404	0.312354	0.754772	0.949876	A4GALT	Up	Day2.5
AAAS	2081.9	0.14185	0.18365	0.772394	0.439881	0.85804	AAAS	Up	Day2.5
AACS	1464.78	0.369971	0.312242	1.18447	0.236229	0.741618	AACS	Up	Day2.5
AADACL3	20.0512	-0.443464	0.677542	-0.631878	0.527467	0.894883	AADACL3	Down	Day2.5
AADAT	479.54	-0.18723	0.304164	-0.615746	0.538062	0.900762	AADAT	Down	Day2.5
AAED1	166.229	-0.332791	0.253068	-1.3145	0.188677	0.69897	AAED1	Down	Day2.5
AAGAB	1272.17	-0.165776	0.217562	-0.761947	0.446092	0.86055	AAGAB	Down	Day2.5
AAK1	709.386	0.0725722	0.350163	0.207252	0.835813	0.970397	AAK1	Up	Day2.5
AAMDC	310.953	-0.465819	0.28235	-1.65013	0.0989158	0.570124	AAMDC	Down	Day2.5
AAMP	3809.38	0.316957	0.220918	1.43473	0.151365	0.653177	AAMP	Up	Day2.5
AAR2	951.677	-0.207623	0.233162	-0.890478	0.373209	0.830443	AAR2	Down	Day2.5
AARD	47.5332	-0.249711	0.45265	-0.549551	0.582627	0.913117	AARD	Down	Day2.5
AARS	7307.59	0.0836883	0.236755	0.353498	0.723715	0.94437	AARS	Up	Day2.5
AARS2	1401.44	0.185529	0.165455	1.12132	0.26215	0.761804	AARS2	Up	Day2.5
AARSD1	1058.61	0.0244382	0.167794	0.145484	0.884328	0.977585	AARSD1	Up	Day2.5
AASDH	207.961	0.110021	0.371488	0.296082	0.767167	0.951444	AASDH	Up	Day2.5
AASDHPPT	887.805	-0.168898	0.186525	-0.905617	0.365139	0.826242	AASDHPPT	Down	Day2.5
AASS	1185.84	-0.45313	0.493713	-0.918178	0.358526	0.823674	AASS	Down	Day2.5
AATF	2033.58	-0.0049046	0.22971	-0.0213482	0.982968	0.998056	AATF	Down	Day2.5
AATK	60.6413	0.545462	0.393149	1.38722	0.165376	0.668294	AATK	Up	Day2.5
ABALON	8.80823	-0.475612	0.961357	-0.424563	0.671156	0.931579	ABALON	Down	Day2.5
ABAT	122.314	0.163955	0.332312	0.493023	0.621996	0.920538	ABAT	Up	Day2.5
ABC7-42404400C24.1	71.3341	0.442022	0.440925	0.999028	0.317781	0.799886	ABC7-42404400C24.1	Up	Day2.5
ABCA1	577.376	1.05088	0.408079	2.57264	0.0100928	0.211707	ABCA1	Up	Day2.5
ABCA11P	98.3981	-0.376558	0.394205	-0.955082	0.339536	0.813576	ABCA11P	Down	Day2.5
ABCA2	256.78	0.176365	0.457008	0.383275	0.701516	0.938322	ABCA2	Up	Day2.5
ABCA3	129.574	0.263457	0.395457	0.666072	0.505365	0.88508	ABCA3	Up	Day2.5
ABCA4	216.808	0.197694	0.41188	0.479054	0.6319	0.921118	ABCA4	Up	Day2.5
ABCA5	44.2223	-0.281903	0.615344	-0.458879	0.646321	0.924644	ABCA5	Down	Day2.5
ABCA7	380.961	-0.11317	0.483931	-0.233776	0.815159	0.964802	ABCA7	Down	Day2.5
ABCA8	7.41749	-1.95995	0.93922	-2.21599	0.0266919	0.338941	ABCA8	Down	Day2.5
ABCB1	17.6161	-0.680506	0.913516	-0.805553	0.4205	0.851747	ABCB1	Down	Day2.5
ABCB10	475.707	-0.265651	0.249498	-1.06468	0.287019	0.780163	ABCB10	Down	Day2.5
ABCB4	16.0767	0.829426	0.779665	1.09302	0.274386	0.772948	ABCB4	Up	Day2.5
ABCB6	461.516	0.199763	0.279348	0.715093	0.474552	0.873553	ABCB6	Up	Day2.5
ABCB7	375.876	0.0243546	0.380451	0.0638628	0.949079	0.992448	ABCB7	Up	Day2.5
ABCB8	714.424	0.0829819	0.199661	0.415598	0.677704	0.93261	ABCB8	Up	Day2.5
ABCB9	125.485	0.525845	0.309491	1.69912	0.0892973	0.546822	ABCB9	Up	Day2.5
ABCC1	1872.79	0.296889	0.270492	1.09766	0.272355	0.770651	ABCC1	Up	Day2.5
ABCC10	803.352	0.353804	0.178142	1.98609	0.0470231	0.434057	ABCC10	Up	Day2.5
ABCC11	13.0019	0.904499	0.650379	1.39057	0.164356	0.667459	ABCC11	Up	Day2.5
ABCC12	8.33888	1.52855	0.918889	1.60968	0.107469	0.587553	ABCC12	Up	Day2.5
ABCC4	7.94333	0.325278	0.879095	0.386153	0.699383	0.938069	ABCC4	Up	Day2.5
ABCC5	1665.58	-0.11701	0.191787	-0.610154	0.54176	0.901735	ABCC5	Down	Day2.5
ABCC6	21.5814	-0.0464809	0.661542	-0.0732911	0.941575	0.990693	ABCC6	Down	Day2.5
ABCC9	103.956	-0.225849	0.410889	-0.551175	0.581513	0.913095	ABCC9	Down	Day2.5
ABCD1	752.893	0.374474	0.28786	1.30105	0.193241	0.704967	ABCD1	Up	Day2.5
ABCD3	1094.81	-0.275907	0.37745	-0.730858	0.464866	0.870068	ABCD3	Down	Day2.5
ABCD4	1668.74	0.285157	0.175429	1.62548	0.104061	0.582383	ABCD4	Up	Day2.5
ABCE1	2944.62	-0.3188	0.251368	-1.26839	0.204658	0.718547	ABCE1	Down	Day2.5
ABCF1	5085.18	0.0277266	0.193441	0.143332	0.886028	0.978252	ABCF1	Up	Day2.5
ABCF2	2605.96	-0.0707698	0.227983	-0.310432	0.756233	0.949876	ABCF2	Down	Day2.5
ABCF3	1516.51	0.262336	0.190494	1.37714	0.168469	0.673677	ABCF3	Up	Day2.5
ABCG1	42.0169	1.17868	0.532252	2.19605	0.0280886	0.344085	ABCG1	Up	Day2.5
ABCG2	990.008	-0.193814	0.399794	-0.483202	0.628952	0.920728	ABCG2	Down	Day2.5
ABCG4	23.8255	-1.12227	0.776637	-1.42437	0.15434	0.657891	ABCG4	Down	Day2.5
ABHD10	590.229	-0.298564	0.179464	-1.66382	0.0961488	0.561793	ABHD10	Down	Day2.5
ABHD11	533.45	0.0764531	0.190799	0.400722	0.688624	0.935323	ABHD11	Up	Day2.5
ABHD12	1826.6	0.0505121	0.190942	0.264551	0.791356	0.957766	ABHD12	Up	Day2.5
ABHD12B	355.741	-0.887552	0.429444	-2.06645	0.0387857	0.397032	ABHD12B	Down	Day2.5
ABHD13	321.985	-0.448828	0.414858	-1.08178	0.27935	0.776744	ABHD13	Down	Day2.5
ABHD14A	85.5125	-0.107264	0.289564	-0.3709	0.710712	0.939603	ABHD14A	Down	Day2.5
ABHD14A-ACY1	41.4993	0.778404	0.551554	1.41347	0.157519	0.662616	ABHD14A-ACY1	Up	Day2.5
ABHD14B	174.767	0.533424	0.338762	1.57587	0.115057	0.599862	ABHD14B	Up	Day2.5
ABHD15	55.8071	0.196624	0.301396	0.652396	0.514146	0.889615	ABHD15	Up	Day2.5
ABHD16A	1173.48	0.263555	0.190918	1.38048	0.167438	0.672179	ABHD16A	Up	Day2.5
ABHD16B	16.1804	-0.107171	0.820124	-0.147137	0.883024	0.977455	ABHD16B	Down	Day2.5
ABHD17A	2995.58	0.22185	0.296895	0.74714	0.454979	0.865093	ABHD17A	Up	Day2.5
ABHD17B	939.693	0.16369	0.160043	1.02257	0.306509	0.791672	ABHD17B	Up	Day2.5
ABHD17C	291.229	0.224672	0.255749	0.878408	0.379723	0.834026	ABHD17C	Up	Day2.5
ABHD18	121.733	0.572955	0.336302	1.70355	0.0884643	0.544788	ABHD18	Up	Day2.5
ABHD2	902.239	0.0563325	0.291485	0.193295	0.846728	0.971781	ABHD2	Up	Day2.5
ABHD3	183.37	-0.505537	0.2869	-1.762	0.0780687	0.519518	ABHD3	Down	Day2.5
ABHD4	1061.42	0.410552	0.282709	1.45228	0.146423	0.648369	ABHD4	Up	Day2.5
ABHD5	123.14	-0.071047	0.471474	-0.151141	0.879865	0.977197	ABHD5	Down	Day2.5
ABHD6	157	0.626199	0.312284	2.00532	0.044929	0.424611	ABHD6	Up	Day2.5
ABHD8	462.055	0.333094	0.335717	0.991777	0.321306	0.802577	ABHD8	Up	Day2.5
ABI1	1193.09	-0.213164	0.215115	-0.99088	0.321744	0.802577	ABI1	Down	Day2.5
ABI2	1577.38	0.0830437	0.260383	0.318902	0.749801	0.949218	ABI2	Up	Day2.5
ABI3	99.7414	-0.467207	0.462395	-1.01526	0.30998	0.795309	ABI3	Down	Day2.5
ABL1	3921.87	0.2603	0.151241	1.72109	0.0852337	0.536877	ABL1	Up	Day2.5
ABL2	535.424	-0.0287644	0.231676	-0.124168	0.901182	0.981916	ABL2	Down	Day2.5
ABLIM1	1777.86	-0.218429	0.35608	-0.613708	0.539408	0.900851	ABLIM1	Down	Day2.5
ABLIM2	30.2986	1.00508	0.626098	1.5872	0.112468	0.59553	ABLIM2	Up	Day2.5
ABLIM3	42.201	1.32987	0.675376	1.89532	0.0580495	0.469733	ABLIM3	Up	Day2.5
ABO	21.7446	-0.968057	0.764109	-1.24868	0.211784	0.724927	ABO	Down	Day2.5
ABR	1512.4	0.881374	0.318351	2.7681	0.00563849	0.152418	ABR	Up	Day2.5
ABRACL	1648.41	-0.0609707	0.314075	-0.194137	0.846069	0.971781	ABRACL	Down	Day2.5
ABT1	2249.32	0.0985017	0.172458	0.571165	0.567888	0.90942	ABT1	Up	Day2.5
ABTB1	254.073	1.0012	0.28018	3.57173	0.000354636	0.0272181	ABTB1	Up	Day2.5
ABTB2	630.932	-0.479698	0.402555	-1.18985	0.234107	0.739946	ABTB2	Down	Day2.5
AC002116.7	20.2077	-0.420934	0.494179	-0.855243	0.392416	0.840513	AC002116.7	Down	Day2.5
AC002116.8	18.0067	0.673414	0.946095	0.868966	0.384866	0.835972	AC002116.8	Up	Day2.5
AC002310.11	5.48853	0.0183361	0.406614	0.29601	0.767223	0.951444	AC002310.11	Up	Day2.5
AC002398.9	10.5432	1.21244	0.955166	2.21923	0.0264713	0.337157	AC002398.9	Up	Day2.5
AC002467.7	24.7109	1.05622	0.726565	1.45869	0.144649	0.646761	AC002467.7	Up	Day2.5
AC002480.3	10.5405	0.380873	0.63073	0.593434	0.552891	0.905417	AC002480.3	Up	Day2.5
AC003090.1	5.47096	-1.01018	0.876408	-1.07314	0.283206	0.77933	AC003090.1	Down	Day2.5
AC003986.6	5.45274	-1.27029	0.952719	-1.16528	0.243904	0.749521	AC003986.6	Down	Day2.5
AC004057.1	4339.77	-0.121089	0.302083	-0.400896	0.688497	0.935323	AC004057.1	Down	Day2.5
AC004069.2	55.9939	0.754829	0.597887	1.25894	0.208053	0.722681	AC004069.2	Up	Day2.5
AC004381.6	150.77	-0.737997	0.286994	-2.57105	0.0101391	0.211788	AC004381.6	Down	Day2.5
AC004448.5	8.85176	-0.25115	0.912587	-0.427176	0.669251	0.931325	AC004448.5	Down	Day2.5
AC004556.1	851.245	-0.0460778	0.239136	-0.192672	0.847216	0.971781	AC004556.1	Down	Day2.5
AC004893.11	259.981	0.401183	0.281433	1.42551	0.154009	0.657448	AC004893.11	Up	Day2.5
AC004951.6	40.9171	0.967097	0.364943	2.6479	0.00809943	0.187878	AC004951.6	Up	Day2.5
AC004980.7	92.0393	-0.08419	0.40806	-0.206775	0.836185	0.970446	AC004980.7	Down	Day2.5
AC005037.3	12.5227	-0.390309	0.705695	-0.565135	0.571982	0.910232	AC005037.3	Down	Day2.5
AC005062.2	201.706	-0.401786	0.449187	-0.894692	0.370952	0.829197	AC005062.2	Down	Day2.5
AC005083.1	11.1423	1.01219	0.85809	1.47486	0.14025	0.640526	AC005083.1	Up	Day2.5
AC005150.1	59.4537	-0.505916	0.523699	-0.962304	0.335897	0.813105	AC005150.1	Down	Day2.5
AC005154.6	128.597	-0.186926	0.265232	-0.704968	0.48083	0.876453	AC005154.6	Down	Day2.5
AC005253.2	57.1445	0.394615	0.336465	1.17231	0.241075	0.747025	AC005253.2	Up	Day2.5
AC005276.1	44.0735	-0.673502	0.48576	-1.39492	0.163041	0.666255	AC005276.1	Down	Day2.5
AC005301.9	238.743	0.0580988	0.356692	0.162216	0.871136	0.976976	AC005301.9	Up	Day2.5
AC005307.5	23.6067	0.395755	0.519719	0.763213	0.445336	0.860345	AC005307.5	Up	Day2.5
AC005329.7	34.4444	-0.0295389	0.509283	-0.0594918	0.95256	0.993034	AC005329.7	Down	Day2.5
AC005519.4	54.4358	0.684413	0.457861	1.49683	0.134438	0.630927	AC005519.4	Up	Day2.5
AC005523.2	1218.69	0.223081	0.193039	1.15563	0.247832	0.752948	AC005523.2	Up	Day2.5
AC005540.3	92.9033	0.157753	0.746053	0.212822	0.831466	0.969294	AC005540.3	Up	Day2.5
AC005562.1	67.4888	-0.240111	0.438321	-0.545645	0.58531	0.913434	AC005562.1	Down	Day2.5
AC005609.18	10.9425	0.104936	0.961912	0.0945645	0.924661	0.986445	AC005609.18	Up	Day2.5
AC005618.6	17.6553	1.52585	0.716909	2.14252	0.0321513	0.36432	AC005618.6	Up	Day2.5
AC005682.5	76.4178	-0.526902	0.503338	-1.04762	0.294814	0.783972	AC005682.5	Down	Day2.5
AC005785.2	20.2458	0.0745433	0.544596	0.136231	0.891639	0.979995	AC005785.2	Up	Day2.5
AC005943.2	173.253	0.0395294	0.457688	0.0863422	0.931194	0.988457	AC005943.2	Up	Day2.5
AC006011.4	15.1229	0.110384	0.438377	0.298952	0.764977	0.950917	AC006011.4	Up	Day2.5
AC006019.3	13.8306	0.388839	0.835694	0.455918	0.648449	0.925654	AC006019.3	Up	Day2.5
AC006273.5	13.6007	-0.463089	0.793682	-0.557192	0.577396	0.911387	AC006273.5	Down	Day2.5
AC006486.9	23.831	0.777217	0.850908	0.928372	0.353215	0.821125	AC006486.9	Up	Day2.5
AC006538.1	30.9594	0.484508	0.484458	1.00207	0.316309	0.799395	AC006538.1	Up	Day2.5
AC006538.4	205.912	0.0907082	0.294378	0.308163	0.757959	0.9501	AC006538.4	Up	Day2.5
AC006978.6	56.0381	0.738879	0.434117	1.69632	0.0898255	0.547813	AC006978.6	Up	Day2.5
AC007182.6	26.9373	0.12857	0.761081	0.165428	0.868607	0.976135	AC007182.6	Up	Day2.5
AC007192.4	133.616	0.642183	0.637902	1.00649	0.314179	0.798085	AC007192.4	Up	Day2.5
AC007246.3	50.3	-0.16685	0.449718	-0.371349	0.710377	0.939603	AC007246.3	Down	Day2.5
AC007250.4	79.179	-0.866983	0.514525	-1.71033	0.0872052	0.542734	AC007250.4	Down	Day2.5
AC007255.8	27.8747	0.620859	0.497243	1.24117	0.214545	0.727069	AC007255.8	Up	Day2.5
AC007277.3	9.86736	-0.89093	0.829535	-1.16642	0.243445	0.749236	AC007277.3	Down	Day2.5
AC007292.6	24.3388	0.586455	0.473889	1.24252	0.214046	0.7262	AC007292.6	Up	Day2.5
AC007319.1	32.8284	-0.700351	0.626464	-1.12276	0.261538	0.761748	AC007319.1	Down	Day2.5
AC007325.2	6305.08	0.679375	0.387918	1.74657	0.080712	0.526005	AC007325.2	Up	Day2.5
AC007325.4	359.626	1.00834	0.555951	1.79181	0.0731636	0.509002	AC007325.4	Up	Day2.5
AC007326.1	11.9347	-0.284235	0.844232	-0.309063	0.757273	0.9501	AC007326.1	Down	Day2.5
AC007383.3	61.9518	0.563004	0.37278	1.51212	0.130502	0.623996	AC007383.3	Up	Day2.5
AC007389.3	33.4848	0.428041	0.434293	0.986401	0.323936	0.804189	AC007389.3	Up	Day2.5
AC007405.4	9.01295	1.01144	0.72215	1.40888	0.15887	0.6637	AC007405.4	Up	Day2.5
AC007405.8	22.0716	1.2487	0.753875	1.70017	0.0890992	0.546606	AC007405.8	Up	Day2.5
AC007620.3	177.772	-0.316489	0.332533	-0.951476	0.341363	0.814424	AC007620.3	Down	Day2.5
AC007682.1	27.9054	-2.70685	0.691495	-3.61686	0.000298193	0.0238037	AC007682.1	Down	Day2.5
AC007743.1	121.841	-0.566757	0.489644	-1.15851	0.246655	0.75213	AC007743.1	Down	Day2.5
AC007773.2	13.0983	-0.498253	0.538573	-0.926363	0.354257	0.821361	AC007773.2	Down	Day2.5
AC008079.10	38.6748	0.359757	0.360773	0.997904	0.318326	0.800786	AC008079.10	Up	Day2.5
AC008088.4	23.0687	0.300645	0.469319	0.64232	0.520665	0.892421	AC008088.4	Up	Day2.5
AC008132.13	8.36009	1.10489	0.710365	1.50022	0.133557	0.628809	AC008132.13	Up	Day2.5
AC008753.4	14.0796	0.574183	0.661933	0.844997	0.398112	0.842715	AC008753.4	Up	Day2.5
AC009005.2	45.1547	1.26935	0.407742	3.10858	0.00187991	0.0781519	AC009005.2	Up	Day2.5
AC009014.3	170.745	-0.192351	0.4832	-0.397878	0.69072	0.935383	AC009014.3	Down	Day2.5
AC009120.6	15.476	1.08409	0.639901	1.69232	0.0905847	0.549487	AC009120.6	Up	Day2.5
AC009133.12	109.759	-0.471721	0.351446	-1.34349	0.179114	0.687264	AC009133.12	Down	Day2.5
AC009133.15	43.3188	1.05971	0.961915	1.31967	0.186946	0.696153	AC009133.15	Up	Day2.5
AC009133.17	32.5705	0.670112	0.457795	1.47069	0.141375	0.642031	AC009133.17	Up	Day2.5
AC009133.22	2937.73	0.393429	0.280357	1.40313	0.160578	0.66504	AC009133.22	Up	Day2.5
AC009133.23	516.693	-0.090596	0.317646	-0.285583	0.775197	0.953306	AC009133.23	Down	Day2.5
AC009403.2	89.3379	0.398159	0.352198	1.12978	0.25857	0.761383	AC009403.2	Up	Day2.5
AC009404.2	15.8077	0.581014	0.625463	0.930607	0.352057	0.820309	AC009404.2	Up	Day2.5
AC009501.4	14.2191	0.0928756	0.708816	0.128508	0.897747	0.980985	AC009501.4	Up	Day2.5
AC009506.1	49.9787	0.109133	0.338445	0.322539	0.747045	0.949218	AC009506.1	Up	Day2.5
AC009948.5	90.7002	-0.189125	0.45579	-0.414935	0.67819	0.93261	AC009948.5	Down	Day2.5
AC010642.1	49.1101	-0.241178	0.549285	-0.439211	0.660509	0.928612	AC010642.1	Down	Day2.5
AC010761.8	115.515	-0.461943	0.329473	-1.40331	0.160525	0.66504	AC010761.8	Down	Day2.5
AC010761.9	11.7022	0.663794	0.807322	0.806864	0.419745	0.850917	AC010761.9	Up	Day2.5
AC010970.2	8122.9	-0.239578	0.577894	-0.415273	0.677942	0.93261	AC010970.2	Down	Day2.5
AC011043.1	141.825	-0.387085	0.452901	-0.855183	0.39245	0.840513	AC011043.1	Down	Day2.5
AC011288.2	11.6352	0.689705	0.647651	1.06538	0.286706	0.780103	AC011288.2	Up	Day2.5
AC011747.4	49.014	0.0947964	0.514726	0.185033	0.853203	0.973103	AC011747.4	Up	Day2.5
AC012146.7	148.714	-0.961465	0.302816	-3.18098	0.00146777	0.0672094	AC012146.7	Down	Day2.5
AC012314.1	614.506	0.132653	0.287639	0.461188	0.644664	0.924077	AC012314.1	Up	Day2.5
AC012314.5	12747.3	0.797264	0.617845	1.29115	0.196653	0.707986	AC012314.5	Up	Day2.5
AC012314.8	17.9403	0.148568	0.544196	0.272035	0.785595	0.955154	AC012314.8	Up	Day2.5
AC012512.1	11.0684	-0.5682	0.786414	-0.83402	0.40427	0.846393	AC012512.1	Down	Day2.5
AC012531.25	8.94349	-2.34965	0.942873	-2.59613	0.00942804	0.205474	AC012531.25	Down	Day2.5
AC013264.1	12.4796	-0.304292	0.882962	-0.294539	0.768346	0.951609	AC013264.1	Down	Day2.5
AC013461.1	516.582	-0.313418	0.220901	-1.41855	0.15603	0.660571	AC013461.1	Down	Day2.5
AC015849.16	16.6848	1.54553	0.898069	1.86144	0.0626814	0.482327	AC015849.16	Up	Day2.5
AC016700.5	41.2403	0.402693	0.356049	1.13044	0.25829	0.761313	AC016700.5	Up	Day2.5
AC016735.2	8.55166	-0.886777	0.746794	-1.11379	0.26537	0.765148	AC016735.2	Down	Day2.5
AC016747.3	124.645	0.197691	0.364329	0.542633	0.587383	0.91385	AC016747.3	Up	Day2.5
AC016757.3	16.1034	0.292168	0.640687	0.454612	0.649388	0.925703	AC016757.3	Up	Day2.5
AC018462.2	79.4144	-0.343711	0.710961	-0.482332	0.62957	0.920728	AC018462.2	Down	Day2.5
AC018755.16	10.0048	0.0411226	0.773058	0.0530191	0.957717	0.994185	AC018755.16	Up	Day2.5
AC020571.3	23.538	-0.579769	0.852662	-0.659953	0.509284	0.887041	AC020571.3	Down	Day2.5
AC022007.5	157.409	-0.10512	0.228076	-0.460982	0.644812	0.924077	AC022007.5	Down	Day2.5
AC024560.3	253.379	0.143922	0.212116	0.678485	0.497464	0.881733	AC024560.3	Up	Day2.5
AC024592.12	36.3241	-0.0722188	0.434833	-0.166531	0.867739	0.97583	AC024592.12	Down	Day2.5
AC025165.8	6.17325	-0.797673	0.914785	-1.03382	0.301222	0.787473	AC025165.8	Down	Day2.5
AC025335.1	37.1069	0.113154	0.427664	0.2647	0.791241	0.957766	AC025335.1	Up	Day2.5
AC026348.1	17.8707	-0.723375	0.862682	-0.836628	0.402802	0.845326	AC026348.1	Down	Day2.5
AC027601.1	39.0416	0.6776	0.419087	1.61859	0.105536	0.58482	AC027601.1	Up	Day2.5
AC027612.4	12.5242	-0.483139	0.72863	-0.701643	0.482902	0.877116	AC027612.4	Down	Day2.5
AC027612.6	28.5035	0.621163	0.780223	0.802948	0.422005	0.851986	AC027612.6	Up	Day2.5
AC037459.4	12.8017	0.501088	0.833396	0.579049	0.562556	0.907251	AC037459.4	Up	Day2.5
AC046143.3	15.5294	0.420933	0.530357	0.797342	0.425252	0.853359	AC046143.3	Up	Day2.5
AC062029.1	23.0953	-0.174436	0.434488	-0.401172	0.688294	0.935323	AC062029.1	Down	Day2.5
AC068134.6	8.0975	0.482147	0.847807	0.565066	0.572029	0.910232	AC068134.6	Up	Day2.5
AC069282.6	15.4841	-0.576532	0.710714	-0.808042	0.419066	0.850917	AC069282.6	Down	Day2.5
AC069368.3	81.5846	0.56976	0.630524	0.904338	0.365816	0.826245	AC069368.3	Up	Day2.5
AC069513.4	15.7206	0.206423	0.491293	0.420537	0.674094	0.932411	AC069513.4	Up	Day2.5
AC073135.8	8.31554	0.884912	0.880648	1.03822	0.299168	0.786326	AC073135.8	Up	Day2.5
AC073254.1	17.4983	-0.519007	0.487862	-1.06206	0.288211	0.781072	AC073254.1	Down	Day2.5
AC074117.10	584.084	0.310525	0.211167	1.47057	0.141407	0.642031	AC074117.10	Up	Day2.5
AC074141.1	36.837	-0.120337	0.725229	-0.166677	0.867624	0.97583	AC074141.1	Down	Day2.5
AC074212.5	68.482	0.286544	0.474479	0.60332	0.546296	0.903539	AC074212.5	Up	Day2.5
AC074286.1	18.2757	0.335114	0.652027	0.514996	0.606556	0.917841	AC074286.1	Up	Day2.5
AC074289.1	258.662	0.302512	0.712081	0.434252	0.664105	0.929494	AC074289.1	Up	Day2.5
AC083843.1	96.9801	-0.159214	0.461277	-0.344661	0.73035	0.944626	AC083843.1	Down	Day2.5
AC083899.3	51.3924	-0.0188139	0.46365	-0.0406556	0.96757	0.995879	AC083899.3	Down	Day2.5
AC084219.2	14.9885	1.13154	0.929334	2.4698	0.0135189	0.244073	AC084219.2	Up	Day2.5
AC084219.4	166.192	-0.36382	0.363525	-1.00175	0.316463	0.799529	AC084219.4	Down	Day2.5
AC087073.1	8.66748	-1.95213	0.856044	-2.71363	0.00665513	0.167145	AC087073.1	Down	Day2.5
AC090094.1	271.533	-0.0676539	0.417504	-0.161949	0.871346	0.977006	AC090094.1	Down	Day2.5
AC090587.4	21.2687	-0.834079	0.488699	-1.70502	0.0881915	0.544363	AC090587.4	Down	Day2.5
AC090616.2	13.8333	-0.190023	0.721284	-0.263067	0.792499	0.957776	AC090616.2	Down	Day2.5
AC091729.9	39.4323	-0.0111878	0.53149	-0.0220264	0.982427	0.998056	AC091729.9	Down	Day2.5
AC091814.3	131.164	0.810437	0.350235	2.31397	0.0206692	0.303981	AC091814.3	Up	Day2.5
AC092198.1	49.0436	-0.787539	0.478896	-1.65479	0.0979669	0.567264	AC092198.1	Down	Day2.5
AC092614.2	20.7453	0.795513	0.463985	1.71377	0.0865712	0.540273	AC092614.2	Up	Day2.5
AC092669.3	94.6875	0.521875	0.403151	1.29693	0.194654	0.706446	AC092669.3	Up	Day2.5
AC092835.2	29.8045	0.309112	0.521153	0.595075	0.551793	0.905228	AC092835.2	Up	Day2.5
AC093323.3	407.068	-0.0337887	0.160384	-0.210883	0.832979	0.969812	AC093323.3	Down	Day2.5
AC093388.3	15.7441	-0.46068	0.569764	-0.834361	0.404077	0.846393	AC093388.3	Down	Day2.5
AC093495.4	16.5463	-0.599981	0.538461	-1.11532	0.264713	0.764882	AC093495.4	Down	Day2.5
AC093627.7	21.9104	-0.0119124	0.495245	-0.0222895	0.982217	0.998056	AC093627.7	Down	Day2.5
AC093627.9	8.92235	0.585956	0.761741	0.767487	0.442792	0.858704	AC093627.9	Up	Day2.5
AC093673.5	95.1153	-0.165256	0.299568	-0.551556	0.581253	0.913067	AC093673.5	Down	Day2.5
AC093724.2	22.5096	0.587416	0.495422	1.19124	0.233557	0.739946	AC093724.2	Up	Day2.5
AC093818.1	58.9283	0.66854	0.600209	1.11604	0.264403	0.764882	AC093818.1	Up	Day2.5
AC093838.4	349.783	0.369915	0.158096	2.33982	0.0192929	0.294998	AC093838.4	Up	Day2.5
AC098973.2	49.9834	0.0895384	0.388676	0.230997	0.817317	0.965595	AC098973.2	Up	Day2.5
AC099850.1	12.0121	0.0110013	0.67018	0.0171083	0.98635	0.998245	AC099850.1	Up	Day2.5
AC104534.3	129.828	0.951757	0.508477	1.87141	0.0612882	0.479017	AC104534.3	Up	Day2.5
AC104654.2	9.35697	-0.12866	0.825481	-0.147914	0.882411	0.977455	AC104654.2	Down	Day2.5
AC104655.3	17.968	0.581783	0.602241	0.965886	0.334101	0.812228	AC104655.3	Up	Day2.5
AC105760.2	11.5958	-0.931168	0.959729	-1.07212	0.283665	0.779406	AC105760.2	Down	Day2.5
AC106786.1	20.8507	-1.03601	0.646763	-1.59469	0.110783	0.593424	AC106786.1	Down	Day2.5
AC106875.1	9.82147	0.142377	0.763269	0.199561	0.841824	0.970446	AC106875.1	Up	Day2.5
AC108142.1	327.952	-0.321898	0.280709	-1.14619	0.251718	0.755467	AC108142.1	Down	Day2.5
AC109642.1	7.57947	0.122231	0.935601	0.128129	0.898047	0.980985	AC109642.1	Up	Day2.5
AC109829.1	16.5735	1.26922	0.64446	1.96391	0.0495403	0.443344	AC109829.1	Up	Day2.5
AC112497.1	80.9021	0.198804	0.316641	0.627809	0.530129	0.896446	AC112497.1	Up	Day2.5
AC113189.5	110.321	0.190442	0.298509	0.6383	0.523278	0.893433	AC113189.5	Up	Day2.5
AC114271.2	114.067	0.149758	0.315357	0.474977	0.634804	0.921808	AC114271.2	Up	Day2.5
AC116614.1	11.7282	1.52712	0.807481	1.87313	0.0610499	0.478693	AC116614.1	Up	Day2.5
AC123886.2	5.03973	-1.30819	0.947487	-1.793	0.0729721	0.508919	AC123886.2	Down	Day2.5
AC124789.1	89.9616	-0.634034	0.369091	-1.71633	0.0861013	0.538822	AC124789.1	Down	Day2.5
AC125232.1	4.4801	0.20657	0.406557	0.696231	0.486284	0.878327	AC125232.1	Up	Day2.5
AC127070.1	43.6502	0.194756	0.961909	0.187214	0.851493	0.972457	AC127070.1	Up	Day2.5
AC129492.6	10.9397	-0.759561	0.852629	-1.04515	0.295951	0.784543	AC129492.6	Down	Day2.5
AC131056.3	13.577	1.15985	0.541209	2.12141	0.0338875	0.373421	AC131056.3	Up	Day2.5
AC137932.4	35.0143	-0.237152	0.424575	-0.559368	0.575911	0.911363	AC137932.4	Down	Day2.5
AC137932.5	14.7097	-0.260158	0.744057	-0.350254	0.726148	0.944626	AC137932.5	Down	Day2.5
AC137934.1	22.4204	-0.150373	0.540513	-0.278454	0.780664	0.953976	AC137934.1	Down	Day2.5
AC138035.1	7.58872	-0.101519	0.875129	-0.116479	0.907273	0.982353	AC138035.1	Down	Day2.5
AC138035.2	137.66	0.0669109	0.463567	0.144516	0.885093	0.978104	AC138035.2	Up	Day2.5
AC138035.3	20.1784	1.11547	0.558839	1.98856	0.0467497	0.432708	AC138035.3	Up	Day2.5
AC138430.4	44.2038	0.159385	0.705184	0.22521	0.821816	0.966983	AC138430.4	Up	Day2.5
AC138969.4	971.64	0.554419	0.323028	1.7166	0.086052	0.538712	AC138969.4	Up	Day2.5
AC140542.2	20.3323	-0.0982329	0.594767	-0.152348	0.878912	0.977006	AC140542.2	Down	Day2.5
AC141586.5	219.225	-0.0546251	0.45258	-0.120713	0.903918	0.982247	AC141586.5	Down	Day2.5
AC141928.1	232.187	0.108156	0.362245	0.298678	0.765185	0.950917	AC141928.1	Up	Day2.5
AC142472.6	31.9784	0.344096	0.343029	1.00316	0.315782	0.798909	AC142472.6	Up	Day2.5
AC142528.1	14.8877	0.290212	0.584345	0.494885	0.620682	0.920331	AC142528.1	Up	Day2.5
AC144450.2	12.1175	0.399048	0.577519	0.686371	0.492479	0.880107	AC144450.2	Up	Day2.5
AC144652.1	62.4969	-0.271812	0.311935	-0.872774	0.382786	0.835099	AC144652.1	Down	Day2.5
AC145124.2	107.415	-0.72371	0.234163	-3.09071	0.00199676	0.081865	AC145124.2	Down	Day2.5
AC159540.1	26.4917	0.827437	0.612154	1.34486	0.178671	0.687264	AC159540.1	Up	Day2.5
AC240274.1	313.17	0.183695	0.283051	0.649189	0.516216	0.890186	AC240274.1	Up	Day2.5
AC243734.1	99.4163	0.0737749	0.469149	0.157309	0.875001	0.977006	AC243734.1	Up	Day2.5
ACAA1	1462.12	0.211206	0.246557	0.856604	0.391664	0.839873	ACAA1	Up	Day2.5
ACAA2	2962.55	-0.326357	0.171708	-1.9007	0.0573408	0.467161	ACAA2	Down	Day2.5
ACACA	4491.96	-0.200019	0.20322	-0.984234	0.325001	0.805312	ACACA	Down	Day2.5
ACACB	193.608	0.761263	0.445251	1.71286	0.086738	0.540817	ACACB	Up	Day2.5
ACAD10	322.123	0.269225	0.256056	1.05131	0.293117	0.782397	ACAD10	Up	Day2.5
ACAD11	301.036	0.0615886	0.317282	0.19305	0.84692	0.971781	ACAD11	Up	Day2.5
ACAD8	699.249	0.432665	0.173739	2.49033	0.0127625	0.2382	ACAD8	Up	Day2.5
ACAD9	829.007	-0.0752566	0.156086	-0.482141	0.629706	0.920728	ACAD9	Down	Day2.5
ACADL	58.2136	0.0599718	0.507615	0.117656	0.90634	0.982247	ACADL	Up	Day2.5
ACADM	1223.74	-0.300774	0.28155	-1.06805	0.285498	0.77956	ACADM	Down	Day2.5
ACADS	155.885	0.526105	0.367002	1.43294	0.151876	0.654091	ACADS	Up	Day2.5
ACADSB	254.936	0.224849	0.424751	0.529205	0.596663	0.915337	ACADSB	Up	Day2.5
ACADVL	3365.49	0.4971	0.199041	2.49748	0.0125081	0.236044	ACADVL	Up	Day2.5
ACAN	172.41	-0.495907	0.449755	-1.09915	0.271705	0.770608	ACAN	Down	Day2.5
ACAP2	653.95	0.167537	0.301455	0.555714	0.578406	0.911778	ACAP2	Up	Day2.5
ACAP3	990.777	0.0726595	0.259953	0.279499	0.779862	0.953888	ACAP3	Up	Day2.5
ACAT1	517.528	-0.50095	0.264457	-1.89462	0.0581422	0.469863	ACAT1	Down	Day2.5
ACAT2	7398.11	-0.574438	0.277185	-2.07218	0.0382484	0.395619	ACAT2	Down	Day2.5
ACBD3	1242.83	-0.189076	0.241117	-0.784186	0.432931	0.855639	ACBD3	Down	Day2.5
ACBD4	68.8185	0.00444523	0.451204	0.0105088	0.991615	0.999282	ACBD4	Up	Day2.5
ACBD5	241.026	0.147474	0.471591	0.312527	0.75464	0.949876	ACBD5	Up	Day2.5
ACBD6	715.403	0.192703	0.184739	1.04313	0.296889	0.784847	ACBD6	Up	Day2.5
ACBD7	147.061	-0.29987	0.369078	-0.81159	0.417027	0.849032	ACBD7	Down	Day2.5
ACCS	96.833	-0.0873543	0.398255	-0.219228	0.826472	0.968355	ACCS	Down	Day2.5
ACD	1073.5	-0.0142902	0.232648	-0.06143	0.951017	0.992581	ACD	Down	Day2.5
ACE	338.6	0.890932	0.393027	2.26603	0.0234493	0.32128	ACE	Up	Day2.5
ACE2	10.6286	-0.0466528	0.407042	-0.55205	0.580914	0.912914	ACE2	Down	Day2.5
ACER2	85.9375	0.264038	0.372798	0.708174	0.478837	0.875431	ACER2	Up	Day2.5
ACER3	310.801	0.271155	0.480921	0.563579	0.573041	0.910514	ACER3	Up	Day2.5
ACHE	228.996	0.068964	0.453163	0.152212	0.87902	0.977006	ACHE	Up	Day2.5
ACIN1	8021.8	0.147475	0.125301	1.17697	0.239208	0.745026	ACIN1	Up	Day2.5
ACKR2	15.6968	0.940241	0.867479	1.11408	0.265243	0.764977	ACKR2	Up	Day2.5
ACKR3	1407.78	-0.415261	0.375389	-1.10462	0.269326	0.768295	ACKR3	Down	Day2.5
ACLY	18148.2	0.101727	0.271686	0.37438	0.708122	0.939524	ACLY	Up	Day2.5
ACO1	2028.07	-0.0261813	0.194849	-0.134331	0.893141	0.98008	ACO1	Down	Day2.5
ACO2	2403.42	0.238777	0.17878	1.3356	0.181681	0.69046	ACO2	Up	Day2.5
ACOT1	69.8122	-0.147383	0.299145	-0.491932	0.622768	0.920538	ACOT1	Down	Day2.5
ACOT11	256.382	0.235309	0.253581	0.927112	0.353868	0.821185	ACOT11	Up	Day2.5
ACOT13	718.974	0.106414	0.318305	0.334283	0.738166	0.947736	ACOT13	Up	Day2.5
ACOT2	297.791	0.185165	0.209501	0.883851	0.376777	0.832712	ACOT2	Up	Day2.5
ACOT4	40.8926	0.322462	0.400906	0.803339	0.421779	0.851986	ACOT4	Up	Day2.5
ACOT7	2523.09	-0.00680698	0.236233	-0.0288112	0.977015	0.997713	ACOT7	Down	Day2.5
ACOT8	425.439	0.219884	0.231814	0.948522	0.342864	0.815872	ACOT8	Up	Day2.5
ACOT9	980.281	-0.401966	0.203753	-1.97277	0.0485215	0.439878	ACOT9	Down	Day2.5
ACOX1	661.534	0.326062	0.239298	1.36261	0.173006	0.679825	ACOX1	Up	Day2.5
ACOX2	36.5728	-0.732549	0.537149	-1.36272	0.17297	0.679825	ACOX2	Down	Day2.5
ACOX3	363.55	0.256559	0.247514	1.0366	0.299921	0.786326	ACOX3	Up	Day2.5
ACOXL	83.8804	1.56541	0.528602	2.95509	0.00312575	0.10907	ACOXL	Up	Day2.5
ACP1	3116.8	-0.128183	0.177276	-0.723089	0.469625	0.871567	ACP1	Down	Day2.5
ACP2	51.8646	0.32983	0.866576	0.390829	0.695924	0.937106	ACP2	Up	Day2.5
ACP5	41.311	0.981569	0.606854	1.62398	0.10438	0.583423	ACP5	Up	Day2.5
ACP6	311.617	0.375806	0.414286	0.90729	0.364253	0.826099	ACP6	Up	Day2.5
ACPP	278.963	1.07149	0.514297	2.08096	0.0374379	0.391487	ACPP	Up	Day2.5
ACRC	52.2429	-0.228153	0.44564	-0.511879	0.608735	0.918938	ACRC	Down	Day2.5
ACSBG1	35.3031	-0.445105	0.726673	-0.731523	0.46446	0.870068	ACSBG1	Down	Day2.5
ACSF2	917.058	0.849399	0.26017	3.26387	0.00109903	0.0549611	ACSF2	Up	Day2.5
ACSF3	576.969	0.388497	0.198314	1.95896	0.0501172	0.445682	ACSF3	Up	Day2.5
ACSL1	418.806	1.14541	0.360154	3.17735	0.00148625	0.0672094	ACSL1	Up	Day2.5
ACSL3	1593.11	-0.560495	0.307879	-1.82019	0.0687301	0.49792	ACSL3	Down	Day2.5
ACSL4	665.59	-0.29666	0.466014	-0.635922	0.524827	0.893735	ACSL4	Down	Day2.5
ACSL6	42.0596	-0.587385	0.608919	-0.990548	0.321906	0.802577	ACSL6	Down	Day2.5
ACSM3	37.3174	-0.994052	0.682636	-1.53813	0.124016	0.614585	ACSM3	Down	Day2.5
ACSS1	10.3461	0.637179	0.617203	1.00292	0.315898	0.798909	ACSS1	Up	Day2.5
ACSS2	1419.5	-0.0102003	0.283759	-0.0358917	0.971369	0.996769	ACSS2	Down	Day2.5
ACSS3	485.754	0.208372	0.294202	0.708247	0.478792	0.875431	ACSS3	Up	Day2.5
ACTA1	550.802	-0.443727	0.674717	-0.641321	0.521314	0.892785	ACTA1	Down	Day2.5
ACTA2	259.093	-0.0369773	0.454217	-0.0805735	0.935781	0.989904	ACTA2	Down	Day2.5
ACTB	13958	1.40744	0.765448	1.80496	0.0710815	0.505257	ACTB	Up	Day2.5
ACTC1	21013.7	-0.791576	0.427782	-1.84423	0.0651491	0.487609	ACTC1	Down	Day2.5
ACTG1	127761	0.39402	0.215714	1.82653	0.0677702	0.494336	ACTG1	Up	Day2.5
ACTG1P17	12.0098	-0.169697	0.61953	-0.286524	0.774477	0.953153	ACTG1P17	Down	Day2.5
ACTG2	1383.02	0.177484	0.487562	0.361621	0.717635	0.942599	ACTG2	Up	Day2.5
ACTL6A	2626.56	-0.13056	0.153242	-0.851999	0.394214	0.840749	ACTL6A	Down	Day2.5
ACTL8	21.1433	0.270965	0.561384	0.482299	0.629594	0.920728	ACTL8	Up	Day2.5
ACTN1	13951.3	0.285985	0.306927	0.931313	0.351692	0.819844	ACTN1	Up	Day2.5
ACTN2	24.4397	1.10253	0.84263	1.27619	0.201889	0.714406	ACTN2	Up	Day2.5
ACTN3	136.848	-0.778837	0.404856	-1.93259	0.0532863	0.453777	ACTN3	Down	Day2.5
ACTN4	15764.4	0.331633	0.27358	1.21201	0.225507	0.733062	ACTN4	Up	Day2.5
ACTR10	874.566	-0.345643	0.335998	-1.02846	0.303732	0.788716	ACTR10	Down	Day2.5
ACTR1A	4537.35	0.163169	0.163204	0.999783	0.317415	0.799665	ACTR1A	Up	Day2.5
ACTR1B	1165.92	0.23891	0.219322	1.08926	0.276039	0.773228	ACTR1B	Up	Day2.5
ACTR2	7643.57	0.0649449	0.14635	0.443775	0.657205	0.928266	ACTR2	Up	Day2.5
ACTR3	6008.31	0.0174296	0.178458	0.0976873	0.922181	0.985503	ACTR3	Up	Day2.5
ACTR3B	643.708	-0.198474	0.160601	-1.23609	0.216426	0.727355	ACTR3B	Down	Day2.5
ACTR5	455.036	0.123233	0.176689	0.697469	0.485509	0.878327	ACTR5	Up	Day2.5
ACTR6	392.37	-0.394834	0.269211	-1.46686	0.142414	0.643324	ACTR6	Down	Day2.5
ACTR8	827.781	-0.0238633	0.141469	-0.168678	0.86605	0.97583	ACTR8	Down	Day2.5
ACTRT3	57.9868	0.00946149	0.320556	0.0290393	0.976833	0.997713	ACTRT3	Up	Day2.5
ACVR1	818.883	0.571309	0.343829	1.66074	0.096765	0.563457	ACVR1	Up	Day2.5
ACVR1B	1345.06	0.396396	0.231258	1.71402	0.0865246	0.540273	ACVR1B	Up	Day2.5
ACVR1C	16.2914	0.546512	0.702673	0.806724	0.419826	0.850917	ACVR1C	Up	Day2.5
ACVR2A	200.585	-0.0975714	0.525319	-0.185727	0.852659	0.972943	ACVR2A	Down	Day2.5
ACVR2B	1350.11	0.241305	0.268711	0.898013	0.369179	0.828119	ACVR2B	Up	Day2.5
ACVR2B-AS1	29.9203	0.129627	0.382021	0.339367	0.734334	0.946137	ACVR2B-AS1	Up	Day2.5
ACVRL1	45.6324	-0.714809	0.780423	-0.894768	0.370911	0.829197	ACVRL1	Down	Day2.5
ACY1	959.875	0.226476	0.241046	0.939594	0.347426	0.818139	ACY1	Up	Day2.5
ACYP1	130.915	-0.168807	0.298134	-0.566711	0.570911	0.90968	ACYP1	Down	Day2.5
ACYP2	68.9175	0.327873	0.328873	0.996922	0.318802	0.801034	ACYP2	Up	Day2.5
AD000671.6	14.4295	-0.477522	0.689263	-0.695623	0.486665	0.878403	AD000671.6	Down	Day2.5
ADA	381.705	0.776341	0.397554	1.95265	0.0508608	0.447783	ADA	Up	Day2.5
ADAL	191.912	-0.283576	0.354163	-0.801431	0.422882	0.851986	ADAL	Down	Day2.5
ADAM10	2974.41	0.12146	0.252926	0.480224	0.631068	0.920991	ADAM10	Up	Day2.5
ADAM11	119.587	0.42618	0.461605	0.924474	0.35524	0.82171	ADAM11	Up	Day2.5
ADAM12	96.3893	-0.909383	0.750333	-1.17847	0.238608	0.744413	ADAM12	Down	Day2.5
ADAM15	678.676	-0.0881908	0.271269	-0.325216	0.745017	0.949171	ADAM15	Down	Day2.5
ADAM17	514.361	-0.0953897	0.227721	-0.418756	0.675394	0.932411	ADAM17	Down	Day2.5
ADAM18	21.5974	-0.204833	0.880296	-0.241112	0.809469	0.963014	ADAM18	Down	Day2.5
ADAM19	3709.39	-0.0852447	0.332475	-0.256254	0.797755	0.959639	ADAM19	Down	Day2.5
ADAM22	197.025	-0.0921284	0.45577	-0.20259	0.839456	0.970446	ADAM22	Down	Day2.5
ADAM23	363.328	-0.0157087	0.370074	-0.0428063	0.965856	0.995505	ADAM23	Down	Day2.5
ADAM28	35.4312	1.14784	0.594757	1.91166	0.0559204	0.462009	ADAM28	Up	Day2.5
ADAM32	37.1122	-0.0976678	0.609868	-0.160191	0.87273	0.977006	ADAM32	Down	Day2.5
ADAM33	256.315	0.0988434	0.433603	0.227285	0.820202	0.966583	ADAM33	Up	Day2.5
ADAM8	67.8627	-0.0252202	0.426355	-0.0592641	0.952742	0.993101	ADAM8	Down	Day2.5
ADAM9	1032.8	-0.653629	0.598302	-1.09096	0.275292	0.773097	ADAM9	Down	Day2.5
ADAMTS1	2680.79	-0.464468	0.392612	-1.18334	0.236673	0.74177	ADAMTS1	Down	Day2.5
ADAMTS10	289.132	0.350002	0.385832	0.90802	0.363868	0.826099	ADAMTS10	Up	Day2.5
ADAMTS12	684.126	-0.631894	0.354619	-1.78045	0.0750025	0.5131	ADAMTS12	Down	Day2.5
ADAMTS13	86.2576	-0.332223	0.472738	-0.702748	0.482213	0.877116	ADAMTS13	Down	Day2.5
ADAMTS14	60.0834	-0.529161	0.475347	-1.12124	0.262187	0.761804	ADAMTS14	Down	Day2.5
ADAMTS15	247.466	-0.315026	0.521388	-0.601439	0.547548	0.904121	ADAMTS15	Down	Day2.5
ADAMTS16	181.392	1.0358	0.56338	1.83528	0.0664636	0.490192	ADAMTS16	Up	Day2.5
ADAMTS17	170.131	0.375131	0.549087	0.682797	0.494735	0.881636	ADAMTS17	Up	Day2.5
ADAMTS18	421.463	0.191915	0.558347	0.339252	0.73442	0.946137	ADAMTS18	Up	Day2.5
ADAMTS19	1345.96	0.402321	0.325734	1.23487	0.216878	0.727355	ADAMTS19	Up	Day2.5
ADAMTS19-AS1	61.2839	0.374649	0.32967	1.13612	0.255907	0.75974	ADAMTS19-AS1	Up	Day2.5
ADAMTS20	102.71	-1.66888	0.552257	-3.03756	0.00238506	0.0923762	ADAMTS20	Down	Day2.5
ADAMTS3	260.674	0.5661	0.373402	1.51645	0.129405	0.622425	ADAMTS3	Up	Day2.5
ADAMTS4	263.735	-0.38159	0.460318	-0.836037	0.403134	0.845607	ADAMTS4	Down	Day2.5
ADAMTS5	48.7191	0.0667787	0.600103	0.111338	0.911348	0.98237	ADAMTS5	Up	Day2.5
ADAMTS6	83.521	0.306933	0.548331	0.558517	0.576491	0.911363	ADAMTS6	Up	Day2.5
ADAMTS7	1040.71	0.660183	0.340696	1.93802	0.0526209	0.452126	ADAMTS7	Up	Day2.5
ADAMTS7P3	42.7913	-1.27943	0.860453	-1.69029	0.0909731	0.549685	ADAMTS7P3	Down	Day2.5
ADAMTS8	208.399	1.25386	0.330042	3.79855	0.000145545	0.0145571	ADAMTS8	Up	Day2.5
ADAMTS9	1396.98	0.264343	0.437399	0.601107	0.547769	0.904121	ADAMTS9	Up	Day2.5
ADAMTS9-AS1	24.417	0.131111	0.751507	0.164998	0.868945	0.976301	ADAMTS9-AS1	Up	Day2.5
ADAMTS9-AS2	6.82447	-0.394392	0.773937	-0.476349	0.633826	0.921223	ADAMTS9-AS2	Down	Day2.5
ADAMTSL1	20.2879	-1.22939	0.822901	-1.65568	0.0977859	0.566878	ADAMTSL1	Down	Day2.5
ADAMTSL2	241.581	0.0737245	0.86869	0.0994547	0.920777	0.985503	ADAMTSL2	Up	Day2.5
ADAMTSL3	105.336	0.249342	0.373488	0.667605	0.504385	0.884539	ADAMTSL3	Up	Day2.5
ADAMTSL4	482.132	0.0133065	0.407987	0.0326185	0.973979	0.997008	ADAMTSL4	Up	Day2.5
ADAMTSL5	55.1552	-0.969799	0.565191	-1.70087	0.0889674	0.546241	ADAMTSL5	Down	Day2.5
ADAP1	67.586	-0.0692464	0.574046	-0.120036	0.904455	0.982247	ADAP1	Down	Day2.5
ADAP2	19.4466	-0.0961184	0.627053	-0.153604	0.877922	0.977006	ADAP2	Down	Day2.5
ADAR	5365.18	-0.0327382	0.137863	-0.237466	0.812295	0.964218	ADAR	Down	Day2.5
ADARB1	406.529	0.146868	0.272711	0.538562	0.590189	0.91472	ADARB1	Up	Day2.5
ADARB2	16.6425	1.32683	0.691848	1.92661	0.0540282	0.455902	ADARB2	Up	Day2.5
ADAT1	611.005	0.0290408	0.352235	0.0824417	0.934295	0.989463	ADAT1	Up	Day2.5
ADAT2	162.402	-0.500748	0.408234	-1.22836	0.219312	0.729024	ADAT2	Down	Day2.5
ADAT3	297.847	0.336468	0.383549	0.877157	0.380401	0.834253	ADAT3	Up	Day2.5
ADCK1	274.343	0.138078	0.237481	0.581372	0.56099	0.907001	ADCK1	Up	Day2.5
ADCK2	380.711	0.00206228	0.292861	0.00714193	0.994302	0.999931	ADCK2	Up	Day2.5
ADCY1	782.199	1.03588	0.30297	3.41906	0.000628386	0.0394754	ADCY1	Up	Day2.5
ADCY10	29.1562	0.605966	0.650773	0.920379	0.357375	0.823144	ADCY10	Up	Day2.5
ADCY10P1	41.5279	1.59718	0.549721	2.90696	0.0036496	0.120027	ADCY10P1	Up	Day2.5
ADCY2	916.235	-0.286232	0.497606	-0.577583	0.563546	0.907641	ADCY2	Down	Day2.5
ADCY3	261.031	-0.606861	0.473454	-1.28205	0.199825	0.711748	ADCY3	Down	Day2.5
ADCY5	162.605	-0.197487	0.514083	-0.380791	0.703358	0.938502	ADCY5	Down	Day2.5
ADCY6	477.919	0.298662	0.344536	0.86672	0.386095	0.836129	ADCY6	Up	Day2.5
ADCY7	80.7812	-0.500151	0.56844	-0.880669	0.378497	0.834026	ADCY7	Down	Day2.5
ADCY8	25.0671	0.291472	0.542262	0.538233	0.590416	0.91472	ADCY8	Up	Day2.5
ADCY9	303.926	-0.154788	0.350646	-0.441519	0.658837	0.928565	ADCY9	Down	Day2.5
ADCYAP1R1	145.794	-0.588795	0.513172	-1.15334	0.248771	0.753781	ADCYAP1R1	Down	Day2.5
ADD1	5429.43	0.220604	0.179047	1.23209	0.217914	0.72781	ADD1	Up	Day2.5
ADD2	3977.62	-0.42057	0.350997	-1.1993	0.230411	0.736878	ADD2	Down	Day2.5
ADD3	1424.78	0.483224	0.373751	1.2928	0.19608	0.707959	ADD3	Up	Day2.5
ADGRA1	7.69011	-2.57653	0.817786	-2.97553	0.0029248	0.104476	ADGRA1	Down	Day2.5
ADGRA2	2205.65	-1.17465	0.520979	-2.23481	0.0254301	0.333376	ADGRA2	Down	Day2.5
ADGRA3	2051.2	-0.467317	0.277463	-1.68412	0.0921594	0.552339	ADGRA3	Down	Day2.5
ADGRB1	234.31	0.221936	0.509944	0.436169	0.662714	0.92946	ADGRB1	Up	Day2.5
ADGRB2	447.334	0.952189	0.39128	2.43595	0.0148526	0.255734	ADGRB2	Up	Day2.5
ADGRD1	70.819	0.943324	0.651408	1.42946	0.152873	0.656056	ADGRD1	Up	Day2.5
ADGRE2	17.693	1.14505	0.811535	1.51069	0.130869	0.624355	ADGRE2	Up	Day2.5
ADGRE5	113.23	-0.783295	0.425376	-1.84196	0.0654813	0.488153	ADGRE5	Down	Day2.5
ADGRF3	23.7559	-0.505195	0.792378	-0.655802	0.511952	0.888886	ADGRF3	Down	Day2.5
ADGRF4	7.29335	-1.81768	0.763375	-2.2588	0.0238959	0.324264	ADGRF4	Down	Day2.5
ADGRG1	356.387	0.162215	0.459412	0.351319	0.725349	0.944626	ADGRG1	Up	Day2.5
ADGRG2	83.8371	0.646385	0.511457	1.27209	0.20334	0.717153	ADGRG2	Up	Day2.5
ADGRG5	144.66	0.122408	0.325461	0.376225	0.70675	0.939038	ADGRG5	Up	Day2.5
ADGRG6	336.999	1.07485	0.477516	2.2379	0.0252276	0.332241	ADGRG6	Up	Day2.5
ADGRL2	1508.72	0.56989	0.393029	1.44801	0.147615	0.650039	ADGRL2	Up	Day2.5
ADGRL3	248.995	0.724317	0.507619	1.42922	0.152941	0.656061	ADGRL3	Up	Day2.5
ADGRV1	231.288	0.353709	0.605985	0.586723	0.55739	0.906864	ADGRV1	Up	Day2.5
ADH5	5987.75	-0.195427	0.160266	-1.2194	0.222692	0.730185	ADH5	Down	Day2.5
ADHFE1	47.8295	0.767723	0.478621	1.59361	0.111024	0.593818	ADHFE1	Up	Day2.5
ADI1	2663.81	-0.0303451	0.269011	-0.11278	0.910205	0.98237	ADI1	Down	Day2.5
ADIPOQ	4.95139	-0.0705612	0.905065	-0.0676858	0.946036	0.991704	ADIPOQ	Down	Day2.5
ADIPOR1	1975.6	0.0494122	0.172391	0.286634	0.774392	0.953153	ADIPOR1	Up	Day2.5
ADIRF-AS1	75.9019	-0.0883415	0.321191	-0.275072	0.783261	0.954441	ADIRF-AS1	Down	Day2.5
ADK	268.946	-0.457666	0.790986	-0.581882	0.560646	0.907001	ADK	Down	Day2.5
ADM	935.302	-0.0287207	0.53356	-0.0536517	0.957213	0.994105	ADM	Down	Day2.5
ADM2	316.215	-0.187764	0.445801	-0.422267	0.67283	0.932156	ADM2	Down	Day2.5
ADM5	54.2306	-0.0757053	0.490829	-0.154947	0.876863	0.977006	ADM5	Down	Day2.5
ADNP	2271.98	-0.279137	0.416729	-0.669811	0.502978	0.883759	ADNP	Down	Day2.5
ADNP2	1557.09	-0.572404	0.271138	-2.11081	0.0347884	0.37796	ADNP2	Down	Day2.5
ADO	1164.13	-0.151934	0.11745	-1.29361	0.195799	0.707731	ADO	Down	Day2.5
ADORA1	545.983	-1.20978	0.447287	-2.70491	0.00683232	0.170197	ADORA1	Down	Day2.5
ADORA2A	77.9756	-0.0520216	0.439901	-0.118586	0.905603	0.982247	ADORA2A	Down	Day2.5
ADORA2B	76.4148	-0.488198	0.430406	-1.13419	0.256713	0.760301	ADORA2B	Down	Day2.5
ADPGK	1567.22	0.185061	0.180339	1.02619	0.304804	0.789908	ADPGK	Up	Day2.5
ADPRH	76.9152	0.0228955	0.37557	0.0614296	0.951017	0.992581	ADPRH	Up	Day2.5
ADPRHL1	52.1265	0.538766	0.333802	1.61252	0.106848	0.586759	ADPRHL1	Up	Day2.5
ADPRHL2	795.589	0.062051	0.190962	0.324958	0.745213	0.949171	ADPRHL2	Up	Day2.5
ADPRM	100.599	-0.157837	0.310925	-0.508817	0.610881	0.919675	ADPRM	Down	Day2.5
ADRA1B	33.3345	1.08231	0.564073	1.88906	0.0588839	0.471432	ADRA1B	Up	Day2.5
ADRA1D	26.9769	-1.44142	0.676761	-2.15849	0.0308897	0.359108	ADRA1D	Down	Day2.5
ADRA2A	311.573	-1.23468	0.544682	-2.26332	0.0236162	0.321945	ADRA2A	Down	Day2.5
ADRA2B	74.9024	0.898006	0.465168	1.93101	0.0534822	0.453804	ADRA2B	Up	Day2.5
ADRA2C	1425.76	0.19303	0.327361	0.589667	0.555414	0.905871	ADRA2C	Up	Day2.5
ADRB2	18.2981	1.87884	0.534131	3.46323	0.000533733	0.035675	ADRB2	Up	Day2.5
ADRB3	11.6803	0.702345	0.940407	0.979984	0.327094	0.806061	ADRB3	Up	Day2.5
ADRM1	7032.47	0.0945149	0.252131	0.374873	0.707755	0.939288	ADRM1	Up	Day2.5
ADSL	3580.63	-0.127164	0.135207	-0.940524	0.346949	0.817967	ADSL	Down	Day2.5
ADSS	1756.11	-0.200463	0.353474	-0.56706	0.570673	0.909527	ADSS	Down	Day2.5
ADSSL1	81.2046	0.766905	0.484729	1.58553	0.112846	0.59553	ADSSL1	Up	Day2.5
ADTRP	80.7118	0.756304	0.619548	1.21342	0.22497	0.732841	ADTRP	Up	Day2.5
AEBP1	1557.26	0.420498	0.279847	1.50258	0.132947	0.627729	AEBP1	Up	Day2.5
AEBP2	447.128	-0.147138	0.354132	-0.415865	0.677509	0.93261	AEBP2	Down	Day2.5
AEN	4175.98	-0.184797	0.245408	-0.753072	0.451407	0.863359	AEN	Down	Day2.5
AES	3076.64	-0.182044	0.331286	-0.549776	0.582473	0.913095	AES	Down	Day2.5
AF003625.3	25.285	2.65464	0.587362	4.44843	8.65016e-06	0.0015482	AF003625.3	Up	Day2.5
AF011889.5	72.5886	0.7785	0.894472	0.826167	0.408709	0.848453	AF011889.5	Up	Day2.5
AF127936.9	16.3931	0.0685578	0.67949	0.0994357	0.920792	0.985503	AF127936.9	Up	Day2.5
AF131215.2	40.6964	0.369177	0.44815	0.823207	0.410391	0.848453	AF131215.2	Up	Day2.5
AF131216.5	15.8892	0.737078	0.549002	1.35226	0.176294	0.683741	AF131216.5	Up	Day2.5
AFAP1	1688.56	0.419698	0.246205	1.7043	0.0883243	0.54452	AFAP1	Up	Day2.5
AFAP1L1	288.059	0.645593	0.39388	1.63576	0.10189	0.578249	AFAP1L1	Up	Day2.5
AFAP1L2	1305.04	0.327452	0.300827	1.08761	0.276769	0.773743	AFAP1L2	Up	Day2.5
AFDN	4040.61	0.222979	0.217842	1.02357	0.30604	0.790996	AFDN	Up	Day2.5
AFF1	921.601	0.902459	0.359268	2.51115	0.012034	0.230525	AFF1	Up	Day2.5
AFF2	254.326	0.12194	0.466563	0.261302	0.793859	0.958209	AFF2	Up	Day2.5
AFF3	49.7896	0.119155	0.663426	0.178651	0.858212	0.973516	AFF3	Up	Day2.5
AFF4	1909.9	0.178055	0.315302	0.564705	0.572275	0.910232	AFF4	Up	Day2.5
AFG3L1P	339.544	-0.117366	0.269017	-0.43628	0.662634	0.92946	AFG3L1P	Down	Day2.5
AFG3L2	2674.51	-0.128838	0.180853	-0.712405	0.476214	0.873802	AFG3L2	Down	Day2.5
AFMID	386.429	-0.0565619	0.230471	-0.24596	0.805713	0.962258	AFMID	Down	Day2.5
AFP	78.2922	-2.53402	0.606748	-4.14392	3.41412e-05	0.00471954	AFP	Down	Day2.5
AFTPH	237.218	-0.0190404	0.336336	-0.0566064	0.954859	0.99337	AFTPH	Down	Day2.5
AGA	186.442	0.305367	0.212674	1.43595	0.151016	0.652866	AGA	Up	Day2.5
AGAP1	1148.11	0.251158	0.196585	1.27755	0.201407	0.713738	AGAP1	Up	Day2.5
AGAP10P	13.4733	-0.0643292	0.690202	-0.0937155	0.925335	0.986445	AGAP10P	Down	Day2.5
AGAP2	22.6879	0.729484	0.658662	1.10846	0.267664	0.76734	AGAP2	Up	Day2.5
AGAP2-AS1	12.4958	-0.222031	0.652801	-0.340778	0.733271	0.945618	AGAP2-AS1	Down	Day2.5
AGAP3	2122.38	0.10621	0.205261	0.517441	0.604848	0.91751	AGAP3	Up	Day2.5
AGAP4	384.79	0.0903288	0.182869	0.493921	0.621362	0.920538	AGAP4	Up	Day2.5
AGAP5	78.8006	0.419684	0.397651	1.05554	0.29118	0.782289	AGAP5	Up	Day2.5
AGAP6	84.478	0.237788	0.546196	0.435455	0.663232	0.92946	AGAP6	Up	Day2.5
AGAP7P	122.813	0.372131	0.271447	1.37099	0.170377	0.675745	AGAP7P	Up	Day2.5
AGAP9	140.625	0.492577	0.206214	2.38879	0.0169039	0.273204	AGAP9	Up	Day2.5
AGBL3	24.5704	-0.647991	0.493501	-1.32514	0.185124	0.693094	AGBL3	Down	Day2.5
AGBL5	1056.02	-0.0199296	0.203986	-0.0977788	0.922108	0.985503	AGBL5	Down	Day2.5
AGER	127.817	-0.652513	0.36474	-1.78686	0.07396	0.51153	AGER	Down	Day2.5
AGFG1	1536.42	-0.0488122	0.21492	-0.227078	0.820363	0.966641	AGFG1	Down	Day2.5
AGFG2	168.658	-0.470995	0.415827	-1.13356	0.256978	0.760589	AGFG2	Down	Day2.5
AGGF1	548.434	-0.0494161	0.18794	-0.262924	0.792609	0.957776	AGGF1	Down	Day2.5
AGK	52.5366	0.0595309	0.705766	0.0809418	0.935488	0.98974	AGK	Up	Day2.5
AGL	1091.15	-0.567855	0.433502	-1.30776	0.190954	0.702463	AGL	Down	Day2.5
AGMAT	143.509	-0.0357282	0.260228	-0.138355	0.88996	0.979227	AGMAT	Down	Day2.5
AGO1	1082.55	0.395665	0.339618	1.1653	0.243897	0.749521	AGO1	Up	Day2.5
AGO2	2223.76	0.127152	0.229581	0.553846	0.579684	0.912374	AGO2	Up	Day2.5
AGO3	382.906	0.0709968	0.223777	0.317069	0.751191	0.949218	AGO3	Up	Day2.5
AGO4	495.855	0.785796	0.377028	2.08503	0.0370668	0.389522	AGO4	Up	Day2.5
AGPAT1	1908.97	-0.0802889	0.16857	-0.476324	0.633843	0.921223	AGPAT1	Down	Day2.5
AGPAT2	1332.12	0.38599	0.238189	1.62046	0.105134	0.58482	AGPAT2	Up	Day2.5
AGPAT3	251.213	0.334857	0.370076	0.904578	0.365689	0.826242	AGPAT3	Up	Day2.5
AGPAT4	1056.92	-0.156433	0.279136	-0.560299	0.575275	0.911243	AGPAT4	Down	Day2.5
AGPAT4-IT1	82.6851	0.317572	0.378957	0.837716	0.40219	0.845215	AGPAT4-IT1	Up	Day2.5
AGPS	541.115	-0.00773733	0.460479	-0.0167661	0.986623	0.998245	AGPS	Down	Day2.5
AGRN	4657.82	0.0508451	0.268879	0.189095	0.850018	0.971841	AGRN	Up	Day2.5
AGTPBP1	670.569	-0.253025	0.354217	-0.714118	0.475154	0.873599	AGTPBP1	Down	Day2.5
AGTRAP	1214.32	0.203367	0.238578	0.852443	0.393968	0.840749	AGTRAP	Up	Day2.5
AHCTF1	92.7949	-0.531751	0.658902	-0.81023	0.417808	0.849963	AHCTF1	Down	Day2.5
AHCY	10710.9	0.274029	0.164868	1.66212	0.0964884	0.562832	AHCY	Up	Day2.5
AHCYL1	3564.91	0.301447	0.200939	1.50013	0.13358	0.628809	AHCYL1	Up	Day2.5
AHCYL2	685.687	0.556432	0.248433	2.23994	0.0250949	0.332053	AHCYL2	Up	Day2.5
AHDC1	205.897	-0.0335509	0.440027	-0.0757309	0.939633	0.990534	AHDC1	Down	Day2.5
AHI1	89.0734	-0.722244	0.477197	-1.51838	0.128919	0.621878	AHI1	Down	Day2.5
AHNAK	16393.5	-0.0901654	0.288972	-0.31179	0.7552	0.949876	AHNAK	Down	Day2.5
AHNAK2	71.51	-0.010571	0.546912	-0.0178051	0.985794	0.998245	AHNAK2	Down	Day2.5
AHR	119.393	0.806785	0.538135	1.49745	0.134275	0.630622	AHR	Up	Day2.5
AHRR	24.1606	0.35342	0.738602	0.480641	0.630771	0.920918	AHRR	Up	Day2.5
AHSA1	3898.47	0.00795078	0.19307	0.0411768	0.967155	0.995879	AHSA1	Up	Day2.5
AHSA2	413.102	-0.497095	0.332517	-1.49507	0.134897	0.631859	AHSA2	Down	Day2.5
AHSP	4.79313	1.06114	0.944646	1.39084	0.164275	0.667459	AHSP	Up	Day2.5
AICDA	17.904	-0.856815	0.596714	-1.43208	0.15212	0.654976	AICDA	Down	Day2.5
AIDA	2706.31	-0.136049	0.266236	-0.511015	0.60934	0.91896	AIDA	Down	Day2.5
AIF1	21.8948	0.404934	0.601999	0.694019	0.487671	0.878403	AIF1	Up	Day2.5
AIF1L	5246.43	0.964683	0.329986	2.92152	0.00348329	0.117048	AIF1L	Up	Day2.5
AIFM1	1542.09	0.0382856	0.126225	0.303311	0.761653	0.950917	AIFM1	Up	Day2.5
AIFM2	300.147	0.418037	0.281383	1.48566	0.137369	0.636598	AIFM2	Up	Day2.5
AIFM3	16.7128	0.32957	0.721355	0.45217	0.651147	0.926535	AIFM3	Up	Day2.5
AIG1	242.463	-0.0528794	0.315659	-0.167661	0.86685	0.97583	AIG1	Down	Day2.5
AIM1	164.652	0.314525	0.614152	0.509713	0.610253	0.919462	AIM1	Up	Day2.5
AIM1L	141.317	-0.616227	0.650753	-0.950595	0.34181	0.814775	AIM1L	Down	Day2.5
AIMP1	94.1035	-0.727434	0.645607	-1.12538	0.26043	0.761501	AIMP1	Down	Day2.5
AIMP2	1873.05	-0.151525	0.237152	-0.638949	0.522856	0.893433	AIMP2	Down	Day2.5
AIP	1227.19	0.0634034	0.232253	0.272998	0.784855	0.955048	AIP	Up	Day2.5
AJ011932.1	18.4314	-1.42959	0.603484	-2.36331	0.0181127	0.282828	AJ011932.1	Down	Day2.5
AJAP1	618.157	0.245754	0.530752	0.459794	0.645664	0.924327	AJAP1	Up	Day2.5
AJUBA	1380.1	-0.750183	0.282374	-2.6557	0.00791443	0.185319	AJUBA	Down	Day2.5
AK1	241.935	-0.117293	0.337236	-0.347908	0.727909	0.944626	AK1	Down	Day2.5
AK2	2700.86	-0.0656618	0.182772	-0.359277	0.719388	0.943108	AK2	Down	Day2.5
AK3	903.673	-0.0380881	0.210865	-0.180605	0.856678	0.973516	AK3	Down	Day2.5
AK4	2266.76	0.122613	0.271731	0.451189	0.651853	0.926823	AK4	Up	Day2.5
AK5	20.5511	0.322214	0.743566	0.41839	0.675662	0.932411	AK5	Up	Day2.5
AK6	715.741	-0.500192	0.267953	-1.86704	0.0618958	0.480581	AK6	Down	Day2.5
AK7	40.3109	-1.21437	0.494951	-2.45341	0.0141508	0.250082	AK7	Down	Day2.5
AK9	38.9017	-0.238316	0.365416	-0.652961	0.513781	0.889396	AK9	Down	Day2.5
AKAP1	2023.02	0.450419	0.252616	1.78281	0.0746165	0.513023	AKAP1	Up	Day2.5
AKAP10	584.043	0.520994	0.236696	2.20151	0.0276996	0.343362	AKAP10	Up	Day2.5
AKAP11	514.367	-0.243238	0.460764	-0.528028	0.59748	0.915337	AKAP11	Down	Day2.5
AKAP12	8193.15	0.501664	0.286225	1.75244	0.0796979	0.522803	AKAP12	Up	Day2.5
AKAP13	1368.91	0.387259	0.262747	1.47387	0.140516	0.641131	AKAP13	Up	Day2.5
AKAP17A	2363.66	0.329338	0.199842	1.648	0.0993534	0.571097	AKAP17A	Up	Day2.5
AKAP2	1644.73	0.219012	0.327929	0.66712	0.504696	0.884678	AKAP2	Up	Day2.5
AKAP3	17.3749	0.84084	0.657617	1.28002	0.200539	0.71262	AKAP3	Up	Day2.5
AKAP4	8.68016	-1.18547	0.81454	-1.36619	0.171881	0.677286	AKAP4	Down	Day2.5
AKAP5	169.516	-1.11763	0.453489	-2.46277	0.0137867	0.247207	AKAP5	Down	Day2.5
AKAP6	43.9588	-0.902972	0.776787	-1.15809	0.246827	0.752383	AKAP6	Down	Day2.5
AKAP7	95.7421	0.00690331	0.461386	0.0149332	0.988085	0.99842	AKAP7	Up	Day2.5
AKAP8	1526.69	-0.0256476	0.241858	-0.10605	0.915542	0.984265	AKAP8	Down	Day2.5
AKAP8L	1140.05	0.110959	0.267107	0.415405	0.677845	0.93261	AKAP8L	Up	Day2.5
AKAP9	95.2221	-0.230467	0.4515	-0.510624	0.609615	0.919146	AKAP9	Down	Day2.5
AKIP1	677.021	0.0558306	0.22396	0.249156	0.80324	0.961659	AKIP1	Up	Day2.5
AKIRIN1	4013.21	-0.0565859	0.184773	-0.306251	0.759413	0.9501	AKIRIN1	Down	Day2.5
AKIRIN2	2250.59	0.0593816	0.175298	0.338746	0.734801	0.946241	AKIRIN2	Up	Day2.5
AKNA	721.575	0.833089	0.365267	2.28107	0.0225445	0.315584	AKNA	Up	Day2.5
AKR1A1	2232.83	0.0725397	0.228535	0.317413	0.75093	0.949218	AKR1A1	Up	Day2.5
AKR1B1	5271.02	0.190464	0.288416	0.660381	0.50901	0.886842	AKR1B1	Up	Day2.5
AKR1B15	11.6601	-0.426176	0.78536	-0.567925	0.570086	0.909423	AKR1B15	Down	Day2.5
AKR1C1	48.8231	0.404415	0.622773	0.673111	0.500877	0.882491	AKR1C1	Up	Day2.5
AKR1C3	15.6298	-0.277156	0.557553	-0.499488	0.617436	0.920191	AKR1C3	Down	Day2.5
AKR1D1	9.22816	0.446552	0.848848	0.531365	0.595166	0.915195	AKR1D1	Up	Day2.5
AKR1E2	15.7005	1.04793	0.689825	1.5486	0.121477	0.60948	AKR1E2	Up	Day2.5
AKR7A2	1093.45	0.302337	0.25905	1.16708	0.243178	0.749236	AKR7A2	Up	Day2.5
AKT1	2512.73	0.108452	0.396055	0.273771	0.78426	0.954735	AKT1	Up	Day2.5
AKT1S1	2833.06	0.10063	0.255394	0.394015	0.69357	0.936647	AKT1S1	Up	Day2.5
AKT2	4100.57	0.107577	0.214021	0.502648	0.615212	0.920191	AKT2	Up	Day2.5
AKT3	204.027	-0.0803569	0.603398	-0.132504	0.894586	0.980385	AKT3	Down	Day2.5
AKTIP	404.7	0.165878	0.255477	0.649287	0.516153	0.890186	AKTIP	Up	Day2.5
AL021546.6	16.8782	2.98541	0.880693	3.96628	7.30018e-05	0.00856034	AL021546.6	Up	Day2.5
AL034550.1	240.645	-0.450346	0.414222	-1.08678	0.277134	0.774254	AL034550.1	Down	Day2.5
AL035610.1	14.0786	-1.95024	0.778198	-2.43759	0.0147856	0.255234	AL035610.1	Down	Day2.5
AL109923.1	199.199	0.04236	0.75701	0.0557161	0.955568	0.993671	AL109923.1	Up	Day2.5
AL121578.2	9.05413	-0.65098	0.70224	-0.904642	0.365655	0.826242	AL121578.2	Down	Day2.5
AL133493.2	21.5512	0.470183	0.57402	0.826356	0.408602	0.848453	AL133493.2	Up	Day2.5
AL135787.1	51.376	-0.0610746	0.932025	-0.0626647	0.950034	0.992503	AL135787.1	Down	Day2.5
AL161668.5	16.1685	-1.35318	0.726215	-1.84584	0.0649148	0.487072	AL161668.5	Down	Day2.5
AL162151.3	1014.64	0.403367	0.522076	0.773411	0.439279	0.858019	AL162151.3	Up	Day2.5
AL358852.1	23.3943	0.222146	0.538376	0.410629	0.681345	0.93362	AL358852.1	Up	Day2.5
AL450992.2	16.104	0.0190758	0.614837	0.0302556	0.975863	0.997594	AL450992.2	Up	Day2.5
AL513122.1	28.5188	1.7624	0.946858	2.19687	0.0280296	0.343859	AL513122.1	Up	Day2.5
AL513122.2	159.804	0.233268	0.502175	0.463132	0.64327	0.92384	AL513122.2	Up	Day2.5
AL513523.1	19.7039	-0.0275402	0.663646	-0.050013	0.960112	0.994535	AL513523.1	Down	Day2.5
ALAD	811.615	0.274876	0.248828	1.10452	0.269367	0.768295	ALAD	Up	Day2.5
ALAS1	1214.39	-0.0182724	0.227412	-0.0804358	0.935891	0.989904	ALAS1	Down	Day2.5
ALAS2	13.7843	-0.962356	0.872172	-1.12792	0.259354	0.761501	ALAS2	Down	Day2.5
ALCAM	1855.4	-1.08343	0.304526	-3.55708	0.000375	0.0282129	ALCAM	Down	Day2.5
ALDH16A1	2396.19	0.465275	0.257099	1.80974	0.0703356	0.503968	ALDH16A1	Up	Day2.5
ALDH18A1	3899.43	0.255761	0.112694	2.26952	0.0232368	0.319646	ALDH18A1	Up	Day2.5
ALDH1A1	13.0177	0.591014	0.764849	0.790662	0.429141	0.854734	ALDH1A1	Up	Day2.5
ALDH1A2	835.754	-0.892735	0.613663	-1.43498	0.151292	0.653177	ALDH1A2	Down	Day2.5
ALDH1A3	117.007	0.536077	0.599597	0.894609	0.370996	0.829197	ALDH1A3	Up	Day2.5
ALDH1B1	1360.66	-0.224158	0.186904	-1.19942	0.230364	0.736878	ALDH1B1	Down	Day2.5
ALDH1L1	45.1921	0.490882	0.498337	0.982284	0.32596	0.805434	ALDH1L1	Up	Day2.5
ALDH1L2	129.539	-0.751617	0.735856	-1.06615	0.286355	0.779729	ALDH1L2	Down	Day2.5
ALDH2	2052.29	-0.554384	0.219379	-2.52688	0.0115082	0.225557	ALDH2	Down	Day2.5
ALDH3A1	9.24199	1.17339	0.704912	1.66155	0.096603	0.563093	ALDH3A1	Up	Day2.5
ALDH3A2	1242.35	0.0318961	0.265401	0.118963	0.905304	0.982247	ALDH3A2	Up	Day2.5
ALDH3B1	24.0744	0.447206	0.603954	0.738434	0.460251	0.868396	ALDH3B1	Up	Day2.5
ALDH4A1	1789.63	0.966189	0.259447	3.72308	0.000196807	0.0179406	ALDH4A1	Up	Day2.5
ALDH5A1	110.326	0.0232953	0.350562	0.066368	0.947085	0.992071	ALDH5A1	Up	Day2.5
ALDH6A1	546.059	0.0970938	0.333103	0.291388	0.770754	0.952001	ALDH6A1	Up	Day2.5
ALDH7A1	3328.74	0.17976	0.131472	1.36728	0.171539	0.677138	ALDH7A1	Up	Day2.5
ALDH9A1	1753.19	-0.0114186	0.17622	-0.064807	0.948328	0.992272	ALDH9A1	Down	Day2.5
ALDOA	4141.16	-0.172868	0.249198	-0.69408	0.487632	0.878403	ALDOA	Down	Day2.5
ALDOC	1039.39	-0.00927648	0.251394	-0.0370069	0.970479	0.996499	ALDOC	Down	Day2.5
ALG1	1313.71	-0.173405	0.28927	-0.599604	0.54877	0.904197	ALG1	Down	Day2.5
ALG10	107.872	0.0632074	0.292072	0.217105	0.828126	0.968932	ALG10	Up	Day2.5
ALG10B	194.88	0.314353	0.400399	0.785692	0.432048	0.855639	ALG10B	Up	Day2.5
ALG11	575.007	-0.104351	0.544062	-0.192104	0.84766	0.971781	ALG11	Down	Day2.5
ALG12	1000.24	0.214171	0.280229	0.76428	0.444701	0.859721	ALG12	Up	Day2.5
ALG13	1029.01	-0.184952	0.216633	-0.853791	0.393221	0.840749	ALG13	Down	Day2.5
ALG14	197.041	0.123516	0.567189	0.2178	0.827585	0.968816	ALG14	Up	Day2.5
ALG1L2	8.55422	0.110851	0.641225	0.173442	0.862304	0.974943	ALG1L2	Up	Day2.5
ALG1L7P	22.482	-0.779667	0.620322	-1.24305	0.21385	0.725967	ALG1L7P	Down	Day2.5
ALG2	1056.08	-0.0104772	0.157266	-0.0666219	0.946883	0.992071	ALG2	Down	Day2.5
ALG3	1351.76	0.178889	0.255768	0.699464	0.484262	0.877608	ALG3	Up	Day2.5
ALG5	217.099	-0.318499	0.719143	-0.441682	0.658719	0.928553	ALG5	Down	Day2.5
ALG6	123.983	-0.384141	0.722287	-0.53244	0.594421	0.915184	ALG6	Down	Day2.5
ALG8	1151.84	-0.250979	0.280981	-0.893276	0.371709	0.829197	ALG8	Down	Day2.5
ALG9	521.793	-0.0456915	0.197399	-0.231481	0.816941	0.965553	ALG9	Down	Day2.5
ALK	72.5074	0.872445	0.455997	1.90654	0.0565803	0.464527	ALK	Up	Day2.5
ALKBH1	433.201	-0.189499	0.216618	-0.874894	0.381632	0.835099	ALKBH1	Down	Day2.5
ALKBH2	514.869	0.0123142	0.16258	0.0757355	0.93963	0.990534	ALKBH2	Up	Day2.5
ALKBH3	270.971	-0.231647	0.265905	-0.871148	0.383673	0.835675	ALKBH3	Down	Day2.5
ALKBH4	503.077	0.228534	0.270473	0.844953	0.398137	0.842715	ALKBH4	Up	Day2.5
ALKBH5	1901.6	0.0229247	0.139953	0.1638	0.869889	0.976684	ALKBH5	Up	Day2.5
ALKBH6	494.128	-0.00780175	0.187101	-0.0416967	0.966741	0.995688	ALKBH6	Down	Day2.5
ALKBH7	1254.86	0.192604	0.272056	0.707927	0.47899	0.875431	ALKBH7	Up	Day2.5
ALKBH8	344.784	-0.192785	0.353483	-0.545925	0.585118	0.913434	ALKBH8	Down	Day2.5
ALMS1	626.355	-0.271453	0.509029	-0.532917	0.594091	0.915184	ALMS1	Down	Day2.5
ALMS1-IT1	13.6317	-0.29583	0.690339	-0.439584	0.660238	0.928588	ALMS1-IT1	Down	Day2.5
ALOX12	87.1665	0.186236	0.513931	0.352334	0.724587	0.94437	ALOX12	Up	Day2.5
ALOX12-AS1	40.7364	-0.283585	0.388666	-0.729848	0.465483	0.870068	ALOX12-AS1	Down	Day2.5
ALOX12P2	85.8356	-0.265292	0.349206	-0.75971	0.447428	0.861226	ALOX12P2	Down	Day2.5
ALOX15	13.6864	0.131758	0.59725	0.208135	0.835124	0.970299	ALOX15	Up	Day2.5
ALOX5	319.441	0.73769	0.505669	1.45616	0.145349	0.647698	ALOX5	Up	Day2.5
ALPK2	187.637	-0.607869	0.630497	-0.955916	0.339115	0.813576	ALPK2	Down	Day2.5
ALPK3	1892.53	-0.298273	0.358942	-0.830847	0.40606	0.847458	ALPK3	Down	Day2.5
ALPL	7620.25	0.459349	0.29051	1.58119	0.113835	0.597572	ALPL	Up	Day2.5
ALS2	225.187	-0.103729	0.561319	-0.184569	0.853567	0.973257	ALS2	Down	Day2.5
ALS2CL	78.2833	-0.598837	0.496074	-1.20903	0.22665	0.734044	ALS2CL	Down	Day2.5
ALX1	86.3956	-0.112979	0.33974	-0.332903	0.739208	0.947736	ALX1	Down	Day2.5
ALYREF	5367.2	0.0786929	0.2664	0.295392	0.767694	0.951475	ALYREF	Up	Day2.5
AMBN	5.00825	-4.51788	0.913577	-4.25419	2.09805e-05	0.00304899	AMBN	Down	Day2.5
AMBRA1	790.872	-0.216373	0.356644	-0.606852	0.543949	0.902371	AMBRA1	Down	Day2.5
AMD 1.00	4322.86	-0.490703	0.428317	-1.14579	0.251882	0.755467	AMD 1.00	Down	Day2.5
AMDHD1	25.2746	-0.213021	0.490434	-0.435003	0.66356	0.92946	AMDHD1	Down	Day2.5
AMDHD2	899.658	0.0849148	0.237113	0.358123	0.720251	0.943484	AMDHD2	Up	Day2.5
AMER1	689.396	-0.198841	0.212759	-0.935041	0.349767	0.819161	AMER1	Down	Day2.5
AMER2	151.498	0.626403	0.595005	1.03457	0.300868	0.787473	AMER2	Up	Day2.5
AMER3	31.8299	1.54124	0.648706	2.38117	0.0172577	0.275524	AMER3	Up	Day2.5
AMFR	1099.23	0.323905	0.318098	1.01832	0.308527	0.793509	AMFR	Up	Day2.5
AMH	315.619	-0.192479	0.342509	-0.562214	0.57397	0.910586	AMH	Down	Day2.5
AMHR2	42.2715	0.790678	0.735392	1.15387	0.248552	0.753591	AMHR2	Up	Day2.5
AMIGO1	68.9848	0.768543	0.33466	2.2952	0.0217219	0.310745	AMIGO1	Up	Day2.5
AMIGO2	667.63	-2.06495	0.387023	-5.33448	9.58189e-08	6.03411e-05	AMIGO2	Down	Day2.5
AMIGO3	114.166	1.14403	0.705602	1.64517	0.0999337	0.572504	AMIGO3	Up	Day2.5
AMMECR1	1530.55	0.410369	0.199565	2.05637	0.039747	0.401723	AMMECR1	Up	Day2.5
AMMECR1L	539.011	0.080928	0.473324	0.170915	0.864291	0.975136	AMMECR1L	Up	Day2.5
AMN	50.4343	0.168147	0.708274	0.230139	0.817984	0.965779	AMN	Up	Day2.5
AMN1	118.471	-0.974954	0.326941	-2.98535	0.00283258	0.101835	AMN1	Down	Day2.5
AMOT	2909.92	0.535749	0.329836	1.62141	0.104929	0.58482	AMOT	Up	Day2.5
AMOTL1	2640.88	0.128145	0.248884	0.514809	0.606687	0.917912	AMOTL1	Up	Day2.5
AMOTL2	4975.47	-0.306291	0.340599	-0.899059	0.368621	0.827997	AMOTL2	Down	Day2.5
AMPD2	1056.56	-0.249309	0.28766	-0.8669	0.385997	0.836129	AMPD2	Down	Day2.5
AMPD3	118.444	-0.0517464	0.342321	-0.151658	0.879456	0.977006	AMPD3	Down	Day2.5
AMPH	90.6036	-0.470393	0.339279	-1.39051	0.164373	0.667459	AMPH	Down	Day2.5
AMT	973.099	0.190639	0.208078	0.916163	0.359581	0.824428	AMT	Up	Day2.5
AMY2B	12.0266	0.220646	0.862842	0.242214	0.808615	0.962672	AMY2B	Up	Day2.5
AMZ2	1181.52	-0.0630617	0.241978	-0.260622	0.794384	0.958209	AMZ2	Down	Day2.5
AMZ2P1	92.8632	0.330127	0.324457	1.01755	0.308893	0.793909	AMZ2P1	Up	Day2.5
ANAPC1	2767.22	-0.00316396	0.146638	-0.0216055	0.982763	0.998056	ANAPC1	Down	Day2.5
ANAPC10	261.983	-0.520491	0.29108	-1.78868	0.0736663	0.510572	ANAPC10	Down	Day2.5
ANAPC11	3150.53	0.00795051	0.251303	0.0316383	0.974761	0.997223	ANAPC11	Up	Day2.5
ANAPC13	1131.25	-0.540764	0.238293	-2.26922	0.0232548	0.319646	ANAPC13	Down	Day2.5
ANAPC15	1130.43	-0.142872	0.217835	-0.655884	0.511899	0.888886	ANAPC15	Down	Day2.5
ANAPC16	1060.61	-0.0261403	0.253065	-0.103298	0.917726	0.984548	ANAPC16	Down	Day2.5
ANAPC2	1874.17	0.27604	0.221571	1.24582	0.212831	0.724927	ANAPC2	Up	Day2.5
ANAPC4	594.981	-0.0540386	0.346315	-0.156001	0.876032	0.977006	ANAPC4	Down	Day2.5
ANAPC5	2667.81	0.016266	0.103423	0.15727	0.875032	0.977006	ANAPC5	Up	Day2.5
ANAPC7	1345.45	0.0869582	0.163256	0.532657	0.594271	0.915184	ANAPC7	Up	Day2.5
ANG	90.4851	-0.219806	0.352777	-0.633757	0.526239	0.894289	ANG	Down	Day2.5
ANGEL1	687.399	0.322125	0.254055	1.26813	0.20475	0.718547	ANGEL1	Up	Day2.5
ANGEL2	666.101	-0.0758359	0.195403	-0.388022	0.698	0.937677	ANGEL2	Down	Day2.5
ANGPT1	127.61	0.583431	0.661845	0.879684	0.37903	0.834026	ANGPT1	Up	Day2.5
ANGPT2	734.347	-2.83393	0.74889	-3.65172	0.000260488	0.0213965	ANGPT2	Down	Day2.5
ANGPT4	42.5003	1.54471	0.755136	2.02222	0.0431538	0.416926	ANGPT4	Up	Day2.5
ANGPTL2	891.928	-1.39236	0.402469	-3.46846	0.000523458	0.0353189	ANGPTL2	Down	Day2.5
ANGPTL4	807.715	1.27261	0.488168	2.58383	0.00977099	0.208191	ANGPTL4	Up	Day2.5
ANK1	57.7659	0.2614	0.594074	0.449318	0.653202	0.926827	ANK1	Up	Day2.5
ANK2	147.274	0.819741	0.578631	1.41591	0.156802	0.661956	ANK2	Up	Day2.5
ANK3	702.116	0.085034	0.347056	0.244881	0.806548	0.962258	ANK3	Up	Day2.5
ANKAR	17.0995	-0.183995	0.713334	-0.26539	0.790709	0.95758	ANKAR	Down	Day2.5
ANKDD1A	48.2099	0.145707	0.464787	0.31357	0.753848	0.949876	ANKDD1A	Up	Day2.5
ANKDD1B	10.1907	0.158335	0.778522	0.190585	0.848851	0.971841	ANKDD1B	Up	Day2.5
ANKEF1	221.371	0.160431	0.295311	0.543284	0.586934	0.913734	ANKEF1	Up	Day2.5
ANKFY1	1647.23	0.309447	0.149193	2.07413	0.0380668	0.394905	ANKFY1	Up	Day2.5
ANKH	360.932	1.28027	0.383037	3.33964	0.000838878	0.0463379	ANKH	Up	Day2.5
ANKHD1	1886.74	-0.00167636	0.122388	-0.0137001	0.989069	0.998602	ANKHD1	Down	Day2.5
ANKHD1-EIF4EBP3	269.943	-0.228473	0.339144	-0.673063	0.500907	0.882491	ANKHD1-EIF4EBP3	Down	Day2.5
ANKIB1	828.811	-0.119652	0.290174	-0.41233	0.680098	0.933084	ANKIB1	Down	Day2.5
ANKK1	10.9695	2.06724	0.710665	2.73001	0.00633327	0.163077	ANKK1	Up	Day2.5
ANKLE1	155.462	1.15018	0.344685	3.3372	0.000846259	0.0463379	ANKLE1	Up	Day2.5
ANKLE2	2271.45	0.238316	0.158639	1.50231	0.133018	0.627729	ANKLE2	Up	Day2.5
ANKMY1	201.354	0.0759916	0.313126	0.242681	0.808252	0.96253	ANKMY1	Up	Day2.5
ANKMY2	500.859	-0.0441342	0.309103	-0.142707	0.886522	0.97839	ANKMY2	Down	Day2.5
ANKRA2	151.882	-0.124159	0.323168	-0.384109	0.700898	0.93808	ANKRA2	Down	Day2.5
ANKRD1	574.149	-1.17264	0.64551	-1.76231	0.0780174	0.519518	ANKRD1	Down	Day2.5
ANKRD10	1408.29	0.253824	0.133264	1.90466	0.0568244	0.465631	ANKRD10	Up	Day2.5
ANKRD10-IT1	49.2061	-0.259926	0.735189	-0.355238	0.722411	0.944317	ANKRD10-IT1	Down	Day2.5
ANKRD11	4187.46	0.406068	0.210468	1.92934	0.0536889	0.454392	ANKRD11	Up	Day2.5
ANKRD12	362.625	0.387827	0.36551	1.06105	0.288669	0.781501	ANKRD12	Up	Day2.5
ANKRD13A	619.838	0.216403	0.20473	1.05704	0.290491	0.782017	ANKRD13A	Up	Day2.5
ANKRD13B	328.669	-0.216603	0.301154	-0.71969	0.471716	0.872087	ANKRD13B	Down	Day2.5
ANKRD13C	739.761	-0.0873227	0.169163	-0.516165	0.605739	0.917615	ANKRD13C	Down	Day2.5
ANKRD13D	547.352	0.238606	0.212646	1.12211	0.261815	0.761804	ANKRD13D	Up	Day2.5
ANKRD16	220.002	-0.22232	0.300924	-0.738787	0.460036	0.868202	ANKRD16	Down	Day2.5
ANKRD17	2574.13	-0.0520307	0.184424	-0.282134	0.77784	0.953797	ANKRD17	Down	Day2.5
ANKRD18A	61.2487	1.81903	0.810445	2.27166	0.0231069	0.318859	ANKRD18A	Up	Day2.5
ANKRD18B	108.284	-0.88611	0.551314	-1.60279	0.10898	0.591442	ANKRD18B	Down	Day2.5
ANKRD18CP	29.342	-0.289904	0.611984	-0.4724	0.636641	0.922208	ANKRD18CP	Down	Day2.5
ANKRD18EP	34.2953	0.264588	0.541724	0.486441	0.626654	0.920728	ANKRD18EP	Up	Day2.5
ANKRD19P	23.6928	-0.071626	0.698991	-0.104128	0.917068	0.984265	ANKRD19P	Down	Day2.5
ANKRD23	49.5162	0.0580529	0.470561	0.127129	0.898839	0.981226	ANKRD23	Up	Day2.5
ANKRD24	102.386	0.388715	0.422234	0.921431	0.356825	0.822896	ANKRD24	Up	Day2.5
ANKRD26	166.916	-0.337046	0.446726	-0.754828	0.450352	0.862891	ANKRD26	Down	Day2.5
ANKRD27	947.846	0.354845	0.271664	1.30621	0.191482	0.702916	ANKRD27	Up	Day2.5
ANKRD28	888.803	0.178332	0.220331	0.809519	0.418216	0.850183	ANKRD28	Up	Day2.5
ANKRD29	8.28442	-0.440213	0.785666	-0.607206	0.543714	0.902371	ANKRD29	Down	Day2.5
ANKRD33B	403.868	-0.860525	0.322545	-2.66689	0.0076556	0.182249	ANKRD33B	Down	Day2.5
ANKRD34A	10.9814	-0.943081	0.811852	-1.2373	0.215975	0.727355	ANKRD34A	Down	Day2.5
ANKRD34B	24.7385	1.12365	0.717005	1.5747	0.115325	0.600222	ANKRD34B	Up	Day2.5
ANKRD35	92.2632	0.389788	0.470933	0.828666	0.407293	0.848453	ANKRD35	Up	Day2.5
ANKRD36	106.647	0.216021	0.439477	0.491389	0.623151	0.920538	ANKRD36	Up	Day2.5
ANKRD36B	108.194	0.0573257	0.420193	0.135929	0.891877	0.980026	ANKRD36B	Up	Day2.5
ANKRD37	26.4706	-0.505105	0.513814	-0.981885	0.326157	0.805434	ANKRD37	Down	Day2.5
ANKRD39	290.831	-0.0384474	0.342276	-0.112407	0.9105	0.98237	ANKRD39	Down	Day2.5
ANKRD40	1816.09	-0.0873283	0.162466	-0.537506	0.590918	0.914849	ANKRD40	Down	Day2.5
ANKRD42	207.587	-0.204535	0.241599	-0.847624	0.396648	0.841657	ANKRD42	Down	Day2.5
ANKRD44	27.7557	0.0906294	0.826697	0.124202	0.901155	0.981916	ANKRD44	Up	Day2.5
ANKRD46	539.245	-0.387724	0.246432	-1.57345	0.115615	0.601346	ANKRD46	Down	Day2.5
ANKRD49	172.529	-0.155505	0.371076	-0.418921	0.675274	0.932411	ANKRD49	Down	Day2.5
ANKRD50	921.394	-0.123477	0.295276	-0.418092	0.67588	0.932411	ANKRD50	Down	Day2.5
ANKRD52	2153.82	0.102871	0.198942	0.517088	0.605095	0.91751	ANKRD52	Up	Day2.5
ANKRD53	15.7346	-1.13068	0.747262	-1.51223	0.130475	0.623996	ANKRD53	Down	Day2.5
ANKRD54	601.835	-0.00606165	0.275054	-0.0220706	0.982392	0.998056	ANKRD54	Down	Day2.5
ANKRD55	79.8875	-0.44464	0.442842	-1.00382	0.315464	0.798853	ANKRD55	Down	Day2.5
ANKRD6	334.135	0.274035	0.339477	0.80739	0.419442	0.850917	ANKRD6	Up	Day2.5
ANKRD63	66.3799	1.83946	0.518889	3.5244	0.000424441	0.0310642	ANKRD63	Up	Day2.5
ANKRD65	17.9458	1.09143	0.621275	1.74416	0.0811303	0.52772	ANKRD65	Up	Day2.5
ANKRD9	732.725	-0.0343709	0.44928	-0.0764779	0.939039	0.990534	ANKRD9	Down	Day2.5
ANKS1A	4677.33	-0.160705	0.243154	-0.660776	0.508756	0.886764	ANKS1A	Down	Day2.5
ANKS3	397.133	0.195854	0.228471	0.857235	0.391315	0.839873	ANKS3	Up	Day2.5
ANKS6	945.725	-0.0571516	0.266956	-0.214112	0.830459	0.969202	ANKS6	Down	Day2.5
ANKZF1	883.768	0.3418	0.237845	1.43711	0.150687	0.652866	ANKZF1	Up	Day2.5
ANLN	2988.02	0.0784345	0.259495	0.302265	0.76245	0.950917	ANLN	Up	Day2.5
ANO1	120.901	-1.19	0.660069	-1.77625	0.0756915	0.514999	ANO1	Down	Day2.5
ANO10	886.779	0.367135	0.2538	1.44658	0.148016	0.650253	ANO10	Up	Day2.5
ANO2	41.716	0.978515	0.957156	0.918756	0.358223	0.823536	ANO2	Up	Day2.5
ANO4	77.8835	-1.04179	0.660817	-1.55264	0.12051	0.60764	ANO4	Down	Day2.5
ANO6	1901.98	-0.178561	0.232499	-0.767886	0.442555	0.858666	ANO6	Down	Day2.5
ANO7	41.4987	0.00348503	0.441145	0.00895053	0.992859	0.99968	ANO7	Up	Day2.5
ANO8	560.392	0.452847	0.242347	1.86854	0.0616871	0.479994	ANO8	Up	Day2.5
ANO9	208.988	0.406183	0.426626	0.94946	0.342387	0.815236	ANO9	Up	Day2.5
ANOS1	1626.62	0.501912	0.448846	1.11736	0.26384	0.764301	ANOS1	Up	Day2.5
ANP32A	9300.48	-0.038958	0.192175	-0.202724	0.839351	0.970446	ANP32A	Down	Day2.5
ANP32B	5837.16	-0.214713	0.208225	-1.03118	0.302459	0.787941	ANP32B	Down	Day2.5
ANP32E	3820.59	-0.244224	0.23279	-1.04922	0.294075	0.7836	ANP32E	Down	Day2.5
ANPEP	154.368	-1.24496	0.664709	-1.88401	0.0595643	0.473947	ANPEP	Down	Day2.5
ANTXR1	1186.31	-0.44987	0.29462	-1.52679	0.126814	0.61972	ANTXR1	Down	Day2.5
ANTXR2	49.9375	1.09167	0.702583	1.55959	0.118857	0.606842	ANTXR2	Up	Day2.5
ANXA1	1436.54	-1.71875	0.618764	-2.76092	0.00576389	0.154336	ANXA1	Down	Day2.5
ANXA11	2588.38	0.317552	0.302874	1.04828	0.294509	0.783822	ANXA11	Up	Day2.5
ANXA2	14476.5	-0.238224	0.285926	-0.832821	0.404946	0.846692	ANXA2	Down	Day2.5
ANXA2R	26.5204	-0.56063	0.751456	-0.821287	0.411483	0.848453	ANXA2R	Down	Day2.5
ANXA3	3023.85	-0.00445024	0.39389	-0.0112235	0.991045	0.999214	ANXA3	Down	Day2.5
ANXA4	613.433	0.10051	0.390255	0.257488	0.796802	0.959492	ANXA4	Up	Day2.5
ANXA5	7314.9	-0.0669054	0.22479	-0.297621	0.765993	0.951225	ANXA5	Down	Day2.5
ANXA6	7373.53	0.0856415	0.229083	0.373844	0.708521	0.939524	ANXA6	Up	Day2.5
ANXA7	1596.73	0.0394958	0.192936	0.204741	0.837775	0.970446	ANXA7	Up	Day2.5
ANXA8	12.7439	0.745865	0.756194	0.949813	0.342207	0.815037	ANXA8	Up	Day2.5
ANXA8L1	20.1765	1.08383	0.623918	1.70808	0.0876208	0.543186	ANXA8L1	Up	Day2.5
ANXA9	62.6728	1.03676	0.50912	2.02987	0.0423695	0.412133	ANXA9	Up	Day2.5
AOC2	63.0712	0.63246	0.287481	2.19924	0.0278605	0.343517	AOC2	Up	Day2.5
AOC3	48.0554	-0.1195	0.479632	-0.248832	0.803491	0.961726	AOC3	Down	Day2.5
AOX1	81.7721	0.650842	0.389778	1.67324	0.09428	0.556999	AOX1	Up	Day2.5
AP000251.3	67.5977	-0.00688887	0.345275	-0.019947	0.984086	0.998056	AP000251.3	Down	Day2.5
AP000253.1	22.3962	-0.816129	0.447834	-1.823	0.0683032	0.496527	AP000253.1	Down	Day2.5
AP000275.65	172.431	-0.189532	0.568968	-0.333874	0.738474	0.947736	AP000275.65	Down	Day2.5
AP000304.12	18.93	0.137227	0.627708	0.219418	0.826324	0.968303	AP000304.12	Up	Day2.5
AP000320.7	5.48149	1.11239	0.956301	7.77011	7.84168e-15	4.83015e-11	AP000320.7	Up	Day2.5
AP000344.3	15.4036	0.167275	0.652493	0.258421	0.796082	0.959145	AP000344.3	Up	Day2.5
AP000347.2	156.498	0.767912	0.460852	1.66735	0.0954455	0.559908	AP000347.2	Up	Day2.5
AP000350.5	20.2123	-0.377327	0.506929	-0.74482	0.456381	0.865503	AP000350.5	Down	Day2.5
AP000432.1	36.2135	-0.101235	0.53061	-0.195022	0.845376	0.971605	AP000432.1	Down	Day2.5
AP000438.2	15.2649	-0.532983	0.550724	-0.977301	0.32842	0.806722	AP000438.2	Down	Day2.5
AP000640.10	9.86344	-2.52428	0.897377	-3.03654	0.00239309	0.0924311	AP000640.10	Down	Day2.5
AP000662.4	46.991	0.851621	0.679889	1.25164	0.210703	0.724551	AP000662.4	Up	Day2.5
AP000688.29	69.8088	0.301367	0.451531	0.668205	0.504003	0.884218	AP000688.29	Up	Day2.5
AP000704.5	15.4493	0.073506	0.648923	0.114284	0.909012	0.98237	AP000704.5	Up	Day2.5
AP001062.7	80.7782	0.589304	0.387069	1.52203	0.128003	0.621427	AP001062.7	Up	Day2.5
AP001065.15	195.28	0.0429715	0.304518	0.140877	0.887967	0.978744	AP001065.15	Up	Day2.5
AP001189.4	14.0704	0.0877073	0.676955	0.126714	0.899167	0.981226	AP001189.4	Up	Day2.5
AP001258.4	13.3115	-0.519376	0.667594	-0.777038	0.437137	0.85748	AP001258.4	Down	Day2.5
AP001347.6	19.1046	-0.24834	0.6536	-0.381027	0.703183	0.938502	AP001347.6	Down	Day2.5
AP001372.2	67.8891	0.0744505	0.318765	0.233043	0.815728	0.964802	AP001372.2	Up	Day2.5
AP001412.1	15.8317	-1.06683	0.497052	-2.14695	0.0317971	0.362165	AP001412.1	Down	Day2.5
AP001469.9	17.7198	0.394707	0.593654	0.670465	0.502561	0.883242	AP001469.9	Up	Day2.5
AP001505.10	80.5278	-0.210071	0.319088	-0.659666	0.509468	0.887041	AP001505.10	Down	Day2.5
AP001626.1	3.59392	0.254347	0.885981	0.345824	0.729475	0.944626	AP001626.1	Up	Day2.5
AP001626.2	21.7947	-0.157636	0.495202	-0.321082	0.748148	0.949218	AP001626.2	Down	Day2.5
AP001628.7	13.4366	-0.257943	0.585084	-0.435287	0.663354	0.92946	AP001628.7	Down	Day2.5
AP002856.5	42.649	0.643858	0.816854	0.892312	0.372226	0.829197	AP002856.5	Up	Day2.5
AP002884.2	25.6348	0.0169898	0.921316	0.0214779	0.982864	0.998056	AP002884.2	Up	Day2.5
AP003068.23	44.1547	0.343203	0.34703	0.988298	0.323007	0.803641	AP003068.23	Up	Day2.5
AP003068.9	18.5323	1.54819	0.842203	1.7913	0.0732451	0.50936	AP003068.9	Up	Day2.5
AP003419.11	6.37388	0.122029	0.406831	3.43166	0.000599905	0.038784	AP003419.11	Up	Day2.5
AP006222.2	31.5962	0.646787	0.428179	1.51031	0.130964	0.624355	AP006222.2	Up	Day2.5
AP006621.5	21.8011	-0.737534	0.480349	-1.53911	0.123776	0.614373	AP006621.5	Down	Day2.5
AP1AR	553.588	-0.139256	0.248234	-0.561105	0.574726	0.910959	AP1AR	Down	Day2.5
AP1B1	4084.94	0.277385	0.189604	1.46296	0.143478	0.644705	AP1B1	Up	Day2.5
AP1G1	2056.51	0.0317581	0.14959	0.212341	0.831841	0.969484	AP1G1	Up	Day2.5
AP1G2	1282.57	0.677428	0.251277	2.69582	0.00702149	0.173024	AP1G2	Up	Day2.5
AP1M1	1489.61	-0.168676	0.242461	-0.695665	0.486638	0.878403	AP1M1	Down	Day2.5
AP1M2	1966.23	0.753876	0.364641	2.0664	0.0387904	0.397032	AP1M2	Up	Day2.5
AP1S1	1582.43	0.369039	0.289474	1.27458	0.202459	0.715828	AP1S1	Up	Day2.5
AP1S2	2808.15	-0.513425	0.491998	-1.04413	0.296425	0.784847	AP1S2	Down	Day2.5
AP1S3	102.111	0.659654	0.48068	1.37292	0.169776	0.674789	AP1S3	Up	Day2.5
AP2A1	4973.55	0.432972	0.26974	1.60507	0.108479	0.590372	AP2A1	Up	Day2.5
AP2A2	1869.35	0.414874	0.209819	1.97729	0.0480087	0.438395	AP2A2	Up	Day2.5
AP2B1	6670.88	-0.0205559	0.209606	-0.0980594	0.921885	0.985503	AP2B1	Down	Day2.5
AP2M1	20835.9	0.0878553	0.268725	0.326951	0.743705	0.948971	AP2M1	Up	Day2.5
AP2S1	4209.7	-0.00196144	0.203132	-0.00966192	0.992291	0.999462	AP2S1	Down	Day2.5
AP3B1	1853.46	-0.018428	0.336377	-0.0547873	0.956308	0.993687	AP3B1	Down	Day2.5
AP3B2	165.495	-0.294978	0.391292	-0.753594	0.451093	0.863245	AP3B2	Down	Day2.5
AP3D1	239.229	0.0398789	0.426567	0.0934955	0.92551	0.986496	AP3D1	Up	Day2.5
AP3M1	1321.23	-0.100773	0.263092	-0.383032	0.701696	0.938484	AP3M1	Down	Day2.5
AP3M2	470.995	-0.312182	0.262326	-1.19036	0.233906	0.739946	AP3M2	Down	Day2.5
AP3S1	1057.61	-0.356776	0.292851	-1.21823	0.223137	0.730866	AP3S1	Down	Day2.5
AP3S2	556.26	-0.367207	0.262862	-1.39703	0.162404	0.665624	AP3S2	Down	Day2.5
AP4B1	408.697	0.140117	0.196555	0.712671	0.476049	0.873639	AP4B1	Up	Day2.5
AP4E1	372.485	-0.535395	0.329938	-1.62252	0.104693	0.584597	AP4E1	Down	Day2.5
AP4M1	605.868	0.303871	0.199676	1.5218	0.128058	0.621427	AP4M1	Up	Day2.5
AP4S1	218.403	-0.175098	0.362624	-0.482836	0.629212	0.920728	AP4S1	Down	Day2.5
AP5B1	733.673	0.428849	0.281995	1.52092	0.128281	0.621878	AP5B1	Up	Day2.5
AP5M1	976.249	-0.254275	0.26209	-0.970137	0.331978	0.810353	AP5M1	Down	Day2.5
AP5S1	260.296	0.245075	0.312305	0.784593	0.432692	0.855639	AP5S1	Up	Day2.5
AP5Z1	103.111	0.513617	0.380564	1.34979	0.177083	0.685106	AP5Z1	Up	Day2.5
APAF1	514.94	0.140235	0.284429	0.493016	0.622001	0.920538	APAF1	Up	Day2.5
APBA1	58.8296	0.306739	0.59203	0.516782	0.605309	0.917615	APBA1	Up	Day2.5
APBA2	477.746	-0.0322089	0.329953	-0.0976501	0.92221	0.985503	APBA2	Down	Day2.5
APBA3	648.035	0.0843913	0.240807	0.350476	0.725981	0.944626	APBA3	Up	Day2.5
APBB1	1265.97	0.081472	0.247613	0.329033	0.742131	0.948495	APBB1	Up	Day2.5
APBB1IP	63.2918	-0.533049	0.684182	-0.784654	0.432657	0.855639	APBB1IP	Down	Day2.5
APBB2	1283.16	0.0713749	0.291414	0.244915	0.806522	0.962258	APBB2	Up	Day2.5
APBB3	288.549	0.247972	0.26253	0.944577	0.344875	0.817625	APBB3	Up	Day2.5
APC2	49.9925	-0.791185	0.588291	-1.34727	0.177894	0.686346	APC2	Down	Day2.5
APCDD1	2087.75	-0.428695	0.438238	-0.979049	0.327556	0.806383	APCDD1	Down	Day2.5
APCDD1L	17.364	0.607499	0.697293	0.858469	0.390634	0.839796	APCDD1L	Up	Day2.5
APEH	4233.4	0.224544	0.163764	1.37114	0.170332	0.675726	APEH	Up	Day2.5
APELA	292.51	0.437305	0.558617	0.776537	0.437432	0.857764	APELA	Up	Day2.5
APEX1	12651	-0.107069	0.129801	-0.824874	0.409443	0.848453	APEX1	Down	Day2.5
APEX2	1169.56	0.164555	0.214068	0.768709	0.442066	0.858618	APEX2	Up	Day2.5
APH1A	2705.02	0.21006	0.15557	1.35026	0.176932	0.684965	APH1A	Up	Day2.5
APH1B	266.855	0.186621	0.373586	0.499253	0.617601	0.920191	APH1B	Up	Day2.5
API5	4403.96	-0.162561	0.140717	-1.15522	0.247999	0.752948	API5	Down	Day2.5
APIP	557.992	-0.36737	0.270463	-1.35861	0.174271	0.681022	APIP	Down	Day2.5
APITD1	339.544	-0.136897	0.285387	-0.47969	0.631448	0.921118	APITD1	Down	Day2.5
APITD1-CORT	125.348	0.0382773	0.398546	0.0961337	0.923414	0.986066	APITD1-CORT	Up	Day2.5
APLF	102.28	-0.68882	0.342893	-2.00859	0.0445803	0.42299	APLF	Down	Day2.5
APLN	50.7598	-0.0752359	0.488705	-0.150542	0.880337	0.977366	APLN	Down	Day2.5
APLNR	7699.49	-1.8656	0.559995	-3.32131	0.000895966	0.0480545	APLNR	Down	Day2.5
APLP1	318.275	-0.0177521	0.335531	-0.0529121	0.957802	0.994185	APLP1	Down	Day2.5
APLP2	14467.9	0.193086	0.137922	1.39996	0.161524	0.665272	APLP2	Up	Day2.5
APMAP	2917.46	0.185081	0.123477	1.49891	0.133897	0.62978	APMAP	Up	Day2.5
APOA1	127.659	0.52383	0.596908	0.863378	0.38793	0.837373	APOA1	Up	Day2.5
APOA2	17.2335	-0.624747	0.632903	-0.974021	0.330046	0.807915	APOA2	Down	Day2.5
APOB	27.0649	0.967768	0.582877	1.64209	0.100571	0.574018	APOB	Up	Day2.5
APOBEC3B	82.85	0.585209	0.385461	1.52191	0.128032	0.621427	APOBEC3B	Up	Day2.5
APOBEC3B-AS1	27.442	-0.917821	0.587311	-1.59852	0.109927	0.592617	APOBEC3B-AS1	Down	Day2.5
APOBEC3C	760.94	-0.390996	0.311564	-1.25561	0.209256	0.723762	APOBEC3C	Down	Day2.5
APOBEC3D	127.055	-0.559665	0.409913	-1.36635	0.171828	0.677286	APOBEC3D	Down	Day2.5
APOBEC3F	156.772	-0.0355838	0.470563	-0.0776063	0.938141	0.990534	APOBEC3F	Down	Day2.5
APOBEC3G	111.692	-0.903938	0.525114	-1.73999	0.0818614	0.530047	APOBEC3G	Down	Day2.5
APOC1	619.235	0.130454	0.300682	0.433839	0.664406	0.929494	APOC1	Up	Day2.5
APOC1P1	8.65002	0.735943	0.798008	1.0694	0.284891	0.77956	APOC1P1	Up	Day2.5
APOE	18799.7	0.539175	0.335317	1.60787	0.107865	0.589107	APOE	Up	Day2.5
APOL2	204.436	0.0716435	0.363506	0.197092	0.843756	0.970933	APOL2	Up	Day2.5
APOL3	7.69902	0.821005	0.9426	1.10115	0.270832	0.769574	APOL3	Up	Day2.5
APOL6	33.4846	1.78465	0.599458	2.92703	0.00342218	0.115467	APOL6	Up	Day2.5
APOLD1	35.8738	0.247642	0.864918	0.289252	0.772389	0.952559	APOLD1	Up	Day2.5
APOM	25.4666	0.712111	0.489668	1.46603	0.142641	0.643768	APOM	Up	Day2.5
APOO	738.978	-0.283545	0.254136	-1.11584	0.264492	0.764882	APOO	Down	Day2.5
APOOL	240.182	-0.417971	0.381363	-1.09621	0.272988	0.771129	APOOL	Down	Day2.5
APOPT1	840.073	-0.218695	0.206557	-1.05885	0.289669	0.781748	APOPT1	Down	Day2.5
APP	27521.1	0.311372	0.289748	1.07446	0.282616	0.778584	APP	Up	Day2.5
APPBP2	416.525	-0.110378	0.295161	-0.373944	0.708446	0.939524	APPBP2	Down	Day2.5
APPL1	799.809	-0.00585654	0.39075	-0.0149457	0.988075	0.99842	APPL1	Down	Day2.5
APPL2	446.613	0.152092	0.280205	0.542789	0.587275	0.91385	APPL2	Up	Day2.5
APRT	2298.59	0.0644243	0.224087	0.287502	0.773728	0.952827	APRT	Up	Day2.5
APTR	83.9318	-0.374148	0.277775	-1.34829	0.177566	0.685861	APTR	Down	Day2.5
APTX	1008.41	-0.255701	0.200434	-1.27579	0.202028	0.71475	APTX	Down	Day2.5
AQP1	306.798	-2.127	0.571356	-3.67676	0.000236216	0.0203726	AQP1	Down	Day2.5
AQP11	29.3192	0.0597194	0.381271	0.156648	0.875522	0.977006	AQP11	Up	Day2.5
AQP3	530.815	1.347	0.327627	4.10581	4.02895e-05	0.00524615	AQP3	Up	Day2.5
AQP5	10.8845	0.276312	0.708935	0.391389	0.695509	0.93699	AQP5	Up	Day2.5
AQP6	7.8862	-0.0133604	0.704458	-0.0261082	0.979171	0.997713	AQP6	Down	Day2.5
AQR	1897.25	-0.299192	0.278961	-1.07252	0.283486	0.779406	AQR	Down	Day2.5
AR	252.764	0.40184	0.343227	1.17097	0.24161	0.74706	AR	Up	Day2.5
ARAF	1442.49	0.234614	0.200191	1.17195	0.241217	0.74706	ARAF	Up	Day2.5
ARAP1	1907.11	0.402254	0.206739	1.94581	0.051678	0.450606	ARAP1	Up	Day2.5
ARAP2	37.7464	-0.528709	0.732206	-0.71144	0.476812	0.874661	ARAP2	Down	Day2.5
ARAP3	954.934	0.254784	0.327416	0.777925	0.436613	0.857095	ARAP3	Up	Day2.5
ARC	76.2184	0.0725404	0.638419	0.109258	0.912998	0.983322	ARC	Up	Day2.5
ARCN1	4613.76	-0.213409	0.17011	-1.25453	0.209651	0.723814	ARCN1	Down	Day2.5
AREL1	913.725	-0.082786	0.281833	-0.293699	0.768988	0.951896	AREL1	Down	Day2.5
ARF1	12364.7	0.128459	0.237518	0.540842	0.588617	0.914671	ARF1	Up	Day2.5
ARF3	10821.8	0.253361	0.206546	1.22666	0.219949	0.729221	ARF3	Up	Day2.5
ARF4	3282.86	-0.141508	0.152914	-0.925368	0.354775	0.82171	ARF4	Down	Day2.5
ARF5	3976.18	0.225885	0.183664	1.22985	0.218752	0.729021	ARF5	Up	Day2.5
ARF6	4261.25	0.0605571	0.201242	0.300916	0.763479	0.950917	ARF6	Up	Day2.5
ARFGAP1	3633.48	0.174887	0.222437	0.786231	0.431732	0.855639	ARFGAP1	Up	Day2.5
ARFGAP2	2595.42	0.143693	0.175252	0.819926	0.412258	0.848453	ARFGAP2	Up	Day2.5
ARFGAP3	606.586	-0.300227	0.309753	-0.969226	0.332432	0.810706	ARFGAP3	Down	Day2.5
ARFGEF1	2062.8	0.311892	0.231679	1.34622	0.178231	0.686791	ARFGEF1	Up	Day2.5
ARFGEF2	949.062	-0.108198	0.325684	-0.332167	0.739763	0.947736	ARFGEF2	Down	Day2.5
ARFGEF3	194.976	0.262255	0.321352	0.816685	0.414109	0.848819	ARFGEF3	Up	Day2.5
ARFIP1	841.412	-0.218649	0.266359	-0.820946	0.411677	0.848453	ARFIP1	Down	Day2.5
ARFIP2	1526.38	0.094752	0.162112	0.584501	0.558883	0.906919	ARFIP2	Up	Day2.5
ARFRP1	1077.82	0.0156419	0.22306	0.0701278	0.944092	0.99095	ARFRP1	Up	Day2.5
ARG2	701.084	0.0472213	0.320321	0.147468	0.882763	0.977455	ARG2	Up	Day2.5
ARGLU1	4353.28	0.127641	0.153513	0.831454	0.405717	0.847054	ARGLU1	Up	Day2.5
ARHGAP1	2267.37	0.33427	0.182427	1.83231	0.0669045	0.491182	ARHGAP1	Up	Day2.5
ARHGAP10	579.591	0.121906	0.339559	0.358885	0.719681	0.943174	ARHGAP10	Up	Day2.5
ARHGAP11A	1978.54	-0.0427353	0.27768	-0.1539	0.877689	0.977006	ARHGAP11A	Down	Day2.5
ARHGAP11B	334.224	-0.118476	0.354728	-0.333953	0.738415	0.947736	ARHGAP11B	Down	Day2.5
ARHGAP12	829.775	-0.0250272	0.431271	-0.0580177	0.953735	0.99334	ARHGAP12	Down	Day2.5
ARHGAP18	153.938	0.825274	0.5182	1.58007	0.11409	0.598359	ARHGAP18	Up	Day2.5
ARHGAP19	1329.28	-0.0812346	0.231666	-0.350652	0.72585	0.944626	ARHGAP19	Down	Day2.5
ARHGAP19-SLIT1	7.87319	0.463583	0.798515	0.448844	0.653544	0.926827	ARHGAP19-SLIT1	Up	Day2.5
ARHGAP20	7.31822	0.0123518	0.955389	0.0201685	0.983909	0.998056	ARHGAP20	Up	Day2.5
ARHGAP21	1331.63	0.0246689	0.24902	0.0990912	0.921066	0.985503	ARHGAP21	Up	Day2.5
ARHGAP22	184.573	0.406654	0.379283	1.07195	0.283742	0.779406	ARHGAP22	Up	Day2.5
ARHGAP23	1153.24	-0.102404	0.419455	-0.243793	0.807391	0.962431	ARHGAP23	Down	Day2.5
ARHGAP24	326.183	0.889619	0.474247	1.86656	0.061963	0.480619	ARHGAP24	Up	Day2.5
ARHGAP25	15.2035	0.479654	0.585348	0.819426	0.412544	0.848453	ARHGAP25	Up	Day2.5
ARHGAP26	69.5611	0.388102	0.750143	0.520212	0.602916	0.917183	ARHGAP26	Up	Day2.5
ARHGAP27	249.586	0.738273	0.344384	2.14242	0.0321599	0.36432	ARHGAP27	Up	Day2.5
ARHGAP28	1015.95	0.824308	0.2945	2.79825	0.005138	0.145598	ARHGAP28	Up	Day2.5
ARHGAP29	1756.7	-0.155154	0.401908	-0.385358	0.699972	0.938069	ARHGAP29	Down	Day2.5
ARHGAP30	22.8584	0.23859	0.521806	0.458536	0.646567	0.924835	ARHGAP30	Up	Day2.5
ARHGAP31	291.973	0.777289	0.413381	1.87683	0.0605418	0.477634	ARHGAP31	Up	Day2.5
ARHGAP32	593.462	0.565358	0.325822	1.73495	0.0827496	0.530929	ARHGAP32	Up	Day2.5
ARHGAP33	497.778	0.079978	0.39859	0.200657	0.840967	0.970446	ARHGAP33	Up	Day2.5
ARHGAP35	5.14019	0.981347	0.918814	1.12559	0.260338	0.761501	ARHGAP35	Up	Day2.5
ARHGAP36	19.8167	0.864075	0.931572	0.873606	0.382333	0.835099	ARHGAP36	Up	Day2.5
ARHGAP39	546.366	0.163366	0.244321	0.668658	0.503714	0.884138	ARHGAP39	Up	Day2.5
ARHGAP4	832.667	0.551546	0.320818	1.71896	0.0856214	0.537799	ARHGAP4	Up	Day2.5
ARHGAP40	52.6951	1.45883	0.664147	2.17355	0.0297388	0.35438	ARHGAP40	Up	Day2.5
ARHGAP42	674.014	-0.413581	0.443242	-0.93054	0.352092	0.820309	ARHGAP42	Down	Day2.5
ARHGAP44	355.878	0.305844	0.227997	1.34153	0.179748	0.687264	ARHGAP44	Up	Day2.5
ARHGAP45	1107.31	-0.00948094	0.273487	-0.0346922	0.972325	0.996803	ARHGAP45	Down	Day2.5
ARHGAP5	947.432	-0.294173	0.467107	-0.629221	0.529204	0.896042	ARHGAP5	Down	Day2.5
ARHGAP5-AS1	67.9379	0.0705965	0.335519	0.210589	0.833208	0.969924	ARHGAP5-AS1	Up	Day2.5
ARHGAP6	150.749	-0.0788845	0.398152	-0.196859	0.843938	0.970933	ARHGAP6	Down	Day2.5
ARHGAP8	811.413	0.937619	0.367607	2.54868	0.0108133	0.218649	ARHGAP8	Up	Day2.5
ARHGAP9	14.5188	0.00879414	0.711906	-0.185683	0.852693	0.972943	ARHGAP9	Up	Day2.5
ARHGDIA	10928.3	-0.0152003	0.364699	-0.0416714	0.966761	0.995688	ARHGDIA	Down	Day2.5
ARHGDIB	153.92	-0.335869	0.434768	-0.769122	0.441821	0.858485	ARHGDIB	Down	Day2.5
ARHGDIG	54.5439	0.20709	0.489669	0.422233	0.672855	0.932156	ARHGDIG	Up	Day2.5
ARHGEF1	1515.49	0.218049	0.219301	0.994293	0.32008	0.801898	ARHGEF1	Up	Day2.5
ARHGEF10	1783.3	0.243881	0.258412	0.943773	0.345286	0.81764	ARHGEF10	Up	Day2.5
ARHGEF10L	621.601	0.299038	0.265036	1.12826	0.25921	0.761501	ARHGEF10L	Up	Day2.5
ARHGEF11	1133.72	0.145804	0.261771	0.556991	0.577533	0.911493	ARHGEF11	Up	Day2.5
ARHGEF12	1551.56	0.0361982	0.236658	0.152959	0.878431	0.977006	ARHGEF12	Up	Day2.5
ARHGEF15	43.9207	0.718093	0.831048	0.844734	0.39826	0.842715	ARHGEF15	Up	Day2.5
ARHGEF16	862.858	0.315926	0.258418	1.22237	0.221568	0.729675	ARHGEF16	Up	Day2.5
ARHGEF17	980.433	0.0299224	0.323272	0.0924954	0.926304	0.986539	ARHGEF17	Up	Day2.5
ARHGEF18	1716.16	0.462473	0.183672	2.51787	0.0118066	0.228641	ARHGEF18	Up	Day2.5
ARHGEF19	890.473	0.555229	0.20179	2.75198	0.00592367	0.156398	ARHGEF19	Up	Day2.5
ARHGEF2	1685.07	0.461959	0.266926	1.73064	0.083516	0.532283	ARHGEF2	Up	Day2.5
ARHGEF25	220.813	0.0559839	0.456368	0.122671	0.902368	0.982162	ARHGEF25	Up	Day2.5
ARHGEF26	267.277	0.284038	0.200835	1.41468	0.157161	0.662469	ARHGEF26	Up	Day2.5
ARHGEF26-AS1	7.88382	1.09785	0.944108	2.02099	0.043281	0.417417	ARHGEF26-AS1	Up	Day2.5
ARHGEF3	418.17	0.181867	0.313449	0.580249	0.561747	0.907001	ARHGEF3	Up	Day2.5
ARHGEF34P	39.0677	0.11742	0.839861	0.136846	0.891153	0.979715	ARHGEF34P	Up	Day2.5
ARHGEF35	398.508	0.0875307	0.299444	0.292293	0.770062	0.952001	ARHGEF35	Up	Day2.5
ARHGEF39	501.208	0.076207	0.182771	0.416943	0.67672	0.93261	ARHGEF39	Up	Day2.5
ARHGEF4	262.365	0.477069	0.385906	1.23685	0.216143	0.727355	ARHGEF4	Up	Day2.5
ARHGEF40	2149.94	0.136081	0.261923	0.519546	0.60338	0.917442	ARHGEF40	Up	Day2.5
ARHGEF5	278.11	0.413361	0.352497	1.17231	0.241074	0.747025	ARHGEF5	Up	Day2.5
ARHGEF6	32.0125	-0.0227968	0.521126	-0.0453118	0.963859	0.995063	ARHGEF6	Down	Day2.5
ARHGEF7	1221.42	0.18325	0.192108	0.953887	0.340141	0.813992	ARHGEF7	Up	Day2.5
ARHGEF9	553.494	-0.344358	0.209601	-1.64309	0.100364	0.573948	ARHGEF9	Down	Day2.5
ARID1A	4757.89	0.505827	0.373584	1.35423	0.175662	0.683263	ARID1A	Up	Day2.5
ARID1B	2411.12	0.128501	0.186973	0.687272	0.491911	0.879843	ARID1B	Up	Day2.5
ARID2	925.177	0.252397	0.263786	0.956872	0.338632	0.813576	ARID2	Up	Day2.5
ARID3A	6062.45	0.007436	0.238833	0.0311345	0.975162	0.997514	ARID3A	Up	Day2.5
ARID3B	4269.1	0.125304	0.156568	0.800322	0.423524	0.85221	ARID3B	Up	Day2.5
ARID4A	238.121	-0.342943	0.330751	-1.03694	0.299766	0.786326	ARID4A	Down	Day2.5
ARID4B	594.431	0.235042	0.230785	1.01845	0.308462	0.793509	ARID4B	Up	Day2.5
ARID5A	112.556	0.741627	0.324662	2.28569	0.0222723	0.314271	ARID5A	Up	Day2.5
ARID5B	657.537	0.44044	0.36517	1.20387	0.22864	0.736006	ARID5B	Up	Day2.5
ARIH1	1747.85	0.215522	0.199904	1.07821	0.280939	0.777916	ARIH1	Up	Day2.5
ARIH2	2632.95	-0.105325	0.169911	-0.619909	0.535318	0.899142	ARIH2	Down	Day2.5
ARL 1.00	1044.78	-0.381906	0.270073	-1.41405	0.157347	0.662469	ARL 1.00	Down	Day2.5
ARL 10.00	368.189	0.570359	0.522122	1.09177	0.274935	0.773097	ARL 10.00	Up	Day2.5
ARL 11.00	12.4755	0.301247	0.77048	0.397162	0.691248	0.935548	ARL 11.00	Up	Day2.5
ARL13B	106.405	-0.179809	0.44142	-0.408193	0.683132	0.933949	ARL13B	Down	Day2.5
ARL14EP	560.139	-0.52578	0.266574	-1.97271	0.0485281	0.439878	ARL14EP	Down	Day2.5
ARL 15.00	273.697	0.209999	0.361783	0.580678	0.561458	0.907001	ARL 15.00	Up	Day2.5
ARL 16.00	934.876	-0.0482024	0.137142	-0.351478	0.72523	0.944626	ARL 16.00	Down	Day2.5
ARL17A	138.078	-0.300181	0.421184	-0.713168	0.475742	0.873599	ARL17A	Down	Day2.5
ARL17B	94.8178	-0.330881	0.456103	-0.726104	0.467775	0.87091	ARL17B	Down	Day2.5
ARL 2.00	2955.19	0.0827339	0.203369	0.406822	0.684139	0.93403	ARL 2.00	Up	Day2.5
ARL2BP	572.496	0.084155	0.259246	0.324766	0.745358	0.949171	ARL2BP	Up	Day2.5
ARL 3.00	1033.27	-0.401026	0.237528	-1.68831	0.0913509	0.550404	ARL 3.00	Down	Day2.5
ARL4A	270.153	-0.497441	0.330693	-1.50569	0.132146	0.625464	ARL4A	Down	Day2.5
ARL4C	1401.61	-0.648446	0.305808	-2.12013	0.033995	0.373768	ARL4C	Down	Day2.5
ARL4D	1362.78	0.469697	0.351702	1.33663	0.181342	0.690104	ARL4D	Up	Day2.5
ARL5A	1237.56	-0.127001	0.247422	-0.513254	0.607774	0.918575	ARL5A	Down	Day2.5
ARL5B	1341.43	-0.409019	0.386521	-1.05846	0.289848	0.781748	ARL5B	Down	Day2.5
ARL 6.00	93.3679	-0.547355	0.423931	-1.29334	0.195892	0.707906	ARL 6.00	Down	Day2.5
ARL6IP1	7978.25	0.238387	0.222111	1.07325	0.283157	0.77933	ARL6IP1	Up	Day2.5
ARL6IP4	3524.57	-0.00575657	0.225883	-0.0254894	0.979665	0.997977	ARL6IP4	Down	Day2.5
ARL6IP5	581.659	0.0753119	0.330834	0.227656	0.819914	0.966583	ARL6IP5	Up	Day2.5
ARL6IP6	1350.29	-0.247019	0.222446	-1.11046	0.2668	0.766955	ARL6IP6	Down	Day2.5
ARL8A	1117.42	0.156039	0.241743	0.645463	0.518627	0.89136	ARL8A	Up	Day2.5
ARL8B	1431.49	-0.0267002	0.225147	-0.118662	0.905543	0.982247	ARL8B	Down	Day2.5
ARL 9.00	6.21067	-0.904141	0.897484	-0.960286	0.336911	0.813253	ARL 9.00	Down	Day2.5
ARMC1	827.078	-0.186407	0.176771	-1.05454	0.291634	0.782289	ARMC1	Down	Day2.5
ARMC10	806.372	-0.13807	0.264067	-0.523078	0.60092	0.916704	ARMC10	Down	Day2.5
ARMC2	40.7954	-0.667978	0.4581	-1.45772	0.144919	0.647209	ARMC2	Down	Day2.5
ARMC4	32.8245	1.85383	0.886598	2.16359	0.030496	0.358049	ARMC4	Up	Day2.5
ARMC5	473.807	0.288065	0.275339	1.04627	0.295438	0.784128	ARMC5	Up	Day2.5
ARMC6	2273.74	0.223308	0.236999	0.942243	0.346068	0.817719	ARMC6	Up	Day2.5
ARMC7	348.232	0.326206	0.21783	1.49739	0.134291	0.630622	ARMC7	Up	Day2.5
ARMC8	788.658	-0.472964	0.235092	-2.01191	0.0442296	0.420601	ARMC8	Down	Day2.5
ARMC9	511.111	-0.301221	0.422465	-0.713464	0.475559	0.873599	ARMC9	Down	Day2.5
ARMCX1	753.021	0.317373	0.165032	1.92307	0.0544718	0.457601	ARMCX1	Up	Day2.5
ARMCX2	2872.32	0.092237	0.204775	0.450422	0.652407	0.926827	ARMCX2	Up	Day2.5
ARMCX3	1259.26	0.231016	0.146373	1.57826	0.114505	0.598687	ARMCX3	Up	Day2.5
ARMCX4	326.485	-0.0405318	0.362296	-0.111948	0.910864	0.98237	ARMCX4	Down	Day2.5
ARMCX5	277.253	0.218677	0.277401	0.788335	0.430501	0.85525	ARMCX5	Up	Day2.5
ARMCX5-GPRASP2	84.2458	0.00919048	0.319936	0.0286132	0.977173	0.997713	ARMCX5-GPRASP2	Up	Day2.5
ARMT1	2647.81	-0.290043	0.372687	-0.777538	0.436842	0.85714	ARMT1	Down	Day2.5
ARNT	860.169	-0.0480229	0.233513	-0.205682	0.837039	0.970446	ARNT	Down	Day2.5
ARNT2	200.241	-1.15017	0.399326	-2.88422	0.00392383	0.124472	ARNT2	Down	Day2.5
ARNTL	101.766	0.0590739	0.401281	0.14695	0.883171	0.977455	ARNTL	Up	Day2.5
ARNTL2	160.11	-0.644225	0.350573	-1.84113	0.065602	0.488153	ARNTL2	Down	Day2.5
ARPC1A	3911.01	0.0246783	0.17242	0.143137	0.886182	0.978298	ARPC1A	Up	Day2.5
ARPC1B	1399.14	0.664728	0.361972	1.83567	0.0664064	0.490192	ARPC1B	Up	Day2.5
ARPC2	7311.7	-0.105704	0.167358	-0.631593	0.527653	0.894956	ARPC2	Down	Day2.5
ARPC3	2939.33	-0.109337	0.247898	-0.441029	0.659192	0.928588	ARPC3	Down	Day2.5
ARPC4	4839.26	-0.0873473	0.167853	-0.520373	0.602804	0.917183	ARPC4	Down	Day2.5
ARPC4-TTLL3	49.3999	0.201906	0.403781	0.499872	0.617165	0.920191	ARPC4-TTLL3	Up	Day2.5
ARPC5	4308.89	0.0414957	0.184596	0.224804	0.822132	0.966983	ARPC5	Up	Day2.5
ARPC5L	1748.69	0.0166654	0.170815	0.097554	0.922286	0.985509	ARPC5L	Up	Day2.5
ARPIN	283.224	0.123891	0.275739	0.449716	0.652915	0.926827	ARPIN	Up	Day2.5
ARPP19	2682.53	-0.162978	0.172967	-0.942203	0.346089	0.817719	ARPP19	Down	Day2.5
ARRB1	1567.23	0.702797	0.306277	2.29409	0.0217855	0.310816	ARRB1	Up	Day2.5
ARRB2	1026.87	0.0871028	0.234074	0.372049	0.709857	0.939524	ARRB2	Up	Day2.5
ARRDC1	534.628	0.600616	0.276993	2.16786	0.0301697	0.355492	ARRDC1	Up	Day2.5
ARRDC1-AS1	484.362	-0.440844	0.196199	-2.24746	0.024611	0.32872	ARRDC1-AS1	Down	Day2.5
ARRDC2	135.738	0.904533	0.345683	2.61773	0.00885169	0.199081	ARRDC2	Up	Day2.5
ARRDC3	399.965	0.0614169	0.390841	0.157155	0.875123	0.977006	ARRDC3	Up	Day2.5
ARRDC4	109.465	-0.351831	0.392686	-0.901192	0.367486	0.827155	ARRDC4	Down	Day2.5
ARSA	339.057	0.449201	0.257241	1.74602	0.080808	0.526025	ARSA	Up	Day2.5
ARSB	563.294	-0.212513	0.22264	-0.954524	0.339819	0.813587	ARSB	Down	Day2.5
ARSD	409.062	0.342863	0.349995	0.97901	0.327575	0.806383	ARSD	Up	Day2.5
ARSE	109.093	0.348546	0.692073	0.508357	0.611203	0.919858	ARSE	Up	Day2.5
ARSF	27.5242	1.61159	0.623578	2.54295	0.0109921	0.22092	ARSF	Up	Day2.5
ARSG	118.798	0.29454	0.370422	0.794922	0.426659	0.85377	ARSG	Up	Day2.5
ARSI	621.427	-1.03837	0.326731	-3.17822	0.0014818	0.0672094	ARSI	Down	Day2.5
ARSJ	188.345	-0.247573	0.471541	-0.522529	0.601302	0.916997	ARSJ	Down	Day2.5
ARSK	228.979	-0.296644	0.257935	-1.15016	0.250077	0.754313	ARSK	Down	Day2.5
ART4	60.6225	-1.68672	0.76104	-2.12742	0.0333854	0.3715	ART4	Down	Day2.5
ART5	357.955	-2.16722	0.33311	-6.49874	8.09972e-11	1.53022e-07	ART5	Down	Day2.5
ARTN	68.5211	-0.307942	0.492506	-0.622879	0.533364	0.898468	ARTN	Down	Day2.5
ARV1	175.283	-0.0267466	0.403143	-0.0664337	0.947033	0.992071	ARV1	Down	Day2.5
ARVCF	1073.93	0.468773	0.25739	1.82105	0.0685991	0.497734	ARVCF	Up	Day2.5
AS3MT	311.154	-0.121103	0.238863	-0.507239	0.611987	0.919858	AS3MT	Down	Day2.5
ASAH1	1124.37	0.0386628	0.249166	0.155135	0.876715	0.977006	ASAH1	Up	Day2.5
ASAH2	15.4824	0.0492789	0.866297	0.0547212	0.956361	0.993687	ASAH2	Up	Day2.5
ASAH2B	83.5374	-0.724836	0.512481	-1.4141	0.157332	0.662469	ASAH2B	Down	Day2.5
ASAP1	1248.05	-0.143988	0.176406	-0.816053	0.41447	0.848819	ASAP1	Down	Day2.5
ASAP2	501.914	0.534837	0.322989	1.65525	0.0978733	0.567191	ASAP2	Up	Day2.5
ASAP3	2162.82	0.250809	0.190642	1.31561	0.188306	0.698619	ASAP3	Up	Day2.5
ASB1	1309.18	0.00860332	0.250939	0.0342861	0.972649	0.996803	ASB1	Up	Day2.5
ASB13	666.849	0.0441532	0.172498	0.255973	0.797972	0.959639	ASB13	Up	Day2.5
ASB16	40.372	0.769091	0.374031	2.05623	0.0397599	0.401723	ASB16	Up	Day2.5
ASB16-AS1	117.675	0.102078	0.242577	0.419275	0.675015	0.932411	ASB16-AS1	Up	Day2.5
ASB2	6.68787	1.33457	0.772804	1.69098	0.090841	0.549685	ASB2	Up	Day2.5
ASB3	620.105	-0.141177	0.25888	-0.545366	0.585502	0.913434	ASB3	Down	Day2.5
ASB6	914.766	0.17453	0.186722	0.934707	0.349939	0.819161	ASB6	Up	Day2.5
ASB7	320.652	0.129439	0.175145	0.739121	0.459833	0.868202	ASB7	Up	Day2.5
ASB8	211.727	0.603548	0.264933	2.27826	0.0227108	0.316778	ASB8	Up	Day2.5
ASCC1	342.957	0.545942	0.290353	1.88026	0.060073	0.476307	ASCC1	Up	Day2.5
ASCC2	1966.76	0.198045	0.176257	1.12361	0.261177	0.761748	ASCC2	Up	Day2.5
ASCC3	1848.28	-0.251459	0.301195	-0.835076	0.403675	0.846161	ASCC3	Down	Day2.5
ASCL1	4.40861	-1.29026	0.926882	-1.44831	0.14753	0.650039	ASCL1	Down	Day2.5
ASF1A	1049.07	-0.0256999	0.219177	-0.117282	0.906636	0.982247	ASF1A	Down	Day2.5
ASGR1	129.761	0.256842	0.37874	0.678202	0.497644	0.881733	ASGR1	Up	Day2.5
ASH1L	444.911	0.479954	0.360489	1.33134	0.183077	0.691747	ASH1L	Up	Day2.5
ASH1L-AS1	47.5284	0.0917442	0.34638	0.26454	0.791364	0.957766	ASH1L-AS1	Up	Day2.5
ASH2L	1932.83	0.140345	0.126666	1.108	0.267864	0.76751	ASH2L	Up	Day2.5
ASIC1	137.49	0.37958	0.51347	0.736309	0.461543	0.869117	ASIC1	Up	Day2.5
ASIC2	111.564	0.572103	0.487765	1.1686	0.242564	0.749095	ASIC2	Up	Day2.5
ASIC3	18.6233	-0.30527	0.565936	-0.539641	0.589444	0.91472	ASIC3	Down	Day2.5
ASL	763.654	0.0726607	0.212692	0.341635	0.732626	0.945424	ASL	Up	Day2.5
ASMTL	1524.17	0.207518	0.282781	0.733953	0.462977	0.870027	ASMTL	Up	Day2.5
ASMTL-AS1	25.7213	-0.0690848	0.459428	-0.149404	0.881235	0.977455	ASMTL-AS1	Down	Day2.5
ASNA1	3386.99	0.0622756	0.216066	0.288223	0.773176	0.9527	ASNA1	Up	Day2.5
ASNS	5001.66	-0.467708	0.459023	-1.02352	0.306061	0.790996	ASNS	Down	Day2.5
ASNSD1	1026.18	-0.469655	0.35985	-1.30496	0.191905	0.703286	ASNSD1	Down	Day2.5
ASPH	1170.33	-0.107658	0.269428	-0.399548	0.689489	0.935323	ASPH	Down	Day2.5
ASPHD1	229.762	-0.303471	0.331935	-0.916218	0.359553	0.824428	ASPHD1	Down	Day2.5
ASPHD2	125.698	-0.39651	0.267326	-1.48412	0.137776	0.636751	ASPHD2	Down	Day2.5
ASPM	1353.87	-0.182566	0.486523	-0.37536	0.707393	0.939288	ASPM	Down	Day2.5
ASPSCR1	1477.44	0.206474	0.226287	0.912495	0.361508	0.825654	ASPSCR1	Up	Day2.5
ASRGL1	1923.13	0.173229	0.300156	0.576839	0.564048	0.90802	ASRGL1	Up	Day2.5
ASS1	2587.88	0.814381	0.533998	1.52936	0.126176	0.618681	ASS1	Up	Day2.5
ASTE1	158.774	0.0769704	0.247657	0.310807	0.755947	0.949876	ASTE1	Up	Day2.5
ASTN1	34.9241	0.573295	0.474858	1.20915	0.226605	0.734037	ASTN1	Up	Day2.5
ASTN2	522.712	0.95426	0.221647	4.30456	1.67314e-05	0.00254004	ASTN2	Up	Day2.5
ASUN	704.148	-0.597527	0.405176	-1.47533	0.140125	0.640526	ASUN	Down	Day2.5
ASXL1	1573.77	0.229875	0.229599	1.00114	0.316758	0.799595	ASXL1	Up	Day2.5
ASXL2	971.486	0.132816	0.368085	0.360797	0.718251	0.94264	ASXL2	Up	Day2.5
ASXL3	38.8571	-1.72043	0.781974	-2.15017	0.0315418	0.362132	ASXL3	Down	Day2.5
ATAD1	671.274	-1.15642	0.512159	-2.26113	0.0237514	0.323076	ATAD1	Down	Day2.5
ATAD2	1034.73	-0.316954	0.329601	-0.961529	0.336286	0.813122	ATAD2	Down	Day2.5
ATAD2B	395.712	0.0771636	0.260505	0.296132	0.767129	0.951444	ATAD2B	Up	Day2.5
ATAD3A	2701.64	0.013718	0.24399	0.0562246	0.955163	0.993493	ATAD3A	Up	Day2.5
ATAD3B	2301.71	0.170871	0.430511	0.396778	0.691531	0.935856	ATAD3B	Up	Day2.5
ATAD3C	60.7477	-0.114667	0.534233	-0.214906	0.829841	0.969202	ATAD3C	Down	Day2.5
ATAD5	331.377	-0.146601	0.433093	-0.338571	0.734933	0.946241	ATAD5	Down	Day2.5
ATAT1	392.147	-0.155798	0.199196	-0.782161	0.43412	0.855639	ATAT1	Down	Day2.5
ATCAY	415.797	-0.0976899	0.360678	-0.271246	0.786202	0.955252	ATCAY	Down	Day2.5
ATE1	549.487	-0.361643	0.31511	-1.14777	0.251064	0.755011	ATE1	Down	Day2.5
ATE1-AS1	5.37293	-0.529863	0.852777	-0.626653	0.530887	0.897095	ATE1-AS1	Down	Day2.5
ATF1	429.765	0.107217	0.249827	0.428188	0.668514	0.931166	ATF1	Up	Day2.5
ATF2	638.832	-0.211775	0.267068	-0.79302	0.427766	0.854026	ATF2	Down	Day2.5
ATF3	1021.19	-1.62051	0.351977	-4.59935	4.23806e-06	0.000889626	ATF3	Down	Day2.5
ATF4	1073.66	0.0794472	0.198571	0.400086	0.689093	0.935323	ATF4	Up	Day2.5
ATF5	875.76	-0.180229	0.25398	-0.709749	0.47786	0.875095	ATF5	Down	Day2.5
ATF6	178.672	-0.306027	0.532538	-0.574884	0.565369	0.908599	ATF6	Down	Day2.5
ATF6B	927.297	0.193208	0.245421	0.787248	0.431136	0.855639	ATF6B	Up	Day2.5
ATF7	533.96	0.191299	0.220942	0.865798	0.386601	0.836307	ATF7	Up	Day2.5
ATF7IP	1674.45	0.222782	0.240893	0.924812	0.355064	0.82171	ATF7IP	Up	Day2.5
ATF7IP2	393.145	-1.13125	0.450889	-2.52331	0.0116255	0.226944	ATF7IP2	Down	Day2.5
ATG10	263.396	-0.0025001	0.290293	-0.00868655	0.993069	0.999832	ATG10	Down	Day2.5
ATG101	1640.24	-0.00982676	0.218295	-0.0450276	0.964085	0.995063	ATG101	Down	Day2.5
ATG12	944.938	-0.326944	0.29606	-1.10436	0.269437	0.768295	ATG12	Down	Day2.5
ATG13	2102.12	0.308542	0.161721	1.90786	0.0564091	0.463891	ATG13	Up	Day2.5
ATG14	524.12	0.0674909	0.305304	0.221051	0.825053	0.968303	ATG14	Up	Day2.5
ATG16L1	837.521	0.0791043	0.198868	0.397774	0.690797	0.935383	ATG16L1	Up	Day2.5
ATG16L2	120.714	0.742783	0.376946	1.97056	0.0487738	0.440649	ATG16L2	Up	Day2.5
ATG2A	942.876	0.343068	0.242976	1.41196	0.157962	0.663388	ATG2A	Up	Day2.5
ATG2B	454.378	-0.309698	0.373443	-0.829136	0.407028	0.848228	ATG2B	Down	Day2.5
ATG3	1958.73	0.0209922	0.182819	0.114846	0.908567	0.98237	ATG3	Up	Day2.5
ATG4A	184.356	-0.302275	0.312324	-0.967543	0.333272	0.811373	ATG4A	Down	Day2.5
ATG4B	2053.16	0.0662633	0.140727	0.470865	0.637737	0.922208	ATG4B	Up	Day2.5
ATG4C	289.673	0.00673598	0.42171	0.0158482	0.987356	0.998335	ATG4C	Up	Day2.5
ATG4D	806.15	0.202762	0.264349	0.76703	0.443064	0.858877	ATG4D	Up	Day2.5
ATG5	424.663	-0.378463	0.265028	-1.42798	0.153297	0.656079	ATG5	Down	Day2.5
ATG7	542.737	0.130784	0.228073	0.573407	0.566369	0.908775	ATG7	Up	Day2.5
ATG9A	1634.51	0.245458	0.215933	1.13673	0.25565	0.75974	ATG9A	Up	Day2.5
ATG9B	36.1798	-0.56492	0.472343	-1.19404	0.232462	0.739227	ATG9B	Down	Day2.5
ATIC	4633.63	0.0289154	0.208822	0.138462	0.889875	0.979227	ATIC	Up	Day2.5
ATL1	52.6126	-0.809212	0.533309	-1.52282	0.127803	0.621427	ATL1	Down	Day2.5
ATL2	1444.51	-0.0200673	0.267056	-0.0751716	0.940078	0.990534	ATL2	Down	Day2.5
ATL3	465.147	0.115342	0.214393	0.538087	0.590517	0.91472	ATL3	Up	Day2.5
ATM	120.895	-0.0326336	0.521488	-0.0625547	0.950121	0.992503	ATM	Down	Day2.5
ATMIN	1587.56	-0.310724	0.233676	-1.32965	0.183635	0.692342	ATMIN	Down	Day2.5
ATN1	3656.87	0.24682	0.267193	0.923703	0.355641	0.82171	ATN1	Up	Day2.5
ATOH8	147.815	-0.476426	0.53664	-0.894263	0.371181	0.829197	ATOH8	Down	Day2.5
ATOX1	608.435	0.299305	0.247821	1.20763	0.227188	0.734092	ATOX1	Up	Day2.5
ATP10A	60.4963	0.203416	0.896153	0.199738	0.841686	0.970446	ATP10A	Up	Day2.5
ATP10D	183.068	0.683943	0.644881	1.05339	0.292163	0.782353	ATP10D	Up	Day2.5
ATP11A	2895.77	0.546228	0.325208	1.67884	0.0931833	0.554261	ATP11A	Up	Day2.5
ATP11B	518.66	0.13333	0.409018	0.325748	0.744615	0.949171	ATP11B	Up	Day2.5
ATP11C	187.173	-0.778692	0.660575	-1.18539	0.235862	0.741618	ATP11C	Down	Day2.5
ATP12A	710.004	0.831131	0.613759	1.33031	0.183417	0.692131	ATP12A	Up	Day2.5
ATP13A1	2661.7	0.0634178	0.32486	0.195259	0.84519	0.971458	ATP13A1	Up	Day2.5
ATP13A2	3330.37	0.816451	0.294975	2.76692	0.00565892	0.152728	ATP13A2	Up	Day2.5
ATP13A3	32.9541	-2.07449	0.907292	-2.30519	0.0211557	0.307971	ATP13A3	Down	Day2.5
ATP1A1	12200.1	0.602464	0.216082	2.78803	0.00530293	0.148055	ATP1A1	Up	Day2.5
ATP1A2	229.577	-0.129283	0.520861	-0.249719	0.802805	0.961283	ATP1A2	Down	Day2.5
ATP1A3	69.5325	0.778867	0.688841	1.14904	0.25054	0.754313	ATP1A3	Up	Day2.5
ATP1A4	59.1807	0.878434	0.590711	1.47017	0.141516	0.642031	ATP1A4	Up	Day2.5
ATP1B1	1786.97	-0.0651522	0.321657	-0.202514	0.839515	0.970446	ATP1B1	Down	Day2.5
ATP1B2	91.0685	-0.0351627	0.431777	-0.0854671	0.93189	0.988502	ATP1B2	Down	Day2.5
ATP1B3	4044.77	0.154599	0.224025	0.690098	0.490132	0.878867	ATP1B3	Up	Day2.5
ATP23	129.962	0.381688	0.261135	1.46092	0.144039	0.645865	ATP23	Up	Day2.5
ATP2A1	53.9564	-0.253052	0.447242	-0.563775	0.572907	0.910514	ATP2A1	Down	Day2.5
ATP2A1-AS1	149.334	-0.580284	0.307106	-1.89273	0.0583943	0.470997	ATP2A1-AS1	Down	Day2.5
ATP2A2	7211.07	-0.0136133	0.141457	-0.096236	0.923333	0.986066	ATP2A2	Down	Day2.5
ATP2A3	418.529	1.09476	0.417885	2.62159	0.00875194	0.197885	ATP2A3	Up	Day2.5
ATP2B1	3825.95	-0.290302	0.389745	-0.743433	0.45722	0.865503	ATP2B1	Down	Day2.5
ATP2B4	2633.63	0.28507	0.297995	0.956286	0.338928	0.813576	ATP2B4	Up	Day2.5
ATP2C1	2309.25	-0.120995	0.278886	-0.433853	0.664395	0.929494	ATP2C1	Down	Day2.5
ATP2C2	107.807	1.39246	0.630503	2.21899	0.0264873	0.337157	ATP2C2	Up	Day2.5
ATP5A1	14861.3	0.00300334	0.120056	0.0250162	0.980042	0.998056	ATP5A1	Up	Day2.5
ATP5B	20944.2	0.00990952	0.143266	0.0691672	0.944857	0.991194	ATP5B	Up	Day2.5
ATP5C1	3964.68	-0.268547	0.3029	-0.886569	0.375311	0.831672	ATP5C1	Down	Day2.5
ATP5D	1923.09	0.280577	0.323096	0.868386	0.385183	0.836006	ATP5D	Up	Day2.5
ATP5E	1876.69	-0.405656	0.316437	-1.28201	0.19984	0.711748	ATP5E	Down	Day2.5
ATP5F1	4680.32	-0.0990926	0.294418	-0.336574	0.736438	0.947038	ATP5F1	Down	Day2.5
ATP5G1	1661.67	-0.144867	0.224699	-0.644814	0.519048	0.891375	ATP5G1	Down	Day2.5
ATP5G2	3003.56	-0.109229	0.205606	-0.531279	0.595226	0.915195	ATP5G2	Down	Day2.5
ATP5G3	6272.3	-0.0997146	0.255864	-0.389745	0.696725	0.937422	ATP5G3	Down	Day2.5
ATP5H	3086.7	0.0974791	0.247052	0.394587	0.693148	0.936647	ATP5H	Up	Day2.5
ATP5I	1454.55	0.00505746	0.31331	0.0161409	0.987122	0.998245	ATP5I	Up	Day2.5
ATP5J	1951.22	-0.194889	0.209608	-0.929782	0.352484	0.820734	ATP5J	Down	Day2.5
ATP5J2	3710.34	-0.27019	0.26873	-1.00547	0.314669	0.798295	ATP5J2	Down	Day2.5
ATP5J2-PTCD1	464.326	-0.160244	0.309442	-0.5178	0.604598	0.91751	ATP5J2-PTCD1	Down	Day2.5
ATP5L	3878.22	-0.00873163	0.247331	-0.0353044	0.971837	0.996803	ATP5L	Down	Day2.5
ATP5O	3357.03	-0.151749	0.25201	-0.602157	0.54707	0.904055	ATP5O	Down	Day2.5
ATP5S	162.04	0.14216	0.337078	0.422087	0.672961	0.932156	ATP5S	Up	Day2.5
ATP5SL	2044.15	0.00874423	0.180851	0.0483496	0.961438	0.994643	ATP5SL	Up	Day2.5
ATP6AP1	2866.94	0.286096	0.211828	1.35057	0.176835	0.684746	ATP6AP1	Up	Day2.5
ATP6AP1L	25.718	-0.122944	0.743528	-0.188582	0.850421	0.971885	ATP6AP1L	Down	Day2.5
ATP6AP2	1702.01	0.659595	0.181764	3.62893	0.0002846	0.0228257	ATP6AP2	Up	Day2.5
ATP6V0A1	981.541	0.757408	0.174792	4.33318	1.46973e-05	0.00225738	ATP6V0A1	Up	Day2.5
ATP6V0A2	791.602	0.411644	0.251005	1.63998	0.101009	0.575173	ATP6V0A2	Up	Day2.5
ATP6V0A4	37.0148	0.40318	0.870912	0.417714	0.676156	0.932411	ATP6V0A4	Up	Day2.5
ATP6V0B	3030.41	0.155538	0.221934	0.700851	0.483396	0.87724	ATP6V0B	Up	Day2.5
ATP6V0C	5312.32	0.344546	0.231071	1.49107	0.135944	0.633796	ATP6V0C	Up	Day2.5
ATP6V0D1	2156.07	0.278995	0.255787	1.0907	0.275405	0.773097	ATP6V0D1	Up	Day2.5
ATP6V0E1	3101.18	0.0844907	0.27316	0.309307	0.757088	0.9501	ATP6V0E1	Up	Day2.5
ATP6V0E2	688.087	0.378715	0.311345	1.21605	0.223965	0.731596	ATP6V0E2	Up	Day2.5
ATP6V0E2-AS1	43.7135	-0.268147	0.364316	-0.735064	0.4623	0.86965	ATP6V0E2-AS1	Down	Day2.5
ATP6V1A	928.028	0.354839	0.248176	1.42979	0.152777	0.656034	ATP6V1A	Up	Day2.5
ATP6V1B2	2318.14	0.420152	0.216318	1.94223	0.052109	0.451354	ATP6V1B2	Up	Day2.5
ATP6V1C1	966.381	-0.270639	0.387695	-0.697909	0.485234	0.878327	ATP6V1C1	Down	Day2.5
ATP6V1C2	571.919	0.717053	0.363225	1.97068	0.0487603	0.440649	ATP6V1C2	Up	Day2.5
ATP6V1D	1291.99	-0.0777734	0.189606	-0.410117	0.68172	0.933644	ATP6V1D	Down	Day2.5
ATP6V1E1	2214.97	-0.0267363	0.218153	-0.12254	0.902471	0.982162	ATP6V1E1	Down	Day2.5
ATP6V1E2	98.2805	-0.154767	0.328172	-0.47106	0.637598	0.922208	ATP6V1E2	Down	Day2.5
ATP6V1F	2409.67	-0.0698045	0.203008	-0.343852	0.730958	0.944626	ATP6V1F	Down	Day2.5
ATP6V1G1	3134.34	0.0815264	0.18726	0.435365	0.663298	0.92946	ATP6V1G1	Up	Day2.5
ATP6V1G2	76.586	0.478073	0.434821	1.09944	0.271576	0.770372	ATP6V1G2	Up	Day2.5
ATP6V1H	1041.59	0.423805	0.192376	2.20318	0.0275824	0.342824	ATP6V1H	Up	Day2.5
ATP7A	113.856	-0.234529	0.496035	-0.472425	0.636624	0.922208	ATP7A	Down	Day2.5
ATP7B	1267.1	-1.31159	0.408125	-3.2121	0.00131768	0.0618908	ATP7B	Down	Day2.5
ATP8A1	415.377	-0.59872	0.53034	-1.12165	0.262013	0.761804	ATP8A1	Down	Day2.5
ATP8A2	79.7215	1.74562	0.805815	2.22319	0.0262029	0.336756	ATP8A2	Up	Day2.5
ATP8B2	1518.12	0.0541155	0.20514	0.26376	0.791965	0.957776	ATP8B2	Up	Day2.5
ATP8B3	48.8021	-0.254809	0.635927	-0.383511	0.701341	0.938322	ATP8B3	Down	Day2.5
ATP8B4	14.6023	-0.756335	0.787316	-0.892967	0.371875	0.829197	ATP8B4	Down	Day2.5
ATP9A	448.764	0.437628	0.195802	2.23509	0.0254117	0.333376	ATP9A	Up	Day2.5
ATP9B	535.959	0.410651	0.220358	1.8636	0.0623778	0.481071	ATP9B	Up	Day2.5
ATPAF1	1137.3	-0.22129	0.179338	-1.23404	0.217188	0.727355	ATPAF1	Down	Day2.5
ATPAF2	515.599	-0.217055	0.207871	-1.04418	0.296403	0.784847	ATPAF2	Down	Day2.5
ATR	401.932	0.0261996	0.406575	0.0644245	0.948632	0.992346	ATR	Up	Day2.5
ATRAID	1778.05	0.131631	0.182218	0.722397	0.47005	0.871567	ATRAID	Up	Day2.5
ATRIP	623.846	-0.452645	0.189118	-2.39356	0.0166857	0.27182	ATRIP	Down	Day2.5
[truncated: 64,680 more rows]

## Sheet: DEG_XAV_vs_CHIR_alltimept
XAV_vs_CHIR_alltimept				Statistical test - Wald, two-tailed, Benjamini-Hochberg multiple testing correction
Genes	baseMean	log2FoldChange	lfcSE	stat	pvalue	padj	genes	Direction	Timept
7SK	11.222	-0.606807	0.903945	-1.12949	0.258692	0.900997	7SK	Down	Day1
A2M	23.5264	0.95088	0.935093	1.07277	0.283373	0.922135	A2M	Up	Day1
A4GALT	75.7695	-1.34297	0.427939	-3.12638	0.00176972	0.0637291	A4GALT	Down	Day1
AAAS	2081.9	-0.277686	0.183198	-1.51572	0.12959	0.732425	AAAS	Down	Day1
AACS	1464.78	0.499765	0.313377	1.59503	0.110706	0.692457	AACS	Up	Day1
AADACL3	20.0512	0.916213	0.729471	1.26659	0.205302	0.84917	AADACL3	Up	Day1
AAED1	166.229	-0.578942	0.263313	-2.1987	0.0278994	0.371835	AAED1	Down	Day1
AAGAB	1272.17	-0.188435	0.216997	-0.86832	0.385219	0.970629	AAGAB	Down	Day1
AAK1	709.386	0.569413	0.350843	1.62371	0.104437	0.679867	AAK1	Up	Day1
AAMDC	310.953	0.27864	0.281685	0.989222	0.322555	0.946153	AAMDC	Up	Day1
AARD	47.5332	0.307857	0.440748	0.69779	0.485309	0.99565	AARD	Up	Day1
AASDH	207.961	0.235356	0.369946	0.636199	0.524647	0.997473	AASDH	Up	Day1
AASDHPPT	887.805	-0.157721	0.185929	-0.848275	0.396285	0.973371	AASDHPPT	Down	Day1
AASS	1185.84	0.509219	0.493473	1.03177	0.302179	0.933699	AASS	Up	Day1
AATF	2033.58	-0.467202	0.229577	-2.03505	0.041846	0.459314	AATF	Down	Day1
ABALON	8.80823	-0.714166	0.961372	-0.666518	0.50508	0.997473	ABALON	Down	Day1
ABAT	122.314	1.27349	0.349119	3.65498	0.000257205	0.0146862	ABAT	Up	Day1
ABC7-42404400C24.1	71.3341	0.434375	0.46074	0.941603	0.346396	0.961635	ABC7-42404400C24.1	Up	Day1
ABCA1	577.376	1.84548	0.412706	4.4783	7.52407e-06	0.000799037	ABCA1	Up	Day1
ABCA11P	98.3981	-0.428018	0.391745	-1.09237	0.274669	0.916111	ABCA11P	Down	Day1
ABCA2	256.78	-0.269433	0.453871	-0.594339	0.552285	0.997866	ABCA2	Down	Day1
ABCA4	216.808	-0.444475	0.487572	-1.01189	0.31159	0.941489	ABCA4	Down	Day1
ABCA5	44.2223	-1.70506	0.620424	-2.75855	0.00580592	0.145171	ABCA5	Down	Day1
ABCB1	17.6161	0.681979	0.875968	0.772139	0.440032	0.987836	ABCB1	Up	Day1
ABCB10	475.707	-0.221068	0.249683	-0.885405	0.375938	0.970629	ABCB10	Down	Day1
ABCB4	16.0767	0.54659	0.77046	0.742939	0.457518	0.989793	ABCB4	Up	Day1
ABCB6	461.516	0.388527	0.276277	1.4063	0.159635	0.783283	ABCB6	Up	Day1
ABCB9	125.485	0.242454	0.31517	0.77066	0.440908	0.988344	ABCB9	Up	Day1
ABCC11	13.0019	0.418747	0.652554	0.642337	0.520655	0.997473	ABCC11	Up	Day1
ABCC12	8.33888	0.920511	0.948816	1.35367	0.175842	0.804646	ABCC12	Up	Day1
ABCC4	7.94333	-0.833782	0.888676	-0.973128	0.33049	0.952582	ABCC4	Down	Day1
ABCC6	21.5814	0.698815	0.657671	1.06492	0.28691	0.924234	ABCC6	Up	Day1
ABCC9	103.956	0.253764	0.398088	0.637276	0.523945	0.997473	ABCC9	Up	Day1
ABCD1	752.893	0.754513	0.286186	2.6361	0.00838661	0.18845	ABCD1	Up	Day1
ABCD4	1668.74	-0.126083	0.175382	-0.71894	0.472178	0.9927	ABCD4	Down	Day1
ABCE1	2944.62	-0.141383	0.251081	-0.563028	0.573416	0.998511	ABCE1	Down	Day1
ABCF3	1516.51	0.211768	0.190239	1.11316	0.265638	0.906399	ABCF3	Up	Day1
ABCG1	42.0169	1.43138	0.631712	2.35268	0.0186389	0.294286	ABCG1	Up	Day1
ABHD11	533.45	0.278155	0.18931	1.46931	0.141748	0.756181	ABHD11	Up	Day1
ABHD12	1826.6	0.263099	0.191189	1.37614	0.168779	0.801089	ABHD12	Up	Day1
ABHD12B	355.741	0.502212	0.425539	1.17747	0.239008	0.884662	ABHD12B	Up	Day1
ABHD14A-ACY1	41.4993	-0.996097	0.534971	-1.86621	0.0620117	0.55245	ABHD14A-ACY1	Down	Day1
ABHD15	55.8071	-0.692713	0.316636	-2.191	0.0284519	0.375895	ABHD15	Down	Day1
ABHD16A	1173.48	-0.228504	0.189966	-1.20285	0.229033	0.872329	ABHD16A	Down	Day1
ABHD16B	16.1804	0.796572	0.820668	0.895594	0.37047	0.969362	ABHD16B	Up	Day1
ABHD17B	939.693	0.266569	0.155034	1.71934	0.0855532	0.634884	ABHD17B	Up	Day1
ABHD2	902.239	0.669567	0.290998	2.30083	0.0214014	0.320597	ABHD2	Up	Day1
ABHD3	183.37	-0.32223	0.289873	-1.11321	0.265618	0.906399	ABHD3	Down	Day1
ABHD4	1061.42	0.197447	0.281367	0.701724	0.482852	0.99565	ABHD4	Up	Day1
ABHD6	157	-0.337441	0.314214	-1.07537	0.28221	0.921565	ABHD6	Down	Day1
ABI3	99.7414	0.694615	0.446313	1.5543	0.120113	0.713975	ABI3	Up	Day1
ABL1	3921.87	0.247483	0.151069	1.63821	0.101377	0.673473	ABL1	Up	Day1
ABLIM1	1777.86	-0.543442	0.355521	-1.5283	0.126437	0.727361	ABLIM1	Down	Day1
ABLIM2	30.2986	1.127	0.640576	1.76017	0.0783791	0.611705	ABLIM2	Up	Day1
ABLIM3	42.201	1.7909	0.758973	2.36214	0.0181696	0.289067	ABLIM3	Up	Day1
ABO	21.7446	0.737611	0.825656	0.76499	0.444278	0.988344	ABO	Up	Day1
ABR	1512.4	0.358705	0.319404	1.12358	0.261192	0.902394	ABR	Up	Day1
ABT1	2249.32	-0.15314	0.172129	-0.889677	0.373639	0.970629	ABT1	Down	Day1
ABTB1	254.073	0.661295	0.298105	2.22166	0.0263065	0.357755	ABTB1	Up	Day1
AC002116.7	20.2077	0.372746	0.442713	0.840513	0.400621	0.974548	AC002116.7	Up	Day1
AC002116.8	18.0067	-0.662411	0.943414	-0.712823	0.475955	0.993456	AC002116.8	Down	Day1
AC002398.9	10.5432	-1.78808	0.955884	-2.71975	0.00653307	0.15718	AC002398.9	Down	Day1
AC002480.3	10.5405	0.767616	0.699448	1.11517	0.264778	0.905511	AC002480.3	Up	Day1
AC004069.2	55.9939	0.634109	0.598198	1.06034	0.288992	0.924844	AC004069.2	Up	Day1
AC004381.6	150.77	0.593846	0.273623	2.16977	0.0300242	0.386484	AC004381.6	Up	Day1
AC004893.11	259.981	0.38059	0.281844	1.35058	0.176829	0.806418	AC004893.11	Up	Day1
AC004951.6	40.9171	0.593412	0.360885	1.64485	0.100001	0.669694	AC004951.6	Up	Day1
AC004980.7	92.0393	-0.362511	0.401959	-0.902359	0.366866	0.968873	AC004980.7	Down	Day1
AC005037.3	12.5227	-0.485704	0.649767	-0.73375	0.463101	0.990113	AC005037.3	Down	Day1
AC005150.1	59.4537	1.21061	0.526823	2.2946	0.0217561	0.32301	AC005150.1	Up	Day1
AC005154.6	128.597	-0.171649	0.258399	-0.664606	0.506303	0.997473	AC005154.6	Down	Day1
AC005301.9	238.743	0.798904	0.34767	2.29524	0.0217194	0.322898	AC005301.9	Up	Day1
AC005307.5	23.6067	0.69177	0.458131	1.50218	0.133052	0.737981	AC005307.5	Up	Day1
AC005329.7	34.4444	-0.617893	0.50954	-1.21376	0.224839	0.868818	AC005329.7	Down	Day1
AC005523.2	1218.69	0.158132	0.192494	0.821496	0.411364	0.979766	AC005523.2	Up	Day1
AC005540.3	92.9033	0.512828	0.741771	0.671254	0.502059	0.997473	AC005540.3	Up	Day1
AC005785.2	20.2458	-0.587364	0.543932	-1.08617	0.277406	0.918339	AC005785.2	Down	Day1
AC006019.3	13.8306	-1.25458	0.896475	-1.69267	0.0905187	0.646815	AC006019.3	Down	Day1
AC006538.4	205.912	-0.182646	0.290065	-0.62938	0.5291	0.997473	AC006538.4	Down	Day1
AC007182.6	26.9373	0.532017	0.865862	0.698136	0.485092	0.99565	AC007182.6	Up	Day1
AC007246.3	50.3	0.260627	0.44462	0.58622	0.557727	0.998345	AC007246.3	Up	Day1
AC007250.4	79.179	0.592873	0.440506	1.33925	0.180489	0.812227	AC007250.4	Up	Day1
AC007277.3	9.86736	-2.07148	0.597309	-3.35329	0.000798563	0.035038	AC007277.3	Down	Day1
AC007292.6	24.3388	0.629082	0.426729	1.47161	0.141126	0.754891	AC007292.6	Up	Day1
AC007319.1	32.8284	2.43486	0.646079	3.75866	0.000170828	0.0106674	AC007319.1	Up	Day1
AC007325.4	359.626	-0.43581	0.562858	-0.78251	0.433915	0.987131	AC007325.4	Down	Day1
AC007326.1	11.9347	-0.963801	0.889363	-1.27541	0.202163	0.842817	AC007326.1	Down	Day1
AC007383.3	61.9518	0.902035	0.352521	2.55705	0.0105563	0.217214	AC007383.3	Up	Day1
AC007405.4	9.01295	-0.736309	0.638933	-1.1239	0.261057	0.902394	AC007405.4	Down	Day1
AC007405.8	22.0716	-1.19278	0.571234	-2.03654	0.041696	0.458573	AC007405.8	Down	Day1
AC007620.3	177.772	-0.867468	0.329272	-2.63246	0.00847692	0.188951	AC007620.3	Down	Day1
AC007682.1	27.9054	-1.64533	0.532929	-3.04735	0.00230873	0.0765276	AC007682.1	Down	Day1
AC008079.10	38.6748	0.391106	0.342333	1.14246	0.253264	0.893358	AC008079.10	Up	Day1
AC008088.4	23.0687	0.411458	0.419232	0.980071	0.327051	0.949285	AC008088.4	Up	Day1
AC008132.13	8.36009	-0.981792	0.841637	-1.31489	0.188548	0.824673	AC008132.13	Down	Day1
AC008753.4	14.0796	-2.89857	0.787714	-3.39134	0.000695519	0.0323019	AC008753.4	Down	Day1
AC009014.3	170.745	0.34658	0.478267	0.723011	0.469673	0.992131	AC009014.3	Up	Day1
AC009133.12	109.759	0.359292	0.343665	1.04551	0.295785	0.930847	AC009133.12	Up	Day1
AC009133.15	43.3188	0.82467	0.9619	0.807259	0.419517	0.982574	AC009133.15	Up	Day1
AC009133.17	32.5705	-0.240605	0.372749	-0.640684	0.521728	0.997473	AC009133.17	Down	Day1
AC009133.23	516.693	0.745869	0.312711	2.38443	0.0171056	0.279062	AC009133.23	Up	Day1
AC009403.2	89.3379	0.241599	0.336645	0.721861	0.47038	0.992262	AC009403.2	Up	Day1
AC009506.1	49.9787	0.480736	0.318129	1.51066	0.130875	0.732844	AC009506.1	Up	Day1
AC009948.5	90.7002	-0.689217	0.459268	-1.5015	0.133226	0.738701	AC009948.5	Down	Day1
AC010642.1	49.1101	0.479169	0.547734	0.875719	0.381183	0.970629	AC010642.1	Up	Day1
AC010761.8	115.515	0.40694	0.321736	1.26489	0.205911	0.850241	AC010761.8	Up	Day1
AC011043.1	141.825	0.358424	0.449591	0.79694	0.425486	0.984331	AC011043.1	Up	Day1
AC012146.7	148.714	-0.19172	0.272598	-0.702399	0.48243	0.99565	AC012146.7	Down	Day1
AC012314.8	17.9403	0.304792	0.525183	0.580638	0.561484	0.998511	AC012314.8	Up	Day1
AC012512.1	11.0684	1.11309	0.562026	1.95156	0.0509902	0.509994	AC012512.1	Up	Day1
AC013264.1	12.4796	-0.346727	0.881951	-1.42649	0.153726	0.773793	AC013264.1	Down	Day1
AC013461.1	516.582	0.436106	0.223412	1.9521	0.0509264	0.509994	AC013461.1	Up	Day1
AC015849.16	16.6848	-0.975238	0.88799	-1.01067	0.312176	0.942345	AC015849.16	Down	Day1
AC016700.5	41.2403	0.317243	0.349488	0.907697	0.364038	0.967423	AC016700.5	Up	Day1
AC016735.2	8.55166	-0.503734	0.930837	-0.79592	0.426078	0.984616	AC016735.2	Down	Day1
AC016747.3	124.645	0.342325	0.368076	0.930737	0.35199	0.963673	AC016747.3	Up	Day1
AC016757.3	16.1034	-0.443238	0.606582	-0.722534	0.469967	0.992162	AC016757.3	Down	Day1
AC018462.2	79.4144	0.659435	0.714774	0.920001	0.357572	0.965944	AC018462.2	Up	Day1
AC018755.16	10.0048	0.508813	0.743788	0.679474	0.496838	0.997473	AC018755.16	Up	Day1
AC022007.5	157.409	0.281331	0.216928	1.29736	0.194506	0.833676	AC022007.5	Up	Day1
AC024592.12	36.3241	-0.52387	0.417018	-1.25338	0.210068	0.852387	AC024592.12	Down	Day1
AC026348.1	17.8707	-0.805331	0.862793	-0.949703	0.342263	0.961164	AC026348.1	Down	Day1
AC037459.4	12.8017	-1.9054	0.873064	-2.34144	0.0192096	0.299049	AC037459.4	Down	Day1
AC046143.3	15.5294	0.733783	0.471348	1.55123	0.120846	0.716522	AC046143.3	Up	Day1
AC068134.6	8.0975	0.471906	0.852062	0.566625	0.570969	0.998511	AC068134.6	Up	Day1
AC069513.4	15.7206	-0.360435	0.475985	-0.756716	0.44922	0.988344	AC069513.4	Down	Day1
AC073135.8	8.31554	1.45609	0.855057	1.61794	0.105675	0.683377	AC073135.8	Up	Day1
AC074117.10	584.084	0.265168	0.209281	1.26704	0.205142	0.848719	AC074117.10	Up	Day1
AC074141.1	36.837	-0.603742	0.718665	-0.833038	0.404823	0.9774	AC074141.1	Down	Day1
AC074212.5	68.482	-0.270881	0.475303	-0.569966	0.568701	0.998511	AC074212.5	Down	Day1
AC074286.1	18.2757	-1.1834	0.651857	-1.8138	0.0697088	0.586171	AC074286.1	Down	Day1
AC074289.1	258.662	0.460477	0.706752	0.633773	0.526229	0.997473	AC074289.1	Up	Day1
AC083843.1	96.9801	0.298894	0.463171	0.645491	0.518609	0.997473	AC083843.1	Up	Day1
AC084219.4	166.192	-0.47711	0.356695	-1.336	0.18155	0.814513	AC084219.4	Down	Day1
AC087073.1	8.66748	-2.47711	0.704307	-3.36152	0.000775135	0.0343943	AC087073.1	Down	Day1
AC090094.1	271.533	-0.405204	0.417303	-0.970983	0.331557	0.954164	AC090094.1	Down	Day1
AC090616.2	13.8333	0.434926	0.699648	0.611413	0.540926	0.997473	AC090616.2	Up	Day1
AC091729.9	39.4323	0.716482	0.521537	1.37601	0.168817	0.801089	AC091729.9	Up	Day1
AC092198.1	49.0436	-1.95692	0.469442	-4.14372	3.41723e-05	0.00292182	AC092198.1	Down	Day1
AC092835.2	29.8045	0.321797	0.508114	0.633341	0.526511	0.997473	AC092835.2	Up	Day1
AC093388.3	15.7441	0.418748	0.466836	0.895091	0.370738	0.969362	AC093388.3	Up	Day1
AC093724.2	22.5096	0.323092	0.453375	0.712256	0.476306	0.99348	AC093724.2	Up	Day1
AC093838.4	349.783	0.259061	0.15614	1.65914	0.0970867	0.661245	AC093838.4	Up	Day1
AC098973.2	49.9834	-0.522862	0.351753	-1.48315	0.138034	0.749166	AC098973.2	Down	Day1
AC104534.3	129.828	0.736241	0.50586	1.45549	0.145533	0.761125	AC104534.3	Up	Day1
AC108142.1	327.952	0.480467	0.279613	1.71812	0.0857751	0.63492	AC108142.1	Up	Day1
AC113189.5	110.321	0.203799	0.287885	0.708192	0.478826	0.994768	AC113189.5	Up	Day1
AC116614.1	11.7282	1.17288	0.725777	1.55124	0.120844	0.716522	AC116614.1	Up	Day1
AC127070.1	43.6502	0.865621	0.961911	0.929342	0.352712	0.963673	AC127070.1	Up	Day1
AC129492.6	10.9397	0.861058	0.692422	1.20465	0.22834	0.871469	AC129492.6	Up	Day1
AC137932.4	35.0143	0.428052	0.419942	1.01999	0.307733	0.93719	AC137932.4	Up	Day1
AC137932.5	14.7097	1.02315	0.741657	1.38361	0.166477	0.797776	AC137932.5	Up	Day1
AC138035.2	137.66	0.383895	0.45717	0.840091	0.400858	0.9746	AC138035.2	Up	Day1
AC138430.4	44.2038	1.38117	0.715505	1.97052	0.0487787	0.500177	AC138430.4	Up	Day1
AC138969.4	971.64	0.44897	0.322449	1.39231	0.163827	0.793662	AC138969.4	Up	Day1
AC140542.2	20.3323	-0.602993	0.894215	-1.00802	0.313444	0.94333	AC140542.2	Down	Day1
AC141586.5	219.225	-0.570552	0.452008	-1.26164	0.207079	0.850241	AC141586.5	Down	Day1
AC141928.1	232.187	-1.30742	0.354785	-3.67792	0.00023514	0.0137546	AC141928.1	Down	Day1
AC142472.6	31.9784	0.401326	0.340009	1.18038	0.237851	0.882636	AC142472.6	Up	Day1
AC142528.1	14.8877	-0.548059	0.58878	-0.928726	0.353031	0.963673	AC142528.1	Down	Day1
AC144652.1	62.4969	0.209888	0.299058	0.701792	0.482809	0.99565	AC144652.1	Up	Day1
AC145124.2	107.415	-0.178314	0.221131	-0.805628	0.420457	0.983059	AC145124.2	Down	Day1
AC159540.1	26.4917	-0.369973	0.597429	-0.621644	0.534176	0.997473	AC159540.1	Down	Day1
AC240274.1	313.17	-0.521222	0.278527	-1.87092	0.0613558	0.551168	AC240274.1	Down	Day1
AC243734.1	99.4163	-0.38252	0.449702	-0.849221	0.395758	0.973371	AC243734.1	Down	Day1
ACACB	193.608	0.273953	0.440623	0.621152	0.5345	0.997473	ACACB	Up	Day1
ACAD10	322.123	0.171429	0.257987	0.664389	0.506442	0.997473	ACAD10	Up	Day1
ACAD8	699.249	0.436477	0.170623	2.55802	0.0105269	0.217214	ACAD8	Up	Day1
ACAD9	829.007	-0.246367	0.156777	-1.57147	0.116074	0.705266	ACAD9	Down	Day1
ACADL	58.2136	1.75895	0.524968	3.34043	0.000836474	0.0362248	ACADL	Up	Day1
ACADM	1223.74	-0.270208	0.282086	-0.957952	0.338087	0.95744	ACADM	Down	Day1
ACADSB	254.936	0.817424	0.424095	1.92805	0.0538486	0.525419	ACADSB	Up	Day1
ACADVL	3365.49	0.292986	0.199171	1.47107	0.141272	0.755132	ACADVL	Up	Day1
ACAN	172.41	0.442763	0.508341	0.913039	0.361222	0.96687	ACAN	Up	Day1
ACAP3	990.777	0.225465	0.259565	0.868657	0.385035	0.970629	ACAP3	Up	Day1
ACAT1	517.528	-0.609701	0.262944	-2.31854	0.02042	0.31023	ACAT1	Down	Day1
ACAT2	7398.11	-0.248187	0.277274	-0.895197	0.370682	0.969362	ACAT2	Down	Day1
ACBD3	1242.83	-0.298522	0.240904	-1.23925	0.215254	0.858729	ACBD3	Down	Day1
ACBD4	68.8185	0.431979	0.445275	0.970751	0.331672	0.954266	ACBD4	Up	Day1
ACBD6	715.403	-0.112177	0.181904	-0.61656	0.537525	0.997473	ACBD6	Down	Day1
ACE	338.6	0.76024	0.399608	1.90804	0.0563866	0.533863	ACE	Up	Day1
ACHE	228.996	0.876464	0.449345	1.94572	0.0516882	0.513516	ACHE	Up	Day1
ACKR2	15.6968	1.74504	0.860373	2.08079	0.0374528	0.435764	ACKR2	Up	Day1
ACKR3	1407.78	-0.664674	0.398668	-1.68962	0.0911008	0.646815	ACKR3	Down	Day1
ACO1	2028.07	0.352284	0.195494	1.80208	0.071533	0.592698	ACO1	Up	Day1
ACO2	2403.42	-0.160762	0.178367	-0.901283	0.367438	0.968873	ACO2	Down	Day1
ACOT1	69.8122	-0.457696	0.313272	-1.46435	0.143099	0.758147	ACOT1	Down	Day1
ACOT11	256.382	0.52631	0.236975	2.22042	0.0263905	0.358606	ACOT11	Up	Day1
ACOT13	718.974	0.246768	0.316579	0.77945	0.435715	0.98756	ACOT13	Up	Day1
ACOT8	425.439	0.441665	0.231538	1.90757	0.0564466	0.534129	ACOT8	Up	Day1
ACOT9	980.281	-0.143398	0.203261	-0.70545	0.48053	0.994768	ACOT9	Down	Day1
ACOX2	36.5728	1.07672	0.535201	2.00731	0.0447162	0.475939	ACOX2	Up	Day1
ACOX3	363.55	0.2479	0.247717	1.00041	0.317112	0.944589	ACOX3	Up	Day1
ACOXL	83.8804	-0.327575	0.515957	-0.631375	0.527796	0.997473	ACOXL	Down	Day1
ACP2	51.8646	1.60696	0.865664	1.90187	0.0571881	0.537339	ACP2	Up	Day1
ACRC	52.2429	0.416131	0.439452	0.947047	0.343615	0.961474	ACRC	Up	Day1
ACSBG1	35.3031	1.08368	0.707533	1.53029	0.125945	0.726923	ACSBG1	Up	Day1
ACSL1	418.806	-1.39687	0.370055	-3.77984	0.000156932	0.00994876	ACSL1	Down	Day1
ACSL3	1593.11	-0.199547	0.308029	-0.647845	0.517085	0.997473	ACSL3	Down	Day1
ACSL4	665.59	-1.23122	0.466992	-2.63494	0.00841532	0.188841	ACSL4	Down	Day1
ACSL6	42.0596	-0.988064	0.577936	-1.69343	0.0903742	0.646815	ACSL6	Down	Day1
ACSM3	37.3174	0.660529	0.642447	1.03615	0.300133	0.932964	ACSM3	Up	Day1
ACSS2	1419.5	-0.743909	0.28579	-2.60429	0.00920657	0.197049	ACSS2	Down	Day1
ACSS3	485.754	-0.401358	0.293351	-1.36803	0.171303	0.803295	ACSS3	Down	Day1
ACTA1	550.802	0.834207	0.675371	1.22791	0.219481	0.862467	ACTA1	Up	Day1
ACTA2	259.093	-0.423814	0.476503	-0.898272	0.369041	0.969322	ACTA2	Down	Day1
ACTC1	21013.7	0.4726	0.428434	1.10786	0.267923	0.909053	ACTC1	Up	Day1
ACTG1	127761	0.242976	0.215714	1.12636	0.260012	0.901343	ACTG1	Up	Day1
ACTL6A	2626.56	-0.385581	0.152779	-2.52372	0.011612	0.227239	ACTL6A	Down	Day1
ACTL8	21.1433	0.38993	0.421251	0.922345	0.356349	0.965537	ACTL8	Up	Day1
ACTN1	13951.3	0.527003	0.307016	1.71668	0.086037	0.63492	ACTN1	Up	Day1
ACTN2	24.4397	0.632318	0.856853	0.817496	0.413645	0.979766	ACTN2	Up	Day1
ACTN3	136.848	1.13127	0.378423	2.98525	0.00283349	0.089401	ACTN3	Up	Day1
ACTR10	874.566	-0.28706	0.336859	-0.852329	0.394032	0.973371	ACTR10	Down	Day1
ACTR1B	1165.92	0.234595	0.220563	1.06366	0.287485	0.924513	ACTR1B	Up	Day1
ACTR3B	643.708	-0.2017	0.156297	-1.29033	0.196936	0.835567	ACTR3B	Down	Day1
ACTRT3	57.9868	-0.513516	0.283358	-1.80756	0.0706757	0.589093	ACTRT3	Down	Day1
ACVR1	818.883	0.820552	0.34708	2.36584	0.0179893	0.287019	ACVR1	Up	Day1
ACVR1B	1345.06	0.161617	0.231854	0.697041	0.485777	0.99565	ACVR1B	Up	Day1
ACVR1C	16.2914	-2.03033	0.685846	-2.86628	0.00415328	0.115221	ACVR1C	Down	Day1
ACVR2B	1350.11	0.506588	0.268902	1.884	0.0595652	0.54671	ACVR2B	Up	Day1
ACVR2B-AS1	29.9203	0.305226	0.381452	0.800107	0.423649	0.983922	ACVR2B-AS1	Up	Day1
ACVRL1	45.6324	1.67309	0.805963	2.23189	0.0256221	0.351603	ACVRL1	Up	Day1
ACY1	959.875	0.34829	0.239765	1.45264	0.146324	0.763191	ACY1	Up	Day1
ACYP1	130.915	-0.327912	0.280942	-1.16611	0.243568	0.888236	ACYP1	Down	Day1
ACYP2	68.9175	0.447913	0.321108	1.3948	0.163077	0.791323	ACYP2	Up	Day1
ADA	381.705	0.613881	0.396877	1.54672	0.121931	0.719902	ADA	Up	Day1
ADAL	191.912	-0.390726	0.349038	-1.11885	0.263206	0.903628	ADAL	Down	Day1
ADAM11	119.587	0.489887	0.454518	1.0767	0.281615	0.920945	ADAM11	Up	Day1
ADAM12	96.3893	0.828938	0.774963	1.1843	0.236294	0.880925	ADAM12	Up	Day1
ADAM19	3709.39	0.355823	0.332751	1.06953	0.284829	0.922442	ADAM19	Up	Day1
ADAM23	363.328	0.452097	0.367266	1.23024	0.218608	0.862195	ADAM23	Up	Day1
ADAM28	35.4312	2.0555	0.691626	2.96374	0.00303922	0.0936653	ADAM28	Up	Day1
ADAM32	37.1122	-1.489	0.605393	-2.4807	0.0131124	0.24182	ADAM32	Down	Day1
ADAM33	256.315	-0.90824	0.445419	-2.04811	0.0405491	0.451921	ADAM33	Down	Day1
ADAM8	67.8627	1.43617	0.425494	3.37119	0.000748435	0.0334548	ADAM8	Up	Day1
ADAMTS1	2680.79	-1.06548	0.392923	-2.71468	0.006634	0.158921	ADAMTS1	Down	Day1
ADAMTS10	289.132	0.636478	0.379324	1.67643	0.0936539	0.651534	ADAMTS10	Up	Day1
ADAMTS12	684.126	1.03705	0.367327	2.83376	0.00460041	0.123714	ADAMTS12	Up	Day1
ADAMTS13	86.2576	0.329648	0.481849	0.686884	0.492156	0.997406	ADAMTS13	Up	Day1
ADAMTS14	60.0834	1.04188	0.43062	2.41148	0.015888	0.267037	ADAMTS14	Up	Day1
ADAMTS15	247.466	0.490424	0.527911	0.933574	0.350523	0.963673	ADAMTS15	Up	Day1
ADAMTS18	421.463	0.642049	0.579272	1.1075	0.268078	0.909105	ADAMTS18	Up	Day1
ADAMTS19	1345.96	-0.66684	0.32563	-2.0472	0.0406386	0.452365	ADAMTS19	Down	Day1
ADAMTS19-AS1	61.2839	-0.534598	0.313235	-1.7033	0.0885111	0.641023	ADAMTS19-AS1	Down	Day1
ADAMTS20	102.71	-0.426366	0.53396	-0.798189	0.424761	0.983941	ADAMTS20	Down	Day1
ADAMTS4	263.735	0.605571	0.444136	1.36415	0.172519	0.803916	ADAMTS4	Up	Day1
ADAMTS5	48.7191	-0.584852	0.598772	-0.96674	0.333674	0.955409	ADAMTS5	Down	Day1
ADAMTS6	83.521	1.38331	0.55594	2.49456	0.0126114	0.237057	ADAMTS6	Up	Day1
ADAMTS7P3	42.7913	0.447897	0.910304	0.87047	0.384043	0.970629	ADAMTS7P3	Up	Day1
ADAMTS8	208.399	2.10849	0.32724	6.43349	1.2471e-10	7.16994e-08	ADAMTS8	Up	Day1
ADAMTS9	1396.98	-0.661367	0.455087	-1.46619	0.142597	0.756929	ADAMTS9	Down	Day1
ADAMTSL1	20.2879	0.526682	0.752959	0.683469	0.49431	0.997408	ADAMTSL1	Up	Day1
ADAMTSL2	241.581	-1.79329	0.866223	-1.98816	0.0467942	0.487327	ADAMTSL2	Down	Day1
ADAMTSL3	105.336	0.449989	0.373522	1.20513	0.228152	0.871469	ADAMTSL3	Up	Day1
ADAMTSL4	482.132	0.745842	0.438422	1.73698	0.0823906	0.62726	ADAMTSL4	Up	Day1
ADAP1	67.586	1.29454	0.567792	2.27004	0.0232051	0.334109	ADAP1	Up	Day1
ADAP2	19.4466	0.528576	0.660755	0.802458	0.422288	0.983742	ADAP2	Up	Day1
ADAR	5365.18	0.254851	0.137789	1.84957	0.0643749	0.561655	ADAR	Up	Day1
ADARB1	406.529	0.371121	0.27429	1.35296	0.17607	0.80488	ADARB1	Up	Day1
ADARB2	16.6425	1.39904	0.704348	2.00572	0.0448858	0.476676	ADARB2	Up	Day1
ADAT2	162.402	0.242324	0.400998	0.604231	0.54569	0.997473	ADAT2	Up	Day1
ADCK1	274.343	-0.252958	0.232647	-1.08698	0.277044	0.918339	ADCK1	Down	Day1
ADCK2	380.711	-0.340401	0.293012	-1.16167	0.24537	0.890439	ADCK2	Down	Day1
ADCY1	782.199	0.227419	0.302733	0.751129	0.452575	0.988675	ADCY1	Up	Day1
ADCY6	477.919	0.383107	0.348482	1.10002	0.271324	0.913273	ADCY6	Up	Day1
ADCY8	25.0671	0.280967	0.486132	0.576797	0.564077	0.998511	ADCY8	Up	Day1
ADCYAP1R1	145.794	1.51277	0.491063	3.0626	0.00219422	0.0734624	ADCYAP1R1	Up	Day1
ADGRA1	7.69011	0.460571	0.81284	0.57582	0.564737	0.998511	ADGRA1	Up	Day1
ADGRA2	2205.65	1.72938	0.545701	3.27406	0.00106016	0.0431122	ADGRA2	Up	Day1
ADGRB2	447.334	0.44142	0.38463	1.14561	0.251955	0.893017	ADGRB2	Up	Day1
ADGRD1	70.819	0.736089	0.657173	1.12203	0.261848	0.902507	ADGRD1	Up	Day1
ADGRE2	17.693	-0.516483	0.776332	-0.664018	0.506679	0.997473	ADGRE2	Down	Day1
ADGRF3	23.7559	0.489962	0.775406	0.608643	0.542761	0.997473	ADGRF3	Up	Day1
ADGRG1	356.387	2.63316	0.50946	5.19973	1.99583e-07	4.32161e-05	ADGRG1	Up	Day1
ADGRG2	83.8371	2.21587	0.482143	4.5729	4.81016e-06	0.000551966	ADGRG2	Up	Day1
ADGRG5	144.66	-0.416493	0.331466	-1.25788	0.208435	0.850241	ADGRG5	Down	Day1
ADGRL2	1508.72	0.267579	0.393478	0.679914	0.496559	0.997473	ADGRL2	Up	Day1
ADGRL3	248.995	-0.57102	0.503096	-1.1346	0.256543	0.89868	ADGRL3	Down	Day1
ADGRV1	231.288	-0.512867	0.601437	-0.843109	0.399167	0.973371	ADGRV1	Down	Day1
ADI1	2663.81	-0.226822	0.269318	-0.842351	0.399591	0.973372	ADI1	Down	Day1
ADIPOR1	1975.6	-0.24916	0.172232	-1.44668	0.147986	0.766979	ADIPOR1	Down	Day1
ADIRF-AS1	75.9019	-0.28838	0.31569	-0.913346	0.36106	0.96687	ADIRF-AS1	Down	Day1
ADM	935.302	1.91441	0.533995	3.58492	0.000337177	0.018432	ADM	Up	Day1
ADM2	316.215	0.346643	0.440503	0.785429	0.432202	0.987131	ADM2	Up	Day1
ADO	1164.13	0.0985873	0.116189	0.848532	0.396142	0.973371	ADO	Up	Day1
ADORA1	545.983	1.49326	0.447225	3.33882	0.000841339	0.0363411	ADORA1	Up	Day1
ADORA2B	76.4148	-0.282899	0.435916	-0.652197	0.514274	0.997473	ADORA2B	Down	Day1
ADPGK	1567.22	-0.214142	0.18054	-1.18625	0.235523	0.880885	ADPGK	Down	Day1
ADPRH	76.9152	0.512504	0.370173	1.38438	0.166242	0.797397	ADPRH	Up	Day1
ADPRM	100.599	-0.280175	0.299874	-0.934469	0.350062	0.96361	ADPRM	Down	Day1
ADRA1B	33.3345	0.919481	0.624913	1.4894	0.136383	0.745059	ADRA1B	Up	Day1
ADRA1D	26.9769	-0.903413	0.630583	-1.4259	0.153896	0.773793	ADRA1D	Down	Day1
ADRA2B	74.9024	1.59974	0.460367	3.47112	0.000518286	0.0252672	ADRA2B	Up	Day1
ADRA2C	1425.76	-1.31857	0.326028	-4.04046	5.33466e-05	0.00417581	ADRA2C	Down	Day1
ADRB2	18.2981	-0.83947	0.572887	-1.45554	0.145519	0.761125	ADRB2	Down	Day1
ADRB3	11.6803	1.06237	0.937911	1.4036	0.160438	0.785452	ADRB3	Up	Day1
ADSS	1756.11	0.221252	0.353339	0.62614	0.531223	0.997473	ADSS	Up	Day1
AES	3076.64	0.327992	0.330844	0.991344	0.321517	0.945305	AES	Up	Day1
AF003625.3	25.285	-0.529659	0.591028	-0.891072	0.37289	0.970629	AF003625.3	Down	Day1
AF127936.9	16.3931	-1.26353	0.699528	-1.81249	0.0699107	0.586919	AF127936.9	Down	Day1
AF131215.2	40.6964	0.476438	0.43485	1.09363	0.274118	0.91544	AF131215.2	Up	Day1
AF131216.5	15.8892	-0.423833	0.503306	-0.84263	0.399436	0.973372	AF131216.5	Down	Day1
AFAP1	1688.56	0.551405	0.248797	2.21691	0.026629	0.360086	AFAP1	Up	Day1
AFAP1L1	288.059	0.341385	0.4106	0.831471	0.405708	0.978116	AFAP1L1	Up	Day1
AFAP1L2	1305.04	-1.43757	0.31262	-4.6092	4.04218e-06	0.000484858	AFAP1L2	Down	Day1
AFDN	4040.61	0.261664	0.2181	1.19978	0.230225	0.873896	AFDN	Up	Day1
AFF1	921.601	0.356113	0.360007	0.988988	0.322669	0.946153	AFF1	Up	Day1
AFF2	254.326	0.276292	0.469762	0.589249	0.555694	0.998244	AFF2	Up	Day1
AFF3	49.7896	1.32999	0.675559	1.95276	0.0508484	0.509799	AFF3	Up	Day1
AFG3L1P	339.544	0.201169	0.269267	0.747058	0.455029	0.989526	AFG3L1P	Up	Day1
AFG3L2	2674.51	-0.181377	0.180548	-1.00459	0.315096	0.944589	AFG3L2	Down	Day1
AFP	78.2922	0.629832	0.606299	1.05532	0.291278	0.927872	AFP	Up	Day1
AFTPH	237.218	0.283181	0.336036	0.842725	0.399382	0.973372	AFTPH	Up	Day1
AGA	186.442	0.153856	0.211923	0.726139	0.467754	0.990733	AGA	Up	Day1
AGAP10P	13.4733	-0.818788	0.679639	-1.20217	0.229298	0.872649	AGAP10P	Down	Day1
AGAP2-AS1	12.4958	-0.363151	0.669441	-0.555745	0.578385	0.999227	AGAP2-AS1	Down	Day1
AGAP3	2122.38	0.292171	0.205187	1.42393	0.154466	0.773793	AGAP3	Up	Day1
AGAP4	384.79	0.175198	0.181161	0.96707	0.333509	0.955271	AGAP4	Up	Day1
AGAP5	78.8006	0.420245	0.403841	1.03793	0.299303	0.932821	AGAP5	Up	Day1
AGAP9	140.625	0.215852	0.201252	1.07244	0.283521	0.922135	AGAP9	Up	Day1
AGER	127.817	-0.230593	0.379281	-0.612701	0.540074	0.997473	AGER	Down	Day1
AGL	1091.15	-0.247803	0.435114	-0.570819	0.568123	0.998511	AGL	Down	Day1
AGMAT	143.509	0.126913	0.223109	0.569394	0.569089	0.998511	AGMAT	Up	Day1
AGO1	1082.55	0.459238	0.338088	1.35739	0.174658	0.804307	AGO1	Up	Day1
AGO2	2223.76	-0.184248	0.229389	-0.803206	0.421856	0.983742	AGO2	Down	Day1
AGO4	495.855	0.261734	0.375054	0.697425	0.485537	0.99565	AGO4	Up	Day1
AGPAT2	1332.12	0.160046	0.239116	0.669311	0.503297	0.997473	AGPAT2	Up	Day1
AGPAT4	1056.92	-0.446742	0.281605	-1.58668	0.112585	0.695494	AGPAT4	Down	Day1
AHCTF1	92.7949	0.413881	0.657539	0.631467	0.527735	0.997473	AHCTF1	Up	Day1
AHCYL1	3564.91	0.120175	0.201508	0.596376	0.550924	0.997866	AHCYL1	Up	Day1
AHDC1	205.897	0.596629	0.45043	1.32329	0.185737	0.822221	AHDC1	Up	Day1
AHI1	89.0734	0.578334	0.461255	1.2535	0.210023	0.852387	AHI1	Up	Day1
AHNAK2	71.51	0.662474	0.556957	1.19577	0.231785	0.877311	AHNAK2	Up	Day1
AHR	119.393	-0.30524	0.539344	-0.566513	0.571045	0.998511	AHR	Down	Day1
AHSA1	3898.47	-0.276826	0.192855	-1.43539	0.151176	0.769997	AHSA1	Down	Day1
AICDA	17.904	1.75173	0.586525	2.98112	0.00287197	0.0901778	AICDA	Up	Day1
AIF1	21.8948	0.69099	0.451355	1.51955	0.128624	0.731859	AIF1	Up	Day1
AIFM1	1542.09	-0.0924205	0.125585	-0.735914	0.461783	0.990113	AIFM1	Down	Day1
AIFM2	300.147	-0.447909	0.279367	-1.60301	0.108932	0.691488	AIFM2	Down	Day1
AIFM3	16.7128	0.460575	0.722313	0.63751	0.523793	0.997473	AIFM3	Up	Day1
AIG1	242.463	0.720535	0.31385	2.29545	0.0217072	0.322898	AIG1	Up	Day1
AIM1	164.652	0.693656	0.618175	1.12755	0.259509	0.901343	AIM1	Up	Day1
AIMP2	1873.05	-0.142174	0.236623	-0.600789	0.547981	0.997473	AIMP2	Down	Day1
AJUBA	1380.1	-0.189609	0.284393	-0.667517	0.504442	0.997473	AJUBA	Down	Day1
AK1	241.935	0.790088	0.337673	2.3407	0.0192477	0.299362	AK1	Up	Day1
AK3	903.673	-0.404843	0.210962	-1.91915	0.0549647	0.528543	AK3	Down	Day1
AK4	2266.76	-0.644659	0.2723	-2.36735	0.0179162	0.286398	AK4	Down	Day1
AK5	20.5511	-0.454021	0.719021	-0.625201	0.531839	0.997473	AK5	Down	Day1
AK6	715.741	-0.540686	0.266233	-2.0306	0.0422952	0.460907	AK6	Down	Day1
AK7	40.3109	-0.981237	0.491993	-1.99816	0.0456996	0.48117	AK7	Down	Day1
AKAP10	584.043	-0.342478	0.237372	-1.44288	0.149055	0.768643	AKAP10	Down	Day1
AKAP13	1368.91	0.461369	0.26306	1.75395	0.0794387	0.618309	AKAP13	Up	Day1
AKAP17A	2363.66	-0.141011	0.199513	-0.706769	0.47971	0.994768	AKAP17A	Down	Day1
AKAP2	1644.73	0.644359	0.330387	1.95162	0.0509831	0.509994	AKAP2	Up	Day1
AKAP3	17.3749	0.509268	0.653206	0.777761	0.43671	0.98756	AKAP3	Up	Day1
AKAP7	95.7421	0.841456	0.463033	1.81917	0.0688851	0.582415	AKAP7	Up	Day1
AKAP8	1526.69	-0.38692	0.241412	-1.60263	0.109016	0.691488	AKAP8	Down	Day1
AKAP8L	1140.05	0.389057	0.266484	1.45998	0.144296	0.76	AKAP8L	Up	Day1
AKIRIN1	4013.21	0.109538	0.18448	0.593765	0.552669	0.99803	AKIRIN1	Up	Day1
AKIRIN2	2250.59	0.111702	0.174842	0.638877	0.522903	0.997473	AKIRIN2	Up	Day1
AKR1C3	15.6298	0.446203	0.491202	0.908003	0.363877	0.967415	AKR1C3	Up	Day1
AKR1E2	15.7005	0.63928	0.652874	0.981575	0.326309	0.948541	AKR1E2	Up	Day1
AKT1	2512.73	-0.315935	0.396103	-0.797846	0.42496	0.983941	AKT1	Down	Day1
AL034550.1	240.645	0.5379	0.419153	1.28594	0.198464	0.838028	AL034550.1	Up	Day1
AL109923.1	199.199	0.522083	0.757628	0.700556	0.48358	0.99565	AL109923.1	Up	Day1
AL121578.2	9.05413	0.88771	0.724823	1.21766	0.223353	0.866991	AL121578.2	Up	Day1
AL133493.2	21.5512	-0.889688	0.504243	-1.76003	0.0784031	0.611705	AL133493.2	Down	Day1
AL161668.5	16.1685	-1.07418	0.745814	-1.47962	0.138975	0.751829	AL161668.5	Down	Day1
AL162151.3	1014.64	0.309787	0.521548	0.593035	0.553158	0.998138	AL162151.3	Up	Day1
AL450992.2	16.104	-0.415933	0.514622	-0.796558	0.425708	0.984331	AL450992.2	Down	Day1
AL513122.1	28.5188	0.904055	0.945668	1.10341	0.269849	0.912036	AL513122.1	Up	Day1
AL513122.2	159.804	0.336583	0.508601	0.663916	0.506744	0.997473	AL513122.2	Up	Day1
ALAD	811.615	-0.206311	0.25234	-0.818206	0.413239	0.979766	ALAD	Down	Day1
ALAS1	1214.39	-0.226963	0.225968	-1.00437	0.315201	0.944589	ALAS1	Down	Day1
ALCAM	1855.4	-0.38675	0.306604	-1.2628	0.206661	0.850241	ALCAM	Down	Day1
ALDH16A1	2396.19	0.165733	0.256828	0.645305	0.518729	0.997473	ALDH16A1	Up	Day1
ALDH18A1	3899.43	-0.173948	0.112605	-1.54477	0.122402	0.721028	ALDH18A1	Down	Day1
ALDH1A1	13.0177	0.960529	0.744287	1.28612	0.198401	0.838028	ALDH1A1	Up	Day1
ALDH1A2	835.754	-1.83967	0.632314	-3.02134	0.00251661	0.0816331	ALDH1A2	Down	Day1
ALDH1A3	117.007	-0.493807	0.599544	-0.821649	0.411277	0.979766	ALDH1A3	Down	Day1
ALDH1B1	1360.66	0.263209	0.184643	1.42548	0.15402	0.773793	ALDH1B1	Up	Day1
ALDH1L2	129.539	-0.467234	0.718929	-0.638355	0.523243	0.997473	ALDH1L2	Down	Day1
ALDH6A1	546.059	-0.364087	0.334958	-1.08727	0.276916	0.918339	ALDH6A1	Down	Day1
ALDH9A1	1753.19	0.116337	0.17586	0.661532	0.508271	0.997473	ALDH9A1	Up	Day1
ALG11	575.007	-0.311334	0.544496	-0.572097	0.567256	0.998511	ALG11	Down	Day1
ALG13	1029.01	-0.244935	0.215731	-1.1353	0.25625	0.898668	ALG13	Down	Day1
ALG14	197.041	0.52442	0.568275	0.925679	0.354613	0.964292	ALG14	Up	Day1
ALG1L7P	22.482	-0.494326	0.617212	-0.7925	0.428069	0.985373	ALG1L7P	Down	Day1
ALG2	1056.08	-0.100129	0.156179	-0.641061	0.521483	0.997473	ALG2	Down	Day1
ALG9	521.793	-0.290344	0.198016	-1.46659	0.142488	0.756929	ALG9	Down	Day1
ALK	72.5074	-1.34771	0.463364	-2.90306	0.00369531	0.107151	ALK	Down	Day1
ALKBH2	514.869	-0.0994015	0.161034	-0.617295	0.53704	0.997473	ALKBH2	Down	Day1
ALKBH6	494.128	0.391352	0.187297	2.08951	0.0366622	0.432196	ALKBH6	Up	Day1
ALKBH8	344.784	-0.443211	0.350456	-1.26393	0.206254	0.850241	ALKBH8	Down	Day1
ALOX12P2	85.8356	0.197154	0.328156	0.601494	0.547511	0.997473	ALOX12P2	Up	Day1
ALOX15	13.6864	0.653045	0.637183	1.02825	0.303835	0.935691	ALOX15	Up	Day1
ALOX5	319.441	2.00294	0.508733	3.94377	8.02101e-05	0.00583992	ALOX5	Up	Day1
ALPL	7620.25	-0.455252	0.290416	-1.56743	0.117014	0.707901	ALPL	Down	Day1
ALS2	225.187	1.0132	0.565083	1.79598	0.0724982	0.595046	ALS2	Up	Day1
ALS2CL	78.2833	1.18396	0.471961	2.50233	0.012338	0.2351	ALS2CL	Up	Day1
ALX1	86.3956	0.276674	0.326208	0.848172	0.396342	0.973371	ALX1	Up	Day1
AMER1	689.396	-0.284005	0.206874	-1.37248	0.169913	0.802133	AMER1	Down	Day1
AMER2	151.498	1.64592	0.604243	2.71985	0.00653124	0.15718	AMER2	Up	Day1
AMER3	31.8299	0.991501	0.573587	1.70078	0.0889852	0.642536	AMER3	Up	Day1
AMH	315.619	-0.211652	0.33906	-0.623937	0.532669	0.997473	AMH	Down	Day1
AMHR2	42.2715	-0.492927	0.674946	-0.73328	0.463388	0.990113	AMHR2	Down	Day1
AMIGO1	68.9848	0.409847	0.343086	1.19425	0.232378	0.878326	AMIGO1	Up	Day1
AMIGO3	114.166	0.514062	0.699583	0.724898	0.468515	0.991691	AMIGO3	Up	Day1
AMN	50.4343	0.633033	0.718056	0.887968	0.374558	0.970629	AMN	Up	Day1
AMN1	118.471	-0.575271	0.314539	-1.8286	0.0674588	0.575215	AMN1	Down	Day1
AMOT	2909.92	-0.299355	0.340633	-0.889337	0.373822	0.970629	AMOT	Down	Day1
AMOTL2	4975.47	-0.88011	0.340661	-2.58351	0.00978018	0.20589	AMOTL2	Down	Day1
AMPD2	1056.56	0.227238	0.286381	0.793525	0.427472	0.985003	AMPD2	Up	Day1
AMPH	90.6036	0.254176	0.323523	0.785717	0.432034	0.987131	AMPH	Up	Day1
AMT	973.099	0.34603	0.204756	1.68985	0.0910559	0.646815	AMT	Up	Day1
AMZ2P1	92.8632	-0.298842	0.316611	-0.943893	0.345224	0.961635	AMZ2P1	Down	Day1
ANAPC10	261.983	-0.288306	0.287915	-1.00139	0.316637	0.944589	ANAPC10	Down	Day1
ANAPC13	1131.25	-0.376289	0.23853	-1.5777	0.114634	0.699854	ANAPC13	Down	Day1
ANAPC2	1874.17	-0.129451	0.22155	-0.584324	0.559003	0.998345	ANAPC2	Down	Day1
ANAPC4	594.981	-0.259115	0.346199	-0.748258	0.454305	0.988796	ANAPC4	Down	Day1
ANAPC5	2667.81	-0.129233	0.103302	-1.25103	0.210924	0.853782	ANAPC5	Down	Day1
ANAPC7	1345.45	0.223697	0.163124	1.37133	0.170273	0.802133	ANAPC7	Up	Day1
ANG	90.4851	-0.799266	0.301547	-2.6461	0.00814257	0.184208	ANG	Down	Day1
ANGEL1	687.399	0.185345	0.250693	0.739351	0.459694	0.989793	ANGEL1	Up	Day1
ANGEL2	666.101	-0.168699	0.195146	-0.864466	0.387332	0.970958	ANGEL2	Down	Day1
ANGPT1	127.61	1.42093	0.679286	2.1915	0.0284156	0.375895	ANGPT1	Up	Day1
ANGPT2	734.347	1.31013	0.78599	1.94264	0.0520595	0.515608	ANGPT2	Up	Day1
ANGPT4	42.5003	-0.806924	0.773982	-1.08799	0.2766	0.918339	ANGPT4	Down	Day1
ANK1	57.7659	-0.439334	0.562643	-0.771802	0.440232	0.988151	ANK1	Down	Day1
ANK2	147.274	0.753642	0.576524	1.30082	0.193322	0.831659	ANK2	Up	Day1
ANKAR	17.0995	0.436595	0.675693	0.644968	0.518948	0.997473	ANKAR	Up	Day1
ANKDD1A	48.2099	-0.493906	0.45115	-1.09533	0.273373	0.915435	ANKDD1A	Down	Day1
ANKDD1B	10.1907	0.78549	0.924565	1.14047	0.254089	0.89395	ANKDD1B	Up	Day1
ANKEF1	221.371	0.322792	0.29325	1.1006	0.271069	0.913249	ANKEF1	Up	Day1
ANKFY1	1647.23	0.211163	0.149419	1.41323	0.157589	0.778869	ANKFY1	Up	Day1
ANKH	360.932	-0.70994	0.382368	-1.8553	0.0635535	0.55917	ANKH	Down	Day1
ANKHD1	1886.74	0.194752	0.121848	1.59831	0.109974	0.691592	ANKHD1	Up	Day1
ANKHD1-EIF4EBP3	269.943	0.235877	0.340649	0.692736	0.488475	0.997002	ANKHD1-EIF4EBP3	Up	Day1
ANKK1	10.9695	-1.61741	0.832996	-1.95506	0.0505764	0.507981	ANKK1	Down	Day1
ANKLE1	155.462	0.314494	0.331752	0.948172	0.343042	0.961164	ANKLE1	Up	Day1
ANKMY1	201.354	-0.269526	0.311791	-0.865057	0.387007	0.970958	ANKMY1	Down	Day1
ANKMY2	500.859	-0.276489	0.311693	-0.887634	0.374738	0.970629	ANKMY2	Down	Day1
ANKRD1	574.149	-1.53408	0.649448	-2.3756	0.0175206	0.28388	ANKRD1	Down	Day1
ANKRD10	1408.29	-0.0843625	0.131361	-0.642118	0.520796	0.997473	ANKRD10	Down	Day1
ANKRD11	4187.46	0.14532	0.210527	0.690256	0.490033	0.997334	ANKRD11	Up	Day1
ANKRD12	362.625	-0.655116	0.364423	-1.79723	0.0722987	0.594397	ANKRD12	Down	Day1
ANKRD13B	328.669	0.524659	0.297244	1.76508	0.0775505	0.608184	ANKRD13B	Up	Day1
ANKRD13C	739.761	0.21518	0.169601	1.26873	0.204538	0.84729	ANKRD13C	Up	Day1
ANKRD13D	547.352	0.201273	0.213539	0.942572	0.3459	0.961635	ANKRD13D	Up	Day1
ANKRD18B	108.284	-0.877561	0.552838	-1.58977	0.111887	0.694583	ANKRD18B	Down	Day1
ANKRD18CP	29.342	1.05987	0.589991	1.77811	0.0753857	0.602574	ANKRD18CP	Up	Day1
ANKRD18EP	34.2953	0.592066	0.56219	1.05837	0.289886	0.925508	ANKRD18EP	Up	Day1
ANKRD19P	23.6928	-0.696741	0.701184	-0.993217	0.320604	0.945258	ANKRD19P	Down	Day1
ANKRD24	102.386	0.964226	0.40355	2.38366	0.0171413	0.279372	ANKRD24	Up	Day1
ANKRD26	166.916	-0.263723	0.445653	-0.592052	0.553815	0.998244	ANKRD26	Down	Day1
ANKRD28	888.803	-0.208133	0.220604	-0.943475	0.345438	0.961635	ANKRD28	Down	Day1
ANKRD33B	403.868	-0.911701	0.321729	-2.83261	0.00461702	0.123753	ANKRD33B	Down	Day1
ANKRD34B	24.7385	0.644737	0.683692	0.917519	0.358871	0.966551	ANKRD34B	Up	Day1
ANKRD35	92.2632	0.451553	0.464407	0.972735	0.330685	0.95274	ANKRD35	Up	Day1
ANKRD42	207.587	-0.191759	0.235674	-0.813646	0.415848	0.980371	ANKRD42	Down	Day1
ANKRD49	172.529	-0.345593	0.370665	-0.932181	0.351243	0.963673	ANKRD49	Down	Day1
ANKRD52	2153.82	0.212917	0.198752	1.07128	0.284046	0.922323	ANKRD52	Up	Day1
ANKRD55	79.8875	0.755134	0.502561	1.54595	0.122116	0.719902	ANKRD55	Up	Day1
ANKRD6	334.135	0.671071	0.342897	1.95712	0.0503334	0.507739	ANKRD6	Up	Day1
ANKRD63	66.3799	1.54743	0.497387	3.08381	0.00204365	0.070086	ANKRD63	Up	Day1
ANKRD65	17.9458	1.24114	0.623871	1.996	0.0459341	0.48228	ANKRD65	Up	Day1
ANKS3	397.133	-0.206849	0.228171	-0.906594	0.364622	0.967525	ANKS3	Down	Day1
ANO10	886.779	0.168751	0.25365	0.665289	0.505866	0.997473	ANO10	Up	Day1
ANO4	77.8835	-0.555883	0.668014	-0.843638	0.398872	0.973371	ANO4	Down	Day1
ANO6	1901.98	-0.268529	0.233626	-1.14962	0.250299	0.892448	ANO6	Down	Day1
ANO7	41.4987	1.09514	0.441013	2.48312	0.0130239	0.241275	ANO7	Up	Day1
ANO8	560.392	0.205867	0.241637	0.851976	0.394227	0.973371	ANO8	Up	Day1
ANO9	208.988	0.326917	0.437615	0.749873	0.453331	0.988675	ANO9	Up	Day1
ANOS1	1626.62	0.5143	0.449619	1.14465	0.252355	0.89313	ANOS1	Up	Day1
ANP32A	9300.48	-0.107994	0.192073	-0.562248	0.573947	0.998511	ANP32A	Down	Day1
ANP32B	5837.16	-0.509791	0.208114	-2.44958	0.0143022	0.254222	ANP32B	Down	Day1
ANTXR2	49.9375	-1.10226	0.709786	-1.52671	0.126833	0.728002	ANTXR2	Down	Day1
ANXA1	1436.54	-0.878527	0.620371	-1.43828	0.150354	0.768643	ANXA1	Down	Day1
ANXA11	2588.38	0.615075	0.302945	2.03014	0.042342	0.461116	ANXA11	Up	Day1
ANXA2	14476.5	-0.20619	0.286141	-0.720842	0.471007	0.992262	ANXA2	Down	Day1
ANXA2R	26.5204	-2.02892	0.654749	-3.01175	0.00259751	0.0839307	ANXA2R	Down	Day1
ANXA3	3023.85	-0.243236	0.394643	-0.616568	0.537519	0.997473	ANXA3	Down	Day1
ANXA6	7373.53	0.275428	0.229605	1.1997	0.230254	0.873896	ANXA6	Up	Day1
ANXA8	12.7439	3.39794	0.811513	3.95075	7.79067e-05	0.0057222	ANXA8	Up	Day1
ANXA8L1	20.1765	2.10986	0.643745	3.22894	0.0012425	0.048369	ANXA8L1	Up	Day1
ANXA9	62.6728	2.35291	0.511713	4.57333	4.80036e-06	0.000551966	ANXA9	Up	Day1
AOC2	63.0712	-0.411724	0.285762	-1.44101	0.149581	0.768643	AOC2	Down	Day1
AOX1	81.7721	-0.603717	0.354001	-1.70293	0.0885807	0.641023	AOX1	Down	Day1
AP000251.3	67.5977	0.600909	0.333655	1.79991	0.0718752	0.593544	AP000251.3	Up	Day1
AP000253.1	22.3962	-0.388353	0.414362	-0.934489	0.350052	0.96361	AP000253.1	Down	Day1
AP000304.12	18.93	-0.415655	0.605062	-0.680857	0.495962	0.997408	AP000304.12	Down	Day1
AP000347.2	156.498	-0.275519	0.458158	-0.601376	0.547589	0.997473	AP000347.2	Down	Day1
AP000350.5	20.2123	0.434636	0.498685	0.871487	0.383488	0.970629	AP000350.5	Up	Day1
AP000432.1	36.2135	-1.18963	0.516221	-2.30415	0.021214	0.318937	AP000432.1	Down	Day1
AP000438.2	15.2649	0.310624	0.444461	0.698017	0.485167	0.99565	AP000438.2	Up	Day1
AP000688.29	69.8088	-0.429396	0.426999	-1.00084	0.316905	0.944589	AP000688.29	Down	Day1
AP000704.5	15.4493	0.977386	0.629762	1.54643	0.122	0.719902	AP000704.5	Up	Day1
AP001065.15	195.28	-0.453099	0.290374	-1.55882	0.119039	0.713165	AP001065.15	Down	Day1
AP001189.4	14.0704	0.399981	0.871363	0.629487	0.52903	0.997473	AP001189.4	Up	Day1
AP001258.4	13.3115	0.54703	0.664085	0.817194	0.413818	0.979766	AP001258.4	Up	Day1
AP001347.6	19.1046	0.612663	0.650421	0.944905	0.344707	0.961635	AP001347.6	Up	Day1
AP001626.2	21.7947	1.16326	0.449839	2.57569	0.0100039	0.209278	AP001626.2	Up	Day1
AP001628.7	13.4366	1.21904	0.638536	1.90975	0.0561659	0.532985	AP001628.7	Up	Day1
AP002856.5	42.649	0.966548	0.537201	1.76705	0.0772206	0.608184	AP002856.5	Up	Day1
AP003068.23	44.1547	0.528704	0.363642	1.45501	0.145667	0.761351	AP003068.23	Up	Day1
AP003068.9	18.5323	1.07444	0.850563	1.32266	0.185948	0.822221	AP003068.9	Up	Day1
AP006621.5	21.8011	-0.986767	0.499294	-1.97822	0.0479039	0.493191	AP006621.5	Down	Day1
AP1AR	553.588	-0.205016	0.246094	-0.832799	0.404958	0.9774	AP1AR	Down	Day1
AP1M2	1966.23	0.212532	0.36454	0.582758	0.560056	0.998345	AP1M2	Up	Day1
AP1S1	1582.43	0.238459	0.290453	0.821095	0.411592	0.979766	AP1S1	Up	Day1
AP1S2	2808.15	0.286789	0.491849	0.582798	0.56003	0.998345	AP1S2	Up	Day1
AP2M1	20835.9	0.155007	0.268696	0.576853	0.564039	0.998511	AP2M1	Up	Day1
AP3B1	1853.46	-0.24914	0.336412	-0.740791	0.45882	0.989793	AP3B1	Down	Day1
AP3B2	165.495	-0.243373	0.382862	-0.633906	0.526142	0.997473	AP3B2	Down	Day1
AP3D1	239.229	0.29386	0.42614	0.689965	0.490216	0.997334	AP3D1	Up	Day1
AP3M1	1321.23	-0.174057	0.262927	-0.661904	0.508032	0.997473	AP3M1	Down	Day1
AP3S2	556.26	-0.35392	0.261311	-1.35433	0.175631	0.804307	AP3S2	Down	Day1
AP4E1	372.485	-0.215021	0.33144	-0.649156	0.516238	0.997473	AP4E1	Down	Day1
AP4S1	218.403	-0.220924	0.360637	-0.612577	0.540156	0.997473	AP4S1	Down	Day1
AP5B1	733.673	-0.427403	0.281281	-1.51967	0.128595	0.731859	AP5B1	Down	Day1
AP5M1	976.249	-0.386432	0.26204	-1.47453	0.14034	0.754371	AP5M1	Down	Day1
AP5S1	260.296	0.275945	0.312772	0.88225	0.377642	0.970629	AP5S1	Up	Day1
APAF1	514.94	0.427767	0.284397	1.50417	0.132539	0.73673	APAF1	Up	Day1
APBA1	58.8296	0.718291	0.619458	1.18983	0.234113	0.879138	APBA1	Up	Day1
APBA2	477.746	-0.340004	0.32831	-1.03534	0.300512	0.932964	APBA2	Down	Day1
APBB1	1265.97	0.14029	0.249822	0.561473	0.574475	0.998511	APBB1	Up	Day1
APBB1IP	63.2918	0.603493	0.806656	1.17185	0.241259	0.886993	APBB1IP	Up	Day1
APBB2	1283.16	-0.222708	0.292223	-0.762205	0.445938	0.988344	APBB2	Down	Day1
APBB3	288.549	0.16482	0.260648	0.632339	0.527166	0.997473	APBB3	Up	Day1
APC	542.453	-0.231816	0.34892	-0.664395	0.506438	0.997473	APC	Down	Day1
APC2	49.9925	0.828545	0.601051	1.36539	0.17213	0.803295	APC2	Up	Day1
APCDD1	2087.75	-1.7037	0.438126	-3.89109	9.97934e-05	0.00711049	APCDD1	Down	Day1
APCDD1L	17.364	0.578634	0.742068	0.782508	0.433916	0.987131	APCDD1L	Up	Day1
APEH	4233.4	0.100739	0.16359	0.615808	0.538022	0.997473	APEH	Up	Day1
APELA	292.51	0.783786	0.561011	1.39611	0.162682	0.789918	APELA	Up	Day1
APH1B	266.855	-0.340399	0.375838	-0.905783	0.36505	0.968107	APH1B	Down	Day1
API5	4403.96	-0.151924	0.140661	-1.08004	0.280125	0.919094	API5	Down	Day1
APIP	557.992	-0.288542	0.267513	-1.07837	0.280871	0.920323	APIP	Down	Day1
APITD1	339.544	-0.159263	0.285455	-0.558099	0.576777	0.998511	APITD1	Down	Day1
APLN	50.7598	1.01588	0.604689	1.72445	0.0846274	0.631384	APLN	Up	Day1
APLNR	7699.49	-0.802689	0.560134	-1.44013	0.14983	0.768643	APLNR	Down	Day1
APMAP	2917.46	-0.137226	0.123917	-1.10744	0.268102	0.909105	APMAP	Down	Day1
APOA1	127.659	0.560462	0.673913	0.877107	0.380429	0.970629	APOA1	Up	Day1
APOB	27.0649	0.543009	0.643044	0.856871	0.391516	0.972504	APOB	Up	Day1
APOBEC3C	760.94	0.517097	0.309177	1.67219	0.0944862	0.65368	APOBEC3C	Up	Day1
APOBEC3D	127.055	0.575489	0.378747	1.51698	0.129272	0.731859	APOBEC3D	Up	Day1
APOBEC3F	156.772	0.754074	0.454756	1.65584	0.0977552	0.662503	APOBEC3F	Up	Day1
APOBEC3G	111.692	0.936252	0.499613	1.87261	0.0611221	0.551168	APOBEC3G	Up	Day1
APOC1	619.235	0.232012	0.299185	0.775489	0.438051	0.98756	APOC1	Up	Day1
APOE	18799.7	0.203806	0.335296	0.607778	0.543335	0.997473	APOE	Up	Day1
APOL2	204.436	0.302624	0.356422	0.84834	0.396249	0.973371	APOL2	Up	Day1
APOL3	7.69902	-1.65189	0.871291	-1.74335	0.0812733	0.623641	APOL3	Down	Day1
APOLD1	35.8738	-0.705224	0.872641	-0.874554	0.381817	0.970629	APOLD1	Down	Day1
APOPT1	840.073	-0.599315	0.205378	-2.91797	0.00352316	0.103601	APOPT1	Down	Day1
APP	27521.1	0.4521	0.289774	1.56025	0.1187	0.712246	APP	Up	Day1
APPBP2	416.525	0.295419	0.296013	0.997858	0.318348	0.944671	APPBP2	Up	Day1
APPL1	799.809	0.428401	0.390914	1.09578	0.273176	0.914962	APPL1	Up	Day1
APRT	2298.59	0.132289	0.223508	0.591868	0.553939	0.998244	APRT	Up	Day1
APTR	83.9318	-0.263715	0.257269	-1.02424	0.30572	0.936381	APTR	Down	Day1
APTX	1008.41	-0.331445	0.199194	-1.6638	0.0961529	0.659113	APTX	Down	Day1
AQP1	306.798	1.03341	0.742117	1.4729	0.140779	0.754371	AQP1	Up	Day1
AQP3	530.815	0.495028	0.351474	1.41315	0.157611	0.778869	AQP3	Up	Day1
AQP5	10.8845	-0.663555	0.758054	-0.970974	0.331561	0.954164	AQP5	Down	Day1
AQR	1897.25	0.213285	0.278888	0.764792	0.444396	0.988344	AQR	Up	Day1
AR	252.764	0.615368	0.33872	1.81586	0.0693917	0.584918	AR	Up	Day1
ARAF	1442.49	-0.111823	0.199719	-0.559884	0.575559	0.998511	ARAF	Down	Day1
ARAP1	1907.11	0.206817	0.205708	1.00539	0.31471	0.944589	ARAP1	Up	Day1
ARAP3	954.934	1.37071	0.330984	4.14541	3.39211e-05	0.00291529	ARAP3	Up	Day1
ARC	76.2184	0.797003	0.551414	1.42551	0.154009	0.773793	ARC	Up	Day1
ARCN1	4613.76	-0.153292	0.170235	-0.900505	0.367852	0.968873	ARCN1	Down	Day1
ARF1	12364.7	-0.24669	0.237473	-1.03879	0.298903	0.932595	ARF1	Down	Day1
ARFGAP2	2595.42	0.13338	0.175292	0.760907	0.446713	0.988344	ARFGAP2	Up	Day1
ARFGEF1	2062.8	0.339878	0.231771	1.46644	0.142527	0.756929	ARFGEF1	Up	Day1
ARFGEF2	949.062	-0.443823	0.326437	-1.35972	0.173919	0.804307	ARFGEF2	Down	Day1
ARFGEF3	194.976	0.926443	0.278869	3.31833	0.000905569	0.0380611	ARFGEF3	Up	Day1
ARG2	701.084	-0.686393	0.321064	-2.13839	0.0324851	0.40167	ARG2	Down	Day1
ARHGAP1	2267.37	0.202416	0.182746	1.10764	0.268019	0.909105	ARHGAP1	Up	Day1
ARHGAP18	153.938	0.577026	0.525632	1.1017	0.27059	0.912587	ARHGAP18	Up	Day1
ARHGAP19	1329.28	-0.233578	0.23128	-1.0099	0.312544	0.942834	ARHGAP19	Down	Day1
ARHGAP21	1331.63	-0.271361	0.250129	-1.08509	0.277884	0.918339	ARHGAP21	Down	Day1
ARHGAP23	1153.24	0.382758	0.419494	0.911868	0.361838	0.96695	ARHGAP23	Up	Day1
ARHGAP24	326.183	-0.878539	0.482056	-1.8275	0.0676244	0.575549	ARHGAP24	Down	Day1
ARHGAP25	15.2035	-0.524449	0.559803	-0.930357	0.352186	0.963673	ARHGAP25	Down	Day1
ARHGAP27	249.586	0.281508	0.344332	0.817519	0.413632	0.979766	ARHGAP27	Up	Day1
ARHGAP28	1015.95	0.567861	0.298471	1.90358	0.0569645	0.535987	ARHGAP28	Up	Day1
ARHGAP29	1756.7	-0.359102	0.403221	-0.891606	0.372604	0.970629	ARHGAP29	Down	Day1
ARHGAP30	22.8584	0.400895	0.459124	0.871793	0.383321	0.970629	ARHGAP30	Up	Day1
ARHGAP32	593.462	-0.473368	0.327653	-1.44533	0.148366	0.767519	ARHGAP32	Down	Day1
ARHGAP4	832.667	0.489295	0.320809	1.52527	0.127192	0.728756	ARHGAP4	Up	Day1
ARHGAP40	52.6951	1.63552	0.66109	2.43759	0.0147857	0.259224	ARHGAP40	Up	Day1
ARHGAP42	674.014	-0.301529	0.445843	-0.677149	0.498311	0.997473	ARHGAP42	Down	Day1
ARHGAP44	355.878	0.539003	0.227297	2.37139	0.0177214	0.285401	ARHGAP44	Up	Day1
ARHGAP5-AS1	67.9379	-0.206412	0.356952	-0.581556	0.560866	0.998511	ARHGAP5-AS1	Down	Day1
ARHGAP9	14.5188	0.802672	0.543136	1.47326	0.140682	0.754371	ARHGAP9	Up	Day1
ARHGDIB	153.92	-0.317796	0.486141	-0.67352	0.500616	0.997473	ARHGDIB	Down	Day1
ARHGDIG	54.5439	0.719327	0.496507	1.45	0.147058	0.764972	ARHGDIG	Up	Day1
ARHGEF1	1515.49	0.256143	0.219166	1.16872	0.242515	0.88745	ARHGEF1	Up	Day1
ARHGEF10	1783.3	0.27965	0.25863	1.08132	0.279554	0.918901	ARHGEF10	Up	Day1
ARHGEF10L	621.601	1.03954	0.264588	3.92862	8.54344e-05	0.00616644	ARHGEF10L	Up	Day1
ARHGEF11	1133.72	0.328896	0.261523	1.25763	0.208527	0.850241	ARHGEF11	Up	Day1
ARHGEF15	43.9207	1.55433	0.83634	1.88435	0.0595172	0.54671	ARHGEF15	Up	Day1
ARHGEF17	980.433	0.970855	0.329926	2.94408	0.00323921	0.0973105	ARHGEF17	Up	Day1
ARHGEF19	890.473	0.406924	0.19692	2.0663	0.0388006	0.442189	ARHGEF19	Up	Day1
ARHGEF2	1685.07	0.177345	0.266751	0.664829	0.50616	0.997473	ARHGEF2	Up	Day1
ARHGEF26	267.277	0.189085	0.199153	0.949707	0.342261	0.961164	ARHGEF26	Up	Day1
ARHGEF26-AS1	7.88382	0.71603	0.944687	0.600985	0.54785	0.997473	ARHGEF26-AS1	Up	Day1
ARHGEF3	418.17	-0.316882	0.323011	-0.981551	0.326321	0.948541	ARHGEF3	Down	Day1
ARHGEF34P	39.0677	0.491072	0.840604	0.58481	0.558676	0.998345	ARHGEF34P	Up	Day1
ARHGEF39	501.208	0.219834	0.180896	1.21525	0.224272	0.867897	ARHGEF39	Up	Day1
ARHGEF4	262.365	0.560843	0.379943	1.47615	0.139903	0.753426	ARHGEF4	Up	Day1
ARHGEF40	2149.94	0.419977	0.261455	1.60609	0.108254	0.689508	ARHGEF40	Up	Day1
ARHGEF6	32.0125	0.652139	0.498232	1.30666	0.191327	0.829002	ARHGEF6	Up	Day1
ARID1B	2411.12	0.312042	0.186998	1.66871	0.0951755	0.655798	ARID1B	Up	Day1
ARID2	925.177	0.279403	0.263682	1.05964	0.28931	0.925105	ARID2	Up	Day1
ARID3A	6062.45	0.175295	0.239135	0.733105	0.463494	0.990113	ARID3A	Up	Day1
ARID3B	4269.1	0.135734	0.156213	0.868919	0.384891	0.970629	ARID3B	Up	Day1
ARID4A	238.121	-0.584459	0.331049	-1.76542	0.0774926	0.608184	ARID4A	Down	Day1
ARID4B	594.431	-0.237541	0.231675	-1.02537	0.305191	0.936381	ARID4B	Down	Day1
ARID5A	112.556	0.754548	0.303809	2.48169	0.013076	0.241436	ARID5A	Up	Day1
ARID5B	657.537	-1.91734	0.404322	-4.75374	1.99692e-06	0.000268505	ARID5B	Down	Day1
ARIH1	1747.85	-0.234825	0.200133	-1.1735	0.240595	0.885781	ARIH1	Down	Day1
ARL 10.00	368.189	0.465031	0.525693	0.885546	0.375862	0.970629	ARL 10.00	Up	Day1
ARL 11.00	12.4755	1.58839	0.722442	2.16243	0.030585	0.390462	ARL 11.00	Up	Day1
ARL14EP	560.139	-0.340405	0.263487	-1.29158	0.196503	0.835475	ARL14EP	Down	Day1
ARL 15.00	273.697	-0.549339	0.364789	-1.50609	0.132044	0.736062	ARL 15.00	Down	Day1
ARL17A	138.078	0.469631	0.41525	1.13073	0.25817	0.900528	ARL17A	Up	Day1
ARL2BP	572.496	-0.244663	0.260969	-0.937906	0.348293	0.962873	ARL2BP	Down	Day1
ARL4C	1401.61	-0.9697	0.307113	-3.15921	0.00158198	0.0584843	ARL4C	Down	Day1
ARL4D	1362.78	-1.41319	0.350878	-4.02951	5.58924e-05	0.00433439	ARL4D	Down	Day1
ARL6IP1	7978.25	-0.278929	0.222254	-1.25501	0.209476	0.851524	ARL6IP1	Down	Day1
ARL6IP6	1350.29	-0.259817	0.221961	-1.17052	0.241791	0.88745	ARL6IP6	Down	Day1
ARL8B	1431.49	-0.161131	0.225419	-0.714921	0.474658	0.993274	ARL8B	Down	Day1
ARMC1	827.078	-0.245994	0.176287	-1.39531	0.162922	0.790801	ARMC1	Down	Day1
ARMC2	40.7954	0.318598	0.468164	0.683076	0.494559	0.997408	ARMC2	Up	Day1
ARMC5	473.807	-0.191564	0.272867	-0.7018	0.482804	0.99565	ARMC5	Down	Day1
ARMC8	788.658	-0.131983	0.233976	-0.564062	0.572712	0.998511	ARMC8	Down	Day1
ARMCX1	753.021	0.188368	0.167437	1.12488	0.260641	0.902339	ARMCX1	Up	Day1
ARMCX2	2872.32	0.248631	0.204195	1.21761	0.223373	0.866991	ARMCX2	Up	Day1
ARMCX3	1259.26	-0.0996967	0.148391	-0.672119	0.501508	0.997473	ARMCX3	Down	Day1
ARMCX4	326.485	-0.411061	0.362253	-1.13507	0.256347	0.898669	ARMCX4	Down	Day1
ARMCX5-GPRASP2	84.2458	-0.331248	0.313559	-1.05622	0.290869	0.927037	ARMCX5-GPRASP2	Down	Day1
ARMT1	2647.81	-0.369223	0.373208	-0.989928	0.322209	0.946153	ARMT1	Down	Day1
ARNT	860.169	0.193853	0.233151	0.831452	0.405718	0.978116	ARNT	Up	Day1
ARNTL	101.766	-0.739831	0.402101	-1.83962	0.0658244	0.568943	ARNTL	Down	Day1
ARPC2	7311.7	-0.157793	0.167535	-0.941881	0.346254	0.961635	ARPC2	Down	Day1
ARPC4	4839.26	-0.193171	0.167825	-1.15103	0.249719	0.892448	ARPC4	Down	Day1
ARPC4-TTLL3	49.3999	-0.280445	0.402616	-0.696953	0.485832	0.99565	ARPC4-TTLL3	Down	Day1
ARPC5	4308.89	0.251402	0.185074	1.35839	0.174339	0.804307	ARPC5	Up	Day1
ARPC5L	1748.69	0.131726	0.169937	0.77515	0.438251	0.98756	ARPC5L	Up	Day1
ARPIN	283.224	-0.249747	0.279753	-0.893867	0.371393	0.969828	ARPIN	Down	Day1
ARPP19	2682.53	-0.124072	0.173296	-0.715973	0.474008	0.993274	ARPP19	Down	Day1
ARRB1	1567.23	0.669623	0.306414	2.18524	0.0288714	0.379873	ARRB1	Up	Day1
ARRDC1-AS1	484.362	0.146594	0.189744	0.772687	0.439708	0.987836	ARRDC1-AS1	Up	Day1
ARRDC2	135.738	0.610516	0.339308	1.79956	0.07193	0.593544	ARRDC2	Up	Day1
ARRDC4	109.465	-0.881483	0.36804	-2.39227	0.0167446	0.275871	ARRDC4	Down	Day1
ARSA	339.057	0.17901	0.261711	0.684041	0.493949	0.997408	ARSA	Up	Day1
ARSE	109.093	-0.527499	0.686662	-0.755431	0.449991	0.988344	ARSE	Down	Day1
ARSJ	188.345	0.481981	0.475059	1.01389	0.310637	0.940692	ARSJ	Up	Day1
ARSK	228.979	0.270343	0.254408	1.06266	0.287938	0.924844	ARSK	Up	Day1
ART5	357.955	-0.341478	0.334601	-1.02061	0.307437	0.93719	ART5	Down	Day1
ARTN	68.5211	0.936841	0.500566	1.86703	0.0618977	0.55245	ARTN	Up	Day1
ARV1	175.283	-0.4984	0.399741	-1.24611	0.212726	0.855606	ARV1	Down	Day1
AS3MT	311.154	0.403286	0.235137	1.71504	0.0863374	0.635931	AS3MT	Up	Day1
ASAH1	1124.37	-0.164818	0.248434	-0.663298	0.50714	0.997473	ASAH1	Down	Day1
ASAP1	1248.05	-0.43854	0.178904	-2.4515	0.0142263	0.253143	ASAP1	Down	Day1
ASAP2	501.914	0.301392	0.328858	0.918671	0.358268	0.966551	ASAP2	Up	Day1
ASAP3	2162.82	0.144747	0.190866	0.758329	0.448254	0.988344	ASAP3	Up	Day1
ASB16	40.372	0.245386	0.356046	0.688909	0.490881	0.997334	ASB16	Up	Day1
ASB16-AS1	117.675	-0.34017	0.227188	-1.49651	0.134521	0.740708	ASB16-AS1	Down	Day1
ASB3	620.105	-0.231773	0.257771	-0.899107	0.368595	0.969322	ASB3	Down	Day1
ASB5	9.64125	-2.35292	0.960334	-1.95653	0.0504025	0.507739	ASB5	Down	Day1
ASB6	914.766	0.173224	0.186868	0.926959	0.353948	0.964277	ASB6	Up	Day1
ASB8	211.727	-0.178275	0.269157	-0.663961	0.506715	0.997473	ASB8	Down	Day1
ASGR1	129.761	-0.479334	0.370542	-1.29367	0.195779	0.835475	ASGR1	Down	Day1
ASH1L	444.911	0.228966	0.360286	0.635765	0.52493	0.997473	ASH1L	Up	Day1
ASH1L-AS1	47.5284	0.375911	0.326622	1.15091	0.249771	0.892448	ASH1L-AS1	Up	Day1
ASH2L	1932.83	0.251681	0.127132	1.97959	0.0477498	0.492863	ASH2L	Up	Day1
ASIC1	137.49	-0.377623	0.543504	-0.697248	0.485648	0.99565	ASIC1	Down	Day1
ASIC2	111.564	1.22724	0.502009	2.45166	0.0142199	0.253143	ASIC2	Up	Day1
ASIC3	18.6233	0.350729	0.592983	0.599982	0.548518	0.997473	ASIC3	Up	Day1
ASMTL-AS1	25.7213	0.495852	0.46678	1.06129	0.288556	0.924844	ASMTL-AS1	Up	Day1
ASPH	1170.33	-0.707536	0.269931	-2.6215	0.0087543	0.190436	ASPH	Down	Day1
ASPHD1	229.762	0.202537	0.321383	0.630023	0.52868	0.997473	ASPHD1	Up	Day1
ASPHD2	125.698	0.383376	0.254645	1.50539	0.132224	0.736575	ASPHD2	Up	Day1
ASS1	2587.88	0.481581	0.533563	0.899488	0.368393	0.969322	ASS1	Up	Day1
ASUN	704.148	-0.320537	0.404122	-0.792877	0.427849	0.985373	ASUN	Down	Day1
ASXL1	1573.77	-0.528231	0.231081	-2.28664	0.0222167	0.325786	ASXL1	Down	Day1
ASXL2	971.486	-0.292886	0.368422	-0.794842	0.426706	0.984702	ASXL2	Down	Day1
ASXL3	38.8571	1.18069	0.822997	1.54293	0.122848	0.721975	ASXL3	Up	Day1
ATAD1	671.274	-0.43944	0.511811	-0.858578	0.390573	0.972251	ATAD1	Down	Day1
ATAD2B	395.712	0.182492	0.260014	0.701888	0.482749	0.99565	ATAD2B	Up	Day1
ATAD3C	60.7477	1.23026	0.528864	2.3202	0.0203301	0.309838	ATAD3C	Up	Day1
ATAT1	392.147	-0.112983	0.196293	-0.575567	0.564908	0.998511	ATAT1	Down	Day1
ATCAY	415.797	0.662497	0.358669	1.8482	0.0645734	0.56221	ATCAY	Up	Day1
ATF1	429.765	-0.258773	0.245701	-1.05306	0.292315	0.9284	ATF1	Down	Day1
ATF2	638.832	-0.223397	0.267123	-0.836429	0.402914	0.975712	ATF2	Down	Day1
ATF3	1021.19	-0.66402	0.35541	-1.87129	0.0613045	0.551168	ATF3	Down	Day1
ATF4	1073.66	-0.123553	0.198524	-0.622496	0.533616	0.997473	ATF4	Down	Day1
ATF6B	927.297	0.207922	0.245999	0.845243	0.397975	0.973371	ATF6B	Up	Day1
ATF7	533.96	-0.136912	0.221585	-0.618035	0.536552	0.997473	ATF7	Down	Day1
ATF7IP	1674.45	-0.228337	0.2409	-0.947829	0.343217	0.961164	ATF7IP	Down	Day1
ATF7IP2	393.145	-0.405119	0.441327	-0.91582	0.359761	0.966551	ATF7IP2	Down	Day1
ATG12	944.938	-0.328374	0.295847	-1.11016	0.266929	0.907836	ATG12	Down	Day1
ATG13	2102.12	0.179797	0.161867	1.11077	0.266669	0.907524	ATG13	Up	Day1
ATG14	524.12	0.187468	0.305603	0.613453	0.539577	0.997473	ATG14	Up	Day1
ATG16L1	837.521	-0.45003	0.198746	-2.26438	0.0235507	0.334466	ATG16L1	Down	Day1
ATG2A	942.876	0.290343	0.2429	1.19534	0.231953	0.877534	ATG2A	Up	Day1
ATG4A	184.356	0.271044	0.318789	0.850118	0.395259	0.973371	ATG4A	Up	Day1
ATG4B	2053.16	-0.113704	0.140123	-0.811428	0.41712	0.981463	ATG4B	Down	Day1
ATG4D	806.15	-0.347873	0.263767	-1.31886	0.187214	0.823787	ATG4D	Down	Day1
ATG5	424.663	-0.19821	0.266972	-0.742431	0.457826	0.989793	ATG5	Down	Day1
ATG7	542.737	-0.151249	0.228531	-0.661873	0.508052	0.997473	ATG7	Down	Day1
ATG9B	36.1798	-1.0963	0.516179	-2.15089	0.0314852	0.395891	ATG9B	Down	Day1
ATL1	52.6126	0.629085	0.510866	1.22738	0.21968	0.862483	ATL1	Up	Day1
ATL3	465.147	0.183741	0.217244	0.845238	0.397978	0.973371	ATL3	Up	Day1
ATN1	3656.87	0.283244	0.267386	1.05941	0.289411	0.925105	ATN1	Up	Day1
ATOH8	147.815	-0.904321	0.511711	-1.75268	0.0796574	0.618309	ATOH8	Down	Day1
ATP10A	60.4963	-2.8339	0.912315	-3.57347	0.000352281	0.0190701	ATP10A	Down	Day1
ATP11A	2895.77	0.225506	0.32655	0.69111	0.489497	0.997236	ATP11A	Up	Day1
ATP11C	187.173	-0.602374	0.659587	-0.916165	0.35958	0.966551	ATP11C	Down	Day1
ATP12A	710.004	-0.430185	0.615677	-0.702211	0.482547	0.99565	ATP12A	Down	Day1
ATP13A3	32.9541	0.757069	0.905712	0.811583	0.417031	0.981392	ATP13A3	Up	Day1
ATP1A1	12200.1	-0.121927	0.216078	-0.56427	0.57257	0.998511	ATP1A1	Down	Day1
ATP1A2	229.577	1.28036	0.507137	2.51717	0.01183	0.228544	ATP1A2	Up	Day1
ATP1A4	59.1807	0.649499	0.605457	1.09306	0.274369	0.915701	ATP1A4	Up	Day1
ATP1B2	91.0685	0.615817	0.395125	1.55703	0.119463	0.713912	ATP1B2	Up	Day1
ATP23	129.962	-0.275085	0.246766	-1.11376	0.265382	0.906331	ATP23	Down	Day1
ATP2A1	53.9564	0.283211	0.431402	0.656529	0.511484	0.997473	ATP2A1	Up	Day1
ATP2A1-AS1	149.334	0.264932	0.286175	0.925685	0.35461	0.964292	ATP2A1-AS1	Up	Day1
ATP2A3	418.529	0.727818	0.414571	1.75341	0.0795313	0.618309	ATP2A3	Up	Day1
ATP2B1	3825.95	-0.450843	0.391317	-1.15469	0.248218	0.892448	ATP2B1	Down	Day1
ATP2B4	2633.63	0.282524	0.299846	0.94278	0.345793	0.961635	ATP2B4	Up	Day1
ATP2C2	107.807	0.830855	0.623433	1.32833	0.18407	0.81971	ATP2C2	Up	Day1
ATP5A1	14861.3	0.170736	0.120035	1.42238	0.154916	0.773793	ATP5A1	Up	Day1
ATP5C1	3964.68	-0.168297	0.302881	-0.555706	0.578412	0.999227	ATP5C1	Down	Day1
ATP5G1	1661.67	-0.144777	0.223315	-0.648184	0.516866	0.997473	ATP5G1	Down	Day1
ATP5H	3086.7	-0.148408	0.246519	-0.601923	0.547225	0.997473	ATP5H	Down	Day1
ATP5J	1951.22	-0.169164	0.209294	-0.80825	0.418947	0.982294	ATP5J	Down	Day1
ATP6AP1	2866.94	-0.221068	0.212289	-1.04146	0.297661	0.932176	ATP6AP1	Down	Day1
ATP6V0A1	981.541	-0.101257	0.174138	-0.581504	0.560901	0.998511	ATP6V0A1	Down	Day1
ATP6V0A4	37.0148	1.06124	0.880162	1.3046	0.192031	0.830043	ATP6V0A4	Up	Day1
ATP6V0B	3030.41	-0.256934	0.221659	-1.15915	0.246393	0.891408	ATP6V0B	Down	Day1
ATP6V0E2-AS1	43.7135	0.294278	0.401166	0.733838	0.463048	0.990113	ATP6V0E2-AS1	Up	Day1
ATP6V1A	928.028	0.270109	0.247773	1.09012	0.27566	0.917453	ATP6V1A	Up	Day1
ATP6V1C1	966.381	-0.297851	0.387441	-0.768821	0.442	0.988344	ATP6V1C1	Down	Day1
ATP6V1D	1291.99	-0.442605	0.189688	-2.33323	0.0196359	0.30198	ATP6V1D	Down	Day1
ATP6V1E1	2214.97	-0.340718	0.218478	-1.55962	0.118849	0.712536	ATP6V1E1	Down	Day1
ATP6V1E2	98.2805	-0.223228	0.31723	-0.703043	0.482029	0.99565	ATP6V1E2	Down	Day1
ATP6V1F	2409.67	-0.215208	0.202823	-1.06108	0.288656	0.924844	ATP6V1F	Down	Day1
ATP6V1G1	3134.34	-0.136751	0.187147	-0.730703	0.464961	0.990113	ATP6V1G1	Down	Day1
ATP6V1G2	76.586	1.0939	0.431547	2.53279	0.0113158	0.224447	ATP6V1G2	Up	Day1
ATP7A	113.856	0.295209	0.507674	0.584351	0.558984	0.998345	ATP7A	Up	Day1
ATP7B	1267.1	0.543581	0.410835	1.32595	0.184855	0.821898	ATP7B	Up	Day1
ATP8A1	415.377	0.956281	0.534255	1.79561	0.0725561	0.595046	ATP8A1	Up	Day1
ATP8A2	79.7215	1.52661	0.800023	1.91267	0.0557898	0.532297	ATP8A2	Up	Day1
ATP8B2	1518.12	0.14791	0.20457	0.723013	0.469672	0.992131	ATP8B2	Up	Day1
ATP8B3	48.8021	1.79707	0.630674	2.88204	0.00395106	0.111654	ATP8B3	Up	Day1
ATP8B4	14.6023	0.873718	0.873949	1.23136	0.218188	0.862195	ATP8B4	Up	Day1
ATP9A	448.764	0.299352	0.19103	1.56701	0.117113	0.707975	ATP9A	Up	Day1
ATP9B	535.959	0.161949	0.218312	0.74185	0.458178	0.989793	ATP9B	Up	Day1
ATPAF2	515.599	-0.39165	0.20978	-1.8674	0.0618464	0.55245	ATPAF2	Down	Day1
ATR	401.932	-0.422691	0.408973	-1.03273	0.30173	0.933699	ATR	Down	Day1
ATRIP	623.846	0.15018	0.1872	0.802258	0.422404	0.983742	ATRIP	Up	Day1
ATRN	1059.8	0.0986405	0.168372	0.585706	0.558073	0.998345	ATRN	Up	Day1
ATRX	1162.88	-0.372153	0.374747	-0.992938	0.32074	0.945305	ATRX	Down	Day1
ATXN1	119.783	-0.398067	0.498791	-0.799471	0.424018	0.983922	ATXN1	Down	Day1
ATXN10	2762.84	-0.177166	0.126577	-1.39967	0.161613	0.787659	ATXN10	Down	Day1
ATXN2L	4117.38	-0.119209	0.170894	-0.697554	0.485456	0.99565	ATXN2L	Down	Day1
ATXN3	249.805	-0.511296	0.290487	-1.75958	0.0784783	0.612006	ATXN3	Down	Day1
ATXN7L1	370.914	0.128975	0.226294	0.569861	0.568772	0.998511	ATXN7L1	Up	Day1
ATXN7L2	71.1392	0.703449	0.600477	1.16883	0.24247	0.88745	ATXN7L2	Up	Day1
ATXN7L3B	2807	0.112991	0.158156	0.71443	0.474962	0.993356	ATXN7L3B	Up	Day1
AUP1	3025.18	-0.276734	0.19178	-1.44292	0.149043	0.768643	AUP1	Down	Day1
AURKA	3084.29	-0.116046	0.168804	-0.687441	0.491805	0.997334	AURKA	Down	Day1
AURKB	3646.28	0.182904	0.13829	1.32261	0.185965	0.822221	AURKB	Up	Day1
AUTS2	420.956	0.649696	0.466303	1.39178	0.163988	0.793662	AUTS2	Up	Day1
AVEN	385.69	-0.16064	0.149607	-1.07377	0.282926	0.922135	AVEN	Down	Day1
AVIL	19.3258	0.495991	0.582158	0.851438	0.394526	0.973371	AVIL	Up	Day1
AVL9	693.827	-0.258622	0.380029	-0.680329	0.496296	0.997408	AVL9	Down	Day1
AVPI1	190.664	-0.262007	0.339355	-0.771552	0.44038	0.988283	AVPI1	Down	Day1
AXIN2	3543.14	-2.04486	0.339795	-6.01631	1.78438e-09	8.75028e-07	AXIN2	Down	Day1
AXL	920.788	0.833948	0.420681	1.98283	0.0473866	0.490856	AXL	Up	Day1
AZI2	467.303	-0.400069	0.218031	-1.8349	0.0665207	0.571944	AZI2	Down	Day1
B2M	594.537	0.650177	0.348945	1.86309	0.06245	0.553551	B2M	Up	Day1
B3GALNT2	948.512	-0.379353	0.306708	-1.2372	0.216014	0.859837	B3GALNT2	Down	Day1
B3GALT1	256.319	0.135665	0.227838	0.595679	0.55139	0.997866	B3GALT1	Up	Day1
B3GALT4	50.4881	0.617719	0.403384	1.53453	0.124898	0.725225	B3GALT4	Up	Day1
B3GALT5	181.611	1.11867	0.447553	2.49245	0.0126866	0.237935	B3GALT5	Up	Day1
B3GALT5-AS1	67.1914	1.03858	0.668431	1.53555	0.12465	0.725225	B3GALT5-AS1	Up	Day1
B3GAT1	382.951	1.2928	0.308643	4.18404	2.86373e-05	0.00258092	B3GAT1	Up	Day1
B3GAT2	29.343	0.681406	0.479551	1.42034	0.155508	0.775297	B3GAT2	Up	Day1
B3GAT3	843.692	-0.158448	0.241013	-0.657383	0.510935	0.997473	B3GAT3	Down	Day1
B3GLCT	246.386	0.814059	0.304336	2.67455	0.00748299	0.174495	B3GLCT	Up	Day1
B3GNT2	1774.44	0.33219	0.286646	1.15912	0.246406	0.891408	B3GNT2	Up	Day1
B3GNT3	10.493	-0.618371	0.768348	-0.784655	0.432656	0.987131	B3GNT3	Down	Day1
B3GNT5	211.328	0.318595	0.451893	0.706411	0.479933	0.994768	B3GNT5	Up	Day1
B3GNT8	145.555	1.11038	0.380061	2.918	0.00352288	0.103601	B3GNT8	Up	Day1
B3GNT9	298.74	0.53646	0.266021	2.01637	0.0437609	0.469781	B3GNT9	Up	Day1
B4GALNT2	58.9003	0.376107	0.499647	0.755178	0.450142	0.988344	B4GALNT2	Up	Day1
B4GALT2	2553.73	0.11151	0.192422	0.579504	0.562249	0.998511	B4GALT2	Up	Day1
B4GALT3	1238.5	-0.243032	0.146477	-1.65941	0.0970339	0.661155	B4GALT3	Down	Day1
B4GALT4	638.784	0.24773	0.221061	1.1203	0.262584	0.902507	B4GALT4	Up	Day1
B4GALT6	499.186	-0.423986	0.468662	-0.904744	0.365601	0.968544	B4GALT6	Down	Day1
B4GALT7	670.985	0.366404	0.224852	1.62954	0.103198	0.675017	B4GALT7	Up	Day1
B4GAT1	690.41	-0.195211	0.22013	-0.886998	0.37508	0.970629	B4GAT1	Down	Day1
B9D2	154.453	-0.158631	0.270594	-0.585957	0.557904	0.998345	B9D2	Down	Day1
BAALC-AS1	19.0049	0.460245	0.632703	0.727917	0.466665	0.990113	BAALC-AS1	Up	Day1
BACH1	686.28	0.267735	0.39384	0.679993	0.496509	0.997473	BACH1	Up	Day1
BACH2	110.481	-1.34661	0.584931	-2.33493	0.0195473	0.301723	BACH2	Down	Day1
BAD	698.755	-0.174911	0.276578	-0.632571	0.527014	0.997473	BAD	Down	Day1
BAG1	1708.03	-0.369212	0.222936	-1.65604	0.0977133	0.662503	BAG1	Down	Day1
BAG2	873.088	-0.545854	0.283574	-1.92476	0.0542588	0.527231	BAG2	Down	Day1
BAG3	1421.63	0.249542	0.18019	1.3849	0.166083	0.796866	BAG3	Up	Day1
BAG4	591.314	0.331291	0.204897	1.61704	0.105869	0.683377	BAG4	Up	Day1
BAG5	1113.15	-0.191927	0.296423	-0.647428	0.517355	0.997473	BAG5	Down	Day1
BAHCC1	1092.38	-0.289865	0.448348	-0.644498	0.519252	0.997473	BAHCC1	Down	Day1
BAHD1	1298.68	0.556155	0.234853	2.36795	0.0178869	0.286207	BAHD1	Up	Day1
BAIAP2	850.605	-0.362298	0.256136	-1.41432	0.157268	0.778741	BAIAP2	Down	Day1
BAIAP2-AS1	318.674	0.338274	0.304062	1.1126	0.265878	0.906399	BAIAP2-AS1	Up	Day1
BAIAP3	162.969	1.40743	0.459245	3.06104	0.00220571	0.0736989	BAIAP3	Up	Day1
BAK1	1477.04	-0.160782	0.181653	-0.885052	0.376129	0.970629	BAK1	Down	Day1
BAMBI	15592.5	0.478872	0.238631	2.00682	0.0447691	0.475939	BAMBI	Up	Day1
BANF1	7714.03	-0.0956203	0.133517	-0.716164	0.47389	0.993274	BANF1	Down	Day1
BANP	440.503	0.307129	0.224768	1.36644	0.171802	0.803295	BANP	Up	Day1
BARD1	563.796	-0.178905	0.285342	-0.627245	0.530499	0.997473	BARD1	Down	Day1
BARX1	488.924	0.814013	0.385721	2.11155	0.0347247	0.41863	BARX1	Up	Day1
BATF2	12.5414	0.662961	0.716659	0.899267	0.368511	0.969322	BATF2	Up	Day1
BAZ1A	1110.92	-0.266258	0.361082	-0.737082	0.461073	0.990113	BAZ1A	Down	Day1
BAZ2B	500.654	-0.210361	0.357955	-0.587543	0.556839	0.998274	BAZ2B	Down	Day1
BBIP1	197.02	-0.342033	0.376125	-0.909379	0.36315	0.967251	BBIP1	Down	Day1
BBOF1	24.5462	-1.34872	0.599732	-2.26899	0.0232692	0.334327	BBOF1	Down	Day1
BBOX1-AS1	45.6001	-0.537577	0.310865	-1.72575	0.0843927	0.630977	BBOX1-AS1	Down	Day1
BBS1	543.636	0.153869	0.254438	0.604723	0.545363	0.997473	BBS1	Up	Day1
BBS12	73.349	0.255655	0.338368	0.755457	0.449975	0.988344	BBS12	Up	Day1
BBS2	166.036	0.88596	0.655585	1.3579	0.174496	0.804307	BBS2	Up	Day1
BBS4	419.931	0.149457	0.266588	0.560606	0.575066	0.998511	BBS4	Up	Day1
BBS5	171.635	-0.591275	0.242328	-2.4407	0.0146589	0.258406	BBS5	Down	Day1
BBS7	377.114	-0.329867	0.246016	-1.34086	0.179966	0.811124	BBS7	Down	Day1
BBS9	148.232	-0.720733	0.4757	-1.50899	0.131301	0.734378	BBS9	Down	Day1
BCAM	1819.11	0.431	0.27526	1.56588	0.117376	0.708293	BCAM	Up	Day1
BCAN	61.0207	0.412612	0.405628	1.01749	0.30892	0.938955	BCAN	Up	Day1
BCAP31	4388.36	-0.104214	0.184509	-0.564822	0.572195	0.998511	BCAP31	Down	Day1
BCAR1	425.159	0.748979	0.513377	1.46218	0.143693	0.759323	BCAR1	Up	Day1
BCAR3	1000.23	0.18829	0.302892	0.621796	0.534076	0.997473	BCAR3	Up	Day1
BCAS2	1527.49	-0.365414	0.275993	-1.32381	0.185567	0.822221	BCAS2	Down	Day1
BCAS3	288.023	0.218892	0.337254	0.649412	0.516072	0.997473	BCAS3	Up	Day1
BCAS4	163.522	0.5383	0.353958	1.52118	0.128214	0.73084	BCAS4	Up	Day1
BCDIN3D	148.501	-0.22977	0.226395	-1.01513	0.310045	0.940692	BCDIN3D	Down	Day1
BCKDHA	949.767	0.23833	0.282702	0.843055	0.399198	0.973371	BCKDHA	Up	Day1
BCKDHB	430.921	-0.174324	0.26205	-0.665271	0.505877	0.997473	BCKDHB	Down	Day1
BCKDK	1703.75	0.339102	0.20123	1.68523	0.0919441	0.649518	BCKDK	Up	Day1
BCL10	16.6671	-0.621218	0.687766	-0.912931	0.361279	0.96687	BCL10	Down	Day1
BCL11B	151.651	0.682615	0.410572	1.66211	0.0964904	0.659608	BCL11B	Up	Day1
BCL2	58.3779	-0.539054	0.42676	-1.2616	0.207094	0.850241	BCL2	Down	Day1
BCL2L12	3573.75	-0.147034	0.234651	-0.626593	0.530926	0.997473	BCL2L12	Down	Day1
BCL2L14	8.35721	0.43392	0.706409	0.606596	0.544119	0.997473	BCL2L14	Up	Day1
BCL2L2	584.419	-0.370559	0.181812	-2.03823	0.0415273	0.457926	BCL2L2	Down	Day1
BCL3	117.367	0.603671	0.450267	1.34075	0.180001	0.811124	BCL3	Up	Day1
BCL6B	135.313	-1.16675	0.590904	-1.96678	0.0492081	0.50211	BCL6B	Down	Day1
BCL7A	793.7	-0.522637	0.281863	-1.85428	0.063699	0.559565	BCL7A	Down	Day1
BCL7B	936.257	-0.153873	0.175409	-0.877201	0.380378	0.970629	BCL7B	Down	Day1
BCO2	25.8611	-0.400719	0.750886	-0.590177	0.555072	0.998244	BCO2	Down	Day1
BCOR	2028.84	0.458227	0.261261	1.75374	0.079475	0.618309	BCOR	Up	Day1
BCR	3403.3	0.602652	0.323948	1.85961	0.0629413	0.55609	BCR	Up	Day1
BCRP2	18.9208	0.882678	0.500837	1.76178	0.0781065	0.611681	BCRP2	Up	Day1
BCYRN1	1399.5	-0.919132	0.372157	-2.47023	0.0135028	0.244443	BCYRN1	Down	Day1
BDH2	668.378	0.150318	0.262772	0.572038	0.567296	0.998511	BDH2	Up	Day1
BDKRB2	53.2652	0.697468	0.530584	1.3082	0.190806	0.828929	BDKRB2	Up	Day1
BDNF	93.4284	1.11493	0.529767	2.11293	0.0346068	0.417899	BDNF	Up	Day1
BEND3	1078.23	0.386641	0.217218	1.77987	0.0750969	0.602574	BEND3	Up	Day1
BEND3P3	41.8099	0.742227	0.443931	1.68157	0.0926528	0.650554	BEND3P3	Up	Day1
BEND5	104.583	0.317561	0.325628	0.975611	0.329257	0.951927	BEND5	Up	Day1
BEND7	134.502	0.878996	0.415324	2.11517	0.0344154	0.417011	BEND7	Up	Day1
BEST1	31.5072	-0.483393	0.589192	-0.828596	0.407333	0.978214	BEST1	Down	Day1
BEST4	15.324	1.05085	0.510095	2.05277	0.0400949	0.449262	BEST4	Up	Day1
BET1L	1424.77	0.271722	0.148417	1.8308	0.0671298	0.573389	BET1L	Up	Day1
BEX1	888.875	0.202639	0.338746	0.597913	0.549898	0.997541	BEX1	Up	Day1
BEX2	441.405	0.432645	0.309339	1.39772	0.162196	0.78957	BEX2	Up	Day1
BEX3	5048.36	0.188764	0.218507	0.863859	0.387665	0.970958	BEX3	Up	Day1
BEX4	1315.3	0.299362	0.163106	1.83537	0.0664505	0.571944	BEX4	Up	Day1
BHLHB9	24.3235	0.575457	0.827092	0.680713	0.496053	0.997408	BHLHB9	Up	Day1
BHLHE22	97.7624	0.91346	0.360111	2.52972	0.0114155	0.225511	BHLHE22	Up	Day1
BHLHE40	883.941	-0.351919	0.464059	-0.757659	0.448655	0.988344	BHLHE40	Down	Day1
BHLHE40-AS1	8.41234	-0.942545	0.847692	-1.07481	0.282459	0.922034	BHLHE40-AS1	Down	Day1
BHLHE41	14.6959	0.921005	0.865974	1.04936	0.294015	0.929036	BHLHE41	Up	Day1
BHMT	19.8409	-0.608053	0.774537	-0.899089	0.368605	0.969322	BHMT	Down	Day1
BICC1	30.4123	-0.470573	0.495925	-0.950081	0.342071	0.961164	BICC1	Down	Day1
BICD1	1905.65	0.468254	0.238692	1.96207	0.0497545	0.505828	BICD1	Up	Day1
BICD2	1625.24	0.156985	0.201366	0.779607	0.435622	0.98756	BICD2	Up	Day1
BICDL1	261.089	-0.507921	0.350251	-1.44896	0.14735	0.765806	BICDL1	Down	Day1
BICDL2	245.21	0.393552	0.385481	1.02089	0.307305	0.93719	BICDL2	Up	Day1
BIK	48.4221	-1.17669	0.571752	-2.13022	0.0331537	0.406151	BIK	Down	Day1
BIN3	768.71	-0.598341	0.200388	-2.98566	0.00282969	0.089401	BIN3	Down	Day1
BIRC2	821.201	-0.25456	0.224969	-1.13155	0.257824	0.900528	BIRC2	Down	Day1
BIRC6	1645.59	0.199983	0.244154	0.819059	0.412753	0.979766	BIRC6	Up	Day1
BIVM	215.108	0.493808	0.291285	1.69529	0.0900207	0.646605	BIVM	Up	Day1
BLACAT1	212.74	0.473728	0.43847	1.08282	0.27889	0.918826	BLACAT1	Up	Day1
BLCAP	1724.8	0.560844	0.158773	3.53234	0.000411897	0.0211962	BLCAP	Up	Day1
BLM	565.472	-0.344132	0.327951	-1.049	0.29418	0.929126	BLM	Down	Day1
BLOC1S3	311.461	0.21612	0.285378	0.756962	0.449072	0.988344	BLOC1S3	Up	Day1
BLOC1S4	701.77	0.265149	0.393274	0.674197	0.500186	0.997473	BLOC1S4	Up	Day1
BLOC1S5	347.41	-0.215602	0.322668	-0.668343	0.503915	0.997473	BLOC1S5	Down	Day1
BLOC1S6	1328.58	-0.253391	0.382844	-0.661671	0.508182	0.997473	BLOC1S6	Down	Day1
BLVRA	530.861	-0.196834	0.239178	-0.822831	0.410604	0.979766	BLVRA	Down	Day1
BLZF1	363.787	-0.439233	0.41319	-1.06386	0.287392	0.924513	BLZF1	Down	Day1
BMF	1085.59	1.65282	0.256166	6.45368	1.09164e-10	6.81487e-08	BMF	Up	Day1
BMI1	365.883	-0.348489	0.312904	-1.1139	0.265323	0.906331	BMI1	Down	Day1
BMP2	695.061	-2.495	0.43311	-5.76103	8.36032e-09	3.48479e-06	BMP2	Down	Day1
BMP2K	622.666	-0.315609	0.293381	-1.07602	0.281917	0.921311	BMP2K	Down	Day1
BMP5	23.8227	-1.93759	0.731474	-2.59677	0.00941047	0.199873	BMP5	Down	Day1
BMP6	57.2785	-0.905138	0.544352	-1.68294	0.0923863	0.649518	BMP6	Down	Day1
BMP7	1060.49	0.47983	0.510633	0.934722	0.349932	0.963596	BMP7	Up	Day1
BMPER	94.5174	-2.14416	0.759265	-2.87564	0.00403215	0.113179	BMPER	Down	Day1
BMPR1A	2395.17	0.510742	0.373291	1.36777	0.171385	0.803295	BMPR1A	Up	Day1
BMPR2	838.402	0.152698	0.24955	0.611905	0.540601	0.997473	BMPR2	Up	Day1
BMS1P1	128.372	0.245704	0.374137	0.656771	0.511328	0.997473	BMS1P1	Up	Day1
BMS1P10	10.9166	1.13515	0.959498	1.14639	0.251632	0.892729	BMS1P10	Up	Day1
BMS1P2	18.304	0.785709	0.64097	1.22424	0.220862	0.863652	BMS1P2	Up	Day1
BNC1	184.547	1.0806	0.598718	1.90472	0.0568168	0.535807	BNC1	Up	Day1
BNC2	544.354	0.571378	0.550745	1.05443	0.291686	0.928082	BNC2	Up	Day1
BNIP1	171.458	-0.36446	0.258	-1.41302	0.15765	0.778869	BNIP1	Down	Day1
BNIP2	920.09	-0.25335	0.236347	-1.07219	0.283635	0.922135	BNIP2	Down	Day1
BNIP3	1127.06	-1.16	0.288791	-4.01786	5.87281e-05	0.00447317	BNIP3	Down	Day1
BNIPL	45.9508	0.463988	0.550531	0.83916	0.401379	0.974822	BNIPL	Up	Day1
BOD1L1	1747.86	-0.625737	0.304383	-2.05574	0.039808	0.448539	BOD1L1	Down	Day1
BOK	1649.7	0.598241	0.29363	2.03735	0.0416152	0.458327	BOK	Up	Day1
BOLA1	160.006	0.301438	0.343498	0.877565	0.38018	0.970629	BOLA1	Up	Day1
BOLA2B	83.7644	0.229824	0.388551	0.591484	0.554196	0.998244	BOLA2B	Up	Day1
BOLA3	687.028	-0.288463	0.260998	-1.105	0.269159	0.910506	BOLA3	Down	Day1
BORCS5	155.446	0.238081	0.392775	0.606243	0.544353	0.997473	BORCS5	Up	Day1
BORCS6	415.911	0.168345	0.293601	0.573374	0.566392	0.998511	BORCS6	Up	Day1
BORCS8	600.617	0.341161	0.249745	1.36605	0.171923	0.803295	BORCS8	Up	Day1
BPGM	419.544	-0.371189	0.295923	-1.25441	0.209691	0.851689	BPGM	Down	Day1
BPNT1	371.492	-0.290966	0.241703	-1.20379	0.228671	0.871857	BPNT1	Down	Day1
BPTF	2249.28	0.137675	0.229987	0.598611	0.549432	0.997541	BPTF	Up	Day1
BRAF	304.238	-0.667485	0.418038	-1.59717	0.110228	0.691592	BRAF	Down	Day1
BRAP	875.848	-0.162507	0.183358	-0.886341	0.375434	0.970629	BRAP	Down	Day1
BRCA1	1049.27	-0.203656	0.218903	-0.930279	0.352227	0.963673	BRCA1	Down	Day1
BRCC3	647.154	-0.338306	0.21849	-1.54819	0.121575	0.719059	BRCC3	Down	Day1
BRD2	5272.87	-0.170624	0.140619	-1.21339	0.224982	0.868818	BRD2	Down	Day1
BRD3	2000.28	0.13421	0.24045	0.558177	0.576723	0.998511	BRD3	Up	Day1
BRD7	2804.88	-0.442846	0.275604	-1.6067	0.10812	0.689313	BRD7	Down	Day1
BRDT	11.2206	-1.23116	0.93671	-1.54632	0.122028	0.719902	BRDT	Down	Day1
BRI3	945.469	-0.189702	0.325603	-0.582876	0.559977	0.998345	BRI3	Down	Day1
BRINP1	425.418	1.26993	0.358413	3.53696	0.000404754	0.020958	BRINP1	Up	Day1
BRIP1	358.491	0.186168	0.283934	0.655697	0.512019	0.997473	BRIP1	Up	Day1
BRIX1	1714.85	-0.299515	0.307206	-0.974914	0.329603	0.951927	BRIX1	Down	Day1
BRK1	5327.81	-0.118202	0.152471	-0.775237	0.4382	0.98756	BRK1	Down	Day1
BRMS1L	248.989	-0.521749	0.384625	-1.35656	0.17492	0.804307	BRMS1L	Down	Day1
BROX	424.395	-0.155029	0.246595	-0.628641	0.529584	0.997473	BROX	Down	Day1
BRPF3	1824.6	-0.110186	0.195994	-0.562183	0.573991	0.998511	BRPF3	Down	Day1
BRSK2	201.661	-0.392907	0.382618	-1.02484	0.305439	0.936381	BRSK2	Down	Day1
BRWD1	816.409	0.267738	0.299848	0.892907	0.371907	0.970498	BRWD1	Up	Day1
BSCL2	1139.27	0.172689	0.281801	0.612783	0.54002	0.997473	BSCL2	Up	Day1
BSN	104.169	0.478655	0.385295	1.24131	0.214491	0.857415	BSN	Up	Day1
BSPRY	140.655	0.584923	0.466121	1.25474	0.209575	0.851524	BSPRY	Up	Day1
BTAF1	1568.13	-0.319515	0.380734	-0.839277	0.401314	0.974822	BTAF1	Down	Day1
BTBD10	629.799	-0.160935	0.198516	-0.810519	0.417642	0.98187	BTBD10	Down	Day1
BTBD11	81.4297	0.585167	0.53526	1.08433	0.27822	0.918339	BTBD11	Up	Day1
BTBD17	83.3587	1.24464	0.390878	3.16357	0.00155847	0.057971	BTBD17	Up	Day1
BTBD19	23.4268	1.57248	0.63901	2.48657	0.012898	0.239742	BTBD19	Up	Day1
BTBD7	929.33	-0.23535	0.226966	-1.03699	0.299742	0.932964	BTBD7	Down	Day1
BTG3	479.235	-0.543314	0.286174	-1.89871	0.0576023	0.537616	BTG3	Down	Day1
BTK	154.078	-0.536384	0.627696	-0.866462	0.386237	0.970958	BTK	Down	Day1
BTLA	7.71207	-0.848595	0.957181	-1.02964	0.303179	0.935399	BTLA	Down	Day1
BTN2A1	520.836	-0.254692	0.227896	-1.11773	0.263682	0.904111	BTN2A1	Down	Day1
BTN2A2	192.847	0.271719	0.357023	0.760723	0.446822	0.988344	BTN2A2	Up	Day1
BTN2A3P	55.9292	0.503585	0.345753	1.45645	0.145268	0.760779	BTN2A3P	Up	Day1
BTN3A1	12.3912	0.541561	0.699858	0.773297	0.439347	0.987836	BTN3A1	Up	Day1
BTRC	749.096	0.218012	0.20593	1.05868	0.289747	0.925293	BTRC	Up	Day1
BUB1	2950.24	0.208373	0.334194	0.623467	0.532978	0.997473	BUB1	Up	Day1
BUD13	841.139	-0.194058	0.111068	-1.7471	0.0806209	0.623107	BUD13	Down	Day1
BUD31	1774.11	-0.268905	0.193561	-1.38911	0.164798	0.794486	BUD31	Down	Day1
BVES	107.724	-0.259253	0.33302	-0.781797	0.434334	0.987401	BVES	Down	Day1
BX322557.10	640.276	0.503971	0.375462	1.34259	0.179404	0.809324	BX322557.10	Up	Day1
BX842568.1	11.6649	-0.879942	0.502805	-1.72362	0.0847773	0.632152	BX842568.1	Down	Day1
BYSL	1827.58	-0.192099	0.288223	-0.666371	0.505174	0.997473	BYSL	Down	Day1
BZW1	7657.84	-0.372742	0.274941	-1.35565	0.175211	0.804307	BZW1	Down	Day1
BZW2	2590.27	-0.183811	0.254159	-0.723329	0.469477	0.992131	BZW2	Down	Day1
C10orf10	124.527	0.529057	0.589726	0.930447	0.35214	0.963673	C10orf10	Up	Day1
C10orf105	14.3098	1.57374	0.787521	1.94184	0.0521562	0.515608	C10orf105	Up	Day1
C10orf11	12.1024	-0.375662	0.900918	-0.628089	0.529945	0.997473	C10orf11	Down	Day1
C10orf111	16.5055	-0.657617	0.473528	-1.38179	0.167037	0.799137	C10orf111	Down	Day1
C10orf35	249.022	-0.453912	0.24143	-1.87967	0.0601537	0.549558	C10orf35	Down	Day1
C10orf76	706.989	-0.270055	0.178102	-1.51629	0.129446	0.731859	C10orf76	Down	Day1
C10orf88	211.193	-0.579377	0.310371	-1.86674	0.0619378	0.55245	C10orf88	Down	Day1
C11orf24	1062.18	-0.149616	0.244622	-0.611576	0.540819	0.997473	C11orf24	Down	Day1
C11orf31	2834.1	0.127657	0.22148	0.576378	0.56436	0.998511	C11orf31	Up	Day1
C11orf49	464.405	-0.103126	0.175465	-0.587722	0.556719	0.998244	C11orf49	Down	Day1
C11orf52	64.6691	0.98378	0.44659	2.20277	0.0276109	0.369327	C11orf52	Up	Day1
C11orf54	216.403	-0.3112	0.392865	-0.791599	0.428594	0.985723	C11orf54	Down	Day1
C11orf63	40.5289	-0.261702	0.410761	-0.637035	0.524102	0.997473	C11orf63	Down	Day1
C11orf68	835.238	0.343439	0.214143	1.60378	0.108763	0.691488	C11orf68	Up	Day1
C11orf72	530.776	-0.241864	0.304691	-0.794841	0.426706	0.984702	C11orf72	Down	Day1
C11orf80	252.602	0.278873	0.207036	1.34657	0.178117	0.808828	C11orf80	Up	Day1
C11orf87	29.7641	-3.93166	0.558306	-6.89485	5.39219e-12	4.99467e-09	C11orf87	Down	Day1
C11orf96	376.847	0.417968	0.481956	0.871196	0.383647	0.970629	C11orf96	Up	Day1
C11orf98	2833.57	-0.135024	0.212751	-0.634604	0.525687	0.997473	C11orf98	Down	Day1
C12orf10	1195.92	-0.15505	0.20437	-0.758574	0.448108	0.988344	C12orf10	Down	Day1
C12orf29	386.423	-0.399249	0.293983	-1.35797	0.174472	0.804307	C12orf29	Down	Day1
C12orf43	721.315	0.096312	0.159603	0.603454	0.546207	0.997473	C12orf43	Up	Day1
C12orf45	572.331	-0.39763	0.255111	-1.5583	0.119162	0.713481	C12orf45	Down	Day1
C12orf50	71.3821	-0.500124	0.44888	-1.11331	0.265577	0.906399	C12orf50	Down	Day1
C12orf57	1363.37	0.228101	0.235526	0.968494	0.332798	0.954868	C12orf57	Up	Day1
C12orf60	41.8091	-0.321918	0.469429	-0.683771	0.49412	0.997408	C12orf60	Down	Day1
C12orf65	575.265	-0.361029	0.191135	-1.88906	0.0588837	0.544218	C12orf65	Down	Day1
C12orf66	112.132	-0.268665	0.342332	-0.784324	0.43285	0.987131	C12orf66	Down	Day1
C12orf73	181.702	-0.187206	0.177877	-1.05188	0.292854	0.9284	C12orf73	Down	Day1
C12orf75	864.392	-0.464495	0.288867	-1.6089	0.107637	0.687578	C12orf75	Down	Day1
C14orf132	693.052	0.282868	0.293328	0.964146	0.334973	0.955695	C14orf132	Up	Day1
C14orf169	780.241	0.136354	0.211412	0.644987	0.518936	0.997473	C14orf169	Up	Day1
C14orf2	1250.64	-0.253353	0.247767	-1.02253	0.306528	0.936782	C14orf2	Down	Day1
C14orf37	190.918	0.745848	0.257478	2.89612	0.00377813	0.108796	C14orf37	Up	Day1
C14orf39	8.37281	-2.15434	0.8123	-2.62952	0.00855067	0.18933	C14orf39	Down	Day1
C14orf80	812.226	0.240358	0.290027	0.828687	0.407281	0.978214	C14orf80	Up	Day1
C14orf93	147.749	-0.145791	0.263031	-0.553808	0.57971	0.999717	C14orf93	Down	Day1
C15orf38-AP3S2	580.321	-0.290954	0.161394	-1.80272	0.0714319	0.592235	C15orf38-AP3S2	Down	Day1
C15orf39	1254.51	0.314221	0.280842	1.11915	0.263076	0.903628	C15orf39	Up	Day1
C15orf40	477.253	-0.239187	0.305507	-0.782992	0.433632	0.987131	C15orf40	Down	Day1
C15orf56	11.1282	1.43996	0.692287	2.0594	0.0394555	0.446903	C15orf56	Up	Day1
C15orf59	1645.11	0.380492	0.384476	0.990614	0.321874	0.946153	C15orf59	Up	Day1
C15orf59-AS1	76.1674	0.325329	0.591195	0.553742	0.579755	0.999717	C15orf59-AS1	Up	Day1
C15orf61	97.249	-0.290196	0.339338	-0.856284	0.391841	0.97283	C15orf61	Down	Day1
C16orf46	16.1097	-0.834067	0.676328	-1.21517	0.224301	0.867897	C16orf46	Down	Day1
C16orf52	126.231	0.253621	0.295274	0.858657	0.39053	0.972251	C16orf52	Up	Day1
C16orf58	1444.08	0.165119	0.226284	0.72964	0.46561	0.990113	C16orf58	Up	Day1
C16orf59	911.482	0.276131	0.184235	1.4988	0.133926	0.740708	C16orf59	Up	Day1
C16orf62	1099.05	0.216395	0.227545	0.951073	0.341567	0.961011	C16orf62	Up	Day1
C16orf70	444.613	-0.171512	0.176943	-0.969301	0.332395	0.954688	C16orf70	Down	Day1
C16orf72	1827	0.155597	0.213265	0.729597	0.465637	0.990113	C16orf72	Up	Day1
C16orf74	59.3928	0.429175	0.510829	0.834882	0.403784	0.97626	C16orf74	Up	Day1
C16orf78	15.2444	-3.72816	0.722108	-4.68087	2.85653e-06	0.000366361	C16orf78	Down	Day1
C16orf86	30.8845	0.447594	0.603005	0.745642	0.455884	0.989793	C16orf86	Up	Day1
C16orf89	192.699	0.744183	0.447521	1.64907	0.0991336	0.666742	C16orf89	Up	Day1
C16orf91	403.1	-0.185481	0.216484	-0.856601	0.391666	0.972631	C16orf91	Down	Day1
C16orf96	19.1317	-0.299051	0.483894	-0.611249	0.541035	0.997473	C16orf96	Down	Day1
C17orf100	38.1645	-0.358175	0.329357	-1.08563	0.277645	0.918339	C17orf100	Down	Day1
C17orf107	89.7317	0.796398	0.37051	2.15533	0.0311358	0.394063	C17orf107	Up	Day1
C17orf51	51.5475	-0.387964	0.545843	-0.707252	0.47941	0.994768	C17orf51	Down	Day1
C17orf53	414.259	0.186391	0.211547	0.881124	0.378251	0.970629	C17orf53	Up	Day1
C17orf58	297.392	0.383531	0.154168	2.48764	0.0128594	0.239558	C17orf58	Up	Day1
C17orf67	32.0169	0.622407	0.3997	1.55637	0.119621	0.713975	C17orf67	Up	Day1
C17orf75	540.045	-0.154729	0.182412	-0.848064	0.396403	0.973371	C17orf75	Down	Day1
C17orf80	932.801	0.202442	0.217568	0.930528	0.352098	0.963673	C17orf80	Up	Day1
C17orf82	9.16341	-1.20617	0.848361	-1.47293	0.140771	0.754371	C17orf82	Down	Day1
C17orf96	595.674	-1.34718	0.2245	-5.99967	1.97719e-09	9.15715e-07	C17orf96	Down	Day1
C18orf25	637.992	-0.227155	0.188025	-1.208	0.227046	0.870497	C18orf25	Down	Day1
C18orf32	303.2	0.867107	0.583487	1.49111	0.135933	0.743319	C18orf32	Up	Day1
C18orf65	16.2554	-2.9509	0.711793	-3.69017	0.000224104	0.0132971	C18orf65	Down	Day1
C18orf8	341.524	-0.703592	0.268852	-2.61808	0.00884255	0.191222	C18orf8	Down	Day1
C19orf60	1144.54	0.281396	0.282273	0.997005	0.318762	0.944671	C19orf60	Up	Day1
C19orf66	154.474	0.766617	0.314816	2.43365	0.0149473	0.259871	C19orf66	Up	Day1
C19orf68	217.231	0.247122	0.318211	0.776626	0.437379	0.98756	C19orf68	Up	Day1
C1GALT1	982.538	0.281388	0.390215	0.721001	0.470909	0.992262	C1GALT1	Up	Day1
C1orf105	238.725	0.209176	0.748451	0.786129	0.431792	0.987131	C1orf105	Up	Day1
C1orf106	1741.53	0.315667	0.183197	1.7231	0.0848709	0.632285	C1orf106	Up	Day1
C1orf109	847.654	-0.22959	0.179712	-1.2775	0.201426	0.842118	C1orf109	Down	Day1
C1orf112	760.007	-0.199438	0.314469	-0.634276	0.525901	0.997473	C1orf112	Down	Day1
C1orf115	1553.68	0.504152	0.404313	1.24989	0.211339	0.854469	C1orf115	Up	Day1
C1orf123	1033.8	-0.131845	0.104424	-1.26258	0.206739	0.850241	C1orf123	Down	Day1
C1orf131	447.262	-0.296216	0.264265	-1.12092	0.262322	0.902507	C1orf131	Down	Day1
C1orf159	542.167	-0.129839	0.212272	-0.611937	0.540579	0.997473	C1orf159	Down	Day1
C1orf198	1741.73	-0.265481	0.155906	-1.70293	0.0885814	0.641023	C1orf198	Down	Day1
C1orf21	581.129	-1.18161	0.80319	-1.5962	0.110443	0.691839	C1orf21	Down	Day1
C1orf210	71.36	0.580032	0.424339	1.36652	0.171776	0.803295	C1orf210	Up	Day1
C1orf226	241.607	0.544602	0.395355	1.37393	0.169464	0.801818	C1orf226	Up	Day1
C1orf229	23.791	0.443091	0.489802	0.908014	0.363871	0.967415	C1orf229	Up	Day1
C1orf27	490.454	-0.285385	0.396008	-0.720654	0.471122	0.992275	C1orf27	Down	Day1
C1orf43	2846.03	-0.10626	0.139434	-0.762111	0.445994	0.988344	C1orf43	Down	Day1
C1orf52	845.022	-0.158903	0.211389	-0.751627	0.452275	0.988675	C1orf52	Down	Day1
C1orf54	64.9245	0.492239	0.527634	0.931973	0.351351	0.963673	C1orf54	Up	Day1
C1orf56	119.055	0.192456	0.255606	0.75293	0.451492	0.988675	C1orf56	Up	Day1
C1orf61	298.919	1.8096	0.467873	3.86168	0.00011261	0.0078231	C1orf61	Up	Day1
C1orf64	8.6437	-2.71135	0.783363	-3.26518	0.00109396	0.0442983	C1orf64	Down	Day1
C1orf94	70.721	0.93794	0.318425	2.93728	0.00331106	0.0991119	C1orf94	Up	Day1
C1QL1	71.7308	0.805137	0.441853	1.81673	0.0692592	0.584096	C1QL1	Up	Day1
C1QL2	9.63063	1.79762	0.690771	2.54057	0.0110673	0.221983	C1QL2	Up	Day1
C1QL4	123.171	0.664429	0.586985	1.17403	0.240383	0.885724	C1QL4	Up	Day1
C1QTNF1	39.331	0.829977	0.517832	1.60873	0.107675	0.687578	C1QTNF1	Up	Day1
C1QTNF3	15.3501	-0.407257	0.596426	-0.693295	0.488124	0.997002	C1QTNF3	Down	Day1
C1QTNF5	32.0303	0.637947	0.659634	0.981297	0.326446	0.948541	C1QTNF5	Up	Day1
C1QTNF6	244.026	0.783816	0.328226	2.39117	0.0167947	0.275898	C1QTNF6	Up	Day1
C1QTNF9B-AS1	35.5534	-0.547696	0.413937	-1.32	0.186836	0.823449	C1QTNF9B-AS1	Down	Day1
C1S	64.2456	0.585348	0.47873	1.21938	0.222701	0.865926	C1S	Up	Day1
C20orf166-AS1	13.2349	1.65527	0.939646	2.02759	0.0426022	0.46274	C20orf166-AS1	Up	Day1
C20orf196	102.537	-0.31418	0.296006	-1.06074	0.288809	0.924844	C20orf196	Down	Day1
C20orf27	2112.68	-0.120796	0.209919	-0.575383	0.565032	0.998511	C20orf27	Down	Day1
C20orf96	287.411	-0.630584	0.217138	-2.90404	0.0036838	0.107142	C20orf96	Down	Day1
C21orf58	330.23	0.249766	0.24322	1.02675	0.304539	0.936381	C21orf58	Up	Day1
C21orf59	1501.27	0.230414	0.171609	1.34267	0.179378	0.809324	C21orf59	Up	Day1
C21orf62	33.2592	0.333206	0.353381	0.942531	0.345921	0.961635	C21orf62	Up	Day1
C21orf91	398.18	-0.423336	0.340931	-1.24102	0.214598	0.857415	C21orf91	Down	Day1
C22orf29	770.668	0.250349	0.31152	0.80364	0.421605	0.983548	C22orf29	Up	Day1
C2CD2	236.164	0.412548	0.472204	0.877771	0.380068	0.970629	C2CD2	Up	Day1
C2CD2L	87.2145	0.87065	0.60713	1.43829	0.150351	0.768643	C2CD2L	Up	Day1
C2CD4B	26.25	1.13884	0.532049	2.12541	0.0335521	0.409527	C2CD4B	Up	Day1
C2CD4C	566.538	0.990841	0.32152	3.08331	0.00204714	0.070086	C2CD4C	Up	Day1
C2CD4D	17.7907	-0.37762	0.560718	-0.664532	0.50635	0.997473	C2CD4D	Down	Day1
C2CD5	807.387	0.25699	0.231176	1.11165	0.266288	0.906825	C2CD5	Up	Day1
C2orf42	154.473	0.313467	0.261583	1.19855	0.230703	0.874553	C2orf42	Up	Day1
C2orf49	485.521	-0.320631	0.201593	-1.59036	0.111753	0.694583	C2orf49	Down	Day1
C2orf68	1088.53	0.172581	0.173967	0.992039	0.321179	0.945305	C2orf68	Up	Day1
C2orf72	144.797	0.39654	0.651731	0.611584	0.540813	0.997473	C2orf72	Up	Day1
C2orf76	189.844	-0.364455	0.300516	-1.21295	0.225151	0.868818	C2orf76	Down	Day1
C2orf81	13.6618	-0.623996	0.82179	-0.737937	0.460553	0.989938	C2orf81	Down	Day1
C2orf82	20.5562	-0.569973	0.698024	-0.796767	0.425586	0.984331	C2orf82	Down	Day1
C2orf91	9.90565	2.29572	0.863035	2.77401	0.00553692	0.142251	C2orf91	Up	Day1
C3	27.846	0.649992	0.701199	0.949553	0.34234	0.961164	C3	Up	Day1
C3orf14	215.011	-0.465107	0.324611	-1.43205	0.152129	0.77125	C3orf14	Down	Day1
C3orf33	49.2943	0.26042	0.387208	0.672513	0.501257	0.997473	C3orf33	Up	Day1
C3orf58	1125.01	0.448424	0.280939	1.59569	0.110559	0.692182	C3orf58	Up	Day1
C3orf62	96.2593	0.612717	0.440096	1.39276	0.163691	0.793378	C3orf62	Up	Day1
C3orf70	51.3174	0.581418	0.348382	1.6678	0.0953552	0.656424	C3orf70	Up	Day1
C3orf80	33.7195	0.657717	0.613995	1.0602	0.289052	0.924844	C3orf80	Up	Day1
C4A	41.5462	0.746845	0.596733	1.25498	0.209485	0.851524	C4A	Up	Day1
C4orf33	58.1121	0.554945	0.603477	0.922592	0.35622	0.965537	C4orf33	Up	Day1
C4orf36	67.9396	0.245908	0.345293	0.712532	0.476135	0.99348	C4orf36	Up	Day1
C4orf47	12.4175	-0.448061	0.642681	-0.685409	0.493086	0.997408	C4orf47	Down	Day1
C4orf50	17.0527	0.391824	0.518923	0.74715	0.454973	0.989526	C4orf50	Up	Day1
C5	36.8664	-0.88507	0.719979	-1.28486	0.19884	0.838531	C5	Down	Day1
C5AR2	33.4145	0.666259	0.381416	1.74693	0.0806492	0.623107	C5AR2	Up	Day1
C5orf22	662.367	-0.366188	0.229856	-1.59288	0.111187	0.693257	C5orf22	Down	Day1
C5orf24	622.192	-0.143752	0.213824	-0.672302	0.501391	0.997473	C5orf24	Down	Day1
[truncated: 59,354 more rows]

## Sheet: DEG_Day3.5_CHIR_vs_BM_NanogNeg
Day3.5_CHIR_vs_BM_NanogNeg				Statistical test - Wald, two-tailed, Benjamini-Hochberg multiple testing correction
[truncated: 16,903 more rows]

[truncated: 2 more sheets: DEG_Day3.5_CHIR_vs_XAV_NanogNeg, DEG_D3.5_XAV_vs_BM_NanogPos]
