# Supplementary material for: Monolayer platform to generate and purify primordial germ-like cells in vitro provides insights into human germline specification
Source: Nat Commun. 2023 Sep 14;14:5690. doi: 10.1038/s41467-023-41302-w (PMC10502105; doi:10.1038/s41467-023-41302-w)
Supplement: Supplementary file 9 — Supplementary Data 6 [file 41467_2023_41302_MOESM9_ESM.xlsx]

## Sheet: Reagents
The following activators and inhibitors of signaling pathways were used for differentiation:
Item name	Company	Catalog no.
Activin A	Peprotech	120-14E
BMP4	R&D Systems	314-BP-050
CHIR99021	Tocris	4423
EGF	Peprotech	AF-100-15
LIF	Peprotech	300-05
SCF	Peprotech	300-07
TC-S 7001	Tocris	4961
Thiazovivin	Tocris	3845
XAV939	Tocris	3748
The following antibodies were used for immunostaining:
Antibody	Company	Cat. No.	Dilution
Anti-AP2gamma/TFAP2C	Santa Cruz Biotech	Sc-12762	01:50:00
Anti-Blimp1	eBioscience	14-5963-82	01:50:00
Anti-Hand1	R&D Systems	AF3168	0.111111
Anti-Nanog	Abcam	ab109250	0.215278
Anti-Oct4	BD	611203	0.111111
Anti-Sox17	R&D Systems	AF1924	0.388889
The following antibodies were used for flow cytometry:
Antibody	Company	Catalog Number	Dilution
CXCR4 APC	BD Biosciences	560936	01:05:00
GARP FITC	eBioscience	11-9882-41	01:20:00
PDGFRα PE	BD Biosciences	556002	01:20:00

## Sheet: Primers
The following primers were used for qPCR analysis:
Gene Name	Forward	Reverse
BRACHYURY	TGCTTCCCTGAGACCCAGTT	GATCACTTCTTTCCTTTGCATCAAG
CDX2	GGGCTCTCTGAGAGGCAGGT	CCTTTGCTCTGCGGTTCTG
KIT	GGATTCCCAGAGCCCACAA	ACATCCACTGGCAGTACAGAA
FOXA2	GGGAGCGGTGAAGATGGA	TCATGTTGCTCACGGAGGAGTA
FZD8	ATCGGCTACAACTACACCTACA	GTACATGCTGCACAGGAAGAA
GATA4	TCCCTCTTCCCTCCTCAAAT	TCAGCGTGTAAAGGCATCTG
HHEX	CACCCGACGCCCTTTTACAT	GAAGGCTGGATGGATCGGC
MIXL1	GGTACCCCGACATCCACTTG	TAATCTCCGGCCTAGCCAAA
NANOG	AGAACTCTCCAACATCCTGAACCTC	CTGAGGCCTTCTGCGTCACA
NANOS3	ACTTACTGGCCAGGGCTACAC	ACTTCCCGGCACCTCTGAA
OCT4 (POU5F1)	AGTGAGAGGCAACCTGGAGA	ACACTCGGACCACATCCTTC
PAX5	AAACCAAAGGTCGCCACAC	GTTGATGGAACTGACGCTAGG
PRDM1	TCTCCAATCTGAAGGTCCACCTG	GATTGCTGGTGCTGCTAAATCTCTT
SHISA2	TTCCTTTACTGAAGGGAGACGAAGG	CCATCCAAAGGAATCGTGCCATAAA
SOX17	CGCACGGAATTTGAACAGTA	GGATCAGGGACCTGTCACAC
SOX2	TGGACAGTTACGCGCACAT	CGAGTAGGACATGCTGTAGGT
TFAP2C	ATTAAGAGGATGCTGGGCTCTG	CACTGTACTGCACACTCACCTT
TFCP2L1	AGCTCAAAGTTGTCCTACTGCC	TTCTAACCCAAGCACAGATCCC
VASA (DDX4)	GTGCCCTATGTGCCGTTAC	GGCTGACGTTGGACTGAGG
