# Supplementary material for: Monolayer platform to generate and purify primordial germ-like cells in vitro provides insights into human germline specification
Source: Nat Commun. 2023 Sep 14;14:5690. doi: 10.1038/s41467-023-41302-w (PMC10502105; doi:10.1038/s41467-023-41302-w)
Supplement: Supplementary file 12 — Source Data [file 41467_2023_41302_MOESM12_ESM.xlsx]

## Sheet: Fig1
	% NANOS3-mCherry
Fig 1b	D0	6 hr	12 hr	24 hr
	0	2	25.8	3.1
	0	2.5	25.4	3.2
	0	2.3	24.3	2.8
	0	2.1	26	2.7
							Number of families	1
Table Analyzed	Timing of WNT Fig1b						Number of comparisons per family	6
Data sets analyzed	A-D						Alpha	0.05
ANOVA summary							Tukey's multiple comparisons test	Mean Diff.	95.00% CI of diff.	Below threshold?	Summary	Adjusted P Value
F	3319						D0 vs. 6 hr	-2.225	-3.092 to -1.358	Yes	****	<0.0001	A-B
P value	<0.0001						D0 vs. 12 hr	-25.38	-26.24 to -24.51	Yes	****	<0.0001	A-C
P value summary	****						D0 vs. 24 hr	-2.95	-3.817 to -2.083	Yes	****	<0.0001	A-D
Significant diff. among means (P < 0.05)?	Yes						6 hr vs. 12 hr	-23.15	-24.02 to -22.28	Yes	****	<0.0001	B-C
R squared	0.9988						6 hr vs. 24 hr	-0.725	-1.592 to 0.1416	No	ns	0.1134	B-D
							12 hr vs. 24 hr	22.43	21.56 to 23.29	Yes	****	<0.0001	C-D
Brown-Forsythe test
F (DFn, DFd)	2.659 (3, 12)						Test details	Mean 1	Mean 2	Mean Diff.	SE of diff.	n1	n2	q	DF
P value	0.0957						D0 vs. 6 hr	0	2.225	-2.225	0.2919	4	4	10.78	12
P value summary	ns						D0 vs. 12 hr	0	25.38	-25.38	0.2919	4	4	122.9	12
Are SDs significantly different (P < 0.05)?	No						D0 vs. 24 hr	0	2.95	-2.95	0.2919	4	4	14.29	12
							6 hr vs. 12 hr	2.225	25.38	-23.15	0.2919	4	4	112.2	12
Bartlett's test							6 hr vs. 24 hr	2.225	2.95	-0.725	0.2919	4	4	3.512	12
Bartlett's statistic (corrected)							12 hr vs. 24 hr	25.38	2.95	22.43	0.2919	4	4	108.6	12
P value
P value summary
Are SDs significantly different (P < 0.05)?
ANOVA table	SS	DF	MS	F (DFn, DFd)	P value
Treatment (between columns)	1697	3	565.6	F (3, 12) = 3319	P<0.0001
Residual (within columns)	2.045	12	0.1704
Total	1699	15
Data summary
Number of treatments (columns)	4
Number of values (total)	16
Fig 1c	% NANOS3-mCherry
	D0	XAV 939	BASE	+ CHIR
	0	18.9	7.9	0
	0	18.4	7.8	0
	0	17.5	7.4	0
	0	18.2	7.5	0
Table Analyzed	WNT Optimization Fig 1c									Number of families	1
Data sets analyzed	A-D									Number of comparisons per family	6
										Alpha	0.05
ANOVA summary
F	3036									Tukey's multiple comparisons test	Mean Diff.	95.00% CI of diff.	Below threshold?	Summary	Adjusted P Value
P value	<0.0001									D0 vs. XAV 939	-18.25	-18.91 to -17.59	Yes	****	<0.0001	A-B
P value summary	****									D0 vs. BASE	-7.65	-8.308 to -6.992	Yes	****	<0.0001	A-C
Significant diff. among means (P < 0.05)?	Yes									D0 vs. + CHIR	0	-0.6583 to 0.6583	No	ns	>0.9999	A-D
R squared	0.9987									XAV 939 vs. BASE	10.6	9.942 to 11.26	Yes	****	<0.0001	B-C
										XAV 939 vs. + CHIR	18.25	17.59 to 18.91	Yes	****	<0.0001	B-D
Brown-Forsythe test										BASE vs. + CHIR	7.65	6.992 to 8.308	Yes	****	<0.0001	C-D
F (DFn, DFd)	4.513 (3, 12)
P value	0.0244									Test details	Mean 1	Mean 2	Mean Diff.	SE of diff.	n1	n2	q	DF
P value summary	*									D0 vs. XAV 939	0	18.25	-18.25	0.2217	4	4	116.4	12
Are SDs significantly different (P < 0.05)?	Yes									D0 vs. BASE	0	7.65	-7.65	0.2217	4	4	48.79	12
										D0 vs. + CHIR	0	0	0	0.2217	4	4	0	12
Bartlett's test										XAV 939 vs. BASE	18.25	7.65	10.6	0.2217	4	4	67.61	12
Bartlett's statistic (corrected)										XAV 939 vs. + CHIR	18.25	0	18.25	0.2217	4	4	116.4	12
P value										BASE vs. + CHIR	7.65	0	7.65	0.2217	4	4	48.79	12
P value summary
Are SDs significantly different (P < 0.05)?
ANOVA table	SS	DF	MS	F (DFn, DFd)	P value
Treatment (between columns)	895.5	3	298.5	F (3, 12) = 3036	P<0.0001
Residual (within columns)	1.18	12	0.09833
Total	896.7	15
Data summary
Number of treatments (columns)	4
Number of values (total)	16
Fig 1e
	D0				D0.5				D1
FGF8	0.0256273	0.0228476	0.0171655	0.0269585	0.918989	0.972771	1.12823	0.980006	0.559696	0.602719	0.855759	1.02336
EOMES	0.00131927	0.00198557	0.00300484	0.00194182	0.606572	0.591918	0.658376	0.644132	0.897833	1.32308	0.773595	1.00549
MIXL1	0.00061278	0.00043909	0.0003516	0.00046286	0.422448	0.39004	0.359243	0.416692	0.805935	0.988723	0.887178	1.31816
BRACHYURY	0.00099815	0.00091716	0.00050174	0.00085995	0.482323	0.391459	0.429947	0.462167	0.79664	0.805788	0.954753	1.44282
POU5F1/OCT4	0.614977	0.711048	0.547966	0.63298	0.614977	0.711048	0.547966	0.63298	0.39608	0.355897	0.349492	0.556599
SOX2	0.877463	1.05038	1.19667	0.875486	0.212357	0.219707	0.200215	0.183654	0.0313077	0.0352846	0.0345569	0.049775
NANOG	0.738412	0.666826	1.06934	0.791739	1.13099	0.92177	0.908403	1.03884	0.205259	0.210435	0.224998	0.244002
Table Analyzed	Fig 1e
Two-way RM ANOVA	Matching: Both factors										Within each row, compare columns (simple effects within rows)
Assume sphericity?	No
Alpha	0.05										Number of families	7
											Number of comparisons per family	3
Source of Variation	% of total variation	P value	P value summary	Significant?	Geisser-Greenhouse's epsilon						Alpha	0.05
Row Factor	4.261	0.0223	*	Yes	0.3906
Column Factor	10.32	0.0172	*	Yes	0.5935						Tukey's multiple comparisons test	Mean Diff.	95.00% CI of diff.	Below threshold?	Summary	Adjusted P Value
Row Factor x Column Factor	77.69	<0.0001	****	Yes	0.2014
Subject x Row Factor	1.95										FGF8
Subject x Column Factor	1.801										D0 vs. D0.5	-0.9769	-1.172 to -0.7813	Yes	***	0.0005
Subject	0.7401										D0 vs. D1	-0.7372	-1.194 to -0.2803	Yes	*	0.0136
											D0.5 vs. D1	0.2396	-0.1650 to 0.6442	No	ns	0.1717
ANOVA table	SS	DF	MS	F (DFn, DFd)	P value
Row Factor	0.5665	6	0.09442	F (2.344, 7.032) = 6.556	P=0.0223						EOMES
Column Factor	1.373	2	0.6863	F (1.187, 3.561) = 17.19	P=0.0172						D0 vs. D0.5	-0.6232	-0.6873 to -0.5591	Yes	****	<0.0001
Row Factor x Column Factor	10.33	12	0.8608	F (2.416, 7.249) = 71.95	P<0.0001						D0 vs. D1	-0.9979	-1.490 to -0.5058	Yes	**	0.0071
Subject x Row Factor	0.2592	18	0.0144								D0.5 vs. D1	-0.3748	-0.9163 to 0.1668	No	ns	0.1226
Subject x Column Factor	0.2395	6	0.03992
Subject	0.0984	3	0.0328								MIXL1
Residual	0.4306	36	0.01196								D0 vs. D0.5	-0.3966	-0.4569 to -0.3364	Yes	***	0.0002
											D0 vs. D1	-0.9995	-1.469 to -0.5296	Yes	**	0.0062
Data summary											D0.5 vs. D1	-0.6029	-1.059 to -0.1468	Yes	*	0.0237
Number of columns (Column Factor)	3
Number of rows (Row Factor)	7										BRACHYURY
Number of subjects (Subject)	4										D0 vs. D0.5	-0.4407	-0.5235 to -0.3578	Yes	***	0.0004
Number of missing values	0										D0 vs. D1	-0.9992	-1.634 to -0.3640	Yes	*	0.0146
											D0.5 vs. D1	-0.5585	-1.173 to 0.05629	No	ns	0.0639
											POU5F1/OCT4
											D0 vs. D0.5	0
											D0 vs. D1	0.2122	-0.02635 to 0.4508	No	ns	0.0674
											D0.5 vs. D1	0.2122	-0.02635 to 0.4508	No	ns	0.0674
											SOX2
											D0 vs. D0.5	0.796	0.4783 to 1.114	Yes	**	0.0038
											D0 vs. D1	0.9623	0.6322 to 1.292	Yes	**	0.0025
											D0.5 vs. D1	0.1663	0.1180 to 0.2145	Yes	**	0.0015
											NANOG
											D0 vs. D0.5	-0.1834	-0.6830 to 0.3161	No	ns	0.3937
											D0 vs. D1	0.5954	0.2387 to 0.9521	Yes	*	0.0123
											D0.5 vs. D1	0.7788	0.5516 to 1.006	Yes	**	0.0015
											Test details	Mean 1	Mean 2	Mean Diff.	SE of diff.	N1	N2	q	DF
											FGF8
											D0 vs. D0.5	0.02315	1	-0.9769	0.04679	4	4	29.52	3
											D0 vs. D1	0.02315	0.7604	-0.7372	0.1093	4	4	9.535	3
											D0.5 vs. D1	1	0.7604	0.2396	0.09682	4	4	3.5	3
											EOMES
											D0 vs. D0.5	0.002063	0.6252	-0.6232	0.01534	4	4	57.45	3
											D0 vs. D1	0.002063	1	-0.9979	0.1178	4	4	11.98	3
											D0.5 vs. D1	0.6252	1	-0.3748	0.1296	4	4	4.09	3
											MIXL1
											D0 vs. D0.5	0.0004666	0.3971	-0.3966	0.01441	4	4	38.92	3
											D0 vs. D1	0.0004666	1	-0.9995	0.1125	4	4	12.57	3
											D0.5 vs. D1	0.3971	1	-0.6029	0.1091	4	4	7.813	3
											BRACHYURY
											D0 vs. D0.5	0.0008193	0.4415	-0.4407	0.01983	4	4	31.43	3
											D0 vs. D1	0.0008193	1	-0.9992	0.152	4	4	9.296	3
											D0.5 vs. D1	0.4415	1	-0.5585	0.1471	4	4	5.369	3
											POU5F1/OCT4
											D0 vs. D0.5	0.6267	0.6267	0	0	4	4
											D0 vs. D1	0.6267	0.4145	0.2122	0.05709	4	4	5.257	3
											D0.5 vs. D1	0.6267	0.4145	0.2122	0.05709	4	4	5.257	3
											SOX2
											D0 vs. D0.5	1	0.204	0.796	0.07603	4	4	14.81	3
											D0 vs. D1	1	0.03773	0.9623	0.07898	4	4	17.23	3
											D0.5 vs. D1	0.204	0.03773	0.1663	0.01154	4	4	20.38	3
											NANOG
											D0 vs. D0.5	0.8166	1	-0.1834	0.1195	4	4	2.17	3
											D0 vs. D1	0.8166	0.2212	0.5954	0.08536	4	4	9.864	3
											D0.5 vs. D1	1	0.2212	0.7788	0.05439	4	4	20.25	3

## Sheet: Fig 2
Fig 2: WNT inhibition promotes a higher efficiency of NANOG+ PGCLC generation and maintains higher levels of PGC markers and lower levels of mesodermal markers.
Fig 2b
	Treatment
Days	CHIR99021				Base media			XAV939
D2.5	0	0	0	0	14.41	24.7	18.17	22.73	26.7	24.17
D3.5	0	0	0	0	12.82	22.6	20.59	30.97	33.36	44.79
Test	Two-Way ANOVA,
Multiple testing correction	Tukey
Mixed-effects model (REML)	Matching: Both factors
Assume sphericity?	Yes
Alpha	0.05
Fixed effects (type III)	P value	P value summary	Statistically significant (P < 0.05)?	F (DFn, DFd)
Row Factor	0.1015	ns	No	F (1, 3) = 5.462
Column Factor	<0.0001	****	Yes	F (2, 6) = 89.14
Row Factor x Column Factor	0.0827	ns	No	F (2, 2) = 11.09
Random effects	SD	Variance
Subject	1.079	1.165
Subject x Row Factor	1.514	2.293
Subject x Column Factor	2.369	5.614
Residual	2.601	6.765
Number of families	2
Number of comparisons per family	3
Alpha	0.05
Tukey's multiple comparisons test
D2.5	Predicted (LS) mean diff.	95.00% CI of diff.	Below threshold?	Summary	Adjusted P Value
CHIR99021 vs. Base media	-19.09	-26.89 to -11.30	Yes	***	0.0003
CHIR99021 vs. XAV939	-24.53	-32.33 to -16.74	Yes	****	<0.0001
Base media vs. XAV939	-5.44	-13.65 to 2.769	No	ns	0.2022
D3.5	Predicted (LS) mean diff.	95.00% CI of diff.	Below threshold?	Summary	Adjusted P Value
CHIR99021 vs. Base media	-18.67	-26.47 to -10.87	Yes	***	0.0003
CHIR99021 vs. XAV939	-36.37	-44.17 to -28.58	Yes	****	<0.0001
Base media vs. XAV939	-17.7	-25.91 to -9.495	Yes	***	0.0007

## Sheet: Fig 4
Fig 4c			POU5F1/OCT4			NANOG			SOX2			TFAP2CL			PRDM1			NANOS3			SOX17			TFAP2C
		D0	1.05508	0.94987		1.09005	0.923032		0.962382	1.04333		0.937697	1.07662		1.09063	0.922233		1.11321	0.973298		1.09094	0.920893		0.959881	1.05468
		D3.5 mCherry+	1.77046	1.54132		3.01699	3.67666		0.000811	0.021977		42.4075	39.8077		103.241	160.641		1513.91	1105.91		7642.89	6762.66		20.6014	18.0012
		D3.5 mCherry-	0.234202	0.254323		0.018575	0.028557		0.009864	0.015747		2.47013	2.91011		0.50021	0.65921		7.37669	5.71668		50.2536	29.9976		7.42206	7.90222
Fig 4e
	H1	H9
	64.2	55.7
	61	50
		46.1
	Table Analyzed	Data 1
	Column B	H9
	vs.	vs.
	Column A	H1
	Unpaired t test with Welch's correction
	P value	0.0354
	P value summary	*
	Significantly different (P < 0.05)?	Yes
	One- or two-tailed P value?	Two-tailed
	Welch-corrected t, df	t=3.734, df=2.904
	How big is the difference?
	Mean of column A	62.6
	Mean of column B	50.6
	Difference between means (B - A) ± SEM	-12.00 ± 3.214
	95% confidence interval	-22.42 to -1.578
	R squared (eta squared)	0.8276
	F test to compare variances
	F, DFn, Dfd
	P value
	P value summary
	Significantly different (P < 0.05)?
	Data analyzed
	Sample size, column A	2
	Sample size, column B	3

## Sheet: Fig5
Fig. 5c		POU5F1/OCT4			SOX2			PRDM1			NANOS3
	H9 hESCs	1.03575	0.974453		0.986303	1.01429		1.10562	1.00222		1.97201	1.03395
CXCR4/PDGFRA/GARP	- - -	0.037552	0.0355287		0.000804	0.0010112		9.80048	8.2342		1.64823	1.84425
CXCR4/PDGFRA/GARP	+ - -	2.84938	3.47899		0.004176	0.0026111		348.937	407.232		50.582	63.5788
CXCR4/PDGFRA/GARP	+ + -	0.082903	0.100545		0.001306	0.003365		37.16	43.454		2.0094	3.09494
CXCR4/PDGFRA/GARP	+ + +	0.04486	0.031877		0.014224	0.008976		1.07382	4.00875		1.52073	0.56578

## Sheet: Fig6
Fig. 6a	Raw data for FACS plots
Live cell flow cytometry						Live cell flow cytometry
Sample:	Total cells	Live Cell Count	%CXCR4+	%GARP-/PDGFRa-		Sample:	Total cells	Live Cell Count	%CXCR4+	%GARP-/PDGFRa-
H1 hESCs	7620	6826	0	0		H9 hESCs	8033	6599	0	0
H1 hPGCLCs	8904	7190	53.4	93.5		H9 hPGCLCs	8750	7245	51.8	95.5
Fig. 6b	FACS-purified CXCR4+GARP-PDGFRA- PGCLCs express hallmark PGC markers
% BLIMP+SOX17+NANOG+ cells
H1	H9
93	94.4
82.9	94.3
93.6	91.9
89.2	93.3

## Sheet: Fig8
Fig 8b
Live cell flow cytometry
Sample:	Notes	Live Cell Count	% NANOG-YFP+	% CXCR4+	% NANOG-YFP+ CXCR4+
Day 0 hPSCs	Unstained Control	19166	96.8	0	0
Day 0 hPSCs	Replicate 1	19003	96.5	0	0
Day 0 hPSCs	Replicate 2	18952	96	0	0
Day 0 hPSCs	Replicate 3	18937	96.3	0	0
Day 0.5 Posterior Epiblast	Unstained Control	17817	99.7	0	0
Day 0.5 Posterior Epiblast	Replicate 1	18233	99.6	0	0
Day 0.5 Posterior Epiblast	Replicate 2	18461	99.7	0	0
Day 0.5 Posterior Epiblast	Replicate 3	18526	99.7	0	0
Day 1.5 PGCLC	Unstained Control	19490	93.6	0	0
Day 1.5 PGCLC	Replicate 1	19335	95.7	0.8	1.7
Day 1.5 PGCLC	Replicate 2	19426	95.9	0.7	1.4
Day 1.5 PGCLC	Replicate 3	19433	94.9	0.6	1.3
Day 2.5 PGCLC	Unstained Control	16858	21.5	0.2	0.1
Day 2.5 PGCLC	Replicate 1	19164	22.8	8.8	7.9
Day 2.5 PGCLC	Replicate 2	18822	18.3	8.1	7.2
Day 2.5 PGCLC	Replicate 3	18798	17.5	7.8	6.8
Day 3.5 PGCLC	Unstained Control	17354	11.5	0	0
Day 3.5 PGCLC	Replicate 1	18013	9.8	10.3	9.6
Day 3.5 PGCLC	Replicate 2	18008	8.8	8.9	8.4
Day 3.5 PGCLC	Replicate 3	18109	12.8	12.6	11.9
Sample:	Notes	Live Cell Count	% NANOG-YFP+	% CXCR4+	% NANOG-YFP+ CXCR4+
Day 0 hPSCs	Average	18964	96.3	0	0
Day 0.5 Posterior Epiblast	Average	18407	99.7	0	0
Day 1.5 PGCLC	Average	19398	95.5	0.7	1.4
Day 2.5 PGCLC	Average	18928	19.5	8.2	7.3
Day 3.5 PGCLC	Average	18043	10.5	10.6	10
Sample:	Notes	Live Cell Count	% NANOG-YFP+	% CXCR4+	% NANOG-YFP+ CXCR4+
Day 0 hPSCs	Standard Deviation	35	0.3	0	0
Day 0.5 Posterior Epiblast	Standard Deviation	154	0.1	0	0
Day 1.5 PGCLC	Standard Deviation	55	0.5	0.1	0.2
Day 2.5 PGCLC	Standard Deviation	205	2.9	0.5	0.6
Day 3.5 PGCLC	Standard Deviation	57	2.1	1.9	1.8
Fig 8e
	% hPGCLCs (CXCR4+NANOG-YFP+)
Day of transfection	Non-targeting siRNA				NANOG siRNA				Day of harvest
D0	47.8	44.2	30.4	56.3	12.2	3.9	20.8	#####	D3.5
D0.5	42.4	47.7	34.9	45.9	16.7	5.2	31.3	0.1	D3.5
D1.5	41.3	37.1	35.5	34.5	35.8	22.7	37.8	2.7	D3.5
D2.5	41.2	34.8	34.4	30.5	35.3	36	25.9	10	D3.5
D3.5			54	34.2			26.4	4.7	D4.5
Test	Two-Way ANOVA
Multiple test correction	Šídák
Mixed-effects model (REML)	Matching: Stacked
Assume sphericity?	Yes
Alpha	0.05
Fixed effects (type III)	P value	P value summary	Statistically significant (P < 0.05)?	F (DFn, DFd)
Time	0.714	ns	No	F (4, 20) = 0.5315
Column Factor	0.008	**	Yes	F (1, 6) = 15.13
Time x Column Factor	0.008	**	Yes	F (4, 20) = 4.686
Random effects	SD	Variance
Subject	7.387	54.57
Residual	7.525	56.63
Number of families	1
Number of comparisons per family	5
Alpha	0.05
Šídák's multiple comparisons test
Non-targeting - NANOG	Predicted (LS) mean diff.	95.00% CI of diff.	Below threshold?	Summary	Adjusted P Value
D0	35.44	14.78 to 56.09	Yes	***	0.0003
D0.5	29.4	8.745 to 50.05	Yes	**	0.003
D1.5	12.35	-8.305 to 33.00	No	ns	0.441
D2.5	8.425	-12.23 to 29.08	No	ns	0.791
D3.5	28.3	2.088 to 54.51	Yes	*	0.03

## Sheet: Fig9
Source data	Supplementary table S3

## Sheet: Fig S1
Fig S1
S1b	Roberta
H1										H9									H9 NANOG-YFP
6h	12h	24h								6h	12h	24h							6h	12h	24h
68.21	70.6	1.3								24.7	53.8	6.1							41.9	45.3	12.4
59.7	64.8	0.5								36.1	63.6	1.54							26.8	52.4	2.76
40.3	65.7	6.7								21.8	56.4	22.9							18.6	57	10.6
Two-way ANOVA	Ordinary									Two-way ANOVA	Ordinary								Two-way ANOVA	Ordinary
Alpha	0.05									Alpha	0.05								Alpha	0.05
Source of Variation	% of total variation	P value	P value summary	Significant?						Source of Variation	% of total variation	P value	P value summary	Significant?					Source of Variation	% of total variation	P value	P value summary	Significant?
Row Factor	1.669	0.5208	ns	No						Row Factor	1.555	0.7299	ns	No					Row Factor	1.781	0.7382	ns	No
Column Factor	94	0.0019	**	Yes						Column Factor	89.33	0.0086	**	Yes					Column Factor	87.35	0.0122	*	Yes
ANOVA table	SS (Type III)	DF	MS	F (DFn, DFd)	P value					ANOVA table	SS (Type III)	DF	MS	F (DFn, DFd)	P value				ANOVA table	SS (Type III)	DF	MS	F (DFn, DFd)	P value
Row Factor	125.7	2	62.83	F (2, 4) = 0.7713	P=0.5208					Row Factor	61.02	2	30.51	F (2, 4) = 0.3410	P=0.7299				Row Factor	56.52	2	28.26	F (2, 4) = 0.3278	P=0.7382
Column Factor	7076	2	3538	F (2, 4) = 43.43	P=0.0019					Column Factor	3506	2	1753	F (2, 4) = 19.59	P=0.0086				Column Factor	2773	2	1386	F (2, 4) = 16.08	P=0.0122
Residual	325.8	4	81.46							Residual	357.9	4	89.48						Residual	344.9	4	86.22
Data summary										Data summary									Data summary
Number of columns (Column Factor)	3									Number of columns (Column Factor)	3								Number of columns (Column Factor)	3
Number of rows (Row Factor)	3									Number of rows (Row Factor)	3								Number of rows (Row Factor)	3
Number of values	9									Number of values	9								Number of values	9
Number of families	1									Number of families	1								Number of families	1
Number of comparisons per family	3									Number of comparisons per family	3								Number of comparisons per family	3
Alpha	0.05									Alpha	0.05								Alpha	0.05
Tukey's multiple comparisons test	Mean Diff.	95.00% CI of diff.	Below threshold?	Summary	Adjusted P Value					Tukey's multiple comparisons test	Mean Diff.	95.00% CI of diff.	Below threshold?	Summary	Adjusted P Value				Tukey's multiple comparisons test	Mean Diff.	95.00% CI of diff.	Below threshold?	Summary	Adjusted P Value
										6h vs. 12h	-30.4	-57.93 to -2.874	Yes	*	0.0365				6h vs. 12h	-22.47	-49.49 to 4.554	No	ns	0.0864
6h vs. 12h	-10.96	-37.23 to 15.30	No	ns	0.387					6h vs. 24h	17.35	-10.17 to 44.88	No	ns	0.1761				6h vs. 24h	20.51	-6.508 to 47.53	No	ns	0.1109
6h vs. 24h	53.24	26.97 to 79.50	Yes	**	0.0043					12h vs. 24h	47.75	20.23 to 75.28	Yes	**	0.0076				12h vs. 24h	42.98	15.96 to 70.00	Yes	*	0.0105
12h vs. 24h	64.2	37.94 to 90.46	Yes	**	0.0021
Test details	Mean 1	Mean 2	Mean Diff.	SE of diff.	N1	N2	q	DF		Test details	Mean 1	Mean 2	Mean Diff.	SE of diff.	N1	N2	q	DF	Test details	Mean 1	Mean 2	Mean Diff.	SE of diff.	N1	N2	q	DF
6h vs. 12h	56.07	67.03	-10.96	7.369	3	3	2.104	4		6h vs. 12h	27.53	57.93	-30.4	7.723	3	3	5.566	4	6h vs. 12h	29.1	51.57	-22.47	7.582	3	3	4.191	4
6h vs. 24h	56.07	2.833	53.24	7.369	3	3	10.22	4		6h vs. 24h	27.53	10.18	17.35	7.723	3	3	3.178	4	6h vs. 24h	29.1	8.587	20.51	7.582	3	3	3.826	4
12h vs. 24h	67.03	2.833	64.2	7.369	3	3	12.32	4		12h vs. 24h	57.93	10.18	47.75	7.723	3	3	8.744	4	12h vs. 24h	51.57	8.587	42.98	7.582	3	3	8.017	4
Live cell flow cytometry						Live cell flow cytometry						Live cell flow cytometry
Sample:	Total cells	Live Cell Count	%CXCR4+	%GARP-/PDGFRa-		Sample:	Total cells	Live Cell Count	%CXCR4+	%GARP-/PDGFRa-		Sample:	Total cells	Live Cell Count	%CXCR4+	%GARP-/PDGFRa-
H1 6 h	7482	5787	61.9	97.8		H9 6 h	8485	5826	38.6	94.2		H9 NANOG-YFP 6 h	8392	6246	29.8	6.58
H1 12 h	8575	6988	68.7	98.1		H9 12 h	8530	6901	66.6	96.9		H9 NANOG-YFP12 h	8616	6578	57	4.35
H1 24 h	8987	8182	1.48	45.7		H9 24 h	9164	8200	2.29	71.7		H9 NANOG-YFP 24 h	9447	8396	6.47	27.5

## Sheet: Fig S2
Source data	Table S5

## Sheet: Fig S3
Fig S3 (related to Fig. 2b): WNT activation promotes Primitive streak marker expression
3b
D2.5 live cell flow cytometry					D3.5 live cell flow cytometry
Sample:	Total cells	Live Cell Count	%YFP+		Sample:	Total cells	Live Cell Count	%YFP+
H9 NANOG-YFP +CHIR	9311	8871	0.068		H9 NANOG-YFP +CHIR	9238	8080	0
H9 NANOG-YFP +XAV	8643	6717	39.7		H9 NANOG-YFP +XAV	8690	7402	45.1
H9 NANOG-YFP -XAV	9053	7847	31.5		H9 NANOG-YFP -XAV	9476	7783	29
Fig S3c
	NANOG relative fold change (with respect to controls from each time-point)
Days	Biological replicate 1	Biological replicate 2	Biological replicate 3
D0	0.141	0.452
D0.5	0.147		0.02
D1.5	0.878	0.623	0.022
D2.5	0.583	0.13	0.119
D3.5	0.182	0.143

[truncated: 4 more sheets: Fig S4, Fig S5, Fig S9, Fig S11]
